# Supplementary material for: Multi-breed host rumen epithelium transcriptome and microbiome associations and their relationship with beef cattle feed efficiency
Source: Sci Rep. 2023 Sep 27;13:16209. doi: 10.1038/s41598-023-43097-8 (PMC10533831; doi:10.1038/s41598-023-43097-8)
Supplement: Supplementary file 5 — Supplementary Table 3. [file 41598_2023_43097_MOESM5_ESM.xlsx]

## Sheet: Angus
Supplementary Table 3: Log2(Fold-change) obtained from the RNA-sequencing analysis comparing high- low-RFI groups for Angus, Charolais and Kinsella breeds.
Feature ID	P_value	Fold Change
ENSBTAG00000000005.6	1	-1.104724448
ENSBTAG00000000008.6	1	1
ENSBTAG00000000009.6	0.5847579808	-1.5924956577
ENSBTAG00000000010.4	0.8044697629	-1.0371148283
ENSBTAG00000000011.4	1	1.0017689307
ENSBTAG00000000012.5	1	-1.0876482408
ENSBTAG00000000013.6	1	-1.0194715907
ENSBTAG00000000014.5	0.9511871349	-1.0044129372
ENSBTAG00000000015.6	1	-1.1892457824
ENSBTAG00000000016.4	1	-1.1400958623
ENSBTAG00000000019.6	0.9596503645	1.0103523571
ENSBTAG00000000020.7	0.8433968597	1.0478151641
ENSBTAG00000000021.5	1	1.0085575053
ENSBTAG00000000022.6	0.7551743197	-1.0827213761
ENSBTAG00000000023.6	1	-1.0486233167
ENSBTAG00000000024.7	0.9020097616	-1.0421079854
ENSBTAG00000000025.6	0.9364387206	1.0189894744
ENSBTAG00000000026.4	0.8440069166	1.0685299218
ENSBTAG00000000027.6	1	-1.5038616377
ENSBTAG00000000029.4	1	1
ENSBTAG00000000030.6	0.959516143	-1.1231201069
ENSBTAG00000000031.5	1	1.0038008137
ENSBTAG00000000032.6	1	-1.1074938213
ENSBTAG00000000033.5	1	-1.2259448384
ENSBTAG00000000037.6	1	-1.0474435058
ENSBTAG00000000039.5	0.5891190707	1.1521879813
ENSBTAG00000000040.6	0.8846063889	-1.0627319223
ENSBTAG00000000042.3	0.7356918005	1.1070219476
ENSBTAG00000000044.6	1	-1.3635030195
ENSBTAG00000000046.6	0.8548289687	1.5871570288
ENSBTAG00000000049.6	1	1.0592110464
ENSBTAG00000000050.3	0.675403961	1.1171594362
ENSBTAG00000000052.5	1	-1.1853268245
ENSBTAG00000000053.6	0.5696512889	-1.9062918657
ENSBTAG00000000054.6	0.6829424909	1.1910209759
ENSBTAG00000000056.5	1	1.0345407371
ENSBTAG00000000057.4	1	-1.2149752998
ENSBTAG00000000060.2	1	1.0299122673
ENSBTAG00000000061.6	0.6436483198	-1.2833401731
ENSBTAG00000000062.6	1	-1.0948238576
ENSBTAG00000000064.4	0.8970248068	-1.0388732762
ENSBTAG00000000065.6	0.7486790676	1.1001061048
ENSBTAG00000000066.5	1	1
ENSBTAG00000000067.4	0.8370583092	-1.0532042478
ENSBTAG00000000070.5	1	1
ENSBTAG00000000071.4	1	-1.0185110032
ENSBTAG00000000072.5	0.8471652678	1.0473622603
ENSBTAG00000000073.5	0.9101303265	-1.035662303
ENSBTAG00000000074.5	0.7132437532	-1.198912308
ENSBTAG00000000076.5	1	-1.1157801446
ENSBTAG00000000077.6	0.9804779888	1.0226043539
ENSBTAG00000000078.4	1	-1.1067126381
ENSBTAG00000000079.6	1	-1.0302058987
ENSBTAG00000000080.5	0.7816000841	1.0869603481
ENSBTAG00000000081.6	0.9101303265	-1.0565055037
ENSBTAG00000000082.3	1	1.0122109493
ENSBTAG00000000084.5	1	1.0052869157
ENSBTAG00000000085.6	1	1.0276751448
ENSBTAG00000000087.6	0.8248795146	-1.048288271
ENSBTAG00000000087.6, ENSBTAG00000043088.2	0.5157333242	1.1571097261
ENSBTAG00000000088.6	0.2279549859	-1.3525486088
ENSBTAG00000000090.6	1	-1.1049328722
ENSBTAG00000000091.2	0.8381574639	-1.030162602
ENSBTAG00000000092.6	0.9288739536	-1.0374271991
ENSBTAG00000000094.6	0.8491891911	1.036381584
ENSBTAG00000000095.6	0.801293415	-1.1689804398
ENSBTAG00000000097.4	0.6753457963	-1.1000737258
ENSBTAG00000000098.6	0.6642437401	-1.14941091
ENSBTAG00000000099.6	0.8130831633	-1.0229868149
ENSBTAG00000000102.4	1	-1.0240467438
ENSBTAG00000000103.6	1	1.0134943492
ENSBTAG00000000105.5	0.9168253908	-1.0404422496
ENSBTAG00000000106.6	1	1.0349748124
ENSBTAG00000000108.6	0.3568194926	1.4858077475
ENSBTAG00000000108.6, ENSBTAG00000051849.1, ENSBTAG00000048866.1, ENSBTAG00000042559.2	0.9280311478	1.0428069621
ENSBTAG00000000108.6, ENSBTAG00000051849.1, ENSBTAG00000048866.1, ENSBTAG00000042559.2, ENSBTAG00000000108.6, ENSBTAG00000051849.1, ENSBTAG00000048866.1, ENSBTAG00000042559.2	1	-1.7293221043
ENSBTAG00000000109.6	1	-1.1209003945
ENSBTAG00000000111.6	0.9181893723	-1.016208177
ENSBTAG00000000113.6	0.7132437533	-1.2501798526
ENSBTAG00000000115.6	1	-1.0411748723
ENSBTAG00000000118.6	1	1
ENSBTAG00000000120.6	1	1.0983447561
ENSBTAG00000000123.4	1	1
ENSBTAG00000000124.6	1	1.0613909046
ENSBTAG00000000125.6	1	1.0461330398
ENSBTAG00000000128.4	1	1.001196621
ENSBTAG00000000130.6	0.8381883355	-1.1451082395
ENSBTAG00000000131.6	1	-1.0114862073
ENSBTAG00000000132.3	0.8749908331	1.0353903768
ENSBTAG00000000133.5	0.6994330895	1.1486843224
ENSBTAG00000000134.5	0.6724144638	-1.0622553638
ENSBTAG00000000137.6	1	1.0376752522
ENSBTAG00000000137.6, ENSBTAG00000032728.2	0.9263697874	-1.0485788181
ENSBTAG00000000138.6	1	1
ENSBTAG00000000139.6	0.9418476333	1.014545921
ENSBTAG00000000140.5	0.4537053651	-1.152190318
ENSBTAG00000000141.3	0.6635575506	-1.0867956916
ENSBTAG00000000144.6	1	-1.2607560061
ENSBTAG00000000145.6	1	1
ENSBTAG00000000146.6	0.5893540978	-1.1772188424
ENSBTAG00000000146.6, ENSBTAG00000045262.2	1	1.1024810827
ENSBTAG00000000147.6	1	-1.0378315018
ENSBTAG00000000149.6	1	-1.0758055734
ENSBTAG00000000152.6	1	-1.0109918369
ENSBTAG00000000153.4	0.9505395041	-1.0785754686
ENSBTAG00000000154.6	1	-1.0291493178
ENSBTAG00000000157.6	1	1.1286855095
ENSBTAG00000000160.5	0.7863001408	-1.0676885309
ENSBTAG00000000161.6	0.5937113691	1.0771049132
ENSBTAG00000000162.5	0.8077055845	-1.0346938521
ENSBTAG00000000163.6	0.6971330033	-1.1034961687
ENSBTAG00000000164.3	0.9001518108	1.3295824128
ENSBTAG00000000168.4	1	1.0147460973
ENSBTAG00000000169.4	1	-1.2559294467
ENSBTAG00000000170.4	1	1.190591153
ENSBTAG00000000172.5	1	-1.3351037392
ENSBTAG00000000175.6	1	1.0310657672
ENSBTAG00000000176.5	1	-1.0141911782
ENSBTAG00000000177.6	1	-1.2051258103
ENSBTAG00000000179.5	0.9505395041	-1.0509612813
ENSBTAG00000000181.5	1	1.2240958609
ENSBTAG00000000182.6	0.6663840899	-1.0486494568
ENSBTAG00000000184.6	1	-1.0511448792
ENSBTAG00000000185.6	1	-1.1288794821
ENSBTAG00000000186.5	0.7411903945	1.070451418
ENSBTAG00000000188.3	1	1.0494494711
ENSBTAG00000000189.6	1	-1.2642635367
ENSBTAG00000000191.5	0.8508987335	-1.055212923
ENSBTAG00000000195.6	1	-1.1822851977
ENSBTAG00000000197.4	1	1.0289742905
ENSBTAG00000000198.6	0.0691396072	-1.6674731518
ENSBTAG00000000199.5	1	1.0093044862
ENSBTAG00000000201.6	1	-1.0098874141
ENSBTAG00000000202.4	1	-1.0128931519
ENSBTAG00000000203.5	0.977298129	1.01611007
ENSBTAG00000000204.5	1	1.1058035161
ENSBTAG00000000205.6	0.2044197827	-1.4123879355
ENSBTAG00000000207.4	0.8521630735	1.1081302649
ENSBTAG00000000210.5	1	1.028935492
ENSBTAG00000000211.6	1	1.0004309123
ENSBTAG00000000212.4	0.9950741944	1.0040126263
ENSBTAG00000000213.5	1	-1.0045401647
ENSBTAG00000000214.6	1	1
ENSBTAG00000000215.5	0.7775615996	-1.0293392238
ENSBTAG00000000218.6	0.6508615292	-1.1305016277
ENSBTAG00000000219.6	1	1
ENSBTAG00000000220.6	1	-1.1639549913
ENSBTAG00000000221.6	0.9821882139	1.1329248798
ENSBTAG00000000222.7	0.9459439818	1.0417378976
ENSBTAG00000000223.6	1	-1.0016935593
ENSBTAG00000000224.4	0.9743886098	1.0240182583
ENSBTAG00000000225.6	1	-1.0261442072
ENSBTAG00000000226.5	1	1
ENSBTAG00000000228.6	1	1
ENSBTAG00000000229.6	1	-1.0242828716
ENSBTAG00000000231.6	0.9934907514	-1.0868635732
ENSBTAG00000000232.4	1	-1.0906365126
ENSBTAG00000000233.5	0.2755949928	1.2635567414
ENSBTAG00000000236.5	0.5701808673	1.0642584209
ENSBTAG00000000237.5	1	-1.1027549935
ENSBTAG00000000238.6	1	1.0366069676
ENSBTAG00000000240.5	1	-1.0186440537
ENSBTAG00000000240.5, ENSBTAG00000051600.1	0.9001518109	1.436459804
ENSBTAG00000000241.6	0.9314353889	-1.0232440087
ENSBTAG00000000242.2	1	1.0569806469
ENSBTAG00000000243.4	0.9283688864	-1.016203911
ENSBTAG00000000244.5	1	-1.1031468344
ENSBTAG00000000245.6	1	-1.0779640207
ENSBTAG00000000246.6	1	-1.0846470922
ENSBTAG00000000250.4	0.9742780137	1.0210693985
ENSBTAG00000000251.6	0.7774847595	-1.0418837104
ENSBTAG00000000252.5	0.9811141785	-1.0012327264
ENSBTAG00000000253.6	0.8722064347	1.0218544678
ENSBTAG00000000256.6	1	1.0330324342
ENSBTAG00000000257.5	1	-1.1123437998
ENSBTAG00000000259.6	1	1
ENSBTAG00000000260.5	1	1.032017433
ENSBTAG00000000261.5	1	1.0268415597
ENSBTAG00000000264.6	1	1.0159259633
ENSBTAG00000000265.5	1	-1.1630197276
ENSBTAG00000000266.6	0.3358040029	1.1720320405
ENSBTAG00000000267.6	1	-1.0089671358
ENSBTAG00000000269.6	1	1.0458558286
ENSBTAG00000000271.6	1	1.0784785711
ENSBTAG00000000273.6	1	-1.0382648558
ENSBTAG00000000274.6	0.7807756643	1.0479460902
ENSBTAG00000000275.6	0.9206691204	1.0495202639
ENSBTAG00000000277.6	1	1.0363962166
ENSBTAG00000000278.4	1	1
ENSBTAG00000000279.4	1	-1.1608702602
ENSBTAG00000000281.4	0.9595161431	-1.194880658
ENSBTAG00000000283.6	0.7973770424	-1.1002020212
ENSBTAG00000000284.6	0.9333333334	1.9801602378
ENSBTAG00000000285.6	0.9367083781	1.14373656
ENSBTAG00000000286.6	0.0519865783	-1.9376080384
ENSBTAG00000000287.4	1	1.1276586073
ENSBTAG00000000288.7	0.9570503361	-1.0388063289
ENSBTAG00000000289.4	1	1.0015109695
ENSBTAG00000000290.6	0.9934907514	-1.057443509
ENSBTAG00000000291.6	0.8825985122	-1.0720715617
ENSBTAG00000000292.6	0.71631182	1.1019298288
ENSBTAG00000000295.5	0.8990882578	1.158232039
ENSBTAG00000000296.6	0.9004502698	1.0329852403
ENSBTAG00000000297.5	0.5025717646	1.1450145817
ENSBTAG00000000300.4	1	1.0077586119
ENSBTAG00000000301.4	1	-1.0603971355
ENSBTAG00000000305.6	0.8542069155	-1.0284602104
ENSBTAG00000000306.5	1	-1.0931711307
ENSBTAG00000000308.6	0.9968755395	-1.0095479089
ENSBTAG00000000309.6	1	1.0123254927
ENSBTAG00000000310.6	1	-1.1975261669
ENSBTAG00000000312.6	0.8962571581	-1.032240332
ENSBTAG00000000313.4	0.8128700395	1.105370161
ENSBTAG00000000315.6	1	-1.0476666167
ENSBTAG00000000317.6	0.8548289688	1.2243246699
ENSBTAG00000000320.6	1	-1.0039883831
ENSBTAG00000000321.6	1	1.0205669199
ENSBTAG00000000322.6	1	-1.0024924363
ENSBTAG00000000326.4	1	1
ENSBTAG00000000328.3	1	-1.2528932691
ENSBTAG00000000329.6	1	-1.062298275
ENSBTAG00000000330.6	0.9450845157	-1.0300114538
ENSBTAG00000000332.6	1	1.0138826238
ENSBTAG00000000333.5	1	-1.0525478116
ENSBTAG00000000335.5	1	1
ENSBTAG00000000336.5	1	-1.0566768163
ENSBTAG00000000340.3	0.8835417509	-1.0620972103
ENSBTAG00000000341.5	1	1.0440423445
ENSBTAG00000000342.6	0.6415561731	-1.2440623302
ENSBTAG00000000343.4	1	-1.01069527
ENSBTAG00000000344.5	1	1
ENSBTAG00000000345.6	0.8753789921	1.275270054
ENSBTAG00000000347.4	0.9882606337	1.0193109291
ENSBTAG00000000354.2	1	-1.0428885438
ENSBTAG00000000355.5	0.6098743325	-1.2581139306
ENSBTAG00000000356.4	1	-1.0154205741
ENSBTAG00000000357.6	1	-1.0236000248
ENSBTAG00000000359.6	0.899861952	1.0269621881
ENSBTAG00000000362.6	1	-1.0301854738
ENSBTAG00000000363.6	1	-1.1658447681
ENSBTAG00000000365.6	1	1.0034812527
ENSBTAG00000000368.6	1	1
ENSBTAG00000000369.6	1	-1.0345375791
ENSBTAG00000000371.6	0.7931732651	-1.0963379531
ENSBTAG00000000372.6	0.8667948556	1.1303260028
ENSBTAG00000000374.4	1	1
ENSBTAG00000000375.6	0.4929303908	-1.0572844505
ENSBTAG00000000376.6	0.2021628604	-1.5028905566
ENSBTAG00000000377.5	1	1.13459354
ENSBTAG00000000379.5	0.9183224738	1.0409205949
ENSBTAG00000000381.6	1	-1.1601299124
ENSBTAG00000000382.4	1	1.0335353456
ENSBTAG00000000385.6	0.7508653927	-1.1105853234
ENSBTAG00000000387.4	1	-1.0238514382
ENSBTAG00000000387.4, ENSBTAG00000002321.5	0.4549118663	1.2971555119
ENSBTAG00000000389.5	1	1.0148318478
ENSBTAG00000000390.6	1	1.0505612206
ENSBTAG00000000392.5	0.7307964534	-1.1049825642
ENSBTAG00000000393.5	0.4640819748	-1.7910224196
ENSBTAG00000000394.6	0.1282887732	-1.4371643634
ENSBTAG00000000395.4	1	-1.0555464973
ENSBTAG00000000396.6	0.9644990787	-1.0258843587
ENSBTAG00000000397.5	1	-1.121437426
ENSBTAG00000000399.6	0.9001518108	1.2250376053
ENSBTAG00000000400.5	1	-1.1926160928
ENSBTAG00000000401.6	1	-1.0486758473
ENSBTAG00000000404.3	1	1.0202130084
ENSBTAG00000000405.5	0.4649099195	-1.1507783524
ENSBTAG00000000406.5	0.8252933137	1.1008808775
ENSBTAG00000000409.6	1	-1.0303050981
ENSBTAG00000000410.6	1	1
ENSBTAG00000000411.5	0.9856991755	1.00775289
ENSBTAG00000000413.5	1	-1.0876948754
ENSBTAG00000000414.6	0.692928188	-1.0507885648
ENSBTAG00000000415.6	1	1.0174138066
ENSBTAG00000000417.6	1	1.01679763
ENSBTAG00000000418.5	1	1.0259188756
ENSBTAG00000000419.5	1	1
ENSBTAG00000000421.6	1	-1.3405010932
ENSBTAG00000000422.6	0.6676307189	-1.1358197261
ENSBTAG00000000423.5	0.935959296	1.0729206044
ENSBTAG00000000425.5	0.8062605055	1.1871021602
ENSBTAG00000000426.3	1	1
ENSBTAG00000000428.6	0.7314405745	-1.0633281371
ENSBTAG00000000429.6	0.1819972365	1.196325764
ENSBTAG00000000432.6	0.7132437532	-1.2183158347
ENSBTAG00000000434.6	0.3301876524	-1.2018990757
ENSBTAG00000000435.6	0.8593069686	1.0639858459
ENSBTAG00000000436.2	1	1.0137104731
ENSBTAG00000000437.5	0.0462708271	-1.8212171591
ENSBTAG00000000438.5	1	1.0068225811
ENSBTAG00000000439.6	0.484222181	1.1690847039
ENSBTAG00000000440.6	1	-1.1580007326
ENSBTAG00000000442.4	0.3211558985	-1.2417306632
ENSBTAG00000000445.6	1	-1.1957044367
ENSBTAG00000000446.6	1	-1.1628557372
ENSBTAG00000000447.6	0.9946978121	-1.0226224872
ENSBTAG00000000448.4	0.6125799517	1.0542319875
ENSBTAG00000000451.6	0.9954155994	-1.0403543821
ENSBTAG00000000454.4	0.2797967259	1.5279990004
ENSBTAG00000000455.6	0.6400397541	1.1263412003
ENSBTAG00000000456.5	1	1
ENSBTAG00000000457.3	1	1.1819423046
ENSBTAG00000000458.5	1	-1.0085507113
ENSBTAG00000000459.6	0.9451318891	-1.0357362415
ENSBTAG00000000460.6	0.9162070609	1.0251905543
ENSBTAG00000000462.5	1	1.2049428718
ENSBTAG00000000469.4	0.5808546974	1.0562111713
ENSBTAG00000000470.3	1	1
ENSBTAG00000000472.6	0.959516143	-1.0520843873
ENSBTAG00000000473.6	1	-1.0455748635
ENSBTAG00000000475.5	0.9367083781	1.0684401787
ENSBTAG00000000476.6	1	1.1942535202
ENSBTAG00000000477.6	1	1.1703396036
ENSBTAG00000000478.5	0.9333333334	1.7945863249
ENSBTAG00000000480.5	0.7550811442	-1.0447789242
ENSBTAG00000000483.5	0.7475546744	1.0914799205
ENSBTAG00000000484.5	0.9959049512	-1.0178799988
ENSBTAG00000000489.5	0.5285048406	1.7280872815
ENSBTAG00000000490.5	0.9171087347	1.1609384655
ENSBTAG00000000492.6	0.8823207903	1.0443430935
ENSBTAG00000000494.6	1	-1.2801906975
ENSBTAG00000000495.5	1	-1.1219062358
ENSBTAG00000000496.6	1	1.0075822467
ENSBTAG00000000497.4	0.38609254	-1.1250765236
ENSBTAG00000000500.5	1	1.0053945336
ENSBTAG00000000501.6	0.9224397338	-1.275392014
ENSBTAG00000000502.6	1	1
ENSBTAG00000000504.5	0.9285601907	1.0572081548
ENSBTAG00000000505.5	0.6032810644	1.3315290369
ENSBTAG00000000507.6	1	1.1066352649
ENSBTAG00000000510.4	0.7385871739	-1.0417892987
ENSBTAG00000000511.6	1	1.0293335583
ENSBTAG00000000512.5	0.9907469897	-1.0594811152
ENSBTAG00000000516.4	1	-1.0812879892
ENSBTAG00000000517.6	0.6910528914	1.1798225859
ENSBTAG00000000518.6	1	1
ENSBTAG00000000520.6	1	-1.0023674476
ENSBTAG00000000521.6	1	1.0246836091
ENSBTAG00000000522.5	0.6733354274	-1.1042399997
ENSBTAG00000000524.3	0.034159076	1.4894498043
ENSBTAG00000000526.6	0.9608315868	-1.0782023769
ENSBTAG00000000527.6	0.9703698192	-1.0445483322
ENSBTAG00000000528.6	1	1.0130153329
ENSBTAG00000000529.6	0.9608315869	-1.0539230421
ENSBTAG00000000531.4	1	1.014513585
ENSBTAG00000000532.3	1	-1.0327684669
ENSBTAG00000000533.6	1	1.0573512433
ENSBTAG00000000534.3	1	-1.070700188
ENSBTAG00000000535.5	1	1.0438037848
ENSBTAG00000000536.6	0.7086599761	-1.0819071791
ENSBTAG00000000539.6	0.7230067142	-1.072927124
ENSBTAG00000000540.6	1	-1.1125282814
ENSBTAG00000000541.6	1	1
ENSBTAG00000000542.6	0.9186971467	1.0513732245
ENSBTAG00000000545.6	0.9224397338	-1.3837852249
ENSBTAG00000000546.5	0.8776209795	-1.0590590973
ENSBTAG00000000548.6	1	-1.0165798011
ENSBTAG00000000550.3	0.5978618217	-1.1014114326
ENSBTAG00000000551.3	0.9402894796	1.0454103845
ENSBTAG00000000552.6	1	1.0674236203
ENSBTAG00000000555.6	0.8522090354	-1.0215885973
ENSBTAG00000000558.3	1	1
ENSBTAG00000000559.6	1	-1.2702068397
ENSBTAG00000000560.6	1	1.1140603447
ENSBTAG00000000561.5	0.9806785686	1.0068567598
ENSBTAG00000000562.6	0.9782403146	1.0098381057
ENSBTAG00000000563.6	0.321790934	-1.1767570983
ENSBTAG00000000564.6	1	-1.0353203127
ENSBTAG00000000565.6	0.9263697874	-1.0698316494
ENSBTAG00000000566.6	1	-1.011758446
ENSBTAG00000000567.5	1	1
ENSBTAG00000000568.6	1	1.066258704
ENSBTAG00000000569.6	0.3097633988	1.2404786992
ENSBTAG00000000570.6	1	-1.2777836041
ENSBTAG00000000571.6	0.9041181248	1.0334882197
ENSBTAG00000000573.6	1	1
ENSBTAG00000000574.6	1	1
ENSBTAG00000000575.6	0.5630095258	-1.3268558025
ENSBTAG00000000576.6	1	-1.0157292473
ENSBTAG00000000578.6	0.7600157495	-1.061396123
ENSBTAG00000000579.6	1	-1.0132430933
ENSBTAG00000000580.4	1	-1.030632696
ENSBTAG00000000581.6	1	-1.0060250513
ENSBTAG00000000582.5	0.8070873365	-1.0495113723
ENSBTAG00000000584.6	1	1.0579088199
ENSBTAG00000000585.3	0.8723817454	-1.0206930705
ENSBTAG00000000586.6	1	1.0467514066
ENSBTAG00000000588.5	1	-1.0127737717
ENSBTAG00000000590.6	0.9907469897	-1.1254284154
ENSBTAG00000000593.6	1	-1.0500865638
ENSBTAG00000000595.6	1	1.1194775055
ENSBTAG00000000597.6	1	1
ENSBTAG00000000598.5	0.9289146284	1.0139171012
ENSBTAG00000000599.6	0.884834827	-1.0230884013
ENSBTAG00000000601.6	1	-1.0595629802
ENSBTAG00000000602.6	0.8487092343	1.0494607338
ENSBTAG00000000603.6	1	1.034039671
ENSBTAG00000000604.6	0.6576398059	-1.1835601221
ENSBTAG00000000605.5	0.896114241	1.0255761367
ENSBTAG00000000606.6	1	-1.1511644354
ENSBTAG00000000607.5	0.8511145398	-1.0500469144
ENSBTAG00000000608.4	0.9918414975	1.0186852547
ENSBTAG00000000609.6	1	-1.0405506403
ENSBTAG00000000611.4	1	-1.0541263953
ENSBTAG00000000613.6	1	1.000088747
ENSBTAG00000000616.6	1	1.0443765009
ENSBTAG00000000617.6	1	1
ENSBTAG00000000619.5	1	1
ENSBTAG00000000620.4	1	1.2465223934
ENSBTAG00000000621.6	0.7081066435	1.2271829527
ENSBTAG00000000622.5	0.8509063676	-1.0289901979
ENSBTAG00000000623.6	0.959516143	-1.1946238236
ENSBTAG00000000625.3	1	1.0832635688
ENSBTAG00000000626.6	1	1
ENSBTAG00000000629.6	1	1.0842436596
ENSBTAG00000000630.5	1	-1.0117426668
ENSBTAG00000000632.6	0.9224397337	-1.1482891499
ENSBTAG00000000634.6	1	1.0000104234
ENSBTAG00000000638.6	0.8999402398	-1.062099661
ENSBTAG00000000639.4	0.8550260721	1.0606103148
ENSBTAG00000000640.7	1	1.0074601186
ENSBTAG00000000641.5	1	-1.1184947946
ENSBTAG00000000642.6	1	1.0155170298
ENSBTAG00000000644.6	1	1.161385267
ENSBTAG00000000646.6	1	1.0348830158
ENSBTAG00000000646.6, ENSBTAG00000028675.2	0.9001518109	1.24413753
ENSBTAG00000000647.6	0.5159783427	-1.1336582517
ENSBTAG00000000648.4	1	-1.1676609117
ENSBTAG00000000650.6	1	-1.0607259096
ENSBTAG00000000653.5	1	-1.177983751
ENSBTAG00000000654.6	1	1.0228158753
ENSBTAG00000000655.6	1	1.2115736046
ENSBTAG00000000656.6	0.7927346392	1.2162383536
ENSBTAG00000000658.6	0.9171087347	1.1486296074
ENSBTAG00000000660.5	0.7132437532	-1.2628887962
ENSBTAG00000000662.5	0.4177717514	-1.3532949949
ENSBTAG00000000662.5, ENSBTAG00000044478.2	0.9061196308	1.095565784
ENSBTAG00000000664.6	1	-1.1218439898
ENSBTAG00000000665.5	1	-1.1377884621
ENSBTAG00000000666.6	1	1.0269959197
ENSBTAG00000000667.6	0.816302607	-1.6136874605
ENSBTAG00000000668.5	1	-1.022356879
ENSBTAG00000000670.5	1	1.0430533074
ENSBTAG00000000671.6	1	1.0193416358
ENSBTAG00000000672.6	1	-1.0465627416
ENSBTAG00000000675.6	1	1.0406807487
ENSBTAG00000000676.7	1	1.0439885628
ENSBTAG00000000678.6	0.3907686908	-1.0843748441
ENSBTAG00000000679.5	0.9459439818	1.0598228421
ENSBTAG00000000682.6	1	-1.2092205678
ENSBTAG00000000682.6, ENSBTAG00000054611.1, ENSBTAG00000053149.1	0.9425987735	-1.069765045
ENSBTAG00000000683.6	0.8164144633	1.0546702794
ENSBTAG00000000684.6	0.6967336799	1.1299546214
ENSBTAG00000000686.5	0.9821882138	1.0995575524
ENSBTAG00000000687.6	0.816302607	-1.7131820738
ENSBTAG00000000687.6, ENSBTAG00000045154.2	1	1.1061186132
ENSBTAG00000000690.6	1	1.3346292359
ENSBTAG00000000694.4	1	1.0026536115
ENSBTAG00000000695.6	0.4176666149	-1.2163431193
ENSBTAG00000000696.6	0.6605618781	-1.1187338459
ENSBTAG00000000697.6	1	1.0175422852
ENSBTAG00000000698.6	0.728201219	-2.2114346315
ENSBTAG00000000699.7	0.3892692202	1.1184942224
ENSBTAG00000000700.6	0.3828055939	-1.1970358895
ENSBTAG00000000703.5	1	1
ENSBTAG00000000704.4	1	1.0106651047
ENSBTAG00000000705.3	0.9571407047	-1.0043448868
ENSBTAG00000000706.4	1	-1.0933583201
ENSBTAG00000000707.6	1	1.0940560552
ENSBTAG00000000710.7	1	-1.0668618681
ENSBTAG00000000711.6	0.7472814256	-1.0520652022
ENSBTAG00000000712.6	0.9959049512	-1.0203924682
ENSBTAG00000000713.6	0.9934907513	-1.0649250062
ENSBTAG00000000715.6	1	1.0879752759
ENSBTAG00000000717.4	0.3856694283	1.1058639337
ENSBTAG00000000718.6	1	1.0228435187
ENSBTAG00000000719.6	1	1
ENSBTAG00000000720.6	1	-1.0174978286
ENSBTAG00000000721.5	1	-1.0159161272
ENSBTAG00000000725.5	1	1.0044897785
ENSBTAG00000000727.5	1	-1.558577019
ENSBTAG00000000727.5, ENSBTAG00000042319.2	1	-1.0038487602
ENSBTAG00000000727.5, ENSBTAG00000042319.2, ENSBTAG00000000727.5, ENSBTAG00000042319.2	1	-1.3216555813
ENSBTAG00000000728.6	1	-1.0227726384
ENSBTAG00000000730.4	1	1
ENSBTAG00000000731.5	0.7899079659	-1.138685438
ENSBTAG00000000735.5	0.9595161431	-1.0317130327
ENSBTAG00000000736.6	1	-1.0922983695
ENSBTAG00000000737.6	1	-1.0805817133
ENSBTAG00000000738.6	1	-1.2656621022
ENSBTAG00000000742.6	1	1.0252431624
ENSBTAG00000000743.6	1	1
ENSBTAG00000000744.4	0.8852302191	1.0521380161
ENSBTAG00000000745.6	0.844244838	1.0625689286
ENSBTAG00000000746.6	0.8383515681	-1.0771961956
ENSBTAG00000000748.5	0.959516143	-1.1917896249
ENSBTAG00000000749.6	1	1
ENSBTAG00000000750.6	0.9743886098	1.0449109739
ENSBTAG00000000751.6	1	-1.0550388547
ENSBTAG00000000752.6	0.9224397337	-1.124959462
ENSBTAG00000000753.6	0.990892261	1.0191308836
ENSBTAG00000000754.6	0.4047405874	-1.1546635485
ENSBTAG00000000755.5	1	1.0719487851
ENSBTAG00000000758.6	1	-1.1430821729
ENSBTAG00000000759.4	0.1342316621	-1.288923174
ENSBTAG00000000764.5	0.8003030112	1.0364342256
ENSBTAG00000000764.5, Gene_571	1	1.1348078233
ENSBTAG00000000765.6	1	1
ENSBTAG00000000767.6	1	1.1240550327
ENSBTAG00000000770.6	0.9595161431	-1.1068414387
ENSBTAG00000000771.6	1	1.0026011065
ENSBTAG00000000772.6	1	1
ENSBTAG00000000773.6	0.8089412112	-1.0618874985
ENSBTAG00000000778.5	0.2209262582	-1.1226545476
ENSBTAG00000000781.6	1	1.0110552457
ENSBTAG00000000782.6	1	-1.0138885009
ENSBTAG00000000783.6	0.9737122175	-1.0214498924
ENSBTAG00000000784.5	0.8422574487	1.1050029314
ENSBTAG00000000785.5	1	1.0011502354
ENSBTAG00000000786.6	0.185193626	1.2714051146
ENSBTAG00000000789.4	0.8766543263	1.0261297242
ENSBTAG00000000791.5	1	1.0003914808
ENSBTAG00000000792.5	1	-1.104669248
ENSBTAG00000000793.7	0.8611007011	1.0476202386
ENSBTAG00000000795.5	1	-1.4732698988
ENSBTAG00000000797.4	0.754498042	1.0514639113
ENSBTAG00000000799.5	0.9061196309	1.1073079853
ENSBTAG00000000801.6	1	1.0944397189
ENSBTAG00000000802.5	0.5882684049	-1.3993138644
ENSBTAG00000000803.5	1	-1.0610660832
ENSBTAG00000000804.5	1	1.0460908738
ENSBTAG00000000805.4	1	1.1686819361
ENSBTAG00000000806.6	0.9142724045	1.0257405743
ENSBTAG00000000807.6	0.4758751115	-1.1949644298
ENSBTAG00000000808.5	0.4336244543	1.1084797297
ENSBTAG00000000809.5	1	-1.1265328568
ENSBTAG00000000810.6	0.518382613	-1.0899215105
ENSBTAG00000000811.6	1	1.0284086365
ENSBTAG00000000812.6	1	1.0608874857
ENSBTAG00000000813.6	0.5539251687	1.1683542671
ENSBTAG00000000815.5	0.4898091155	-1.1972681009
ENSBTAG00000000815.5, ENSBTAG00000053870.1	1	1.3421893338
ENSBTAG00000000816.6	0.9150926809	-1.0424402591
ENSBTAG00000000817.6	1	-1.0218552225
ENSBTAG00000000818.5	1	1.0150303698
ENSBTAG00000000819.6	1	-1.030637433
ENSBTAG00000000820.5	0.8589393552	-1.075502071
ENSBTAG00000000821.6	1	-1.0375248393
ENSBTAG00000000824.5	0.5524297788	1.1792713212
ENSBTAG00000000825.3	0.6620417674	-1.0697426885
ENSBTAG00000000827.4	1	-1.0207232771
ENSBTAG00000000828.5	1	-1.5655082257
ENSBTAG00000000829.4	0.9743886097	1.0257618551
ENSBTAG00000000830.6	1	-1.0334738545
ENSBTAG00000000831.6	1	-1.0267340346
ENSBTAG00000000833.3	0.3568870858	1.0857948874
ENSBTAG00000000835.6	1	-1.0152706457
ENSBTAG00000000836.6	0.2478677108	1.6802106164
ENSBTAG00000000837.5	0.6260333529	-1.1235190975
ENSBTAG00000000838.7	1	-1.0612783132
ENSBTAG00000000841.6	1	1.0986563235
ENSBTAG00000000842.5	1	1.1100646564
ENSBTAG00000000843.6	0.2295110027	-1.3161605367
ENSBTAG00000000845.6	1	1
ENSBTAG00000000848.6	0.6383101579	-1.0787820973
ENSBTAG00000000851.5	0.7628991049	-1.0582510113
ENSBTAG00000000853.4	1	1
ENSBTAG00000000854.6	1	1.0305269943
ENSBTAG00000000855.6	0.8814432819	-1.1174521906
ENSBTAG00000000856.6	0.625753936	1.1795590858
ENSBTAG00000000857.4	0.3538692646	1.2210279816
ENSBTAG00000000859.6	1	-1.0312581157
ENSBTAG00000000861.3	1	-1.0344960512
ENSBTAG00000000868.6	0.8753789921	1.3218166975
ENSBTAG00000000869.5	1	1.0119392502
ENSBTAG00000000871.6	1	1.0165020729
ENSBTAG00000000873.6	1	1.0052671357
ENSBTAG00000000874.6	0.7737387283	1.0333051228
ENSBTAG00000000875.6	1	1.1046123299
ENSBTAG00000000877.2	1	-1.1074378401
ENSBTAG00000000878.6	0.6864845493	-1.0844985704
ENSBTAG00000000879.5	0.9833147946	-1.0126133282
ENSBTAG00000000880.4	0.8945195639	1.0352792444
ENSBTAG00000000885.6	1	1.0347246703
ENSBTAG00000000886.6	1	1
ENSBTAG00000000888.7	1	1.0163640742
ENSBTAG00000000892.4	1	-1.0886515949
ENSBTAG00000000893.4	1	1
ENSBTAG00000000894.6	0.4396321461	-1.0847072333
ENSBTAG00000000895.6	1	1.0055715673
ENSBTAG00000000897.6	0.9938817745	1.0162692672
ENSBTAG00000000898.6	1	-1.0196495749
ENSBTAG00000000899.5	1	1.1098387572
ENSBTAG00000000900.4	1	-1.1332440784
ENSBTAG00000000902.7	0.7356434719	1.0717634966
ENSBTAG00000000905.5	1	1.0143387463
ENSBTAG00000000908.4	1	-1.1782847009
ENSBTAG00000000910.6	1	-1.0903696642
ENSBTAG00000000911.6	0.9908178654	-1.0152502906
ENSBTAG00000000913.3	1	1.0085328728
ENSBTAG00000000914.4	1	1
ENSBTAG00000000916.6	1	1
ENSBTAG00000000917.6	0.7418606975	-1.0808505837
ENSBTAG00000000918.5	1	1.0004735408
ENSBTAG00000000919.4	1	1.1751970643
ENSBTAG00000000920.6	1	1.0042914086
ENSBTAG00000000923.5	1	-1.0743523068
ENSBTAG00000000924.3	1	1
ENSBTAG00000000925.6	1	-1.1446312388
ENSBTAG00000000928.6	1	1.0011440936
ENSBTAG00000000933.5	0.820893408	1.3949057924
ENSBTAG00000000936.5	1	1.0276558617
ENSBTAG00000000937.6	0.7810662191	-1.0769051664
ENSBTAG00000000939.6	1	-1.0668598263
ENSBTAG00000000940.4	0.7153362104	1.0647916679
ENSBTAG00000000941.6	0.9113970451	1.0345374824
ENSBTAG00000000942.6	0.9146216141	-1.0938166806
ENSBTAG00000000943.5	1	-1.0149008416
ENSBTAG00000000944.6	0.8128700395	1.1046057651
ENSBTAG00000000945.7	1	-1.2341812864
ENSBTAG00000000946.6	1	-1.0261805811
ENSBTAG00000000948.6	0.8595773638	1.0290576119
ENSBTAG00000000949.5	1	1.0126955198
ENSBTAG00000000950.4	0.9009799253	-1.010813942
ENSBTAG00000000951.6	1	-1.093399416
ENSBTAG00000000955.5	1	1.0431126277
ENSBTAG00000000957.5	1	1.0186598466
ENSBTAG00000000958.4	1	1.0339557384
ENSBTAG00000000959.6	1	-1.0547353599
ENSBTAG00000000960.2	1	-1.0412925517
ENSBTAG00000000961.4	0.9224397338	-1.185297864
ENSBTAG00000000962.5	1	-1.0548487959
ENSBTAG00000000963.6	1	1
ENSBTAG00000000964.6	1	-1.2362253696
ENSBTAG00000000965.6	1	1.0196923939
ENSBTAG00000000966.6	1	-1.0482979857
ENSBTAG00000000967.6	1	-1.0107396336
ENSBTAG00000000970.6	0.9425987735	-1.0995416104
ENSBTAG00000000973.6	1	-1.0715934105
ENSBTAG00000000974.5	0.5382561029	-1.1652611882
ENSBTAG00000000974.5, ENSBTAG00000045203.2	1	1.0777899184
ENSBTAG00000000977.6	0.9934907514	-1.0446018867
ENSBTAG00000000978.5	1	-1.0314393755
ENSBTAG00000000979.6	0.5040635	-1.1396842712
ENSBTAG00000000981.4	0.959516143	-1.1931538048
ENSBTAG00000000982.5	1	1
ENSBTAG00000000983.6	1	-1.0206570162
ENSBTAG00000000985.5	0.833286491	-1.0260344414
ENSBTAG00000000986.6	1	-1.1001621458
ENSBTAG00000000987.6	1	1.0108045901
ENSBTAG00000000988.6	1	-1.0777789465
ENSBTAG00000000990.6	0.7041899567	1.0899184073
ENSBTAG00000000991.5	0.7215108452	1.1431289532
ENSBTAG00000000992.3	1	1
ENSBTAG00000000993.6	1	-1.0080336818
ENSBTAG00000000995.5	1	-1.0677819732
ENSBTAG00000000997.5	1	1
ENSBTAG00000000998.6	0.9030324932	-1.124295969
ENSBTAG00000001000.6	1	1.0104968579
ENSBTAG00000001001.6	1	-1.0591738953
ENSBTAG00000001002.6	0.3675034617	1.273029134
ENSBTAG00000001003.3	0.0204448738	-5.9083630814
ENSBTAG00000001004.6	1	-1.0285361671
ENSBTAG00000001005.5	0.9907469897	-1.1381963182
ENSBTAG00000001006.6	1	-1.0947006807
ENSBTAG00000001007.5	1	-1.0696382015
ENSBTAG00000001008.6	1	-1.0859071639
ENSBTAG00000001009.4	0.8369295551	1.1784186234
ENSBTAG00000001010.6	1	-1.025581928
ENSBTAG00000001013.6	1	-1.0176806647
ENSBTAG00000001014.6	0.9520759349	1.0549604254
ENSBTAG00000001015.6	0.8462448956	-1.0445824921
ENSBTAG00000001016.6	0.9608315869	-1.0378661823
ENSBTAG00000001017.5	0.5899684296	-1.1738573903
ENSBTAG00000001019.6	1	-1.2457942504
ENSBTAG00000001020.4	1	1.0912711939
ENSBTAG00000001021.7	0.4778619797	1.2176604852
ENSBTAG00000001022.6	0.7414182606	-1.0385932437
ENSBTAG00000001023.6	0.5712494805	1.0984618682
ENSBTAG00000001024.6	0.6388635212	-1.1148082795
ENSBTAG00000001026.6	1	1.1235628873
ENSBTAG00000001027.4	0.2866894134	-1.1454609615
ENSBTAG00000001028.6	1	-1.1113480204
ENSBTAG00000001029.5	1	-1.1997116197
ENSBTAG00000001030.6	0.8308860098	-1.0706109093
ENSBTAG00000001032.5	1.597E-3	-11.7314741761
ENSBTAG00000001034.5	1	1.1309587448
ENSBTAG00000001035.6	0.9061812481	-1.0167959466
ENSBTAG00000001036.6	0.9270940978	1.0125185882
ENSBTAG00000001037.5	1	-1.0266908642
ENSBTAG00000001038.5	0.732742369	-1.0339115986
ENSBTAG00000001041.6	1	1
ENSBTAG00000001042.6	1	-1.0552383394
ENSBTAG00000001043.6	1	-1.0005637989
ENSBTAG00000001044.6	1	1.0517348168
ENSBTAG00000001049.6	1	-1.0748026923
ENSBTAG00000001050.6	1	-1.0084295717
ENSBTAG00000001051.6	1	1.1401562323
ENSBTAG00000001052.5	1	1.0620664092
ENSBTAG00000001055.6	0.7837530915	1.0241297402
ENSBTAG00000001057.6	0.9608315869	-1.0648741239
ENSBTAG00000001058.5	0.7282012189	-1.9432401343
ENSBTAG00000001059.6	0.7508549782	-1.0496937243
ENSBTAG00000001060.4	0.5205771373	-1.2240076403
ENSBTAG00000001061.6	0.7132437532	-1.3037477776
ENSBTAG00000001061.6, ENSBTAG00000044628.2	0.4511088428	-1.3959478553
ENSBTAG00000001061.6, ENSBTAG00000044628.2, ENSBTAG00000001061.6, ENSBTAG00000044628.2	0.8990882577	1.1533004034
ENSBTAG00000001062.4	1	1
ENSBTAG00000001063.6	1	-1.0656719347
ENSBTAG00000001066.6	1	-1.1784041409
ENSBTAG00000001067.5	1	1.0072500718
ENSBTAG00000001068.5	1	1.2213664139
ENSBTAG00000001069.4	0.8405810314	-1.0448925585
ENSBTAG00000001071.6	0.8730266946	1.0573881564
ENSBTAG00000001074.5	1	1.0026577924
ENSBTAG00000001075.3	1	-1.0309160722
ENSBTAG00000001076.6	1	1.0324514966
ENSBTAG00000001077.6	0.8462301313	1.031981578
ENSBTAG00000001078.6	0.1565599693	-3.3955072032
ENSBTAG00000001079.6	1	1
ENSBTAG00000001080.6	1	1
ENSBTAG00000001081.6	0.7282012189	-1.7441356632
ENSBTAG00000001081.6, ENSBTAG00000037087.2, ENSBTAG00000044348.2	0.5668631513	-1.1561454499
ENSBTAG00000001082.6	1	1.2702000806
ENSBTAG00000001083.5	0.5516538625	-1.1607117872
ENSBTAG00000001084.5	1	1
ENSBTAG00000001085.5	0.9001518109	1.1983961792
ENSBTAG00000001086.4	1	1.0017628161
ENSBTAG00000001088.5	1	1.040536913
ENSBTAG00000001090.5	1	-1.0303879179
ENSBTAG00000001092.4	0.8539975589	-1.0229424793
ENSBTAG00000001093.6	0.8766007969	-1.2697041217
ENSBTAG00000001094.6	0.7282012189	-1.9541690139
ENSBTAG00000001096.4	0.5696512889	-1.5572591747
ENSBTAG00000001097.5	0.8012934149	-1.2982685463
ENSBTAG00000001098.5	0.959516143	-1.0757746546
ENSBTAG00000001099.6	1	-1.0669418985
ENSBTAG00000001100.4	0.9728178816	-1.099029402
ENSBTAG00000001101.5	0.9946978121	-1.0540666339
ENSBTAG00000001102.6	0.130768531	1.2350035824
ENSBTAG00000001104.6	1	-1.343051835
ENSBTAG00000001105.6	0.8697606192	-1.0211159238
ENSBTAG00000001107.4	0.9548716119	-1.0177322487
ENSBTAG00000001108.6	0.8083628512	-1.0723865486
ENSBTAG00000001109.4	0.8954456756	1.0760290165
ENSBTAG00000001110.6	1	1.0002746209
ENSBTAG00000001112.5	0.9582393562	1.1011114182
ENSBTAG00000001113.6	0.9895095876	1.054556672
ENSBTAG00000001114.4	1	-1.015886164
ENSBTAG00000001116.6	0.7577988625	-1.1734110279
ENSBTAG00000001117.6	1	-1.0105204672
ENSBTAG00000001119.5	0.8823840699	1.1928704852
ENSBTAG00000001120.6	0.4640819748	-1.6200344002
ENSBTAG00000001123.5	0.9872159767	1.0463761573
ENSBTAG00000001124.5	1	-1.0413026379
ENSBTAG00000001125.6	1	1.0551712849
ENSBTAG00000001126.6	0.9191271858	-1.0692508058
ENSBTAG00000001128.4	1	-1.0434228357
ENSBTAG00000001131.5	1	1.005506795
ENSBTAG00000001132.6	1	1.0164719239
ENSBTAG00000001133.6	1	-1.0059690442
ENSBTAG00000001134.5	0.8794699731	1.0279323229
ENSBTAG00000001135.5	1	1.1017357583
ENSBTAG00000001136.6	1	-1.1475124716
ENSBTAG00000001137.6	0.7879414142	-1.0268767689
ENSBTAG00000001139.6	1	1.1022969751
ENSBTAG00000001140.4	0.607544827	1.1533523008
ENSBTAG00000001141.6	0.6825881437	-1.1605462559
ENSBTAG00000001142.5	0.9263697873	-1.1336101033
ENSBTAG00000001143.6	1	-1.1187552111
ENSBTAG00000001144.6	0.9918414975	1.0490655516
ENSBTAG00000001146.5	0.8459258204	-1.1201468238
ENSBTAG00000001150.3	1	1
ENSBTAG00000001151.6	0.6145738624	-1.3004153251
ENSBTAG00000001152.5	1	1.1639827045
ENSBTAG00000001153.6	0.9171087347	1.1340237617
ENSBTAG00000001156.6	0.4023601298	-1.2364285098
ENSBTAG00000001160.4	0.8823840699	1.1005431073
ENSBTAG00000001161.5	0.8317946887	-1.0571532843
ENSBTAG00000001163.4	1	-1.0336560245
ENSBTAG00000001164.6	0.9233714217	-1.1258536803
ENSBTAG00000001165.6	0.9739211382	1.0183471166
ENSBTAG00000001166.6	1	1.125803925
ENSBTAG00000001168.6	1	1.0213439522
ENSBTAG00000001171.6	0.7215108452	1.1366430005
ENSBTAG00000001173.6	0.9475147571	1.0300219081
ENSBTAG00000001174.6	1	1.0170750866
ENSBTAG00000001176.6	0.3089912316	-2.5841502067
ENSBTAG00000001178.4	1	-1.0114135782
ENSBTAG00000001179.6	0.7302759928	1.1226862198
ENSBTAG00000001181.6	0.7132437533	-1.2635000866
ENSBTAG00000001182.6	1	-1.0047992812
ENSBTAG00000001183.6	1	-2.0632754681
ENSBTAG00000001185.6	1	1.016346882
ENSBTAG00000001186.4	1	1.0589477387
ENSBTAG00000001187.4	1	1.2589143586
ENSBTAG00000001188.4	0.8521630735	1.096078741
ENSBTAG00000001189.6	1	1.0768552199
ENSBTAG00000001189.6, ENSBTAG00000045197.2	0.7607094824	-1.0614662376
ENSBTAG00000001191.4	1	-1.3080730719
ENSBTAG00000001192.6	0.8077333817	1.0502811807
ENSBTAG00000001193.5	0.9233714216	-1.0319267415
ENSBTAG00000001195.6	1	1.0690590264
ENSBTAG00000001197.6	1	-1.139979496
ENSBTAG00000001198.6	1	1.1516796587
ENSBTAG00000001199.5	0.7786804408	-1.1636432204
ENSBTAG00000001204.5	0.9224397338	-1.1630881635
ENSBTAG00000001206.6	1	1
ENSBTAG00000001207.5	0.5636509809	1.1453148642
ENSBTAG00000001209.4	0.7587532704	-1.4950059467
ENSBTAG00000001212.6	0.5065977332	-1.1089410585
ENSBTAG00000001213.5	1	1.048401176
ENSBTAG00000001219.6	1	-1.0936883135
ENSBTAG00000001221.6	1	-1.0153126237
ENSBTAG00000001223.6	0.9292005124	-1.0451043379
ENSBTAG00000001224.5	1	-1.0364592981
ENSBTAG00000001225.4	0.9570503361	-1.0727420038
ENSBTAG00000001228.5	1	-1.05253513
ENSBTAG00000001229.5	0.6600373587	1.1729044008
ENSBTAG00000001231.4	0.8753789921	1.1408300548
ENSBTAG00000001233.6	0.8068194987	1.0292415232
ENSBTAG00000001235.6	1	-1.0243027756
ENSBTAG00000001241.5	1	1.0440347164
ENSBTAG00000001242.3	1	1.0326403818
ENSBTAG00000001243.5	1	-1.1906384543
ENSBTAG00000001244.6	0.7974237684	-1.1023740352
ENSBTAG00000001246.6	0.8900151492	-1.015190688
ENSBTAG00000001247.4	1	1
ENSBTAG00000001249.6	0.9805507905	1.0105720558
ENSBTAG00000001250.6	0.6234120564	1.0880019694
ENSBTAG00000001252.6	1	-1.0353890446
ENSBTAG00000001254.4	0.7667811058	-1.1089122958
ENSBTAG00000001255.4	1	1
ENSBTAG00000001257.5	1	-1.0348578932
ENSBTAG00000001258.3	0.8401396708	-1.0541514248
ENSBTAG00000001260.6	1	-1.0067736609
ENSBTAG00000001265.6	0.9333333333	1.2479554086
ENSBTAG00000001269.5	1	-1.0099448654
ENSBTAG00000001271.6	1	1.0208683028
ENSBTAG00000001273.6	1	-1.0314145084
ENSBTAG00000001274.6	0.7040795164	-1.2091645254
ENSBTAG00000001279.4	1	1.0202227467
ENSBTAG00000001280.6	1	-1.0434456924
ENSBTAG00000001282.7	1	-1.0214059378
ENSBTAG00000001283.6	0.9224397338	-1.2190353683
ENSBTAG00000001286.5	0.6792829989	1.074233761
ENSBTAG00000001287.6	1	1.0413310697
ENSBTAG00000001288.6	0.7501585323	1.1258585205
ENSBTAG00000001289.3	1	1.0024575187
ENSBTAG00000001290.6	1	1.029364225
ENSBTAG00000001291.6	1	1
ENSBTAG00000001292.6	1	1.0328067652
ENSBTAG00000001293.6	1	-1.1365642486
ENSBTAG00000001294.6	0.9930788317	1.0179240489
ENSBTAG00000001295.6	1	1.0663061656
ENSBTAG00000001296.3	0.6637900202	1.0717129556
ENSBTAG00000001297.4	1	1.0442270404
ENSBTAG00000001298.4	1	1.0302982893
ENSBTAG00000001299.5	1	-1.0205262968
ENSBTAG00000001301.4	1	1.0335925408
ENSBTAG00000001302.4	0.7486790676	1.1291361792
ENSBTAG00000001303.3	0.7134639688	-1.1022773905
ENSBTAG00000001305.6	1	-1.0505920035
ENSBTAG00000001306.6	1	1.0515685199
ENSBTAG00000001308.6	1	-1.0378255218
ENSBTAG00000001310.6	1	1.0285415834
ENSBTAG00000001311.4	0.8616810508	-1.0207907132
ENSBTAG00000001314.4	1	1.0283031221
ENSBTAG00000001315.6	1	-1.4175329887
ENSBTAG00000001320.6	0.874424968	1.0422381242
ENSBTAG00000001321.4	1	-1.3881433635
ENSBTAG00000001322.6	1	-1.0166952071
ENSBTAG00000001323.6	1	-1.1009093298
ENSBTAG00000001324.5	1	-1.0096430178
ENSBTAG00000001325.5	1	-1.2099568016
ENSBTAG00000001326.6	1	1
ENSBTAG00000001328.5	0.9743886098	1.0248195845
ENSBTAG00000001329.6	0.9899916183	1.0123068161
ENSBTAG00000001331.6	1	1
ENSBTAG00000001332.6	0.8096349721	-1.0380990856
ENSBTAG00000001333.5	0.9381556461	-1.0223622796
ENSBTAG00000001335.5	1	1.0181102228
ENSBTAG00000001336.5	1	1
ENSBTAG00000001338.6	1	1.3575782621
ENSBTAG00000001342.4	0.9507768685	1.0265755151
ENSBTAG00000001343.6	1	-1.0036690523
ENSBTAG00000001344.4	1	-1.8354807913
ENSBTAG00000001346.6	1	-1.1557373662
ENSBTAG00000001348.5	1	1.0067876185
ENSBTAG00000001349.6	0.4149848125	-1.0888122364
ENSBTAG00000001350.4	0.8707652942	-1.1610498742
ENSBTAG00000001352.6	0.9106191869	1.0352786811
ENSBTAG00000001353.5	0.7276460588	-1.0399998826
ENSBTAG00000001354.5	1	-1.0301712504
ENSBTAG00000001356.5	1	-1.0076469498
ENSBTAG00000001359.6	1	-1.0313218545
ENSBTAG00000001360.5	0.7184803776	-1.0680812527
ENSBTAG00000001364.6	0.9071118011	1.0620749755
ENSBTAG00000001368.5	0.2052256331	-1.3400996722
ENSBTAG00000001374.6	0.5096921176	-1.233049199
ENSBTAG00000001376.6	1	-1.0341386873
ENSBTAG00000001382.5	0.7282012189	-1.8821273161
ENSBTAG00000001385.5	0.816302607	-1.2124241288
ENSBTAG00000001387.6	1	1.0525414171
ENSBTAG00000001390.5	0.482938562	1.1709826602
ENSBTAG00000001391.6	0.4091367072	1.8107594528
ENSBTAG00000001392.5	1	1
ENSBTAG00000001393.6	1	1.0148423482
ENSBTAG00000001394.6	0.781658008	-1.0254419048
ENSBTAG00000001395.3	0.7734975069	-1.0926558795
ENSBTAG00000001396.6	0.9206691204	1.068223991
ENSBTAG00000001397.6	1	1
ENSBTAG00000001398.6	0.2011810474	-1.3312526386
ENSBTAG00000001398.6, ENSBTAG00000052539.1	0.7493527006	-1.0760570549
ENSBTAG00000001400.6	0.816302607	-1.7709913763
ENSBTAG00000001401.6	1	1.1746923533
ENSBTAG00000001403.7	0.8796247443	-1.0396229588
ENSBTAG00000001404.5	1	1
ENSBTAG00000001405.3	0.9872304541	-1.0278489986
ENSBTAG00000001406.6	1	1.009009472
ENSBTAG00000001407.4	0.9433349787	-1.0443799831
ENSBTAG00000001408.4	1	-1.1152313426
ENSBTAG00000001410.6	1	-1.2982599154
ENSBTAG00000001412.5	1	-1.0275035555
ENSBTAG00000001414.5	1	-1.266581804
ENSBTAG00000001415.5	0.907111801	1.0838530999
ENSBTAG00000001416.5	0.8338155872	-1.1675139709
ENSBTAG00000001417.5	0.9001518109	1.4845753758
ENSBTAG00000001419.5	0.7824463359	-1.0541714915
ENSBTAG00000001420.6	0.7463998461	-1.0318674632
ENSBTAG00000001423.6	1	1
ENSBTAG00000001424.6	1	1.015622552
ENSBTAG00000001425.7	0.816302607	-1.4138299377
ENSBTAG00000001429.5	0.801293415	-1.1748609199
ENSBTAG00000001432.6	1	-1.039543978
ENSBTAG00000001435.6	0.9881908625	-1.0183801238
ENSBTAG00000001435.6, ENSBTAG00000047365.2	1	1.0422425256
ENSBTAG00000001439.6	1	1.0794957032
ENSBTAG00000001440.4	1	1.0137877942
ENSBTAG00000001442.6	1	1
ENSBTAG00000001443.6	1	1.0732123856
ENSBTAG00000001444.6	0.6753304887	-1.2982971587
ENSBTAG00000001446.5	0.4422159033	-1.1638348566
ENSBTAG00000001448.5	1	1
ENSBTAG00000001449.6	0.9685995442	1.0527683426
ENSBTAG00000001450.6	0.836929555	1.2569298307
ENSBTAG00000001451.3	1	1
ENSBTAG00000001455.6	1	-1.5084308044
ENSBTAG00000001457.4	1	-1.0144619239
ENSBTAG00000001460.6	0.9757841454	-1.0136825992
ENSBTAG00000001462.6	1	-1.1111260798
ENSBTAG00000001463.5	0.9505395041	-1.0624471866
ENSBTAG00000001464.6	1	1.0743075534
ENSBTAG00000001465.3	0.9872159768	1.0461542607
ENSBTAG00000001468.5	0.9224397337	-1.1992250093
ENSBTAG00000001470.6	0.9725971953	1.0176204774
ENSBTAG00000001471.4	0.9140056706	-1.0233797803
ENSBTAG00000001473.7	1	-1.1692190338
ENSBTAG00000001474.4	1	-1.3491081086
ENSBTAG00000001475.6	0.7378179525	-1.0907658141
ENSBTAG00000001476.6	1	-1.4295394195
ENSBTAG00000001477.5	1	1
ENSBTAG00000001478.6	0.9959049512	-1.0501253183
ENSBTAG00000001481.6	1	-1.0045299627
ENSBTAG00000001483.5	1	1.0186413413
ENSBTAG00000001484.6	0.72644771	1.1588094459
ENSBTAG00000001485.6	0.6753304887	-1.3381761227
ENSBTAG00000001488.4	1	1
ENSBTAG00000001489.6	0.3120633637	-1.1294659479
ENSBTAG00000001491.6	1	-1.0299842946
ENSBTAG00000001492.5	1	-1.1021177394
ENSBTAG00000001495.5	1	1
ENSBTAG00000001497.6	1	1.0079985806
ENSBTAG00000001498.4	0.8972082947	-1.0137705063
ENSBTAG00000001499.6	0.9743886098	1.0142106349
ENSBTAG00000001500.5	0.9224397338	-1.0972204454
ENSBTAG00000001503.6	0.3173261539	-3.4551482264
ENSBTAG00000001504.5	0.5075573209	1.1374908341
ENSBTAG00000001505.6	1	-1.082745424
ENSBTAG00000001506.6	0.4525800826	-1.4730939963
ENSBTAG00000001506.6, ENSBTAG00000044649.2, ENSBTAG00000049280.1, ENSBTAG00000051953.1, ENSBTAG00000054048.1	0.8540151613	1.0982323914
ENSBTAG00000001507.6	1	-1.1859988106
ENSBTAG00000001508.6	0.7681064653	-1.089169323
ENSBTAG00000001508.6, ENSBTAG00000044224.2	1	-1.078412833
ENSBTAG00000001509.5	1	-1.0019691392
ENSBTAG00000001510.5	0.728201219	-1.7279677514
ENSBTAG00000001511.5	0.7448442295	1.0994862111
ENSBTAG00000001512.6	0.8682631497	-1.0669458189
ENSBTAG00000001513.4	0.9505395042	-1.0968487211
ENSBTAG00000001514.5	1	1.0821612453
ENSBTAG00000001516.5	1	1
ENSBTAG00000001517.6	1	1.01155354
ENSBTAG00000001518.5	1	1.0072661808
ENSBTAG00000001519.3	1	1.0576415765
ENSBTAG00000001520.5	0.9754997043	1.0214694959
ENSBTAG00000001521.3	0.9481866981	1.0206287889
ENSBTAG00000001522.4	0.8950472838	1.0895068431
ENSBTAG00000001523.6	0.8203001627	-1.0442643188
ENSBTAG00000001526.6	1	1
ENSBTAG00000001527.3	1	-1.0435306689
ENSBTAG00000001528.4	1	1.0012723276
ENSBTAG00000001529.7	0.8654802032	-1.1029738778
ENSBTAG00000001530.6	1	1
ENSBTAG00000001533.6	1	-1.0164048579
ENSBTAG00000001535.6	0.8863346926	-1.0589048453
ENSBTAG00000001537.5	0.583214601	1.113538324
ENSBTAG00000001538.6	1	-1.0049799299
ENSBTAG00000001539.6	0.8841496102	-1.08586896
ENSBTAG00000001543.5	1	-1.0023530042
ENSBTAG00000001545.6	1	1
ENSBTAG00000001546.5	0.8438614518	-1.0384971318
ENSBTAG00000001548.5	1	-1.0110240726
ENSBTAG00000001549.6	1	1
ENSBTAG00000001551.6	0.9812502764	-1.0253376987
ENSBTAG00000001552.6	1	1.0285570176
ENSBTAG00000001552.6, ENSBTAG00000043839.2	1	1.0307407509
ENSBTAG00000001552.6, ENSBTAG00000043839.2, ENSBTAG00000001552.6, ENSBTAG00000043839.2	0.9907469897	-1.0986177025
ENSBTAG00000001553.6	0.715062916	-1.0329572233
ENSBTAG00000001557.5	1	-1.08393189
ENSBTAG00000001558.4	1	-1.0456970577
ENSBTAG00000001562.3	1	1.0334298442
ENSBTAG00000001564.7	0.1634909626	-1.9606923328
ENSBTAG00000001565.5	0.8491400192	-1.0304503107
ENSBTAG00000001567.6	1	-1.0909873601
ENSBTAG00000001568.5	0.8038025317	-1.1361399852
ENSBTAG00000001570.4	1	1.0700480109
ENSBTAG00000001571.6	1	-1.0114767492
ENSBTAG00000001572.7	1	-1.0036226171
ENSBTAG00000001573.6	1	-1.0983161726
ENSBTAG00000001573.6, ENSBTAG00000038242.2	0.9233714217	-1.0794696541
ENSBTAG00000001574.6	1	-1.0122809675
ENSBTAG00000001575.6	0.3858523434	1.0949847992
ENSBTAG00000001576.5	1	-1.300726065
ENSBTAG00000001578.5	0.7132437532	-1.2725322201
ENSBTAG00000001579.6	0.9665782142	-1.0549648014
ENSBTAG00000001580.5	1	-1.0434467606
ENSBTAG00000001582.6	1	1
ENSBTAG00000001585.6	0.7587532704	-1.2437424793
ENSBTAG00000001586.6	0.851266999	-1.105414812
ENSBTAG00000001589.6	0.7856024461	-1.0404002802
ENSBTAG00000001592.6	0.3399507858	1.2001106333
ENSBTAG00000001593.5	1	-1.0547794747
ENSBTAG00000001594.6	0.9577587014	1.0561160043
ENSBTAG00000001595.5	0.7547839918	-1.0704798271
ENSBTAG00000001597.6	0.6693579047	-1.1391088648
ENSBTAG00000001598.6	0.6464282323	1.0946899524
ENSBTAG00000001599.5	1	-1.0741147709
ENSBTAG00000001600.5	0.5369593994	-1.2956738322
ENSBTAG00000001601.6	0.0822658793	-1.1918140569
ENSBTAG00000001602.6	0.8501290747	-1.0776551928
ENSBTAG00000001603.6	1	-1.7511199251
ENSBTAG00000001605.8	1	-1.0471809268
ENSBTAG00000001606.5	1	1
ENSBTAG00000001607.6	0.9759139522	1.016480583
ENSBTAG00000001608.4	1	1.1046498281
ENSBTAG00000001609.6	0.9595161431	-1.2407183495
ENSBTAG00000001610.6	1	1
ENSBTAG00000001612.2	1	-1.0101337864
ENSBTAG00000001614.5	1	-1.0043657429
ENSBTAG00000001615.5	1	-1.1913716704
ENSBTAG00000001616.6	1	1.0056061087
ENSBTAG00000001617.6	1	-1.0222277118
ENSBTAG00000001618.6	0.5847579809	-1.5658561172
ENSBTAG00000001619.6	0.7921069326	-1.0850244608
ENSBTAG00000001626.5	0.6193828006	1.1699552383
ENSBTAG00000001627.5	1	1.0379767678
ENSBTAG00000001628.5	1	-1.1264782125
ENSBTAG00000001629.6	0.8707652942	-1.2371243447
ENSBTAG00000001631.5	0.9781694609	-1.0851735337
ENSBTAG00000001632.5	0.7643208779	-1.0615380776
ENSBTAG00000001634.6	0.9895095876	1.0257978809
ENSBTAG00000001635.5	0.7275062682	1.0870249376
ENSBTAG00000001637.5	1	-1.0258105256
ENSBTAG00000001638.4	1	1
ENSBTAG00000001639.6	1	-1.050120542
ENSBTAG00000001640.6	0.9595161431	-1.1975581102
ENSBTAG00000001642.6	1	-1.0266041343
ENSBTAG00000001644.6	1	1.0526626075
ENSBTAG00000001645.6	0.8679282384	-1.0842589043
ENSBTAG00000001647.4	0.2877307359	-2.0619303491
ENSBTAG00000001648.4	0.8670651898	1.0289511501
ENSBTAG00000001648.4, ENSBTAG00000042408.2, ENSBTAG00000042100.2	1	1.0482146484
ENSBTAG00000001649.6	1	-1.2537918517
ENSBTAG00000001651.5	1	1.0088175989
ENSBTAG00000001652.5	1	-1.2978090496
ENSBTAG00000001654.5	0.9934907514	-1.0603342205
ENSBTAG00000001656.6	0.7204325853	-1.0820190708
ENSBTAG00000001657.6	0.9812321221	-1.0089549689
ENSBTAG00000001658.6	1	-1.02609277
ENSBTAG00000001659.6	0.9284694243	-1.0255465789
ENSBTAG00000001660.5	1	-1.0584935138
ENSBTAG00000001662.6	1	-1.2040157257
ENSBTAG00000001663.6	0.8252541803	1.0751763385
ENSBTAG00000001665.6	1	-1.0415714481
ENSBTAG00000001666.5	1	1
ENSBTAG00000001668.6	0.6032810644	1.4035850353
ENSBTAG00000001671.6	0.7675546222	-1.0686630318
ENSBTAG00000001673.6	1	1.000706328
ENSBTAG00000001675.5	1	1.0326445216
ENSBTAG00000001686.3	1	1
ENSBTAG00000001687.4	1	-1.0628483994
ENSBTAG00000001692.6	0.9224397338	-1.2401769539
ENSBTAG00000001693.5	0.9648090527	1.0197264065
ENSBTAG00000001694.6	0.8265864268	-1.0481828838
ENSBTAG00000001696.6	1	-1.0398872838
ENSBTAG00000001697.6	0.8677903547	1.0352881824
ENSBTAG00000001698.6	1	-1.0040058941
ENSBTAG00000001700.6	0.6434720934	1.051328468
ENSBTAG00000001702.5	1	-1.3189802942
ENSBTAG00000001703.5	1	-1.0532732151
ENSBTAG00000001704.6	1	-1.0894258901
ENSBTAG00000001706.4	0.8283991919	1.0209679257
ENSBTAG00000001707.6	1	-1.0032471664
ENSBTAG00000001708.6	0.7280297628	-1.0363675653
ENSBTAG00000001710.3	1	-1.1340523609
ENSBTAG00000001711.4	1	1.0143559654
ENSBTAG00000001712.5	1	1.0805607859
ENSBTAG00000001714.5	0.9895095876	1.0231755887
ENSBTAG00000001717.5	1	-1.0708093829
ENSBTAG00000001721.6	0.5634066705	-1.2513412242
ENSBTAG00000001724.6	0.3601966277	-1.3848620772
ENSBTAG00000001725.5	1	-1.7098405088
ENSBTAG00000001726.6	1	1
ENSBTAG00000001727.4	0.5766275706	-1.1002778835
ENSBTAG00000001728.5	1	-1.2098563925
ENSBTAG00000001729.5	1	-1.0712030111
ENSBTAG00000001730.4	0.499396286	1.1838355176
ENSBTAG00000001731.6	1	1.0064401635
ENSBTAG00000001734.5	1	1
ENSBTAG00000001735.4	1	-1.056595733
ENSBTAG00000001736.5	1	-1.2047225276
ENSBTAG00000001737.6	0.8990882577	1.0812647131
ENSBTAG00000001739.5	1	-1.0049909887
ENSBTAG00000001740.6	0.9014910866	-1.0331268434
ENSBTAG00000001740.6, ENSBTAG00000003300.5	1	-1.0062305992
ENSBTAG00000001741.6	1	-1.0026487864
ENSBTAG00000001744.4	0.886931913	1.0513358095
ENSBTAG00000001745.4	0.3932448833	-1.2405602277
ENSBTAG00000001747.6	0.2568528094	-1.367009329
ENSBTAG00000001748.4	1	-1.0191216425
ENSBTAG00000001749.5	1	-1.0075849802
ENSBTAG00000001751.6	1	-1.4322849013
ENSBTAG00000001752.4	0.6019843076	1.2902325633
ENSBTAG00000001753.5	1	1
ENSBTAG00000001754.5	0.2034019027	-1.1764846729
ENSBTAG00000001755.5	1	-1.0241183117
ENSBTAG00000001761.6	1	1
ENSBTAG00000001762.6	0.4171325436	1.1976980211
ENSBTAG00000001763.6	0.4838547428	1.1274243821
ENSBTAG00000001764.6	1	1.0448398596
ENSBTAG00000001765.4	1	1
ENSBTAG00000001767.5	1	1.026696061
ENSBTAG00000001768.5	0.816302607	-1.5077618463
ENSBTAG00000001770.6	1	1.0846085491
ENSBTAG00000001771.6	1	-1.0089957195
ENSBTAG00000001772.6	1	-1.0287798342
ENSBTAG00000001773.5	1	1.0655103494
ENSBTAG00000001774.5	0.8990882577	1.0782742635
ENSBTAG00000001775.6	1	1.2780154527
ENSBTAG00000001776.6	0.636674862	-1.0810507544
ENSBTAG00000001777.3	0.8089230284	-1.0493868262
ENSBTAG00000001778.5	1	1.0330015601
ENSBTAG00000001780.6	0.6508442905	-1.1041718242
ENSBTAG00000001781.6	1	-1.0006405607
ENSBTAG00000001782.3	0.8460464725	1.045671185
ENSBTAG00000001785.6	0.1372977317	-1.3865421824
ENSBTAG00000001786.6	1	-1.0412501831
ENSBTAG00000001788.6	0.9224397337	-1.1399423904
ENSBTAG00000001790.6	1	-1.0095994576
ENSBTAG00000001792.5	0.8047572133	-1.0389404966
ENSBTAG00000001793.4	1	1.0574368622
ENSBTAG00000001794.3	0.9995251589	1.0019714903
ENSBTAG00000001795.6	1	1.0019547034
ENSBTAG00000001796.6	1	1.0591975289
ENSBTAG00000001801.4	0.9812502764	-1.0665215968
ENSBTAG00000001803.4	1	-1.0458150534
ENSBTAG00000001804.4	1	-1.0148376807
ENSBTAG00000001805.5	0.9665782142	-1.0552481481
ENSBTAG00000001806.6	1	-1.0753867295
ENSBTAG00000001807.5	0.6061801063	1.1139499627
ENSBTAG00000001808.6	0.8823374649	1.0528034276
ENSBTAG00000001809.6	1	1
ENSBTAG00000001810.5	0.8825985121	-1.0575637943
ENSBTAG00000001812.6	1	1
ENSBTAG00000001814.6	0.9505395041	-1.1558660615
ENSBTAG00000001815.6	0.8013577211	1.0415923676
ENSBTAG00000001816.5	0.9009636345	-1.0639013829
ENSBTAG00000001817.5	0.7130099964	1.1360244243
ENSBTAG00000001818.4	0.9821882139	1.1594739268
ENSBTAG00000001819.6	1	1
ENSBTAG00000001821.6	1	-1.0196113523
ENSBTAG00000001822.6	1	1.0068800983
ENSBTAG00000001823.4	1	-1.2503555059
ENSBTAG00000001824.5	1	-1.0857581673
ENSBTAG00000001825.2	0.8338155872	-1.1945627755
ENSBTAG00000001826.5	0.8147270172	-1.0600708385
ENSBTAG00000001827.5	1	-1.0072117271
ENSBTAG00000001828.5	0.6458004528	1.1998134029
ENSBTAG00000001829.5	0.9907469897	-1.0673842654
ENSBTAG00000001830.3	1	-1.0033472445
ENSBTAG00000001832.6	0.9829157167	1.005598544
ENSBTAG00000001832.6, ENSBTAG00000013523.5	1	1.1091008183
ENSBTAG00000001834.5	0.8128700395	1.123087103
ENSBTAG00000001835.6	0.7871705462	1.0208676757
ENSBTAG00000001838.5	1	1.0040609096
ENSBTAG00000001839.5	0.2433632047	1.1482113205
ENSBTAG00000001840.5	1	1.0169417697
ENSBTAG00000001842.6	0.5105532664	-1.1466707953
ENSBTAG00000001843.4	0.8340481094	-1.0278464592
ENSBTAG00000001843.4, ENSBTAG00000001840.5	0.8128700395	1.1298865042
ENSBTAG00000001844.6	0.8211678184	-1.0598302644
ENSBTAG00000001845.6	1	1.0627692642
ENSBTAG00000001847.7	1	-1.1538324363
ENSBTAG00000001848.6	0.9946978121	-1.0300415856
ENSBTAG00000001851.6	1	-1.0508079624
ENSBTAG00000001852.6	0.9834713451	-1.0025148243
ENSBTAG00000001854.6	1	1.0257998436
ENSBTAG00000001855.4	0.8774009495	1.0206362902
ENSBTAG00000001856.5	1	-1.0013902129
ENSBTAG00000001857.6	1	1.1325609653
ENSBTAG00000001858.6	0.8151971991	-1.0590447063
ENSBTAG00000001861.7	1	1.0436998719
ENSBTAG00000001862.4	1	-1.0674818834
ENSBTAG00000001864.6	1	-1.299101421
ENSBTAG00000001865.4	0.5689072033	-2.0786158398
ENSBTAG00000001866.4	1	-1.0331230025
ENSBTAG00000001867.6	1	-1.0835590461
ENSBTAG00000001868.5	1	1.0056532301
ENSBTAG00000001868.5, ENSBTAG00000053746.1	1	1.0926367857
ENSBTAG00000001870.5	1	1.0240966622
ENSBTAG00000001871.6	1	1
ENSBTAG00000001872.5	0.9872159768	1.0715806588
ENSBTAG00000001873.5	1	-1.0878554825
ENSBTAG00000001874.7	1	-1.1795305528
ENSBTAG00000001877.5	1	-1.0508152736
ENSBTAG00000001879.6	1	-1.0828177759
ENSBTAG00000001881.6	1	-1.0619421148
ENSBTAG00000001882.5	1	-1.1016851452
ENSBTAG00000001886.6	1	-1.3273601807
ENSBTAG00000001886.6, ENSBTAG00000044891.2, ENSBTAG00000045425.2	0.8120944759	-1.0705209033
ENSBTAG00000001887.6	1	-1.0231350513
ENSBTAG00000001888.6	1	-1.0521721896
ENSBTAG00000001889.6	0.9224397338	-1.0489842532
ENSBTAG00000001890.7	1	1.0536099163
ENSBTAG00000001892.5	1	1.0053313172
ENSBTAG00000001893.6	1	-1.0179484989
ENSBTAG00000001894.6	0.9425987734	-1.0851096482
ENSBTAG00000001895.6	0.9195948909	1.0898627073
ENSBTAG00000001898.6	1	-1.0654866182
ENSBTAG00000001899.5	1	1
ENSBTAG00000001900.6	1	1.2882329802
ENSBTAG00000001901.5	1	1
ENSBTAG00000001902.6	1	1.1486648632
ENSBTAG00000001903.5	1	1.156495103
ENSBTAG00000001904.5	1	1.0583813148
ENSBTAG00000001906.6	1	-1.154416441
ENSBTAG00000001908.6	0.8104658584	-1.0435143069
ENSBTAG00000001911.6	1	1
ENSBTAG00000001912.4	1	1
ENSBTAG00000001915.6	1	1.0293856907
ENSBTAG00000001917.4	1	1
ENSBTAG00000001918.6	1	1.0002442448
ENSBTAG00000001919.4	1	1.0043773349
ENSBTAG00000001920.5	1	-1.0018142485
ENSBTAG00000001922.6	1	-1.0064955948
ENSBTAG00000001925.5	0.6084048962	-1.0725996161
ENSBTAG00000001926.4	0.9146217574	-1.0126620363
ENSBTAG00000001927.5	0.7890366808	-1.05108063
ENSBTAG00000001928.5	0.7941456193	-1.0243023444
ENSBTAG00000001931.4	0.8707652942	-1.2223852572
ENSBTAG00000001932.6	0.6427233521	1.054046866
ENSBTAG00000001933.4	0.3548676162	-1.0992249702
ENSBTAG00000001936.6	1	-1.0457528703
ENSBTAG00000001937.4	1	1.0072628681
ENSBTAG00000001938.4	0.8679282385	-1.042684424
ENSBTAG00000001939.5	1	-1.0279719292
ENSBTAG00000001941.6	0.8066300382	-1.1074952169
ENSBTAG00000001942.6	0.7780233363	-1.1285902559
ENSBTAG00000001945.5	1	-1.0149942188
ENSBTAG00000001947.6	1	1.0927517933
ENSBTAG00000001948.3	0.7099363983	-1.0544187922
ENSBTAG00000001950.5	0.63952373	-1.1378887303
ENSBTAG00000001952.6	0.1332555292	1.1881993513
ENSBTAG00000001956.5	1	1.035211762
ENSBTAG00000001957.5	1	1.0958084338
ENSBTAG00000001959.6	1	1.0211704196
ENSBTAG00000001961.6	1	-1.1164292012
ENSBTAG00000001962.6	0.8735568951	-1.034179539
ENSBTAG00000001965.6	1	1
ENSBTAG00000001966.6	1	-1.2505245691
ENSBTAG00000001968.6	0.7130099965	1.1359780239
ENSBTAG00000001969.6	1	-1.0402145536
ENSBTAG00000001975.6	1	-1.028405009
ENSBTAG00000001976.4	1	1
ENSBTAG00000001977.5	1	1.0003022572
ENSBTAG00000001979.6	1	1.0194922312
ENSBTAG00000001981.6	0.4639213595	-1.7859909854
ENSBTAG00000001983.5	0.9703698193	-1.0503804176
ENSBTAG00000001985.6	1	1.0217097323
ENSBTAG00000001987.5	0.8679498365	1.0668349448
ENSBTAG00000001988.4	0.4780849709	-1.0959161581
ENSBTAG00000001992.6	0.6097641166	1.0669914017
ENSBTAG00000001994.6	1	1
ENSBTAG00000001996.6	1	-1.1106628457
ENSBTAG00000001997.4	1	1
ENSBTAG00000001998.6	1	1.0451765164
ENSBTAG00000001999.6	0.9333333333	1.870010039
ENSBTAG00000002000.3	0.9623121495	1.0366499787
ENSBTAG00000002002.7	1	-1.0608369418
ENSBTAG00000002004.3	0.9691208278	1.0892087277
ENSBTAG00000002006.6	0.4026890993	-1.3105857269
ENSBTAG00000002007.6	1	-1.2724105186
ENSBTAG00000002009.3	0.5695973523	-1.6253193078
ENSBTAG00000002010.5	0.8521630736	1.0965106114
ENSBTAG00000002011.6	1	-1.0177691588
ENSBTAG00000002012.3	0.73400552	-1.0376507604
ENSBTAG00000002014.6	0.8911189517	-1.0536977277
ENSBTAG00000002015.5	1	1.1724192457
ENSBTAG00000002018.4	0.957235986	-1.0031964637
ENSBTAG00000002019.6	0.3411511842	1.1024554752
ENSBTAG00000002020.6	1	-1.0962116503
ENSBTAG00000002021.5	1	1.0393845412
ENSBTAG00000002023.6	1	-1.0740806361
ENSBTAG00000002024.6	1	-1.2541843749
ENSBTAG00000002025.5	0.5696512889	-1.7082004543
ENSBTAG00000002026.6	0.8670262797	-1.0230548096
ENSBTAG00000002027.5	1	-1.0409564907
ENSBTAG00000002028.5	1	-1.153961729
ENSBTAG00000002029.6	1	-1.1469884116
ENSBTAG00000002030.3	1	1.0685581312
ENSBTAG00000002033.6	1	-1.0053646244
ENSBTAG00000002034.5	1	1.114795886
ENSBTAG00000002036.6	0.9907469897	-1.0821928922
ENSBTAG00000002037.6	1	-1.151940187
ENSBTAG00000002038.5	0.918647452	-1.0169428997
ENSBTAG00000002039.5	1	-1.0070562118
ENSBTAG00000002041.5	0.8766007968	-1.3749746441
ENSBTAG00000002042.5	0.6539633462	-1.130551683
ENSBTAG00000002044.4	0.5413483417	1.17637743
ENSBTAG00000002045.6	0.3053806893	1.5000888957
ENSBTAG00000002046.5	0.4934304487	-1.1427114228
ENSBTAG00000002048.5	0.9959049512	-1.0258842987
ENSBTAG00000002049.4	0.2528602411	1.1068640301
ENSBTAG00000002050.5	1	-1.0010126944
ENSBTAG00000002051.6	0.9369393451	-1.0461515747
ENSBTAG00000002052.5	0.7368601495	-1.1271868012
ENSBTAG00000002055.6	0.935959296	1.0408047184
ENSBTAG00000002056.6	0.9402894797	1.0601249494
ENSBTAG00000002058.4	1	1.0053206703
ENSBTAG00000002059.6	1	1.0438101462
ENSBTAG00000002060.5	0.792866415	-1.0438810759
ENSBTAG00000002062.5	1	-1.1685249935
ENSBTAG00000002065.4	1	1.1230310486
ENSBTAG00000002066.5	1	1
ENSBTAG00000002068.3	0.2366073782	1.1315733448
ENSBTAG00000002069.6	0.3560542595	-1.2966089253
ENSBTAG00000002070.5	0.8589360275	1.0457569313
ENSBTAG00000002072.6	0.7271723877	1.0676790949
ENSBTAG00000002073.6	1	-1.0128965717
ENSBTAG00000002075.5	1	-1.1197129185
ENSBTAG00000002076.6	0.9907469898	-1.1210182773
ENSBTAG00000002078.5	1	-1.0044190503
ENSBTAG00000002080.5	0.9244232927	1.0114292284
ENSBTAG00000002081.6	1	-1.063726598
ENSBTAG00000002082.6	0.4815019589	-1.1581611147
ENSBTAG00000002083.6	0.6539633462	-1.1231281262
ENSBTAG00000002084.6	1	-1.0919027416
ENSBTAG00000002085.5	0.8349727128	-1.0610431101
ENSBTAG00000002086.6	0.9387842101	1.027353219
ENSBTAG00000002087.6	0.9955468789	-1.0018982593
ENSBTAG00000002088.6	1	-1.3373526406
ENSBTAG00000002089.6	1	1.2995988828
ENSBTAG00000002090.6	0.601302959	1.6050577113
ENSBTAG00000002092.6	1	-1.0527676958
ENSBTAG00000002094.6	0.9956822071	1.0191424073
ENSBTAG00000002095.6	0.9799724025	1.0315258828
ENSBTAG00000002096.6	1	1.1001598328
ENSBTAG00000002097.6	1	-1.0871521209
ENSBTAG00000002098.5	0.3996468532	1.1152134828
ENSBTAG00000002099.5	1	1.0194029696
ENSBTAG00000002100.6	1	1.1440267915
ENSBTAG00000002101.6	0.9336242076	1.0306831032
ENSBTAG00000002103.6	0.982188214	1.156000583
ENSBTAG00000002104.5	1	1.0491020024
ENSBTAG00000002105.5	0.7233678416	-1.0498702747
ENSBTAG00000002107.5	0.7474810519	-1.2587148659
ENSBTAG00000002108.4	0.4143579962	1.0818921997
ENSBTAG00000002110.6	1	1.0227174916
ENSBTAG00000002112.6	0.8662361209	1.0983073871
ENSBTAG00000002113.5	0.9333333334	1.0982151128
ENSBTAG00000002115.5	1	-1.0688152298
ENSBTAG00000002116.5	0.8814432818	-1.1610660669
ENSBTAG00000002117.6	1	-1.1375276066
ENSBTAG00000002121.4	0.8461527148	-1.0413881589
ENSBTAG00000002123.4	1	-1.0102897252
ENSBTAG00000002125.6	0.7927346391	1.140975224
ENSBTAG00000002126.4	0.9691208278	1.0201470808
ENSBTAG00000002127.5	0.9934907514	-1.0968468697
ENSBTAG00000002128.5	0.679786746	1.0692939901
ENSBTAG00000002129.6	0.8222779319	1.0210218868
ENSBTAG00000002130.6	0.6437418841	1.1017196784
ENSBTAG00000002132.6	1	1
ENSBTAG00000002134.4	1	1
ENSBTAG00000002135.6	1	-1.2903113589
ENSBTAG00000002136.6	1	-1.0392428357
ENSBTAG00000002137.6	1	-1.0080508931
ENSBTAG00000002138.6	0.7728839487	-1.1206108524
ENSBTAG00000002139.6	1	-1.0270079404
ENSBTAG00000002140.3	1	1
ENSBTAG00000002143.5	1	1.1037410621
ENSBTAG00000002144.5	1	-1.0206864176
ENSBTAG00000002145.5	1	1.220776635
ENSBTAG00000002147.6	0.9941951595	1.0204084646
ENSBTAG00000002148.4	0.9235182687	-1.03720888
ENSBTAG00000002150.4	0.7282012189	-1.6801921485
ENSBTAG00000002151.5	1	-1.3585609058
ENSBTAG00000002154.4	1	1.1368662938
ENSBTAG00000002157.6	0.0634024801	-6.1413816763
ENSBTAG00000002158.6	1	1
ENSBTAG00000002163.5	1	-1.0783397767
ENSBTAG00000002164.6	1	1.0634096496
ENSBTAG00000002166.6	1	1.0831970873
ENSBTAG00000002167.4	1	1.0005387918
ENSBTAG00000002169.6	1	1
ENSBTAG00000002170.6	1	-1.0448427915
ENSBTAG00000002171.7	0.9976491889	-1.026882993
ENSBTAG00000002174.5	1	-1.0549323384
ENSBTAG00000002175.7	1	-1.0483854409
ENSBTAG00000002176.6	0.7959940178	-1.0367470196
ENSBTAG00000002177.6	1	-1.0367293889
ENSBTAG00000002178.6	0.5940929678	-1.1273566594
ENSBTAG00000002179.6	0.9934907512	-1.0222030897
ENSBTAG00000002180.5	1	1.0333138368
ENSBTAG00000002181.6	1	1.0026531589
ENSBTAG00000002182.5	0.9034247115	-1.0156900834
ENSBTAG00000002185.5	0.8199914596	1.0726948509
ENSBTAG00000002186.6	0.9907469897	-1.1555596575
ENSBTAG00000002187.5	0.8064519891	-1.050922554
ENSBTAG00000002188.6	0.1956649686	1.9304857016
ENSBTAG00000002189.6	0.9691208277	1.062817596
ENSBTAG00000002190.6	1	1.0033890015
ENSBTAG00000002191.6	1	1.0030254938
ENSBTAG00000002192.5	1	-1.0976657831
ENSBTAG00000002194.5	0.851266999	-1.1064564556
ENSBTAG00000002199.5	1	1.0227275036
ENSBTAG00000002201.7	1	-1.0022861452
ENSBTAG00000002202.6	1	-1.0232552921
ENSBTAG00000002203.6	0.9595161431	-1.169198311
ENSBTAG00000002205.6	1	1.0143557054
ENSBTAG00000002206.5	1	-1.0063055605
ENSBTAG00000002209.6	0.8147336623	-1.0636184805
ENSBTAG00000002210.6	0.9339787013	-1.0442937015
ENSBTAG00000002211.6	1	1.0109755555
ENSBTAG00000002214.4	1	1.2489688174
ENSBTAG00000002215.5	0.7681163355	-1.3178879357
ENSBTAG00000002216.4	1	-1.3141166043
ENSBTAG00000002219.6	0.4397535642	-1.2316280314
ENSBTAG00000002220.6	0.987459307	1.0047398406
ENSBTAG00000002223.3	1	1.0265511044
ENSBTAG00000002224.6	0.7667811058	-1.1149927147
ENSBTAG00000002226.5	0.9821882139	1.0408933329
ENSBTAG00000002227.5	1	-1.0346578293
ENSBTAG00000002231.6	1	1.0523471927
ENSBTAG00000002232.6	1	-1.2182216101
ENSBTAG00000002233.6	1	1.036782913
ENSBTAG00000002236.5	0.8197912176	1.0865695307
ENSBTAG00000002238.4	1	-1.02040709
ENSBTAG00000002240.6	1	1.0518476516
ENSBTAG00000002242.6	1	1.0209861101
ENSBTAG00000002243.4	1	-1.0366189495
ENSBTAG00000002245.6	1	-1.1473271876
ENSBTAG00000002247.5	1	1
ENSBTAG00000002248.6	1	-1.2952374807
ENSBTAG00000002249.5	1	1.0651266081
ENSBTAG00000002251.5	1	-1.0135958351
ENSBTAG00000002252.5	1	-1.005026499
ENSBTAG00000002253.6	1	-1.0315647971
ENSBTAG00000002255.6	1	1
ENSBTAG00000002256.4	1	-1.0321980186
ENSBTAG00000002257.6	1	-1.0443289837
ENSBTAG00000002258.3	0.9001518108	1.3809258844
ENSBTAG00000002260.6	1	-1.0723362614
ENSBTAG00000002261.5	1	-1.0572921742
ENSBTAG00000002266.5	1	-1.1474311032
ENSBTAG00000002267.6	0.7778149991	-1.0727176282
ENSBTAG00000002271.6	0.978169461	-1.0450581669
ENSBTAG00000002272.6	1	-1.0101291287
ENSBTAG00000002275.6	0.861195168	1.0465607797
ENSBTAG00000002277.6	1	1.0150815735
ENSBTAG00000002278.6	1	-1.4204627352
ENSBTAG00000002278.6, ENSBTAG00000048973.1	1	-1.0197437527
ENSBTAG00000002278.6, ENSBTAG00000048973.1, ENSBTAG00000002278.6, ENSBTAG00000048973.1	1	-1.3400927536
ENSBTAG00000002279.5	0.7735477186	1.0617613775
ENSBTAG00000002280.6	1	-1.00002537
ENSBTAG00000002281.6	1	1.1171420982
ENSBTAG00000002282.2	0.9102189513	-1.0090384969
ENSBTAG00000002283.6	0.6098743324	-1.3165275707
ENSBTAG00000002286.4	0.747481052	-1.2117722075
ENSBTAG00000002287.4	1	-1.0210802052
ENSBTAG00000002289.5	1	1
ENSBTAG00000002290.6	1	1.0185607793
ENSBTAG00000002291.6	1	1.025790951
ENSBTAG00000002292.6	0.816302607	-1.585426904
ENSBTAG00000002293.3	0.8535214902	-1.061060069
ENSBTAG00000002294.6	1	-1.0557721081
ENSBTAG00000002295.6	1	-1.0967464078
ENSBTAG00000002296.3	1	-1.1067526685
ENSBTAG00000002297.6	1	1
ENSBTAG00000002298.5	0.5331960847	-1.4264628305
ENSBTAG00000002299.5	0.9638194708	1.0271769969
ENSBTAG00000002300.6	1	1
ENSBTAG00000002302.3	0.9619034155	1.0427934102
ENSBTAG00000002303.6	0.7863906857	-1.0706550617
ENSBTAG00000002305.6	0.4626195071	1.3001407231
ENSBTAG00000002306.5	0.7940836252	1.0850167713
ENSBTAG00000002309.6	1	1.0771703953
ENSBTAG00000002311.4	0.9425987735	-1.0569179875
ENSBTAG00000002313.6	1	1.0556606573
ENSBTAG00000002315.5	0.8338155872	-1.137754956
ENSBTAG00000002316.5	1	-1.131769268
ENSBTAG00000002317.6	1	-1.2565862921
ENSBTAG00000002319.6	1	-1.0658421584
ENSBTAG00000002321.5	0.5819700263	1.2682190708
ENSBTAG00000002323.6	1	1.0194711158
ENSBTAG00000002326.5	1	-1.0028702619
ENSBTAG00000002327.5	1	1.0055231094
ENSBTAG00000002328.6	1	1.0108363939
ENSBTAG00000002329.6	1	1.124307875
ENSBTAG00000002331.6	0.8338155871	-1.1964389111
ENSBTAG00000002332.3	0.7684055692	1.1268754611
ENSBTAG00000002333.6	0.9453426176	-1.017853
ENSBTAG00000002335.5	0.3192635893	-3.006204006
ENSBTAG00000002336.6	0.8253965447	1.0436150942
ENSBTAG00000002340.5	1	-1.0596325733
ENSBTAG00000002341.5	1	1.0117604631
ENSBTAG00000002344.6	0.9505395041	-1.0657329656
ENSBTAG00000002345.6	1	1.0377958296
ENSBTAG00000002346.6	0.4630806586	-1.2800560697
ENSBTAG00000002347.7	1	1.0132339333
ENSBTAG00000002348.5	1	-1.2306248852
ENSBTAG00000002349.6	1	1.1250376536
ENSBTAG00000002350.6	0.8405466906	-1.027603498
ENSBTAG00000002352.6	0.9858427275	-1.0313239354
ENSBTAG00000002355.5	1	1.0619323972
ENSBTAG00000002356.6	0.5230251065	-1.1006814286
ENSBTAG00000002357.6	0.8120944759	-1.0924399191
ENSBTAG00000002361.6	1	-1.5542280574
ENSBTAG00000002362.4	0.9821882139	1.0380756855
ENSBTAG00000002363.6	0.8995706222	-1.043754704
ENSBTAG00000002367.5	0.9910224087	1.0189459922
ENSBTAG00000002368.6	0.7801118319	1.234112873
ENSBTAG00000002369.4	1	-1.0907602876
ENSBTAG00000002370.6	1	-1.1386799889
ENSBTAG00000002374.6	1	-1.0021544108
ENSBTAG00000002376.2	1	-1.0100472337
ENSBTAG00000002377.6	0.8972879369	-1.0122872691
ENSBTAG00000002378.6	0.2430010119	-1.1398057886
ENSBTAG00000002381.6	0.8444938387	-1.0394557187
ENSBTAG00000002382.6	1	1.0203018654
ENSBTAG00000002385.5	1	1.0129827993
ENSBTAG00000002389.5	0.7653083751	1.0621942383
ENSBTAG00000002390.4	1	-1.0882497132
ENSBTAG00000002391.5	0.2938152242	-1.7082166129
ENSBTAG00000002392.6	1	-1.4615805351
ENSBTAG00000002393.5	1	-1.0152482161
ENSBTAG00000002394.5	1	1.2210224186
ENSBTAG00000002395.6	0.9224397337	-1.098574987
ENSBTAG00000002398.6	1	-1.1308405291
ENSBTAG00000002401.4	1	1.0498296347
ENSBTAG00000002402.6	0.6626912499	-1.1206256371
ENSBTAG00000002404.6	0.7515329135	1.0563691736
ENSBTAG00000002407.6	1	-1.1940571706
ENSBTAG00000002408.6	1	-1.153563904
ENSBTAG00000002411.6	0.7683505432	-1.0464216236
ENSBTAG00000002412.5	0.8399364781	-1.0316675564
ENSBTAG00000002413.6	0.884017247	-1.0659955288
ENSBTAG00000002414.5	1	1.0233235746
ENSBTAG00000002415.6	0.4056549854	-1.1452040727
ENSBTAG00000002416.6	1	-1.2115188555
ENSBTAG00000002417.5	1	-1.2455312398
ENSBTAG00000002418.7	1	-1.1227825599
ENSBTAG00000002419.3	1	1.0140746071
ENSBTAG00000002422.6	1	-1.0451684257
ENSBTAG00000002423.6	0.8761850563	1.0446324455
ENSBTAG00000002425.6	1	1.0245568122
ENSBTAG00000002428.4	0.6321526507	-1.0714260028
ENSBTAG00000002430.6	0.9997020262	-1.0031168035
ENSBTAG00000002431.6	1	-1.0800590697
ENSBTAG00000002432.5	0.959516143	-1.1605206075
ENSBTAG00000002434.4	0.9402894797	1.0439610897
ENSBTAG00000002435.6	0.9821882138	1.1062382239
ENSBTAG00000002440.6	1	-1.1990101018
ENSBTAG00000002441.6	1	1
ENSBTAG00000002444.6	0.5893540978	-1.191349961
ENSBTAG00000002445.5	0.9505395041	-1.065352768
ENSBTAG00000002446.3	1	1
ENSBTAG00000002447.5	1	-1.1080762244
ENSBTAG00000002448.6	1	1
ENSBTAG00000002451.6	1	-1.2001768507
ENSBTAG00000002452.5	1	-1.0020126895
ENSBTAG00000002454.6	1	1.0194734032
ENSBTAG00000002455.5	1	-1.0394007368
ENSBTAG00000002457.4	0.8548692282	-1.0205930091
ENSBTAG00000002458.6	1	-1.0414609599
ENSBTAG00000002460.6	0.4824639977	1.3457346541
ENSBTAG00000002462.6	0.9938848304	1.0270024144
ENSBTAG00000002463.6	0.8731169239	-1.0168517187
ENSBTAG00000002464.5	0.9459439818	1.031554145
ENSBTAG00000002468.4	0.7989777402	-1.0501768861
ENSBTAG00000002469.6	1	-1.064812869
ENSBTAG00000002470.5	1	-1.1026059283
ENSBTAG00000002471.6	1	-1.0365568942
ENSBTAG00000002472.6	1	1.4678913668
ENSBTAG00000002473.3	0.8814432818	-1.1678784672
ENSBTAG00000002474.5	1	-1.0403575612
ENSBTAG00000002475.4	1	1.0012679284
ENSBTAG00000002476.5	1	-1.0428400396
ENSBTAG00000002477.6	1	-1.0308978508
ENSBTAG00000002478.5	1	1.0340323973
ENSBTAG00000002479.5	1	1.0268224633
ENSBTAG00000002480.6	0.0207041402	-4.2461213437
ENSBTAG00000002481.5	0.5331960848	-1.4907313996
ENSBTAG00000002483.6	1	-1.065664574
ENSBTAG00000002484.6	0.861100701	1.0720235508
ENSBTAG00000002485.6	0.098006156	-1.9164841459
ENSBTAG00000002487.6	1	1.0044709996
ENSBTAG00000002488.6	1	-1.3213052599
ENSBTAG00000002489.6	1	1
ENSBTAG00000002490.5	0.2354371765	-1.3370791738
ENSBTAG00000002492.5	0.9263697873	-1.1305117419
ENSBTAG00000002493.3	0.7092012608	-1.0617812242
ENSBTAG00000002495.6	0.8267713381	-1.090932508
ENSBTAG00000002497.6	1	-1.0135124372
ENSBTAG00000002500.5	0.6458004528	1.1961958484
ENSBTAG00000002501.6	0.6910458044	-1.0590165843
ENSBTAG00000002503.5	0.9954155993	-1.0356709569
ENSBTAG00000002504.6	0.9665782142	-1.0378992382
ENSBTAG00000002505.6	1	1
ENSBTAG00000002507.4	0.8792341544	-1.011723455
ENSBTAG00000002508.3	1	-1.337505338
ENSBTAG00000002510.5	0.7218015248	-1.0567059373
ENSBTAG00000002512.4	1	1.0176468134
ENSBTAG00000002515.6	0.9367083781	1.0488714099
ENSBTAG00000002516.6	0.820893408	1.2593212856
ENSBTAG00000002518.6	1	1
ENSBTAG00000002520.6	0.8727315162	-1.0603963664
ENSBTAG00000002522.5	0.9001518109	1.3374965879
ENSBTAG00000002524.4	0.978169461	-1.0266316276
ENSBTAG00000002525.5	0.9103049007	-1.05680977
ENSBTAG00000002526.6	0.8483805528	1.0426208441
ENSBTAG00000002527.6	0.8252933138	1.161404336
ENSBTAG00000002528.7	0.3743101191	-1.1552675702
ENSBTAG00000002528.7, ENSBTAG00000042224.2, ENSBTAG00000043641.2	0.491711014	1.1307641739
ENSBTAG00000002531.6	0.6999648	-1.1438039982
ENSBTAG00000002534.6	1	1.0199847518
ENSBTAG00000002539.5	0.8338155872	-1.1177968182
ENSBTAG00000002542.4	0.9205440652	1.0164548637
ENSBTAG00000002545.4	1	1
ENSBTAG00000002549.5	0.8263276398	-1.0202047784
ENSBTAG00000002550.4	0.9582393562	1.0900976169
ENSBTAG00000002551.4	1	-1.061597933
ENSBTAG00000002554.6	0.8707652941	-1.1920731102
ENSBTAG00000002555.4	1	-1.0629871084
ENSBTAG00000002557.6	0.8662361209	1.0959576931
ENSBTAG00000002559.6	1	1.1159084956
ENSBTAG00000002561.5	0.8182876137	1.0538057051
ENSBTAG00000002562.5	1	1.0577413128
ENSBTAG00000002562.5, Gene_2413, ENSBTAG00000002563.5	1	-1.0391506756
ENSBTAG00000002563.5	0.3761577801	2.6818063706
ENSBTAG00000002564.6	1	-1.1830542803
ENSBTAG00000002565.4	0.9333333333	1.6993811265
ENSBTAG00000002566.6	0.8381883354	-1.0979419567
ENSBTAG00000002566.6, ENSBTAG00000042418.2	1	-1.0073179116
ENSBTAG00000002568.6	1	1.0397323799
ENSBTAG00000002570.6	1	1.0137439992
ENSBTAG00000002571.6	1	1.0144670711
ENSBTAG00000002573.5	0.9135698569	1.0321864894
ENSBTAG00000002574.6	0.0495451621	-6.0447223522
ENSBTAG00000002575.6	0.988633931	-1.0082836874
ENSBTAG00000002576.6	1	1
ENSBTAG00000002578.6	0.6068488993	-1.1230109776
ENSBTAG00000002579.6	0.7612029541	-1.035327708
ENSBTAG00000002580.6	0.2187706481	-1.2241679123
ENSBTAG00000002581.4	1	-1.1209400718
ENSBTAG00000002583.6	1	1.1069847701
ENSBTAG00000002585.6	1	-1.214363488
ENSBTAG00000002586.6	1	-1.0520498613
ENSBTAG00000002590.6	0.8817185356	1.0445573236
ENSBTAG00000002591.6	0.9821882139	1.2081812855
ENSBTAG00000002593.5	1	-1.0030411676
ENSBTAG00000002594.5	1	1.0434237358
ENSBTAG00000002595.6	1	-1.0168536227
ENSBTAG00000002596.6	1	-1.1495926383
ENSBTAG00000002599.6	1	-1.0402970679
ENSBTAG00000002600.6	1	1.1118463127
ENSBTAG00000002603.5	0.7486790676	1.1265078722
ENSBTAG00000002604.6	1	1
ENSBTAG00000002605.6	0.8339931361	-1.0934309301
ENSBTAG00000002606.6	0.9560708382	-1.0407176889
ENSBTAG00000002608.6	0.4055976007	-1.1986932185
ENSBTAG00000002609.4	1	1
ENSBTAG00000002610.6	0.6994581014	1.0759557069
ENSBTAG00000002612.7	1	-1.0234193358
ENSBTAG00000002613.5	0.9907469896	-1.1604300156
ENSBTAG00000002614.6	1	1.0591422156
ENSBTAG00000002615.5	1	1.0128580065
ENSBTAG00000002620.5	1	-1.0275649776
ENSBTAG00000002623.5	1	-1.1695624607
ENSBTAG00000002624.6	0.9191271858	-1.0470831244
ENSBTAG00000002625.6	1	1.0189834456
ENSBTAG00000002627.5	1	-1.8751447407
ENSBTAG00000002627.5, ENSBTAG00000029797.2	0.9142037649	1.0256083853
ENSBTAG00000002628.5	0.6797122823	-1.0857070295
ENSBTAG00000002629.4	1	1.092938887
ENSBTAG00000002630.6	1	-1.0028366759
ENSBTAG00000002631.6	0.5563118923	-1.1371979765
ENSBTAG00000002632.6	1	1
ENSBTAG00000002633.6	0.8284548712	-1.0768805169
ENSBTAG00000002635.4	1	-1.0106753886
ENSBTAG00000002639.6	0.8421802768	-1.0305017643
ENSBTAG00000002640.6	1	1.0880234368
ENSBTAG00000002642.6	1	1
ENSBTAG00000002643.6	0.7128918158	1.0645097095
ENSBTAG00000002644.4	0.7682445232	1.1980460013
ENSBTAG00000002645.5	1	1.0030871823
ENSBTAG00000002646.6	0.807850532	-1.0496994667
ENSBTAG00000002647.4	0.8381883354	-1.1155753563
ENSBTAG00000002648.3	0.7184279864	-1.0701717885
ENSBTAG00000002650.5	0.9926731061	-1.0037603304
ENSBTAG00000002651.6	1	-1.0759007806
ENSBTAG00000002654.5	0.9617210525	1.0242379156
ENSBTAG00000002655.5	0.5181550262	-1.2768581545
ENSBTAG00000002657.6	0.7037341893	-1.0959203752
ENSBTAG00000002658.5	1	-1.0059615279
ENSBTAG00000002661.6	0.3259067729	-2.8552246419
ENSBTAG00000002663.6	0.8253998253	-1.1231142346
ENSBTAG00000002664.5	1	1
ENSBTAG00000002668.6	0.8521630735	1.1169130936
ENSBTAG00000002669.5	1	-1.2434817614
ENSBTAG00000002670.3	0.9195948908	1.0729394803
ENSBTAG00000002673.5	1	-1.099248672
ENSBTAG00000002674.5	1	1.0795805292
ENSBTAG00000002675.4	1	1.0695865807
ENSBTAG00000002676.5	0.9216392424	-1.0168003986
ENSBTAG00000002678.3	0.8720655983	1.0767535791
ENSBTAG00000002680.5	1	1.0168772141
ENSBTAG00000002682.6	1	-1.015188047
ENSBTAG00000002683.6	0.5847579808	-1.5435091632
ENSBTAG00000002685.6	0.5098562929	1.1450497069
ENSBTAG00000002687.5	1	-1.2179198523
ENSBTAG00000002688.6	1	1
ENSBTAG00000002688.6, ENSBTAG00000042126.2	0.8999402398	-1.0971963832
ENSBTAG00000002689.6	1	-1.0057289524
ENSBTAG00000002690.5	0.8162064708	-1.0636537016
ENSBTAG00000002691.6	0.7569133731	-1.2109815183
ENSBTAG00000002693.6	0.72644771	1.1662225486
ENSBTAG00000002693.6, ENSBTAG00000043249.2, ENSBTAG00000042166.2, ENSBTAG00000042536.2, ENSBTAG00000054897.1	1	-1.0108542579
ENSBTAG00000002695.6	1	-1.4964631539
ENSBTAG00000002697.6	0.9495957444	-1.0351470303
ENSBTAG00000002698.5	0.9812502765	-1.0367467871
ENSBTAG00000002699.6	1	-1.2621999035
ENSBTAG00000002700.5	1	1
ENSBTAG00000002701.6	1	-1.0416378915
ENSBTAG00000002702.6	1	-1.0671049297
ENSBTAG00000002703.5	0.4165991333	-1.1688771705
ENSBTAG00000002704.5	1	-1.0072549944
ENSBTAG00000002705.6	1	-1.019866785
ENSBTAG00000002706.5	1	1.1334457676
ENSBTAG00000002707.6	0.9651298765	1.0064469933
ENSBTAG00000002708.6	0.9091901493	1.0363217311
ENSBTAG00000002709.4	0.8691405323	-1.0474281454
ENSBTAG00000002710.6	1	-1.0233654906
ENSBTAG00000002712.6	1	1.0037280432
ENSBTAG00000002714.6	0.9429525913	-1.0218166882
ENSBTAG00000002715.5	1	1.0004311092
ENSBTAG00000002716.6	0.5730084434	1.1457058137
ENSBTAG00000002717.6	1	1.1316590743
ENSBTAG00000002718.5	0.9355606201	-1.0632816476
ENSBTAG00000002719.6	1	1.0374411971
ENSBTAG00000002720.5	0.8679282385	-1.066723113
ENSBTAG00000002721.6	1	-1.0673291341
ENSBTAG00000002724.6	1	1.1753204814
ENSBTAG00000002725.4	0.9908922611	1.0322458966
ENSBTAG00000002726.5	0.9146216142	-1.0480165936
ENSBTAG00000002727.5	0.9858120019	-1.0417758383
ENSBTAG00000002728.7	1	-1.0406363487
ENSBTAG00000002730.5	0.8338155872	-1.1249619512
ENSBTAG00000002733.4	1	1
ENSBTAG00000002734.5	0.5579423677	-1.0742050383
ENSBTAG00000002735.6	0.9904772672	1.0195296782
ENSBTAG00000002736.6	0.8965479375	-1.0715074349
ENSBTAG00000002737.6	0.8548289686	1.1930778852
ENSBTAG00000002738.3	1	-1.0726893775
ENSBTAG00000002739.6	1	-1.2522766471
ENSBTAG00000002741.4	1	1.0752476534
ENSBTAG00000002742.6	0.8160619391	-1.103345192
ENSBTAG00000002743.3	0.8684381847	1.0518629753
ENSBTAG00000002744.6	1	-1.2004156506
ENSBTAG00000002745.5	0.0967424475	-1.3309353716
ENSBTAG00000002746.5	0.4394622938	1.0770780769
ENSBTAG00000002747.6	1	-1.0388905183
ENSBTAG00000002748.5	0.8514089236	1.0378085419
ENSBTAG00000002749.6	1	1
ENSBTAG00000002750.5	1	-1.0253626646
ENSBTAG00000002751.6	1	-1.1813723664
ENSBTAG00000002755.4	0.9954155994	-1.0239174419
ENSBTAG00000002756.6	0.9907469896	-1.1016949659
ENSBTAG00000002757.3	1	1.1163167104
ENSBTAG00000002763.6	1	1.0025900175
ENSBTAG00000002764.6	1	-1.2111360238
ENSBTAG00000002765.5	1	-1.1842258307
ENSBTAG00000002767.6	1	-1.241330481
ENSBTAG00000002768.5	0.9562903925	-1.0247153404
ENSBTAG00000002769.6	1	-1.7918641855
ENSBTAG00000002769.6, ENSBTAG00000043472.2	0.9713022322	-1.021591073
ENSBTAG00000002770.6	0.576926573	-1.1439074021
ENSBTAG00000002772.4	1	-1.3408124751
ENSBTAG00000002773.6	1	1.1898401088
ENSBTAG00000002774.6	0.7740177458	1.0532411819
ENSBTAG00000002775.4	1	-1.102882046
ENSBTAG00000002778.6	0.90777157	-1.0140746923
ENSBTAG00000002779.6	0.8012934151	-1.3067105038
ENSBTAG00000002782.5	0.9499222392	-1.0621930744
ENSBTAG00000002783.6	0.4989861624	-1.190260206
ENSBTAG00000002784.6	0.9270049925	1.0338948061
ENSBTAG00000002786.6	1	-1.7343799509
ENSBTAG00000002788.5	0.8625590989	1.0604046426
ENSBTAG00000002791.5	0.7406416411	-1.0546655847
ENSBTAG00000002792.6	1	-1.0215286855
ENSBTAG00000002795.6	1	-1.0171688007
ENSBTAG00000002796.6	1	-1.0545319581
ENSBTAG00000002798.5	1	1.0988613286
ENSBTAG00000002799.6	1	1.1294196897
ENSBTAG00000002803.5	1	1
ENSBTAG00000002804.7	1	-1.0591177396
ENSBTAG00000002808.5	1	1.011871584
ENSBTAG00000002809.6	0.6829424909	1.1887971306
ENSBTAG00000002810.6	1	1.0028069354
ENSBTAG00000002813.5	0.9370572182	-1.0583778712
ENSBTAG00000002816.6	1	-1.3113489594
ENSBTAG00000002817.6	1	-1.1558695108
ENSBTAG00000002820.4	0.9470494247	1.0289432052
ENSBTAG00000002822.4	1	-1.0404756355
ENSBTAG00000002823.5	0.9895095875	1.0371218184
ENSBTAG00000002824.5	1	1.0855189696
ENSBTAG00000002826.6	0.9907469896	-1.1146371092
ENSBTAG00000002827.6	0.8685317622	1.0354647196
ENSBTAG00000002828.6	1	1
ENSBTAG00000002828.6, ENSBTAG00000010662.6	0.6313546377	-1.0958140829
ENSBTAG00000002829.4	0.6168913339	-1.0536569464
ENSBTAG00000002830.6	0.8262046975	1.0484497136
ENSBTAG00000002833.6	1	1.0472247701
ENSBTAG00000002834.6	0.2548095337	-1.8313031893
ENSBTAG00000002835.6	1	-1.0293218173
ENSBTAG00000002836.6	0.9505395041	-1.1020484211
ENSBTAG00000002837.6	1	-1.0101536519
ENSBTAG00000002842.4	1	-1.0802030754
ENSBTAG00000002843.6	1	-1.0583382183
ENSBTAG00000002844.5	0.8922378926	1.047191482
ENSBTAG00000002845.6	1	1
ENSBTAG00000002846.5	1	-1.0520719246
ENSBTAG00000002847.6	0.5033092625	1.102630989
ENSBTAG00000002848.5	0.7463580314	1.2430892806
ENSBTAG00000002849.6	0.3644262255	1.1128503343
ENSBTAG00000002850.5	1	1.0245296279
ENSBTAG00000002853.6	0.5696512889	-1.7919133175
ENSBTAG00000002854.6	0.9742930231	-1.032772394
ENSBTAG00000002856.4	1	1
ENSBTAG00000002858.6	1	1.1094934559
ENSBTAG00000002859.6	1	-1.0060590168
ENSBTAG00000002863.6	0.6823506402	1.0455160234
ENSBTAG00000002865.6	1	-1.0825477235
ENSBTAG00000002866.4	1	-1.0101896041
ENSBTAG00000002868.4	1	1
ENSBTAG00000002869.4	0.6097499213	1.0708474882
ENSBTAG00000002871.6	0.7813715357	-1.0305259481
ENSBTAG00000002874.4	0.9644113591	-1.0073869429
ENSBTAG00000002878.6	1	1.1943809705
ENSBTAG00000002879.6	1	-1.0270088534
ENSBTAG00000002880.7	0.160220431	-1.9267837958
ENSBTAG00000002881.4	1	-1.0295523578
ENSBTAG00000002882.6	0.6453346698	-1.142506603
ENSBTAG00000002883.6	1	-1.0675171907
ENSBTAG00000002885.6	1	-1.1127733274
ENSBTAG00000002887.6	1	1.0338593754
ENSBTAG00000002888.6	1	-1.1995417573
ENSBTAG00000002890.6	0.8626551438	-1.0286095655
ENSBTAG00000002891.4	1	1
ENSBTAG00000002894.4	1	-1.0385313543
ENSBTAG00000002895.4	1	1
ENSBTAG00000002896.6	0.6474250784	-1.4537528797
ENSBTAG00000002898.5	0.3081327399	-3.0091625203
ENSBTAG00000002900.5	1	-1.00512311
ENSBTAG00000002902.5	0.7577988624	-1.1096349966
ENSBTAG00000002902.5, ENSBTAG00000026249.4	1	-1.0855968617
ENSBTAG00000002904.5	1	1.0205057494
ENSBTAG00000002907.7	1	1.0016865641
ENSBTAG00000002908.3	1	-1.0267048805
ENSBTAG00000002910.6	0.3897930431	-1.3939244302
ENSBTAG00000002913.6	1	1
ENSBTAG00000002914.5	1	1.0181689566
ENSBTAG00000002915.5	1	-1.0160227812
ENSBTAG00000002917.7	1	-1.009327478
ENSBTAG00000002918.4	1	-1.0107046252
ENSBTAG00000002919.4	1	-1.0288554953
ENSBTAG00000002920.5	1	-1.2011636727
ENSBTAG00000002920.5, ENSBTAG00000030085.2	0.8267713381	-1.083606319
ENSBTAG00000002921.4	1	1.0480337544
ENSBTAG00000002922.5	0.7974237684	-1.1564456625
ENSBTAG00000002923.5	1	-1.0584379702
ENSBTAG00000002924.5	1	-2.2574373951
ENSBTAG00000002928.4	1	1
ENSBTAG00000002929.6	1	-1.0882659304
ENSBTAG00000002931.6	1	-1.1167590521
ENSBTAG00000002934.5	0.6753304887	-1.4162106734
ENSBTAG00000002935.6	0.9826431832	1.0177894973
ENSBTAG00000002936.6	0.801293415	-1.2582439693
ENSBTAG00000002937.6	1	1.0705610829
ENSBTAG00000002938.6	1	-1.5252887973
ENSBTAG00000002939.4	0.6494374775	-1.0846577039
ENSBTAG00000002940.5	1	1.0149909172
ENSBTAG00000002941.5	0.9224397338	-1.1530586655
ENSBTAG00000002942.6	1	1.1032679564
ENSBTAG00000002943.5	1	1
ENSBTAG00000002944.3	0.9281736695	-1.0069945729
ENSBTAG00000002947.6	1	-1.0130523993
ENSBTAG00000002948.6	1	-1.023830244
ENSBTAG00000002949.4	0.7661605253	-1.0652510921
ENSBTAG00000002950.6	1	1.0025362735
ENSBTAG00000002951.6	1	-1.1027410357
ENSBTAG00000002952.4	1	1.026325592
ENSBTAG00000002953.6	0.9023594226	-1.014487323
ENSBTAG00000002956.5	1	1.065769632
ENSBTAG00000002959.6	0.9459439818	1.0194448057
ENSBTAG00000002960.6	1	1.0064033431
ENSBTAG00000002960.6, ENSBTAG00000029861.2	1	1.3054914999
ENSBTAG00000002962.6	0.5670605912	1.7962257608
ENSBTAG00000002963.3	1	1
ENSBTAG00000002964.6	0.5689072033	-2.9040238562
ENSBTAG00000002965.6	1	-1.0391545773
ENSBTAG00000002966.6	1	1.0260418852
ENSBTAG00000002970.6	1	-1.007198351
ENSBTAG00000002971.6	1	1.0361396725
ENSBTAG00000002972.6	1	-1.1825405096
ENSBTAG00000002973.4	1	1.0940554714
ENSBTAG00000002974.6	1	1.0401502909
ENSBTAG00000002976.6	1	1.2609220423
ENSBTAG00000002977.6	1	1.0002357384
ENSBTAG00000002978.4	1	-1.0467765405
ENSBTAG00000002979.6	0.9907469898	-1.2326243518
ENSBTAG00000002980.6	0.9710596574	1.0181778398
ENSBTAG00000002981.6	0.9367083782	1.0585732696
ENSBTAG00000002982.5	0.8799216548	-1.054158612
ENSBTAG00000002983.5	1	-1.605603432
ENSBTAG00000002985.5	0.3139555858	-2.0713101125
ENSBTAG00000002988.6	1	-1.0051515124
ENSBTAG00000002993.3	0.5144395365	1.1119509184
ENSBTAG00000002995.5	1	-1.0141951889
ENSBTAG00000002996.6	1	-1.0304731632
ENSBTAG00000002997.7	1	1.0752425413
ENSBTAG00000002998.6	1	-1.1474251459
ENSBTAG00000002999.5	0.5349693323	-1.1055750068
ENSBTAG00000003000.5	1	1.0724815208
ENSBTAG00000003001.3	0.5472416818	1.0771788656
ENSBTAG00000003002.6	0.659645227	1.1381789932
ENSBTAG00000003006.6	1	1
ENSBTAG00000003012.6	1	-1.0102319576
ENSBTAG00000003014.5	1	-1.1718261755
ENSBTAG00000003015.6	0.911012437	-1.0553298536
ENSBTAG00000003016.5	1	-1.0028620976
ENSBTAG00000003017.6	0.3165401677	1.2521351986
ENSBTAG00000003018.6	1	-1.0150640703
ENSBTAG00000003019.5	1	1
ENSBTAG00000003020.6	1	-1.0886366933
ENSBTAG00000003021.5	0.816302607	-1.3205491309
ENSBTAG00000003022.5	1	1
ENSBTAG00000003023.6	1	1
ENSBTAG00000003025.6	1	1.1085112508
ENSBTAG00000003027.5	1	-1.0054846708
ENSBTAG00000003030.6	1	1.0262042738
ENSBTAG00000003033.3	0.9907469897	-1.1550849434
ENSBTAG00000003034.6	0.5201994322	-1.2553554615
ENSBTAG00000003035.6	1	-1.0030069988
ENSBTAG00000003036.7	1	1
ENSBTAG00000003038.5	0.6839931227	-1.1444221017
ENSBTAG00000003039.6	0.9425987735	-1.0878055048
ENSBTAG00000003040.6	1	-1.0179832463
ENSBTAG00000003043.4	1	-1.1154384954
ENSBTAG00000003044.6	0.9451827799	-1.0430386202
ENSBTAG00000003045.6	0.9872159768	1.0799776374
ENSBTAG00000003047.6	1	-1.0751639611
ENSBTAG00000003049.6	0.266377596	1.3420639644
ENSBTAG00000003051.7	0.8073311389	-1.1766981672
ENSBTAG00000003052.6	0.4728263407	1.5076983699
ENSBTAG00000003054.6	1	-1.0203833201
ENSBTAG00000003056.6	1	1
ENSBTAG00000003058.5	0.6208434692	-1.1269965232
[truncated: 30,105 more rows]

## Sheet: Charolais
Feature ID	P_value	Fold Change
ENSBTAG00000000005.6	1	-1.1736941005
ENSBTAG00000000008.6	1	1
ENSBTAG00000000009.6	0.3324098684	-1.6575519258
ENSBTAG00000000010.4	0.3568199853	-1.1921028319
ENSBTAG00000000011.4	1	-1.0399339131
ENSBTAG00000000012.5	1	-1.0221138183
ENSBTAG00000000013.6	0.7609172733	1.1427192279
ENSBTAG00000000014.5	0.9284553393	-1.0149002672
ENSBTAG00000000015.6	1	1.056614909
ENSBTAG00000000016.4	1	-1.1536831221
ENSBTAG00000000019.6	0.685423986	1.0513861787
ENSBTAG00000000020.7	0.2428239967	1.2844849918
ENSBTAG00000000021.5	0.4164177785	-1.2236634978
ENSBTAG00000000022.6	0.8939274055	1.0627512862
ENSBTAG00000000023.6	1	1.0791449742
ENSBTAG00000000024.7	0.9022392127	-1.0454856498
ENSBTAG00000000025.6	0.2493853686	1.1440521964
ENSBTAG00000000026.4	0.5673676872	-1.1313027041
ENSBTAG00000000027.6	0.9999999999	-1.4778785891
ENSBTAG00000000029.4	1	1.0376203893
ENSBTAG00000000030.6	1	-1.0966955915
ENSBTAG00000000031.5	0.6783116941	1.1375738107
ENSBTAG00000000032.6	0.6637079696	-1.2754258438
ENSBTAG00000000033.5	1	-1.1071593609
ENSBTAG00000000037.6	0.8714757844	1.0661673648
ENSBTAG00000000037.6, ENSBTAG00000033897.3	1	1.2367254919
ENSBTAG00000000039.5	0.7839868274	1.1167498594
ENSBTAG00000000040.6	0.5885093227	1.1388185053
ENSBTAG00000000042.3	0.5173918129	1.1612152826
ENSBTAG00000000044.6	1	1.029619921
ENSBTAG00000000046.6	1	1.0431490982
ENSBTAG00000000049.6	1	-1.1381714673
ENSBTAG00000000050.3	1	-1.0193487919
ENSBTAG00000000052.5	1	-1.1321100083
ENSBTAG00000000053.6	0.6875234619	-1.7799340978
ENSBTAG00000000054.6	1	-1.0142561839
ENSBTAG00000000056.5	0.9999999999	-1.0654617809
ENSBTAG00000000057.4	0.6250187702	-1.637937408
ENSBTAG00000000060.2	1	1
ENSBTAG00000000061.6	1	-1.0997929138
ENSBTAG00000000062.6	0.5078617683	-1.6473804583
ENSBTAG00000000064.4	0.8127526086	1.0636899174
ENSBTAG00000000065.6	0.708204737	1.1083681575
ENSBTAG00000000066.5	1	1
ENSBTAG00000000067.4	0.5347199724	1.1583748786
ENSBTAG00000000070.5	1	1
ENSBTAG00000000071.4	1	-1.0472892998
ENSBTAG00000000072.5	0.140616688	1.2666970967
ENSBTAG00000000073.5	0.325120606	-1.1975951196
ENSBTAG00000000074.5	1	-1.0937049259
ENSBTAG00000000076.5	1	-1.205113996
ENSBTAG00000000077.6	0.953260369	-1.0110557764
ENSBTAG00000000078.4	0.6637079696	-1.3883015129
ENSBTAG00000000079.6	1	-1.3334526639
ENSBTAG00000000080.5	0.7488892868	1.0745581881
ENSBTAG00000000081.6	0.5492826681	1.1559205395
ENSBTAG00000000082.3	1	1.0115487019
ENSBTAG00000000084.5	0.6209457053	1.0950561796
ENSBTAG00000000085.6	1	1.01436835
ENSBTAG00000000087.6	0.2153635374	1.2070577288
ENSBTAG00000000087.6, ENSBTAG00000043088.2	0.6301679223	1.1029550525
ENSBTAG00000000088.6	0.0915802199	1.493414626
ENSBTAG00000000090.6	0.9999999999	-1.1730216437
ENSBTAG00000000091.2	0.4214780644	-1.0896265366
ENSBTAG00000000092.6	0.3491371872	1.4165787365
ENSBTAG00000000094.6	0.8462328758	1.0333832748
ENSBTAG00000000095.6	0.8238470316	1.2024164473
ENSBTAG00000000097.4	0.3383938404	1.1854885864
ENSBTAG00000000098.6	0.8919961134	1.0454093447
ENSBTAG00000000099.6	0.8979747255	1.0176152591
ENSBTAG00000000102.4	1	1.0182271027
ENSBTAG00000000103.6	0.6517680821	-1.1708701083
ENSBTAG00000000105.5	0.6135699877	1.1260486027
ENSBTAG00000000106.6	1	1.0023794312
ENSBTAG00000000108.6	1	1.0305231107
ENSBTAG00000000108.6, ENSBTAG00000051849.1, ENSBTAG00000048866.1, ENSBTAG00000042559.2	0.9999999999	-1.1030709289
ENSBTAG00000000109.6	0.6875234619	-1.6105618552
ENSBTAG00000000111.6	0.6224703838	-1.0637393389
ENSBTAG00000000113.6	1	1.0500707486
ENSBTAG00000000115.6	1	-1.2375759389
ENSBTAG00000000118.6	1	1
ENSBTAG00000000120.6	1	1.0356910472
ENSBTAG00000000123.4	1	1
ENSBTAG00000000124.6	1	-1.0937863402
ENSBTAG00000000125.6	1	1.0320032515
ENSBTAG00000000128.4	1	1.0068200477
ENSBTAG00000000130.6	0.9999999999	-1.2562723979
ENSBTAG00000000131.6	0.8244888413	1.0869752255
ENSBTAG00000000132.3	0.8564051982	1.0519957454
ENSBTAG00000000133.5	0.3617759872	-1.4523423008
ENSBTAG00000000134.5	0.4108271339	-1.0968859795
ENSBTAG00000000137.6	1	1.1200006085
ENSBTAG00000000137.6, ENSBTAG00000032728.2	0.817722574	1.0864006884
ENSBTAG00000000138.6	1	1
ENSBTAG00000000139.6	0.7396768365	1.0418241993
ENSBTAG00000000140.5	0.3238233308	1.1767023688
ENSBTAG00000000141.3	0.542070785	-1.1072828799
ENSBTAG00000000144.6	0.6875234619	-1.5510398896
ENSBTAG00000000145.6	1	1
ENSBTAG00000000146.6	0.4831893791	-1.2043111839
ENSBTAG00000000147.6	1	1.0214755795
ENSBTAG00000000149.6	0.6077453936	1.2402979384
ENSBTAG00000000152.6	0.7277900575	1.1205974352
ENSBTAG00000000153.4	0.8506063584	-1.1040400625
ENSBTAG00000000154.6	1	-1.3541955221
ENSBTAG00000000157.6	1	1.101503752
ENSBTAG00000000160.5	1	1.0344159266
ENSBTAG00000000161.6	0.591477304	1.0656332507
ENSBTAG00000000162.5	0.8094915928	-1.0343555996
ENSBTAG00000000163.6	0.2457163374	1.2095757342
ENSBTAG00000000164.3	1	1.0167326591
ENSBTAG00000000168.4	1	-1.2099008571
ENSBTAG00000000169.4	1	1.7752946886
ENSBTAG00000000170.4	1	1.1036272263
ENSBTAG00000000172.5	1	-1.0540824191
ENSBTAG00000000175.6	0.7012052432	1.1899017411
ENSBTAG00000000176.5	0.5280327762	1.1407748503
ENSBTAG00000000177.6	1	-1.5118788114
ENSBTAG00000000179.5	1	1.0777381733
ENSBTAG00000000181.5	1	-1.1408167972
ENSBTAG00000000182.6	0.382720827	-1.0726809073
ENSBTAG00000000184.6	0.480163653	1.2564078428
ENSBTAG00000000185.6	0.7744479319	1.4467736705
ENSBTAG00000000186.5	1	1.0236452798
ENSBTAG00000000188.3	1	-1.0895190264
ENSBTAG00000000189.6	1	1.0256809207
ENSBTAG00000000191.5	0.6966434899	1.081881028
ENSBTAG00000000195.6	0.7905640342	1.2832892776
ENSBTAG00000000197.4	1	1.2054349169
ENSBTAG00000000198.6	0.1023575716	1.5525924379
ENSBTAG00000000199.5	1	1.1721414369
ENSBTAG00000000201.6	0.6272675621	1.2083204731
ENSBTAG00000000202.4	1	1.0591796075
ENSBTAG00000000203.5	0.4885007623	1.0927530894
ENSBTAG00000000204.5	1	1.0839928394
ENSBTAG00000000205.6	0.483189379	-1.1836694177
ENSBTAG00000000207.4	1	-1.0531182909
ENSBTAG00000000210.5	1	-1.009224694
ENSBTAG00000000211.6	1	1.7091212791
ENSBTAG00000000212.4	0.8892165539	1.0195397774
ENSBTAG00000000213.5	0.7202051565	1.1977727635
ENSBTAG00000000214.6	1	1
ENSBTAG00000000215.5	0.6399015479	-1.0418744054
ENSBTAG00000000218.6	0.8014604788	-1.0956595771
ENSBTAG00000000219.6	1	1
ENSBTAG00000000220.6	1	-1.138710155
ENSBTAG00000000221.6	0.9999999999	1.0813482553
ENSBTAG00000000222.7	0.7709987845	1.1112205272
ENSBTAG00000000223.6	0.9228492624	1.0529867631
ENSBTAG00000000224.4	1	-1.0951373847
ENSBTAG00000000225.6	1	-1.0472862108
ENSBTAG00000000226.5	1	1
ENSBTAG00000000228.6	1	1
ENSBTAG00000000229.6	1	1
ENSBTAG00000000231.6	1	-1.005815214
ENSBTAG00000000232.4	1	-1.0595520563
ENSBTAG00000000233.5	0.7305238576	1.0691407661
ENSBTAG00000000236.5	0.4460806913	1.0875972157
ENSBTAG00000000237.5	1	-1.0456405811
ENSBTAG00000000238.6	1	-1.1029419749
ENSBTAG00000000240.5	1	1.0073918176
ENSBTAG00000000240.5, ENSBTAG00000051600.1	1	1.0893784497
ENSBTAG00000000241.6	0.2133046249	1.1587788951
ENSBTAG00000000242.2	0.7265898712	1.444922094
ENSBTAG00000000243.4	0.4614054935	-1.0797410036
ENSBTAG00000000244.5	0.9999999999	-1.1738291483
ENSBTAG00000000245.6	0.7284412083	1.1862151886
ENSBTAG00000000246.6	1	-1.4744888969
ENSBTAG00000000246.6, ENSBTAG00000050784.1	1	1.1051656682
ENSBTAG00000000250.4	0.6364078238	-1.0993026179
ENSBTAG00000000251.6	0.1775944083	-1.1719192715
ENSBTAG00000000252.5	1	1.0050647315
ENSBTAG00000000253.6	0.4058582326	-1.1032292586
ENSBTAG00000000256.6	1	-1.0084528272
ENSBTAG00000000257.5	1	1.0567457115
ENSBTAG00000000259.6	1	1
ENSBTAG00000000260.5	0.9999999999	1.1058770166
ENSBTAG00000000261.5	1	1.0297197991
ENSBTAG00000000264.6	1	-1.0152708788
ENSBTAG00000000265.5	1	1.2247485502
ENSBTAG00000000266.6	0.8151405731	1.0493137201
ENSBTAG00000000267.6	1	-1.0005931071
ENSBTAG00000000269.6	0.8804616253	1.0889685602
ENSBTAG00000000271.6	1	1.0980920716
ENSBTAG00000000273.6	1	-1.0009141389
ENSBTAG00000000274.6	0.4802550111	1.0869484999
ENSBTAG00000000275.6	1	1.041812037
ENSBTAG00000000277.6	0.8450693853	-1.1494901239
ENSBTAG00000000278.4	1	1
ENSBTAG00000000279.4	0.9999999999	-1.2927938193
ENSBTAG00000000281.4	1	1.0635922615
ENSBTAG00000000283.6	0.4077052603	-1.2305974407
ENSBTAG00000000284.6	1	-1.0574241771
ENSBTAG00000000285.6	1	1.0754589754
ENSBTAG00000000286.6	0.6589231533	-1.151512746
ENSBTAG00000000287.4	0.9999999999	1.0778237295
ENSBTAG00000000288.7	0.6612145882	1.1027391129
ENSBTAG00000000289.4	1	-1.0051540531
ENSBTAG00000000290.6	0.8642239996	1.1192130064
ENSBTAG00000000291.6	1	1.0346423764
ENSBTAG00000000292.6	0.7915124866	-1.1019997644
ENSBTAG00000000295.5	0.9999999999	-1.0492371921
ENSBTAG00000000296.6	0.9790954782	1.0089890913
ENSBTAG00000000297.5	0.7651786475	1.0618301428
ENSBTAG00000000300.4	1	1.0541775947
ENSBTAG00000000301.4	1	-1.0697397308
ENSBTAG00000000305.6	0.809994428	-1.0428049435
ENSBTAG00000000306.5	1	-1.1480805947
ENSBTAG00000000308.6	0.4229396964	1.1845185523
ENSBTAG00000000309.6	1	1
ENSBTAG00000000310.6	0.4531660584	-1.8001462226
ENSBTAG00000000312.6	0.2917331215	-1.1840768152
ENSBTAG00000000313.4	1	-1.079402453
ENSBTAG00000000315.6	0.9999999999	-1.0414969445
ENSBTAG00000000317.6	1	1.0022102075
ENSBTAG00000000320.6	0.7467598264	1.0593334516
ENSBTAG00000000321.6	0.9063786434	1.0753983247
ENSBTAG00000000322.6	0.3986044436	1.1794471974
ENSBTAG00000000326.4	1	-1.0355121611
ENSBTAG00000000328.3	1	-1.0338116313
ENSBTAG00000000329.6	1	-1.0544724746
ENSBTAG00000000330.6	0.6682230683	-1.083505626
ENSBTAG00000000332.6	0.8991545289	1.0391419005
ENSBTAG00000000333.5	1	-1.0149831385
ENSBTAG00000000335.5	1	1
ENSBTAG00000000336.5	1	1.0319579153
ENSBTAG00000000340.3	0.8065686506	1.0555745161
ENSBTAG00000000340.3, ENSBTAG00000052697.1	1	1.3328642336
ENSBTAG00000000341.5	1	1.0365071631
ENSBTAG00000000342.6	0.3320652855	-1.3373654396
ENSBTAG00000000343.4	0.4218258253	-1.1464934832
ENSBTAG00000000344.5	1	1
ENSBTAG00000000345.6	1	-1.1260264345
ENSBTAG00000000347.4	0.4621116031	-1.1288773552
ENSBTAG00000000354.2	1	-1.1828213516
ENSBTAG00000000355.5	0.8555897583	-1.0957103643
ENSBTAG00000000356.4	0.6071635084	1.1117406058
ENSBTAG00000000357.6	1	-1.0716093043
ENSBTAG00000000359.6	0.6875651206	1.0585574141
ENSBTAG00000000362.6	1	1.5284755419
ENSBTAG00000000363.6	1	1.3492567787
ENSBTAG00000000365.6	0.7359911105	-1.1969094951
ENSBTAG00000000368.6	1	1
ENSBTAG00000000369.6	0.5003215936	1.2047351637
ENSBTAG00000000369.6, ENSBTAG00000052966.1	0.6073075642	1.5473166623
ENSBTAG00000000371.6	0.4151146685	-1.2034109745
ENSBTAG00000000372.6	1	-1.0359323586
ENSBTAG00000000372.6, ENSBTAG00000044425.2	0.687523462	1.4813470683
ENSBTAG00000000374.4	1	1.021985225
ENSBTAG00000000375.6	0.3409403382	-1.084699097
ENSBTAG00000000376.6	0.1902487307	-1.2477728478
ENSBTAG00000000377.5	0.9999999999	-1.2231167345
ENSBTAG00000000379.5	0.5199928937	1.149472141
ENSBTAG00000000381.6	1	-1.1690403402
ENSBTAG00000000382.4	0.8957588486	-1.0558234067
ENSBTAG00000000385.6	0.7124587883	1.1085686679
ENSBTAG00000000387.4	0.6447754268	-1.1264505064
ENSBTAG00000000387.4, ENSBTAG00000002321.5	0.3076025049	-1.5301921948
ENSBTAG00000000389.5	1	-1.0276371547
ENSBTAG00000000390.6	0.9999999998	1.0935997702
ENSBTAG00000000392.5	0.5028673774	-1.1633012294
ENSBTAG00000000393.5	0.7265898711	-1.7162365908
ENSBTAG00000000394.6	0.857617026	-1.0421576636
ENSBTAG00000000395.4	1	-1.0077030479
ENSBTAG00000000396.6	0.2330070498	1.2107078625
ENSBTAG00000000397.5	1	1.0757729682
ENSBTAG00000000399.6	1	1.0613103886
ENSBTAG00000000400.5	1	-1.0489682468
ENSBTAG00000000401.6	1	-1.0486975942
ENSBTAG00000000404.3	0.5200119577	-1.0762801267
ENSBTAG00000000405.5	0.4680182925	-1.1198029753
ENSBTAG00000000406.5	0.5573267068	1.3180047328
ENSBTAG00000000409.6	0.6890873285	1.1608732348
ENSBTAG00000000410.6	1	1
ENSBTAG00000000411.5	0.8834451436	-1.0204323514
ENSBTAG00000000413.5	1	-1.0639677093
ENSBTAG00000000414.6	0.4283714632	-1.1076736499
ENSBTAG00000000415.6	0.5474139043	1.1530731239
ENSBTAG00000000417.6	0.6710358856	1.062409661
ENSBTAG00000000418.5	1	-1.0932505476
ENSBTAG00000000419.5	1	-1.0210715812
ENSBTAG00000000421.6	0.6780075055	1.1501589763
ENSBTAG00000000422.6	0.9036792782	-1.0570905931
ENSBTAG00000000423.5	1	1.0200576159
ENSBTAG00000000425.5	1	-1.1173290634
ENSBTAG00000000426.3	1	1
ENSBTAG00000000428.6	1	-1.0034664421
ENSBTAG00000000429.6	0.450473039	-1.0897513071
ENSBTAG00000000432.6	0.541379027	-1.3209743443
ENSBTAG00000000434.6	0.9758045104	-1.0086088103
ENSBTAG00000000435.6	0.8073537426	1.0744555298
ENSBTAG00000000436.2	0.7429451411	1.1708961757
ENSBTAG00000000437.5	0.0791745679	1.5595822388
ENSBTAG00000000438.5	1	-1.041239412
ENSBTAG00000000439.6	1	-1.0057390076
ENSBTAG00000000440.6	0.7539370416	-1.3004430433
ENSBTAG00000000442.4	0.2382894213	1.3119073619
ENSBTAG00000000445.6	0.7539370415	1.314043983
ENSBTAG00000000446.6	0.9999999999	1.0956634468
ENSBTAG00000000447.6	1	-1.0075767422
ENSBTAG00000000448.4	0.1773993389	1.1434450806
ENSBTAG00000000451.6	1	1.0255713397
ENSBTAG00000000454.4	1	1.0429258657
ENSBTAG00000000455.6	0.7165325234	1.1307859443
ENSBTAG00000000456.5	1	1
ENSBTAG00000000457.3	1	1.2426813506
ENSBTAG00000000458.5	0.61312321	1.1173146088
ENSBTAG00000000459.6	1	1.000926759
ENSBTAG00000000460.6	0.5563545964	1.1560764062
ENSBTAG00000000462.5	1	1.0966033133
ENSBTAG00000000469.4	0.4957929354	1.07411771
ENSBTAG00000000470.3	1	1.1601770273
ENSBTAG00000000472.6	0.9999999999	1.1308737871
ENSBTAG00000000473.6	0.8679988562	1.1100927415
ENSBTAG00000000475.5	1	1.0496404279
ENSBTAG00000000476.6	1	-1.0840990921
ENSBTAG00000000477.6	0.8642239997	-1.1275273918
ENSBTAG00000000478.5	0.9999999999	-1.7744128872
ENSBTAG00000000480.5	0.9032789288	-1.0279333961
ENSBTAG00000000483.5	0.4771059912	1.181838011
ENSBTAG00000000484.5	1	-1.0110746248
ENSBTAG00000000489.5	1	-1.0569614183
ENSBTAG00000000490.5	1	-1.0866266331
ENSBTAG00000000492.6	0.953262488	1.0228790391
ENSBTAG00000000494.6	1	-1.0645934251
ENSBTAG00000000495.5	1	-1.1255023969
ENSBTAG00000000496.6	1	1.0302648648
ENSBTAG00000000497.4	0.1164797633	-1.221921334
ENSBTAG00000000500.5	1	1.1299968353
ENSBTAG00000000501.6	1	1.0165521309
ENSBTAG00000000502.6	1	1
ENSBTAG00000000504.5	0.9050576606	1.060152461
ENSBTAG00000000505.5	0.9999999999	-1.0412728323
ENSBTAG00000000507.6	0.6073075641	1.2924559062
ENSBTAG00000000510.4	0.3313186189	-1.1226661152
ENSBTAG00000000511.6	0.8238470316	1.2343807859
ENSBTAG00000000512.5	0.541379027	-1.336906579
ENSBTAG00000000516.4	1	1
ENSBTAG00000000517.6	0.9999999999	1.0222247558
ENSBTAG00000000518.6	1	1
ENSBTAG00000000520.6	1	1.0246742981
ENSBTAG00000000521.6	1	1.0970967535
ENSBTAG00000000522.5	0.2744673354	1.439743502
ENSBTAG00000000524.3	0.0650034779	-1.213009262
ENSBTAG00000000526.6	0.7709987846	1.13873308
ENSBTAG00000000527.6	1	1.0026015003
ENSBTAG00000000528.6	0.9229316365	-1.0335048153
ENSBTAG00000000529.6	1	1.0162266009
ENSBTAG00000000531.4	1	1.0250654707
ENSBTAG00000000532.3	1	-1.0354184099
ENSBTAG00000000533.6	1	-1.2029922273
ENSBTAG00000000534.3	1	1
ENSBTAG00000000535.5	1	1.0286780108
ENSBTAG00000000536.6	0.8596114251	-1.0423981358
ENSBTAG00000000539.6	0.1731967463	-1.2367263742
ENSBTAG00000000540.6	1	-1.209911376
ENSBTAG00000000541.6	1	1.0135351271
ENSBTAG00000000542.6	1	1.0021281214
ENSBTAG00000000545.6	0.5983702126	1.0829437975
ENSBTAG00000000546.5	1	-1.026765565
ENSBTAG00000000548.6	0.6573186552	1.1313819727
ENSBTAG00000000550.3	0.0789751474	-1.2392890626
ENSBTAG00000000551.3	0.6356089951	1.1581972892
ENSBTAG00000000552.6	1	1.0057695815
ENSBTAG00000000555.6	0.502301909	1.0804165737
ENSBTAG00000000558.3	1	1
ENSBTAG00000000559.6	1	-1.0634553514
ENSBTAG00000000560.6	1	-1.012930826
ENSBTAG00000000561.5	0.3296279318	1.1434438094
ENSBTAG00000000562.6	0.3911290157	1.0738265968
ENSBTAG00000000562.6, ENSBTAG00000043324.3	0.7359911105	1.1903844101
ENSBTAG00000000563.6	0.2664768184	1.1997983908
ENSBTAG00000000564.6	1	1.0025241387
ENSBTAG00000000565.6	1	1.0700602352
ENSBTAG00000000566.6	1	1.1212103482
ENSBTAG00000000567.5	1	1
ENSBTAG00000000568.6	1	1.0071387096
ENSBTAG00000000569.6	0.797231892	-1.0631001477
ENSBTAG00000000570.6	1	-1.1184367962
ENSBTAG00000000571.6	1	1.0026448037
ENSBTAG00000000573.6	1	1
ENSBTAG00000000574.6	1	1
ENSBTAG00000000575.6	0.0776040919	-1.5365289296
ENSBTAG00000000576.6	1	-1.0282833167
ENSBTAG00000000578.6	1	1.0040337521
ENSBTAG00000000579.6	0.7609172731	1.1102535232
ENSBTAG00000000580.4	1	-1.2300680244
ENSBTAG00000000581.6	1	1.0632541065
ENSBTAG00000000582.5	0.508939874	-1.206694248
ENSBTAG00000000584.6	1	1
ENSBTAG00000000585.3	0.2892958871	-1.1177090191
ENSBTAG00000000586.6	1	1.0328425006
ENSBTAG00000000588.5	1	-1.1756589196
ENSBTAG00000000590.6	1	1.4131270284
ENSBTAG00000000593.6	1	1
ENSBTAG00000000595.6	1	-1.0098174653
ENSBTAG00000000597.6	1	1.0155556308
ENSBTAG00000000598.5	0.0990097529	-1.1676941363
ENSBTAG00000000599.6	6.818E-3	-1.3127733106
ENSBTAG00000000601.6	1	1.1054411143
ENSBTAG00000000602.6	0.8048969533	-1.0408176205
ENSBTAG00000000603.6	1	-1.1386827752
ENSBTAG00000000604.6	0.3274977242	-1.2727090663
ENSBTAG00000000605.5	0.8598514982	-1.0147992562
ENSBTAG00000000606.6	1	-1.3571745983
ENSBTAG00000000607.5	0.4889047808	1.1402177667
ENSBTAG00000000608.4	0.9259779731	1.0325390973
ENSBTAG00000000609.6	1	1.1787121911
ENSBTAG00000000611.4	1	1.0646839516
ENSBTAG00000000613.6	0.9274043139	1.0453459649
ENSBTAG00000000616.6	1	-1.0187267169
ENSBTAG00000000617.6	1	1
ENSBTAG00000000619.5	1	1
ENSBTAG00000000620.4	1	-1.2028306329
ENSBTAG00000000621.6	0.5811175878	-1.5186645279
ENSBTAG00000000622.5	0.4906456462	-1.0784418227
ENSBTAG00000000623.6	1	1.0602806254
ENSBTAG00000000625.3	1	1.0022368473
ENSBTAG00000000626.6	1	-1.0276099972
ENSBTAG00000000629.6	1	1.1241419912
ENSBTAG00000000630.5	0.7885485246	1.0845346216
ENSBTAG00000000632.6	1	1.1558333238
ENSBTAG00000000634.6	1	-1.1754655565
ENSBTAG00000000638.6	1	1.0861034668
ENSBTAG00000000639.4	0.7257202141	-1.0645696431
ENSBTAG00000000640.7	0.4098126236	1.1114312885
ENSBTAG00000000641.5	1	-1.3469750376
ENSBTAG00000000642.6	0.7872969106	-1.0748161943
ENSBTAG00000000644.6	0.5488845761	-1.5573002791
ENSBTAG00000000646.6	0.9999999999	-1.0140137172
ENSBTAG00000000647.6	0.5507627017	1.1868305158
ENSBTAG00000000648.4	1	1.0251298197
ENSBTAG00000000650.6	1	-1.0574972767
ENSBTAG00000000653.5	0.9999999999	-1.1511993763
ENSBTAG00000000654.6	1	1.0338834136
ENSBTAG00000000655.6	0.7905640343	1.3193693353
ENSBTAG00000000656.6	1	-1.0622834781
ENSBTAG00000000658.6	0.8036586944	-1.2335434555
ENSBTAG00000000660.5	0.7111722926	-1.2520173306
ENSBTAG00000000662.5	1	-1.0120177822
ENSBTAG00000000662.5, ENSBTAG00000044478.2	0.8318581909	1.1624783544
ENSBTAG00000000664.6	1	1.066603247
ENSBTAG00000000665.5	1	1.0191801544
ENSBTAG00000000666.6	0.8957588486	-1.0690319097
ENSBTAG00000000667.6	1	1.1664861642
ENSBTAG00000000668.5	1	1.0669451053
ENSBTAG00000000670.5	0.923865739	1.0451759482
ENSBTAG00000000671.6	1	-1.1613444123
ENSBTAG00000000672.6	1	-1.0811946816
ENSBTAG00000000675.6	0.8919961134	1.0934047746
ENSBTAG00000000676.7	1	1.0936698757
ENSBTAG00000000678.6	0.896302641	-1.012699989
ENSBTAG00000000679.5	0.6890873284	1.1357788942
ENSBTAG00000000682.6	1	1.1856831921
ENSBTAG00000000682.6, ENSBTAG00000054611.1, ENSBTAG00000053149.1	0.7359911104	1.1181172753
ENSBTAG00000000683.6	0.5877710062	1.1153930577
ENSBTAG00000000684.6	1	-1.0421036325
ENSBTAG00000000686.5	1	1.1306548589
ENSBTAG00000000687.6	0.4531660584	1.9698581746
ENSBTAG00000000687.6, ENSBTAG00000045154.2	0.9999999999	-1.1333423197
ENSBTAG00000000690.6	1	-1.4883012925
ENSBTAG00000000694.4	0.2163983018	-1.1355637848
ENSBTAG00000000695.6	1	-1.0151422334
ENSBTAG00000000696.6	0.936830007	-1.0266042049
ENSBTAG00000000697.6	0.8450693852	1.1454884812
ENSBTAG00000000698.6	1	-1.2258059357
ENSBTAG00000000699.7	0.8560713357	-1.0302302689
ENSBTAG00000000700.6	0.3410419666	-1.1791641273
ENSBTAG00000000703.5	1	1.0318993009
ENSBTAG00000000704.4	0.7942653835	1.0736821261
ENSBTAG00000000705.3	0.7535120908	-1.0306414985
ENSBTAG00000000706.4	1	-1.0667612613
ENSBTAG00000000707.6	0.5811175878	-1.4823651733
ENSBTAG00000000710.7	1	-1.1275508899
ENSBTAG00000000711.6	0.8420096055	-1.0205305943
ENSBTAG00000000712.6	0.6207608299	1.1196628801
ENSBTAG00000000713.6	1	-1.0696954649
ENSBTAG00000000715.6	0.6875234619	-1.4540038027
ENSBTAG00000000717.4	0.934650849	-1.0105243045
ENSBTAG00000000718.6	1	1.0689486791
ENSBTAG00000000719.6	1	1.0513996114
ENSBTAG00000000720.6	1	-1.0391988377
ENSBTAG00000000721.5	1	1.1132281566
ENSBTAG00000000725.5	1	1.0137631366
ENSBTAG00000000727.5	0.6250187702	1.625184983
ENSBTAG00000000727.5, ENSBTAG00000042319.2	1	1.0084945539
ENSBTAG00000000728.6	0.9999999999	1.3576202322
ENSBTAG00000000730.4	1	1
ENSBTAG00000000731.5	0.3593988793	-1.5749637929
ENSBTAG00000000735.5	0.7744479319	-1.2726853322
ENSBTAG00000000736.6	1	1.0976254852
ENSBTAG00000000737.6	1	1.0486915192
ENSBTAG00000000738.6	1	-1.0161747823
ENSBTAG00000000742.6	0.8804616254	1.0727033831
ENSBTAG00000000743.6	1	1
ENSBTAG00000000744.4	0.8877950146	1.0444351882
ENSBTAG00000000745.6	0.11761624	-1.3533321831
ENSBTAG00000000746.6	1	1.0135759684
ENSBTAG00000000748.5	0.4956678771	1.1894474832
ENSBTAG00000000749.6	1	1
ENSBTAG00000000750.6	0.5602965974	1.1900423892
ENSBTAG00000000751.6	1	1.1893786341
ENSBTAG00000000752.6	1	1.0019941895
ENSBTAG00000000753.6	1	1.0442922129
ENSBTAG00000000754.6	0.5992482538	-1.0882344568
ENSBTAG00000000755.5	1	-1.0714229588
ENSBTAG00000000758.6	1	1.162906839
ENSBTAG00000000759.4	0.0545929492	-1.3246451848
ENSBTAG00000000764.5	0.3927629178	1.1088359882
ENSBTAG00000000764.5, Gene_607	1	1.0513245662
ENSBTAG00000000765.6	1	1
ENSBTAG00000000767.6	1	-1.1026246676
ENSBTAG00000000770.6	1	1.0058726176
ENSBTAG00000000771.6	0.8413919384	1.0550228857
ENSBTAG00000000772.6	1	1
ENSBTAG00000000773.6	1	-1.0203179231
ENSBTAG00000000778.5	0.2877729716	-1.0851572755
ENSBTAG00000000781.6	0.5235827849	-1.3789491067
ENSBTAG00000000782.6	0.7709987847	1.1324273244
ENSBTAG00000000783.6	0.2559853396	1.2451801762
ENSBTAG00000000784.5	0.7709987847	1.1047672353
ENSBTAG00000000785.5	1	1.0300257426
ENSBTAG00000000786.6	1	1.0328268532
ENSBTAG00000000789.4	0.3532364547	-1.1323733561
ENSBTAG00000000791.5	0.9999999999	-1.2219463582
ENSBTAG00000000792.5	1	-1.0273739245
ENSBTAG00000000793.7	0.7578144904	-1.0938251745
ENSBTAG00000000795.5	0.9999999999	-1.2191887068
ENSBTAG00000000797.4	0.3509954245	-1.0880208931
ENSBTAG00000000799.5	0.6656555921	1.1730837234
ENSBTAG00000000801.6	1	1.0424839483
ENSBTAG00000000802.5	1	-1.0039953959
ENSBTAG00000000803.5	1	1.0469987839
ENSBTAG00000000804.5	1	-1.0840988862
ENSBTAG00000000805.4	1	1
ENSBTAG00000000806.6	0.3473774002	1.1578936754
ENSBTAG00000000807.6	0.3228400171	-1.2183306591
ENSBTAG00000000808.5	0.8857870802	-1.013679931
ENSBTAG00000000809.5	1	-1.0346932988
ENSBTAG00000000810.6	0.3268923806	-1.1219830274
ENSBTAG00000000811.6	0.9232788244	-1.0411572895
ENSBTAG00000000812.6	1	-1.0001004268
ENSBTAG00000000813.6	0.6360551021	-1.1037811454
ENSBTAG00000000815.5	0.814571184	1.2112817905
ENSBTAG00000000815.5, ENSBTAG00000053870.1	0.3863721586	1.2154598518
ENSBTAG00000000816.6	0.1769819097	1.2616802958
ENSBTAG00000000817.6	0.5760941217	1.1909002307
ENSBTAG00000000818.5	1	-1.0001588197
ENSBTAG00000000819.6	1	-1.0442892296
ENSBTAG00000000820.5	0.0109387951	-1.8076210649
ENSBTAG00000000821.6	1	1.0416237258
ENSBTAG00000000824.5	0.7493777798	-1.2077389707
ENSBTAG00000000825.3	0.3544886273	-1.1298117626
ENSBTAG00000000827.4	0.6656555921	1.1837300892
ENSBTAG00000000828.5	1	-1.0009316595
ENSBTAG00000000829.4	0.9100342272	1.0440997832
ENSBTAG00000000830.6	0.8555897582	-1.1695051673
ENSBTAG00000000831.6	1	1.0456071507
ENSBTAG00000000833.3	1	1.0000520143
ENSBTAG00000000835.6	0.9999999999	-1.0556913664
ENSBTAG00000000836.6	0.8036586946	-1.1733799647
ENSBTAG00000000837.5	0.8638920986	-1.0452921006
ENSBTAG00000000838.7	1	1.0089806943
ENSBTAG00000000841.6	1	-1.0719821763
ENSBTAG00000000842.5	1	1.1274884886
ENSBTAG00000000843.6	0.4154807098	-1.1810021987
ENSBTAG00000000845.6	1	1
ENSBTAG00000000848.6	0.8489238079	-1.0282738536
ENSBTAG00000000851.5	0.4417504346	-1.1822123192
ENSBTAG00000000853.4	1	1
ENSBTAG00000000854.6	1	1.0202870771
ENSBTAG00000000855.6	0.583383111	-1.1921981234
ENSBTAG00000000856.6	0.8714757845	-1.1143136394
ENSBTAG00000000857.4	1	1.0154423972
ENSBTAG00000000859.6	1	1.2301602199
ENSBTAG00000000861.3	1	-1.0096256361
ENSBTAG00000000868.6	1	1.0397999958
ENSBTAG00000000869.5	0.8714757843	1.0872213197
ENSBTAG00000000871.6	1	1.0456679271
ENSBTAG00000000873.6	1	-1.0143198539
ENSBTAG00000000874.6	0.7727593122	1.0334710491
ENSBTAG00000000875.6	0.7905640341	-1.3174597727
ENSBTAG00000000877.2	1	-1.057916764
ENSBTAG00000000878.6	0.4073191828	1.1613411927
ENSBTAG00000000879.5	0.3873761769	-1.1919882113
ENSBTAG00000000880.4	0.6483727991	-1.0634922713
ENSBTAG00000000885.6	1	-1.1735547387
ENSBTAG00000000886.6	1	1
ENSBTAG00000000888.7	1	1
ENSBTAG00000000892.4	1	1.1930759478
ENSBTAG00000000893.4	1	1
ENSBTAG00000000894.6	0.7398507362	1.0347399406
ENSBTAG00000000895.6	0.831858191	-1.1431952689
ENSBTAG00000000897.6	0.2849960453	1.2271062303
ENSBTAG00000000898.6	0.5235827849	-1.3742174481
ENSBTAG00000000899.5	1	-1.1978974566
ENSBTAG00000000900.4	1	1.0770009107
ENSBTAG00000000902.7	0.5717242769	1.2997249013
ENSBTAG00000000905.5	0.9999999999	-1.0458343771
ENSBTAG00000000908.4	1	-1.4260529994
ENSBTAG00000000910.6	1	1.0502809013
ENSBTAG00000000911.6	0.7729988542	-1.0640484922
ENSBTAG00000000913.3	0.3656736774	-1.1096631299
ENSBTAG00000000914.4	1	1
ENSBTAG00000000916.6	1	1
ENSBTAG00000000917.6	1	1.0102263243
ENSBTAG00000000918.5	0.6637079695	-1.2970473225
ENSBTAG00000000919.4	1	1.0753645915
ENSBTAG00000000920.6	1	-1.0067973107
ENSBTAG00000000923.5	1	1.1513584627
ENSBTAG00000000924.3	1	1
ENSBTAG00000000925.6	1	-1.0559736894
ENSBTAG00000000928.6	0.8440117065	1.0657786724
ENSBTAG00000000933.5	1	-1.0880217163
ENSBTAG00000000936.5	1	-1.3009532763
ENSBTAG00000000937.6	0.2284592435	1.2215891302
ENSBTAG00000000939.6	1	1.0598682043
ENSBTAG00000000940.4	0.9030314879	-1.0232311085
ENSBTAG00000000941.6	0.6309350206	1.0824498773
ENSBTAG00000000942.6	0.9999999999	1.0195888306
ENSBTAG00000000943.5	0.9999999999	1.0950836776
ENSBTAG00000000944.6	1	-1.01783203
ENSBTAG00000000945.7	0.9999999999	-1.2613674406
ENSBTAG00000000946.6	1	1.1616610276
ENSBTAG00000000948.6	0.9169502261	1.0240147287
ENSBTAG00000000949.5	0.9999999999	1.1223086977
ENSBTAG00000000950.4	0.6572033797	1.0620347569
ENSBTAG00000000951.6	1	1.0801548129
ENSBTAG00000000955.5	1	1.0622915461
ENSBTAG00000000957.5	0.7553510928	1.1412186295
ENSBTAG00000000958.4	1	1.1736334682
ENSBTAG00000000959.6	0.9999999999	-1.0939732601
ENSBTAG00000000960.2	1	-1.1513213075
ENSBTAG00000000961.4	1	-1.0627193255
ENSBTAG00000000962.5	1	-1.0212394653
ENSBTAG00000000963.6	1	1
ENSBTAG00000000964.6	1	-1.0774450928
ENSBTAG00000000965.6	1	-1.0170663287
ENSBTAG00000000966.6	1	-1.0541624121
ENSBTAG00000000967.6	0.8521991838	-1.0657391518
ENSBTAG00000000970.6	0.7661205712	-1.0969696817
ENSBTAG00000000973.6	1	1.0761897555
ENSBTAG00000000974.5	0.3556281384	1.2121816625
ENSBTAG00000000977.6	0.614935012	1.1861887994
ENSBTAG00000000978.5	1	1.0059904963
ENSBTAG00000000979.6	1	1.0271444926
ENSBTAG00000000981.4	0.7744479318	-1.330181768
ENSBTAG00000000982.5	1	1
ENSBTAG00000000983.6	1	1.0187129104
ENSBTAG00000000985.5	0.7181843	1.0363777501
ENSBTAG00000000986.6	1	-1.1741434512
ENSBTAG00000000987.6	1	1.004987771
ENSBTAG00000000988.6	1	1.0565527278
ENSBTAG00000000990.6	0.5222084728	1.094288798
ENSBTAG00000000991.5	0.7111722927	1.1723279562
ENSBTAG00000000992.3	1	1
ENSBTAG00000000993.6	1	-1.0185486122
ENSBTAG00000000995.5	0.8238470316	1.2056272512
ENSBTAG00000000997.5	1	1
ENSBTAG00000000998.6	0.7609172731	1.1316644047
ENSBTAG00000001000.6	0.5969046861	-1.2065251706
ENSBTAG00000001001.6	1	-1.1148486688
ENSBTAG00000001002.6	0.651768082	1.1638287961
ENSBTAG00000001003.3	0.6250187702	1.5093258872
ENSBTAG00000001004.6	0.6359982261	-1.2095466082
ENSBTAG00000001005.5	0.7905640342	1.3161427645
ENSBTAG00000001006.6	1	-1.0939216584
ENSBTAG00000001007.5	1	1.0179073783
ENSBTAG00000001008.6	1	-1.0793234418
ENSBTAG00000001009.4	1	-1.1235954143
ENSBTAG00000001010.6	1	1.0294860709
ENSBTAG00000001013.6	0.4463037851	1.2175848954
ENSBTAG00000001014.6	1	1.1106332126
ENSBTAG00000001015.6	0.6949746148	-1.0569202561
ENSBTAG00000001016.6	0.8776786049	1.0857019148
ENSBTAG00000001017.5	0.0506707287	1.5572635847
ENSBTAG00000001019.6	1	-1.0969878973
ENSBTAG00000001020.4	1	1.0491853872
ENSBTAG00000001021.7	0.909411369	1.0331235499
ENSBTAG00000001022.6	0.4800643018	-1.0677852397
ENSBTAG00000001023.6	0.4350996387	1.2058469426
ENSBTAG00000001024.6	0.9323728414	1.0240583984
ENSBTAG00000001026.6	1	1.188468219
ENSBTAG00000001027.4	0.083319746	-1.2065926845
ENSBTAG00000001028.6	1	-1.0653043354
ENSBTAG00000001029.5	1	-1.0632550586
ENSBTAG00000001030.6	1	1.0061560325
ENSBTAG00000001032.5	0.8689283595	-1.1485782011
ENSBTAG00000001034.5	1	-1.1456847219
ENSBTAG00000001035.6	0.8842372718	-1.0162360473
ENSBTAG00000001036.6	0.5983939636	1.0780176267
ENSBTAG00000001036.6, ENSBTAG00000043287.2	0.4573878713	1.2178414357
ENSBTAG00000001037.5	0.6291330896	-1.3029338874
ENSBTAG00000001038.5	0.9845159222	1.0049530261
ENSBTAG00000001041.6	1	1
ENSBTAG00000001042.6	0.1872188963	1.3319629166
ENSBTAG00000001043.6	1	-1.0928107817
ENSBTAG00000001044.6	0.7284412083	1.222600094
ENSBTAG00000001049.6	1	1.4094889661
ENSBTAG00000001050.6	1	1.0015226832
ENSBTAG00000001051.6	1	-1.0513846559
ENSBTAG00000001052.5	1	-1.0050892127
ENSBTAG00000001055.6	0.9238567173	1.0097803962
ENSBTAG00000001057.6	0.5192729294	-1.2275497894
ENSBTAG00000001058.5	1	-1.299011555
ENSBTAG00000001059.6	0.198931351	-1.1488754918
ENSBTAG00000001060.4	0.4503208115	-1.2246395958
ENSBTAG00000001061.6	0.5235827849	1.401126019
ENSBTAG00000001061.6, ENSBTAG00000044628.2	0.8899555536	1.0707740313
ENSBTAG00000001062.4	1	1
ENSBTAG00000001063.6	1	-1.2742510246
ENSBTAG00000001066.6	1	-1.3254317309
ENSBTAG00000001067.5	1	-1.065652343
ENSBTAG00000001068.5	1	1.2676132919
ENSBTAG00000001069.4	1	-1.0008752528
ENSBTAG00000001071.6	0.9192914991	1.0344940758
ENSBTAG00000001074.5	1	-1.066093201
ENSBTAG00000001075.3	1	1
ENSBTAG00000001076.6	1	-1.1119077603
ENSBTAG00000001077.6	0.081000165	-1.2452032318
ENSBTAG00000001078.6	1	1.0289046899
ENSBTAG00000001079.6	1	1
ENSBTAG00000001080.6	1	1
ENSBTAG00000001081.6	0.6307526412	-1.1673142915
ENSBTAG00000001082.6	1	-1.0400293541
ENSBTAG00000001083.5	0.3746593617	1.2595119097
ENSBTAG00000001084.5	1	1
ENSBTAG00000001085.5	1	-1.3188199864
ENSBTAG00000001086.4	0.1680321065	-1.368471406
ENSBTAG00000001088.5	1	1.0499767252
ENSBTAG00000001090.5	1	1.0515089867
ENSBTAG00000001092.4	0.4025517341	-1.1371064678
ENSBTAG00000001093.6	1	-1.0799366814
ENSBTAG00000001094.6	1	-1.4104674217
ENSBTAG00000001096.4	0.6875234619	-1.63663282
ENSBTAG00000001097.5	0.5413790272	-1.2714992623
ENSBTAG00000001098.5	1	1.0995528936
ENSBTAG00000001099.6	1	-1.0056849005
ENSBTAG00000001100.4	0.8450693853	1.1771019536
ENSBTAG00000001101.5	0.6178789169	1.2183129084
ENSBTAG00000001102.6	1	-1.0090566875
ENSBTAG00000001104.6	1	1.2890037027
ENSBTAG00000001105.6	0.4675396086	-1.0802087943
ENSBTAG00000001107.4	0.3448377326	1.1338776659
ENSBTAG00000001108.6	0.6002433829	1.1228748031
ENSBTAG00000001109.4	1	1.0125236403
ENSBTAG00000001110.6	1	1.2046278118
ENSBTAG00000001112.5	1	1.0464308232
ENSBTAG00000001113.6	0.7284412082	1.1460865332
ENSBTAG00000001114.4	0.9999999999	1.4799624121
ENSBTAG00000001116.6	0.3715684573	-1.3320824788
ENSBTAG00000001117.6	0.8830632092	1.0767688821
ENSBTAG00000001119.5	0.5848070104	-1.3133065439
ENSBTAG00000001120.6	0.9999999999	-1.4898637181
ENSBTAG00000001123.5	0.8388681304	1.0980760602
ENSBTAG00000001124.5	1	-1.0727358313
ENSBTAG00000001125.6	1	1.017498999
ENSBTAG00000001126.6	0.8746920232	1.1235428244
ENSBTAG00000001128.4	1	1
ENSBTAG00000001131.5	0.7744479319	1.1993056576
ENSBTAG00000001132.6	1	1.1113405196
ENSBTAG00000001133.6	1	1.0348395896
ENSBTAG00000001134.5	0.8335613266	1.0385898825
ENSBTAG00000001135.5	1	-1.0846254466
ENSBTAG00000001136.6	1	-1.065100228
ENSBTAG00000001137.6	0.1456585794	-1.1315783472
ENSBTAG00000001139.6	1	-1.3073015576
ENSBTAG00000001140.4	1	1.0166876161
ENSBTAG00000001141.6	0.6491076389	1.1121237532
ENSBTAG00000001142.5	1	1.0948573353
ENSBTAG00000001143.6	0.7744479319	-1.4476116044
ENSBTAG00000001144.6	0.9160556272	1.0439363063
ENSBTAG00000001146.5	0.7553510928	1.1153457797
ENSBTAG00000001150.3	1	1
ENSBTAG00000001151.6	0.3593988792	-1.590922941
ENSBTAG00000001152.5	1	-1.0313829551
ENSBTAG00000001153.6	1	1.0110562527
ENSBTAG00000001156.6	0.6266164524	1.1239672912
ENSBTAG00000001160.4	1	1.0451915811
ENSBTAG00000001161.5	0.7330704974	-1.079952508
ENSBTAG00000001163.4	1	1.0220196576
ENSBTAG00000001164.6	1	1.0654998785
ENSBTAG00000001165.6	1	-1.0086824897
ENSBTAG00000001166.6	1	-1.2173057102
ENSBTAG00000001168.6	1	2.2621569015
ENSBTAG00000001171.6	0.877678605	1.0953170168
ENSBTAG00000001173.6	0.3087175623	1.2520722963
ENSBTAG00000001174.6	0.0819235263	1.2809599228
ENSBTAG00000001176.6	0.500012514	-2.3041555979
ENSBTAG00000001178.4	0.4733026547	1.3078510634
ENSBTAG00000001179.6	1	-1.027588278
ENSBTAG00000001181.6	1	1.1352294118
ENSBTAG00000001182.6	0.4766917142	1.0923780659
ENSBTAG00000001183.6	1	1.1865874454
ENSBTAG00000001185.6	0.9022392126	1.0714782674
ENSBTAG00000001186.4	1	1
ENSBTAG00000001187.4	1	-1.125731504
ENSBTAG00000001188.4	1	-1.1342293845
ENSBTAG00000001189.6	1	1.2645974665
ENSBTAG00000001189.6, ENSBTAG00000045197.2	0.3208789012	1.1865992622
ENSBTAG00000001191.4	0.9999999999	-1.2696868004
ENSBTAG00000001192.6	0.9425361848	1.0239673674
ENSBTAG00000001193.5	0.596904686	-1.1805829145
ENSBTAG00000001195.6	1	1.0835067363
ENSBTAG00000001197.6	1	-1.1085148804
ENSBTAG00000001198.6	1	-1.0183248811
ENSBTAG00000001199.5	0.5192729294	1.1865052926
ENSBTAG00000001204.5	1	-1.0975928846
ENSBTAG00000001206.6	1	-1.0090558655
ENSBTAG00000001207.5	0.7531333906	1.0735079892
ENSBTAG00000001209.4	0.6073075641	-1.3551453262
ENSBTAG00000001212.6	0.3102965911	-1.1185204764
ENSBTAG00000001213.5	1	1.0009945845
ENSBTAG00000001219.6	0.1110081954	-1.8459614138
ENSBTAG00000001221.6	1	1.040731187
ENSBTAG00000001223.6	0.7915124866	1.089554145
ENSBTAG00000001224.5	0.7001645274	-1.100501265
ENSBTAG00000001225.4	0.8473815671	1.0605622137
ENSBTAG00000001228.5	1	1.0092444461
ENSBTAG00000001229.5	1	-1.049853464
ENSBTAG00000001231.4	1	-1.1347170582
ENSBTAG00000001233.6	0.0743038231	1.2244183892
ENSBTAG00000001235.6	1	-1.2772057754
ENSBTAG00000001241.5	0.7744479319	-1.3069489987
ENSBTAG00000001242.3	1	1.0362966734
ENSBTAG00000001243.5	1	-1.358207313
ENSBTAG00000001244.6	0.6402794046	-1.1358908522
ENSBTAG00000001246.6	0.0942828679	1.1193517425
ENSBTAG00000001247.4	1	1
ENSBTAG00000001249.6	0.3925911423	1.1291232099
ENSBTAG00000001250.6	0.8712232615	-1.0468607268
ENSBTAG00000001252.6	1	-1.0262246286
ENSBTAG00000001254.4	0.8352929915	1.0786481993
ENSBTAG00000001255.4	1	-1.0339501933
ENSBTAG00000001257.5	1	1.088410465
ENSBTAG00000001258.3	0.323485228	1.1238228967
ENSBTAG00000001260.6	1	-1.0704776553
ENSBTAG00000001265.6	1	1.0943751319
ENSBTAG00000001269.5	1	1.1118746081
ENSBTAG00000001271.6	1	-1.0232802985
ENSBTAG00000001273.6	1	1.0932770679
ENSBTAG00000001274.6	0.3772778111	1.4066895698
ENSBTAG00000001279.4	0.9999999999	-1.1550239315
ENSBTAG00000001280.6	0.5426025162	1.2497677811
ENSBTAG00000001282.7	0.9999999999	1.0373206717
ENSBTAG00000001283.6	0.9999999999	1.1564835469
ENSBTAG00000001286.5	0.2727656141	-1.2244547132
ENSBTAG00000001287.6	0.9999999999	-1.3542903539
ENSBTAG00000001288.6	1	-1.0044785869
ENSBTAG00000001289.3	0.8382037513	-1.029888643
ENSBTAG00000001290.6	1	1.0196906764
ENSBTAG00000001291.6	1	1
ENSBTAG00000001292.6	0.9999999998	-1.082751769
ENSBTAG00000001293.6	1	-1.1149007857
ENSBTAG00000001294.6	0.5120651517	1.1695729931
ENSBTAG00000001295.6	0.7111722926	1.182484539
ENSBTAG00000001296.3	0.9030930854	-1.0213210949
ENSBTAG00000001297.4	1	-1.003431453
ENSBTAG00000001298.4	1	1.0674150279
ENSBTAG00000001299.5	1	1.0219515521
ENSBTAG00000001301.4	0.7755844192	-1.1162473449
ENSBTAG00000001302.4	0.5903103365	1.1709654854
ENSBTAG00000001303.3	0.0996439884	-1.2814035829
ENSBTAG00000001305.6	1	-1.044884885
ENSBTAG00000001306.6	0.8388681304	1.1349500899
ENSBTAG00000001308.6	1	-1.4333340287
ENSBTAG00000001310.6	1	-1.0503636311
ENSBTAG00000001311.4	0.2470182055	1.1199468651
ENSBTAG00000001314.4	0.6656555922	1.1976104065
ENSBTAG00000001315.6	1	-1.0511742528
ENSBTAG00000001320.6	1	1.0220558535
ENSBTAG00000001321.4	0.8145711839	-1.1658800912
ENSBTAG00000001322.6	1	-1.00076036
ENSBTAG00000001323.6	1	1.0547965376
ENSBTAG00000001324.5	1	1.0117515238
ENSBTAG00000001325.5	1	-1.0752162178
ENSBTAG00000001326.6	1	-1.0166227159
ENSBTAG00000001328.5	0.651768082	1.208161152
ENSBTAG00000001329.6	0.5711933021	1.0817994971
ENSBTAG00000001331.6	1	1.0373986581
ENSBTAG00000001332.6	0.2444805103	-1.146451713
ENSBTAG00000001333.5	1	1.0068043859
ENSBTAG00000001335.5	0.4807826141	1.4167520513
ENSBTAG00000001336.5	1	1
ENSBTAG00000001338.6	1	-1.1863181866
ENSBTAG00000001342.4	1	1.0018659493
ENSBTAG00000001343.6	1	1.0074051953
ENSBTAG00000001344.4	1	1.0336530289
ENSBTAG00000001346.6	1	-1.2233657023
ENSBTAG00000001348.5	1	-1.0216787032
ENSBTAG00000001349.6	0.596625356	-1.0637020138
ENSBTAG00000001350.4	0.3270980144	-1.5195895853
ENSBTAG00000001352.6	1	-1.0006465883
ENSBTAG00000001353.5	0.7218805353	1.0346387064
ENSBTAG00000001354.5	0.9999999999	-1.0742979615
ENSBTAG00000001356.5	0.7609172732	1.1485514444
ENSBTAG00000001359.6	0.1772994601	1.5029371904
ENSBTAG00000001360.5	0.133303287	-1.178054274
ENSBTAG00000001364.6	1	1.0256014756
ENSBTAG00000001368.5	0.0517645558	-1.3656851027
ENSBTAG00000001374.6	0.5717242768	-1.2684212703
ENSBTAG00000001376.6	1	1.0043219164
ENSBTAG00000001382.5	1	1.0936564344
ENSBTAG00000001385.5	1	-1.2531529201
ENSBTAG00000001387.6	0.9999999999	-1.0606950538
ENSBTAG00000001390.5	0.6319181426	1.1239271178
ENSBTAG00000001391.6	1	-1.1433828213
ENSBTAG00000001392.5	1	1.0274785732
ENSBTAG00000001393.6	1	1.2943806534
ENSBTAG00000001394.6	0.585659111	-1.0464089142
ENSBTAG00000001395.3	0.5279528662	1.1465185652
ENSBTAG00000001396.6	0.9999999999	-1.1193384891
ENSBTAG00000001397.6	1	1
ENSBTAG00000001398.6	0.1001835045	1.2829391552
ENSBTAG00000001398.6, ENSBTAG00000052539.1	0.4130671919	1.1519591977
ENSBTAG00000001400.6	0.635998226	-1.2372396762
ENSBTAG00000001401.6	1	-1.1356309801
ENSBTAG00000001403.7	0.2963536423	1.2155649347
ENSBTAG00000001404.5	1	1
ENSBTAG00000001405.3	0.6284887768	1.1224724433
ENSBTAG00000001406.6	1	-1.0730543673
ENSBTAG00000001407.4	0.9122466127	-1.0428156544
ENSBTAG00000001408.4	0.6291330895	-1.3886530323
ENSBTAG00000001410.6	1	1.0810036486
ENSBTAG00000001412.5	1	1.047532564
ENSBTAG00000001414.5	1	1.156566091
ENSBTAG00000001415.5	1	-1.0073972527
ENSBTAG00000001416.5	0.8450693853	1.0850426018
ENSBTAG00000001417.5	1	-1.165045805
ENSBTAG00000001419.5	1	-1.01507385
ENSBTAG00000001420.6	1	1.0263557277
ENSBTAG00000001423.6	1	1
ENSBTAG00000001424.6	1	1.0014866052
ENSBTAG00000001425.7	0.7265898712	1.3242403813
ENSBTAG00000001429.5	0.6637079695	-1.3692501095
ENSBTAG00000001432.6	1	1
ENSBTAG00000001435.6	0.8600878646	1.0531376415
ENSBTAG00000001435.6, ENSBTAG00000047365.2	0.9999999998	1.1021965464
ENSBTAG00000001439.6	1	1.0040790309
ENSBTAG00000001440.4	0.8958161505	1.0265921405
ENSBTAG00000001442.6	1	1
ENSBTAG00000001443.6	1	-1.2781174737
ENSBTAG00000001444.6	0.6476852496	-1.3980970561
ENSBTAG00000001446.5	0.8112117553	-1.0563154796
ENSBTAG00000001448.5	1	1
ENSBTAG00000001449.6	0.8957588487	-1.0753965534
ENSBTAG00000001450.6	0.7202051564	-1.2086143517
ENSBTAG00000001451.3	1	1
ENSBTAG00000001455.6	1	-1.5607854088
ENSBTAG00000001457.4	1	-1.0164160157
ENSBTAG00000001460.6	0.496434026	1.126931084
ENSBTAG00000001462.6	0.6875234619	-1.3903094501
ENSBTAG00000001463.5	0.8450693853	1.1428056267
ENSBTAG00000001464.6	1	-1.0395546671
ENSBTAG00000001465.3	0.7012052432	-1.2275115307
ENSBTAG00000001468.5	1	-1.0102517599
ENSBTAG00000001470.6	1	-1.0129720295
ENSBTAG00000001471.4	0.3394003222	-1.1684778432
ENSBTAG00000001473.7	1	-1.1358561406
ENSBTAG00000001474.4	1	-1.1973682383
ENSBTAG00000001475.6	1	1.0123681152
ENSBTAG00000001476.6	0.6875234619	-1.5248196973
ENSBTAG00000001477.5	1	1
ENSBTAG00000001478.6	0.9132934616	1.0527680282
ENSBTAG00000001481.6	1	-1.0425966269
ENSBTAG00000001483.5	1	1.0086242943
ENSBTAG00000001484.6	1	1.0129076017
ENSBTAG00000001484.6, ENSBTAG00000031340.4	0.6250187702	-2.0838999588
ENSBTAG00000001485.6	0.2484899758	1.3308609683
ENSBTAG00000001488.4	1	1
ENSBTAG00000001489.6	0.753044762	-1.0347052884
ENSBTAG00000001491.6	1	1.0073682466
ENSBTAG00000001492.5	1	-1.0320263182
ENSBTAG00000001495.5	1	1
ENSBTAG00000001497.6	0.7878495085	1.0947734054
ENSBTAG00000001498.4	0.6562752568	-1.0796295785
ENSBTAG00000001499.6	0.6589231532	1.1900988986
ENSBTAG00000001500.5	1	1.2249374916
ENSBTAG00000001503.6	1	-1.011485453
ENSBTAG00000001504.5	0.8679988563	1.1437170492
ENSBTAG00000001505.6	0.9999999998	-1.1790914025
ENSBTAG00000001506.6	1	-1.0044750714
ENSBTAG00000001507.6	1	1.066044089
ENSBTAG00000001508.6	0.7492088789	-1.0661387611
ENSBTAG00000001508.6, ENSBTAG00000044224.2	0.9999999999	1.0950793168
ENSBTAG00000001509.5	0.7111722928	-1.2002851878
ENSBTAG00000001510.5	0.9050576607	1.0298533534
ENSBTAG00000001511.5	0.5903634157	-1.1562706203
ENSBTAG00000001512.6	1	-1.0111902597
ENSBTAG00000001513.4	1	1.0573111945
ENSBTAG00000001514.5	0.7905640342	-1.2499120561
ENSBTAG00000001516.5	1	-1.0961152274
ENSBTAG00000001517.6	1	-1.0193979513
ENSBTAG00000001518.5	0.6129275725	1.1194444408
ENSBTAG00000001519.3	1	1.1033197967
ENSBTAG00000001520.5	0.680140702	-1.0538238472
ENSBTAG00000001521.3	0.7320915017	1.0537773827
ENSBTAG00000001522.4	0.5280322016	1.1301533046
ENSBTAG00000001523.6	0.0943686819	1.2930454065
ENSBTAG00000001526.6	1	1
ENSBTAG00000001527.3	1	1.0657800753
ENSBTAG00000001528.4	1	1.0279365057
ENSBTAG00000001529.7	0.8899555537	1.0841907088
ENSBTAG00000001530.6	1	1
ENSBTAG00000001533.6	0.8238470317	1.1345468929
ENSBTAG00000001535.6	0.1036885084	1.390845482
ENSBTAG00000001537.5	0.7417062351	1.0460629651
ENSBTAG00000001538.6	0.8714757845	-1.0778158853
ENSBTAG00000001539.6	0.7799056055	1.1159963125
ENSBTAG00000001543.5	0.2843102754	1.2297937708
ENSBTAG00000001545.6	1	1
ENSBTAG00000001546.5	0.8261369758	1.0359767073
ENSBTAG00000001548.5	0.8319265329	-1.0761950189
ENSBTAG00000001549.6	1	1
ENSBTAG00000001551.6	0.8014604789	1.1184170921
ENSBTAG00000001552.6	0.9999999999	1.0392670506
ENSBTAG00000001552.6, ENSBTAG00000043839.2	1	1.03325668
ENSBTAG00000001553.6	0.1942104542	-1.1085541902
ENSBTAG00000001557.5	1	1.0365675594
ENSBTAG00000001558.4	1	-1.2302134192
ENSBTAG00000001562.3	1	1.2115988181
ENSBTAG00000001564.7	1	1.0826402097
ENSBTAG00000001565.5	0.8628670167	1.0572876914
ENSBTAG00000001567.6	1	-1.1130866103
ENSBTAG00000001568.5	1	-1.0006455037
ENSBTAG00000001570.4	1	-1.3702882403
ENSBTAG00000001571.6	1	1.0080857335
ENSBTAG00000001572.7	1	1.0103952772
ENSBTAG00000001573.6	1	1.1011438685
ENSBTAG00000001573.6, ENSBTAG00000038242.2	0.617878917	1.2409922568
ENSBTAG00000001573.6, ENSBTAG00000038242.2, ENSBTAG00000001573.6, ENSBTAG00000038242.2	0.9999999999	-1.1462220329
ENSBTAG00000001574.6	1	1.0550541047
ENSBTAG00000001575.6	0.1943941965	-1.1114174668
ENSBTAG00000001576.5	1	-1.3142993688
ENSBTAG00000001578.5	1	-1.0625938144
ENSBTAG00000001579.6	0.8877950145	1.0531295285
ENSBTAG00000001580.5	1	-1.0906209397
ENSBTAG00000001582.6	1	1
ENSBTAG00000001585.6	0.8036586945	-1.2465642004
ENSBTAG00000001586.6	0.8919961134	1.0860331326
ENSBTAG00000001589.6	1	-1.0010037101
ENSBTAG00000001592.6	0.0602737001	1.3224058169
ENSBTAG00000001593.5	1	1.0352687879
ENSBTAG00000001594.6	0.6077736834	-1.2998851037
ENSBTAG00000001595.5	0.6187741093	-1.1070557201
ENSBTAG00000001597.6	0.6390885938	1.1291667287
ENSBTAG00000001598.6	1	-1.003686083
ENSBTAG00000001599.5	1	-1.2680394328
ENSBTAG00000001600.5	1	1.1477445257
ENSBTAG00000001601.6	0.0406544038	-1.1944036839
ENSBTAG00000001602.6	0.5549115304	-1.1432645859
ENSBTAG00000001603.6	1	-1.0260728773
ENSBTAG00000001605.8	1	1.0587978398
ENSBTAG00000001606.5	1	1
ENSBTAG00000001607.6	0.2795469517	1.241323022
ENSBTAG00000001608.4	1	-1.0493067595
ENSBTAG00000001609.6	0.5488845761	-1.5076317125
ENSBTAG00000001610.6	1	1
ENSBTAG00000001612.2	0.8679988562	1.1189333173
ENSBTAG00000001614.5	1	-1.0616698324
ENSBTAG00000001615.5	1	-1.2153029518
ENSBTAG00000001616.6	1	-1.0026614787
ENSBTAG00000001617.6	1	-1.0128901991
ENSBTAG00000001618.6	1	-1.1655368338
ENSBTAG00000001619.6	0.5985128732	1.1252782158
ENSBTAG00000001626.5	0.3745232942	1.2553327039
ENSBTAG00000001627.5	1	-1.3165329336
ENSBTAG00000001628.5	1	1
ENSBTAG00000001629.6	1	-1.0365402028
ENSBTAG00000001631.5	1	1.0339225048
ENSBTAG00000001632.5	0.1327537663	1.3064273624
ENSBTAG00000001634.6	0.860106077	-1.1452646878
ENSBTAG00000001635.5	0.8627615316	-1.0459735618
ENSBTAG00000001637.5	0.7799056055	-1.0919567567
ENSBTAG00000001638.4	1	1
ENSBTAG00000001639.6	0.9999999999	1.176748235
ENSBTAG00000001640.6	1	-1.0646269316
ENSBTAG00000001642.6	1	-1.0090549251
ENSBTAG00000001644.6	0.814571184	1.172308428
ENSBTAG00000001645.6	1	1.0130567931
ENSBTAG00000001647.4	0.135126161	4.8739312529
ENSBTAG00000001648.4	0.3337363481	-1.113004567
ENSBTAG00000001648.4, ENSBTAG00000042408.2, ENSBTAG00000042100.2	0.8939274055	1.0650056362
ENSBTAG00000001649.6	1	-1.1992327773
ENSBTAG00000001651.5	0.8339693097	1.0481200655
ENSBTAG00000001652.5	0.7265898712	-1.4300431709
ENSBTAG00000001654.5	1	1.0029887607
ENSBTAG00000001656.6	0.4771000343	-1.1372800749
ENSBTAG00000001657.6	0.6651755737	1.0632558676
ENSBTAG00000001658.6	1	1.1023497886
ENSBTAG00000001659.6	0.7653291433	-1.0499031407
ENSBTAG00000001660.5	0.5226016613	1.2532158845
ENSBTAG00000001662.6	1	-1.4478923315
ENSBTAG00000001663.6	0.6990993554	1.1337337147
ENSBTAG00000001665.6	0.899154529	1.0796491498
ENSBTAG00000001666.5	0.1629293049	1.629258913
ENSBTAG00000001668.6	0.9999999999	-1.1679625411
ENSBTAG00000001671.6	0.9287855701	-1.0234390416
ENSBTAG00000001673.6	0.7273017782	1.0899406325
ENSBTAG00000001675.5	1	-1.2296988647
ENSBTAG00000001686.3	1	1
ENSBTAG00000001687.4	0.6073075641	-1.4002735159
ENSBTAG00000001692.6	0.7905640342	1.1937602555
ENSBTAG00000001692.6, ENSBTAG00000045418.2	0.9245258601	-1.0454974401
ENSBTAG00000001693.5	1	1.0097295786
ENSBTAG00000001694.6	0.1693844401	-1.2227377776
ENSBTAG00000001696.6	1	-1.0612094396
ENSBTAG00000001697.6	0.6941623065	1.0795923557
ENSBTAG00000001698.6	0.8708566471	-1.0244715794
ENSBTAG00000001700.6	0.6215442465	1.0531352809
ENSBTAG00000001702.5	0.9999999999	-1.4295907481
ENSBTAG00000001703.5	1	1.142747297
ENSBTAG00000001704.6	1	-1.0555931447
ENSBTAG00000001706.4	0.0103045723	1.3413274797
ENSBTAG00000001707.6	1	1.0075146265
ENSBTAG00000001708.6	0.4012341408	-1.1089879788
ENSBTAG00000001710.3	1	1.1759274914
ENSBTAG00000001711.4	0.6589231532	-1.2180922799
ENSBTAG00000001712.5	0.7905640342	-1.3282513776
ENSBTAG00000001714.5	0.90073272	1.0696638297
ENSBTAG00000001717.5	0.500012514	-1.8455212061
ENSBTAG00000001721.6	0.3821149789	-1.2629440308
ENSBTAG00000001724.6	0.5329207502	-1.2230836249
ENSBTAG00000001725.5	1	-1.3122535967
ENSBTAG00000001726.6	1	1
ENSBTAG00000001727.4	0.1061523751	-1.2425405114
ENSBTAG00000001728.5	1	-1.1184999405
ENSBTAG00000001729.5	1	-1.1856235253
ENSBTAG00000001730.4	0.6656555921	-1.2201164342
ENSBTAG00000001731.6	0.3702369026	1.1814002971
ENSBTAG00000001734.5	1	1.060397854
ENSBTAG00000001735.4	1	-1.1125737373
ENSBTAG00000001736.5	1	-1.014453919
ENSBTAG00000001737.6	0.9999999999	1.1025944568
ENSBTAG00000001739.5	1	1.0561372384
ENSBTAG00000001740.6	0.1199329342	1.4867263163
ENSBTAG00000001740.6, ENSBTAG00000003300.5	0.9999999999	1.4912383243
ENSBTAG00000001741.6	0.7949924024	-1.1160852786
ENSBTAG00000001744.4	0.9347984069	-1.0324281136
ENSBTAG00000001745.4	0.0890591895	-1.3487038968
ENSBTAG00000001747.6	1	1.0055435961
ENSBTAG00000001748.4	0.9999999999	-1.2420414651
ENSBTAG00000001749.5	0.9007327201	1.0843397937
ENSBTAG00000001751.6	1	-1.094222146
ENSBTAG00000001752.4	0.7111722927	1.2317355761
ENSBTAG00000001753.5	1	1.0154120035
ENSBTAG00000001754.5	0.0501637104	1.1867324902
ENSBTAG00000001755.5	1	1
ENSBTAG00000001761.6	1	1
ENSBTAG00000001762.6	0.2532230164	-1.3710175432
ENSBTAG00000001763.6	0.6610165688	1.0889070456
ENSBTAG00000001764.6	1	-1.0282526772
ENSBTAG00000001765.4	1	1.149644138
ENSBTAG00000001767.5	1	1.0535362507
ENSBTAG00000001768.5	0.7493777796	1.1399955504
ENSBTAG00000001770.6	0.7539370414	-1.3336253036
ENSBTAG00000001771.6	0.503473058	1.1334400049
ENSBTAG00000001772.6	1	-1.0487761994
ENSBTAG00000001773.5	1	1.1411158623
ENSBTAG00000001774.5	1	-1.0202249728
ENSBTAG00000001775.6	0.9999999999	-1.2454663915
ENSBTAG00000001776.6	0.2241750564	-1.1699402003
ENSBTAG00000001777.3	0.2157889433	-1.2280855694
ENSBTAG00000001778.5	0.8127526085	-1.0720475189
ENSBTAG00000001780.6	0.3807931718	-1.1452989302
ENSBTAG00000001781.6	0.5705789734	1.1124023606
ENSBTAG00000001782.3	0.9548281803	1.0260754762
ENSBTAG00000001785.6	0.2519927336	1.2318306035
ENSBTAG00000001786.6	1	1.0554285206
ENSBTAG00000001788.6	0.4545900183	-1.4654731412
ENSBTAG00000001790.6	0.8614905362	-1.0929654991
ENSBTAG00000001792.5	0.5382911754	-1.0934973598
ENSBTAG00000001793.4	0.9999999999	-1.1422022399
ENSBTAG00000001794.3	0.2574248457	-1.1603654968
ENSBTAG00000001795.6	0.8179804845	1.0451463873
ENSBTAG00000001796.6	0.9999999999	1.063470001
ENSBTAG00000001801.4	0.8991545289	-1.0891218314
ENSBTAG00000001803.4	0.9999999999	-1.1185312431
ENSBTAG00000001804.4	1	-1.0062270524
ENSBTAG00000001805.5	1	-1.0023353363
ENSBTAG00000001806.6	1	-1.0633741366
ENSBTAG00000001807.5	0.7124516407	1.1024705952
ENSBTAG00000001808.6	0.9275152592	-1.027210575
ENSBTAG00000001809.6	1	1
ENSBTAG00000001810.5	0.6573186551	1.1420063798
ENSBTAG00000001812.6	1	1.0532253264
ENSBTAG00000001814.6	0.4997490004	-1.3429883137
ENSBTAG00000001815.6	0.7353664975	1.0510374147
ENSBTAG00000001816.5	0.548884576	1.4845152141
ENSBTAG00000001817.5	0.6178789169	-1.2142831684
ENSBTAG00000001818.4	1	-1.0414710161
ENSBTAG00000001819.6	1	1
ENSBTAG00000001821.6	0.5865523484	1.151000466
ENSBTAG00000001822.6	1	-1.1133897836
ENSBTAG00000001823.4	1	-1.0561256663
ENSBTAG00000001824.5	1	-1.0950508996
ENSBTAG00000001825.2	0.7284412082	1.1947436001
ENSBTAG00000001826.5	0.7075222886	1.0849382832
ENSBTAG00000001827.5	0.3847839356	-1.1288392346
ENSBTAG00000001828.5	0.6272675621	-1.2044106242
ENSBTAG00000001829.5	1	1.1242149942
ENSBTAG00000001830.3	1	-1.183178398
ENSBTAG00000001832.6	0.4858379282	-1.1242422682
ENSBTAG00000001834.5	0.5389116888	-1.1111800403
ENSBTAG00000001835.6	0.5118658504	1.0538048986
ENSBTAG00000001838.5	1	-1.0691264503
ENSBTAG00000001839.5	0.2796390585	-1.1299165726
ENSBTAG00000001840.5	0.6441442636	-1.1817525105
ENSBTAG00000001842.6	1	-1.0014944944
ENSBTAG00000001843.4	0.1918371474	-1.2067187126
ENSBTAG00000001844.6	0.7851158067	1.0727082174
ENSBTAG00000001845.6	1	1.061322351
ENSBTAG00000001847.7	1	1.1795567615
ENSBTAG00000001848.6	1	1.0063618423
ENSBTAG00000001851.6	1	1.0220245693
ENSBTAG00000001852.6	0.0986983071	-1.1687413647
ENSBTAG00000001854.6	0.9999999999	1.0531755463
ENSBTAG00000001855.4	0.5376711144	1.0604653569
ENSBTAG00000001856.5	0.7267688637	1.0643640457
ENSBTAG00000001857.6	0.9999999998	-1.1699174621
ENSBTAG00000001858.6	0.639911571	1.3111326221
ENSBTAG00000001861.7	1	1.1376708833
ENSBTAG00000001862.4	1	-1.1922081213
ENSBTAG00000001864.6	1	-1.164783855
ENSBTAG00000001865.4	1	-1.122509691
ENSBTAG00000001866.4	1	1.0284928842
ENSBTAG00000001867.6	1	-1.0310307228
ENSBTAG00000001868.5	0.9116755269	-1.0229274852
ENSBTAG00000001870.5	1	1
ENSBTAG00000001871.6	1	1
ENSBTAG00000001872.5	0.7359911105	1.1342228162
ENSBTAG00000001873.5	1	1.1165236654
ENSBTAG00000001874.7	1	-1.0482688744
ENSBTAG00000001877.5	0.9999999999	-1.0180287454
ENSBTAG00000001879.6	1	1.1075862182
ENSBTAG00000001881.6	1	1.1155950882
ENSBTAG00000001882.5	1	-1.4188663251
ENSBTAG00000001886.6	0.4531660584	1.8002368505
ENSBTAG00000001886.6, ENSBTAG00000044891.2, ENSBTAG00000045425.2	0.9999999999	-1.0252632554
ENSBTAG00000001887.6	0.8014604788	1.1123194659
ENSBTAG00000001888.6	0.860106077	1.131832546
ENSBTAG00000001889.6	0.9999999999	1.0274136732
ENSBTAG00000001890.7	0.8238470316	1.1935420802
ENSBTAG00000001892.5	1	-1.0253426208
ENSBTAG00000001893.6	1	1.0577801851
ENSBTAG00000001894.6	0.8855022547	1.0975064192
ENSBTAG00000001895.6	1	1.0656086699
ENSBTAG00000001898.6	1	-1.0702165127
ENSBTAG00000001899.5	1	1
ENSBTAG00000001900.6	1	1.0641866611
ENSBTAG00000001901.5	1	1
ENSBTAG00000001902.6	1	-1.033801322
ENSBTAG00000001903.5	1	1.0976289161
ENSBTAG00000001904.5	0.4531660584	1.9752036199
ENSBTAG00000001906.6	0.9999999999	-1.0633651831
ENSBTAG00000001908.6	0.2489691102	1.1659040628
ENSBTAG00000001911.6	1	1
ENSBTAG00000001912.4	1	1.077826979
ENSBTAG00000001915.6	1	1
ENSBTAG00000001917.4	1	-1.3651635488
ENSBTAG00000001918.6	1	1.0061459899
ENSBTAG00000001919.4	1	-1.1114265132
ENSBTAG00000001920.5	1	1.0699369349
ENSBTAG00000001922.6	0.536450328	1.147362253
ENSBTAG00000001925.5	0.0433532092	1.1795306266
ENSBTAG00000001926.4	0.7834999418	1.0366058279
ENSBTAG00000001927.5	0.1279666389	1.2408309275
ENSBTAG00000001928.5	0.0827640644	1.1358888644
ENSBTAG00000001931.4	1	-1.009186266
ENSBTAG00000001932.6	0.6709275359	1.0497742009
ENSBTAG00000001933.4	0.1706471739	-1.1374462542
ENSBTAG00000001936.6	0.9999999999	1.694815347
ENSBTAG00000001937.4	0.5145160118	-1.0906145945
ENSBTAG00000001938.4	1	1.0117729014
ENSBTAG00000001939.5	0.5078617682	1.8586524716
ENSBTAG00000001941.6	1	1.003476912
ENSBTAG00000001942.6	1	-1.0232222259
ENSBTAG00000001945.5	1	1.0958473043
ENSBTAG00000001947.6	0.9999999999	1.2604213353
ENSBTAG00000001948.3	0.515418476	-1.0809557552
ENSBTAG00000001950.5	1	-1.0783775924
ENSBTAG00000001952.6	0.0284172798	-1.2580954369
ENSBTAG00000001956.5	0.9063786435	1.0776019926
ENSBTAG00000001957.5	1	1.0438678312
ENSBTAG00000001959.6	1	-1.1935577747
ENSBTAG00000001961.6	1	-1.3811734309
ENSBTAG00000001962.6	0.7996108588	1.0424013524
ENSBTAG00000001965.6	1	1
ENSBTAG00000001966.6	1	-1.1143948976
ENSBTAG00000001968.6	1	-1.0248529729
ENSBTAG00000001969.6	0.9999999999	1.3029014778
ENSBTAG00000001975.6	1	-1.0313420398
ENSBTAG00000001976.4	1	1
ENSBTAG00000001977.5	0.4784991911	1.1471879519
ENSBTAG00000001979.6	1	1.0506369164
ENSBTAG00000001981.6	0.2187851947	-2.5068960351
ENSBTAG00000001983.5	0.8539674373	1.0700985565
ENSBTAG00000001985.6	1	-1.1014044475
ENSBTAG00000001987.5	1	-1.0157978424
ENSBTAG00000001988.4	0.0663269312	-1.1984437159
ENSBTAG00000001992.6	0.1932532741	1.1947532079
ENSBTAG00000001994.6	1	1
ENSBTAG00000001996.6	1	1.037789095
ENSBTAG00000001997.4	1	1
ENSBTAG00000001998.6	1	1
ENSBTAG00000001999.6	1	-1.0558687702
ENSBTAG00000002000.3	0.925393727	1.051517814
ENSBTAG00000002002.7	0.6875234619	1.539226508
ENSBTAG00000002004.3	0.8765967168	1.0316249762
ENSBTAG00000002006.6	0.4134618307	-1.2024143384
ENSBTAG00000002007.6	1	-1.2154831113
ENSBTAG00000002009.3	0.5708431609	-1.4569102822
ENSBTAG00000002010.5	1	-1.0120941954
ENSBTAG00000002011.6	1	-1.0479459122
ENSBTAG00000002012.3	0.6387547291	-1.0485868694
ENSBTAG00000002014.6	1	-1.0157324979
ENSBTAG00000002015.5	1	-1.0991615833
ENSBTAG00000002018.4	0.8888604929	1.0167922809
ENSBTAG00000002019.6	0.5876954046	-1.050047959
ENSBTAG00000002020.6	1	1.0038482328
ENSBTAG00000002021.5	1	1.1285122832
ENSBTAG00000002023.6	1	1
ENSBTAG00000002024.6	1	-1.088357391
ENSBTAG00000002025.5	0.5078617683	-1.7200274192
ENSBTAG00000002026.6	0.5669006037	-1.0450332408
ENSBTAG00000002027.5	0.3877678934	-1.6496406143
ENSBTAG00000002028.5	0.7905640342	-1.2575672119
ENSBTAG00000002029.6	1	-1.1013584621
ENSBTAG00000002030.3	1	1.0651915034
ENSBTAG00000002033.6	0.7983040174	1.0875594728
ENSBTAG00000002034.5	1	-1.2698538207
ENSBTAG00000002036.6	0.9999999999	-1.1813428188
ENSBTAG00000002037.6	1	1.0272663676
ENSBTAG00000002038.5	0.4052312649	-1.09408252
ENSBTAG00000002039.5	1	1.0131642628
ENSBTAG00000002041.5	1	-1.2034767425
ENSBTAG00000002042.5	0.9288753685	1.0285618488
ENSBTAG00000002044.4	1	1.0433470122
ENSBTAG00000002045.6	0.2077383842	-1.2248689214
ENSBTAG00000002046.5	0.5114859115	-1.0877249609
ENSBTAG00000002048.5	0.6390123661	1.1181993589
ENSBTAG00000002049.4	0.4028179548	1.0722574289
ENSBTAG00000002050.5	0.8388681303	1.132480012
ENSBTAG00000002051.6	0.7277900575	-1.10232979
ENSBTAG00000002052.5	0.4890918827	-1.1992483102
ENSBTAG00000002055.6	0.8601060769	1.1421557126
ENSBTAG00000002056.6	0.483189379	1.1996171874
ENSBTAG00000002058.4	0.8679988562	1.07489837
ENSBTAG00000002059.6	1	-1.0158060958
ENSBTAG00000002060.5	0.1995106404	-1.1461599543
ENSBTAG00000002062.5	1	-1.3855581644
ENSBTAG00000002065.4	1	-1.0985677684
ENSBTAG00000002066.5	1	1
ENSBTAG00000002068.3	0.143828663	-1.1530930932
ENSBTAG00000002069.6	3.522E-5	-1.7707546989
ENSBTAG00000002070.5	0.4779174703	-1.1334541579
ENSBTAG00000002072.6	0.6667819297	-1.0908882467
ENSBTAG00000002073.6	1	1.0512915362
ENSBTAG00000002075.5	1	-1.0124011112
ENSBTAG00000002076.6	0.9999999999	-1.0688243427
ENSBTAG00000002078.5	0.734592205	1.0986793785
ENSBTAG00000002080.5	1.299E-3	1.6368775909
ENSBTAG00000002081.6	1	1.1164167813
ENSBTAG00000002082.6	0.8181595024	1.0489636141
ENSBTAG00000002083.6	0.9036792781	1.0634176532
ENSBTAG00000002084.6	1	-1.0219095519
ENSBTAG00000002085.5	0.4032526042	1.1759005481
ENSBTAG00000002086.6	0.6142634643	1.1211605949
ENSBTAG00000002087.6	0.1125341234	1.2152195949
ENSBTAG00000002088.6	1	1
ENSBTAG00000002089.6	1	1.1839753048
ENSBTAG00000002090.6	0.9999999999	-1.1030170835
ENSBTAG00000002092.6	0.7539370416	-1.2977723582
ENSBTAG00000002094.6	0.4748711461	-1.0775487926
ENSBTAG00000002095.6	0.8352149498	-1.0763548804
ENSBTAG00000002096.6	1	-1.1584095387
ENSBTAG00000002097.6	1	-1.1677763391
ENSBTAG00000002098.5	0.329784627	1.1346648902
ENSBTAG00000002099.5	1	1
ENSBTAG00000002100.6	1	1.0190282354
ENSBTAG00000002101.6	0.3768856208	1.1523802857
ENSBTAG00000002103.6	0.8036586944	1.1666189071
ENSBTAG00000002104.5	1	-1.1981026829
ENSBTAG00000002105.5	1	1.0061419452
ENSBTAG00000002107.5	0.8642239995	-1.1489659797
ENSBTAG00000002108.4	0.8399376372	1.0198216561
ENSBTAG00000002110.6	1	-1.0135166061
ENSBTAG00000002112.6	0.7124587884	1.1280912368
ENSBTAG00000002113.5	1	-1.0816245209
ENSBTAG00000002115.5	1	-1.1340211099
ENSBTAG00000002116.5	1	-1.0500842159
ENSBTAG00000002117.6	1	-1.0708251842
ENSBTAG00000002121.4	0.9182726456	-1.0202733338
ENSBTAG00000002123.4	1	1.0070517217
ENSBTAG00000002125.6	1	-1.0791714933
ENSBTAG00000002126.4	0.6637079696	-1.2061627981
ENSBTAG00000002127.5	0.7202051564	-1.2180613331
ENSBTAG00000002128.5	0.6748165321	-1.0812369621
ENSBTAG00000002129.6	0.414605047	1.0710640903
ENSBTAG00000002130.6	1	1.0152793429
ENSBTAG00000002132.6	1	1
ENSBTAG00000002134.4	1	1
ENSBTAG00000002135.6	0.9999999999	-1.149507903
ENSBTAG00000002136.6	0.5413790271	-1.3837878167
ENSBTAG00000002137.6	0.7784307523	-1.0604645166
ENSBTAG00000002138.6	0.1175989386	1.3751334257
ENSBTAG00000002139.6	1	-1.2823651302
ENSBTAG00000002140.3	1	1
ENSBTAG00000002143.5	1	1.1006644083
ENSBTAG00000002144.5	1	-1.1199298122
ENSBTAG00000002145.5	1	1.2755243382
ENSBTAG00000002147.6	0.5358828884	1.1288744108
ENSBTAG00000002148.4	0.726077213	-1.0839325068
ENSBTAG00000002150.4	1	1.1260465033
ENSBTAG00000002151.5	1	1.0267853882
ENSBTAG00000002154.4	1	1.1220522356
ENSBTAG00000002157.6	0.9999999999	-1.1183705481
ENSBTAG00000002158.6	1	1
ENSBTAG00000002163.5	1	1.0328029611
ENSBTAG00000002164.6	1	1.2149983904
ENSBTAG00000002166.6	1	1.0296973887
ENSBTAG00000002167.4	1	1.0476102246
ENSBTAG00000002169.6	1	1
ENSBTAG00000002170.6	1	-1.1687016486
ENSBTAG00000002171.7	0.217970521	1.2750427132
ENSBTAG00000002174.5	1	-1.0115509841
ENSBTAG00000002175.7	1	1.1086975246
ENSBTAG00000002176.6	0.2440482073	-1.1676965325
ENSBTAG00000002177.6	0.8555897582	1.1341147265
ENSBTAG00000002178.6	0.4893427678	-1.1738378916
ENSBTAG00000002179.6	1	-1.0754259146
ENSBTAG00000002180.5	1	1.0421529969
ENSBTAG00000002181.6	0.8855022547	-1.0858416008
ENSBTAG00000002182.5	0.7707999688	-1.0336229116
ENSBTAG00000002185.5	1	1.0128572564
ENSBTAG00000002186.6	1	-1.0780208825
ENSBTAG00000002187.5	0.4044869113	-1.1068289807
ENSBTAG00000002188.6	1	-1.0787749266
ENSBTAG00000002189.6	1	-1.0210830674
ENSBTAG00000002190.6	0.4353329552	1.2587607496
ENSBTAG00000002191.6	0.75882162	-1.0769554676
ENSBTAG00000002192.5	1	-1.0168233126
ENSBTAG00000002194.5	0.1643402079	1.3390908607
ENSBTAG00000002199.5	1	-1.034939707
ENSBTAG00000002201.7	0.831858191	1.1778592042
ENSBTAG00000002202.6	0.9999999999	1.0931417823
ENSBTAG00000002203.6	0.8338894352	-1.0401146158
ENSBTAG00000002205.6	1	-1.0132192919
ENSBTAG00000002206.5	1	1
ENSBTAG00000002209.6	0.9478609859	1.0285363532
ENSBTAG00000002210.6	1	-1.0180267116
ENSBTAG00000002211.6	1	-1.1070057235
ENSBTAG00000002214.4	0.7265898712	-1.324646274
ENSBTAG00000002215.5	1	-1.0283887325
ENSBTAG00000002216.4	1	1.0778733828
ENSBTAG00000002219.6	0.4523418649	1.2008176471
ENSBTAG00000002220.6	0.4645541383	1.0870902794
ENSBTAG00000002223.3	1	1.0780976125
ENSBTAG00000002224.6	0.5903103364	1.1862842068
ENSBTAG00000002226.5	1	1.0184125758
ENSBTAG00000002227.5	1	1.0272033246
ENSBTAG00000002231.6	1	-1.048203322
ENSBTAG00000002232.6	0.9999999999	-1.0661722839
ENSBTAG00000002233.6	0.7744479318	-1.3291981901
ENSBTAG00000002236.5	0.6397484084	-1.0737173653
ENSBTAG00000002238.4	0.351827083	-1.2384770801
ENSBTAG00000002240.6	1	1.0263254082
ENSBTAG00000002242.6	1	1.0628494785
ENSBTAG00000002243.4	1	-1.0084502726
ENSBTAG00000002245.6	1	1.3002963418
ENSBTAG00000002247.5	1	1
ENSBTAG00000002248.6	1	1.0023338734
ENSBTAG00000002249.5	0.9999999999	-1.104026209
ENSBTAG00000002251.5	1	-1.0387151425
ENSBTAG00000002252.5	1	1
ENSBTAG00000002253.6	1	-1.0170721378
ENSBTAG00000002255.6	1	1
ENSBTAG00000002256.4	0.5260956022	1.2082161303
ENSBTAG00000002257.6	1	-1.0527605219
ENSBTAG00000002258.3	1	-1.3349901222
ENSBTAG00000002260.6	1	1.0124067328
ENSBTAG00000002261.5	1	-1.0028662847
ENSBTAG00000002266.5	0.9999999999	-1.243836797
ENSBTAG00000002267.6	0.9999999999	-1.0317409908
ENSBTAG00000002271.6	1	1.0192563144
ENSBTAG00000002272.6	1	-1.0816196847
ENSBTAG00000002275.6	0.5784762776	1.0969132977
ENSBTAG00000002277.6	0.9352465346	1.025128247
ENSBTAG00000002278.6	1	1.0285804775
ENSBTAG00000002278.6, ENSBTAG00000048973.1	1	-1.1007894185
ENSBTAG00000002278.6, ENSBTAG00000048973.1, ENSBTAG00000002278.6, ENSBTAG00000048973.1	0.5488845761	-1.6147631653
ENSBTAG00000002279.5	1	-1.0156118817
ENSBTAG00000002280.6	0.1328736689	1.1965031739
ENSBTAG00000002281.6	0.9999999999	1.4766143907
ENSBTAG00000002282.2	0.4828144711	1.0631164575
ENSBTAG00000002283.6	0.8450693853	1.1591534028
ENSBTAG00000002286.4	0.8318581911	-1.1695515644
ENSBTAG00000002287.4	0.6178789169	1.2163611401
ENSBTAG00000002289.5	1	1
ENSBTAG00000002290.6	1	1.0276028168
ENSBTAG00000002291.6	1	1.2285708264
ENSBTAG00000002292.6	1	-1.5618787457
ENSBTAG00000002293.3	0.8200639593	1.0688400027
ENSBTAG00000002294.6	1	1
ENSBTAG00000002295.6	1	-1.2259458118
ENSBTAG00000002295.6, ENSBTAG00000053120.1	0.4190754842	1.2951660756
ENSBTAG00000002296.3	0.9999999999	-1.2076571732
ENSBTAG00000002297.6	1	-1.0167669572
ENSBTAG00000002298.5	1	-1.0169337392
ENSBTAG00000002299.5	0.6465614324	1.1025576824
ENSBTAG00000002300.6	1	1
ENSBTAG00000002302.3	0.3099644783	-1.1927028722
ENSBTAG00000002303.6	0.8720851513	1.0420281814
ENSBTAG00000002305.6	0.5573267067	-1.3169527449
ENSBTAG00000002306.5	1	1.0212197783
ENSBTAG00000002309.6	1	1.077833284
ENSBTAG00000002311.4	0.8830632092	1.0788662573
ENSBTAG00000002313.6	0.8318581911	1.1874781008
ENSBTAG00000002315.5	1	-1.0481955491
ENSBTAG00000002316.5	1	1.1393640649
ENSBTAG00000002317.6	0.9999999999	-1.1188070941
ENSBTAG00000002319.6	0.9999999999	-1.2037368675
ENSBTAG00000002321.5	0.5573267068	-1.3034479378
ENSBTAG00000002323.6	1	-1.0404493294
ENSBTAG00000002326.5	0.8897493252	-1.0228984008
ENSBTAG00000002327.5	0.9265529875	-1.0125320588
ENSBTAG00000002328.6	0.9088635638	1.0425901719
ENSBTAG00000002329.6	0.7905640343	1.2634168096
ENSBTAG00000002331.6	1	-1.0525001722
ENSBTAG00000002332.3	1	-1.0072406003
ENSBTAG00000002333.6	0.08357338	1.4012436616
ENSBTAG00000002335.5	1	-1.5643562024
ENSBTAG00000002336.6	0.6898865057	1.1045647349
ENSBTAG00000002340.5	1	1.003602142
ENSBTAG00000002341.5	1	1.0076690863
ENSBTAG00000002344.6	0.3500205441	-1.3192115265
ENSBTAG00000002345.6	1	1.0816268417
ENSBTAG00000002346.6	0.7609172732	-1.1677383854
ENSBTAG00000002347.7	0.9999999999	-1.1163263716
ENSBTAG00000002348.5	1	1.0218262707
ENSBTAG00000002349.6	1	-1.1119939271
ENSBTAG00000002350.6	0.0451171534	-1.2889587359
ENSBTAG00000002352.6	1	-1.0115313719
ENSBTAG00000002355.5	1	-1.0521385244
ENSBTAG00000002356.6	0.2195521825	1.1638477758
ENSBTAG00000002357.6	0.8073537426	-1.0912001944
ENSBTAG00000002361.6	1	-1.3150072947
ENSBTAG00000002362.4	0.9999999999	-1.1177321471
ENSBTAG00000002363.6	0.5617442033	1.1930852491
ENSBTAG00000002367.5	0.0209161454	-1.3709513388
ENSBTAG00000002368.6	1	-1.2090162778
ENSBTAG00000002369.4	1	1.1653057472
ENSBTAG00000002370.6	1	1.2815873356
ENSBTAG00000002374.6	1	-1.0321535688
ENSBTAG00000002376.2	0.7315374457	1.0818707663
ENSBTAG00000002377.6	0.9065544845	1.0196087667
ENSBTAG00000002378.6	0.1355615129	-1.1789048911
ENSBTAG00000002381.6	0.74127452	-1.657482535
ENSBTAG00000002382.6	0.7493777797	1.1550636533
ENSBTAG00000002385.5	1	1.0556156114
ENSBTAG00000002389.5	1	-1.004929939
ENSBTAG00000002390.4	1	-1.1639154965
ENSBTAG00000002391.5	0.0433498018	-2.4004836038
ENSBTAG00000002392.6	1	-1.1944094197
ENSBTAG00000002393.5	1	-1.0008284974
ENSBTAG00000002394.5	0.6250187703	-1.6231921507
ENSBTAG00000002395.6	1	1.0094696622
ENSBTAG00000002398.6	1	1.1432719446
ENSBTAG00000002401.4	1	1.1236525768
ENSBTAG00000002402.6	0.9371862772	1.0294934838
ENSBTAG00000002404.6	0.2154088405	-2.294486373
ENSBTAG00000002407.6	1	-1.0324431384
ENSBTAG00000002408.6	1	-1.0037869278
ENSBTAG00000002411.6	0.9668315939	1.0062704793
ENSBTAG00000002412.5	0.4503123468	1.1022707633
ENSBTAG00000002413.6	1	-1.0265963154
ENSBTAG00000002414.5	1	1.0002312673
ENSBTAG00000002415.6	1	-1.0130228694
ENSBTAG00000002416.6	1	-1.2505236576
ENSBTAG00000002417.5	0.9999999999	-1.178554779
ENSBTAG00000002418.7	1	1.0818550952
ENSBTAG00000002419.3	0.6942158821	1.1295379289
ENSBTAG00000002422.6	1	-1.0479971759
ENSBTAG00000002423.6	0.9252305041	1.0510050876
ENSBTAG00000002425.6	1	-1.1032389604
ENSBTAG00000002428.4	0.8918110552	-1.0327829408
ENSBTAG00000002430.6	0.4089469967	-1.0893617628
ENSBTAG00000002431.6	1	1.0235048381
ENSBTAG00000002432.5	1	1.0688226322
ENSBTAG00000002434.4	1	-1.0247349692
ENSBTAG00000002435.6	1	1.1752930049
ENSBTAG00000002440.6	1	-1.2199612857
ENSBTAG00000002441.6	1	1
ENSBTAG00000002444.6	1	-1.0200129918
ENSBTAG00000002445.5	0.7202051566	1.1772634355
ENSBTAG00000002446.3	1	1
ENSBTAG00000002447.5	1	-1.137765828
ENSBTAG00000002448.6	1	1
ENSBTAG00000002451.6	1	1.0900481863
ENSBTAG00000002452.5	0.6914361496	-1.0476690047
ENSBTAG00000002454.6	1	1.0612974411
ENSBTAG00000002455.5	0.9999999999	1.1529249808
ENSBTAG00000002457.4	0.6217695808	-1.0559134744
ENSBTAG00000002458.6	0.7359911105	1.1642530176
ENSBTAG00000002460.6	0.1168216086	-1.7858070957
ENSBTAG00000002462.6	0.7083871383	1.0831981151
ENSBTAG00000002463.6	1	1.0028975378
ENSBTAG00000002464.5	0.831858191	-1.1862319558
ENSBTAG00000002468.4	0.1264351085	-1.2160788045
ENSBTAG00000002469.6	0.7539370415	-1.2621198784
ENSBTAG00000002470.5	1	1.0320049631
ENSBTAG00000002471.6	1	-1.1313393105
ENSBTAG00000002472.6	0.8506063583	-1.0887364947
ENSBTAG00000002473.3	0.8642239997	-1.1231151626
ENSBTAG00000002474.5	1	-1.0768578973
ENSBTAG00000002475.4	0.4459982403	-1.1262143353
ENSBTAG00000002476.5	0.8746920232	1.1288736266
ENSBTAG00000002477.6	1	-1.0370818611
ENSBTAG00000002478.5	1	1.0378849617
ENSBTAG00000002479.5	0.9207857382	-1.0446734314
ENSBTAG00000002480.6	0.3247591003	-1.4325828264
ENSBTAG00000002481.5	1	-1.1986772104
ENSBTAG00000002483.6	1	-1.4390970219
ENSBTAG00000002484.6	1	1.0375997939
ENSBTAG00000002485.6	8.515E-3	-2.1604863112
ENSBTAG00000002487.6	0.4929370046	1.1669115732
ENSBTAG00000002488.6	1	-1.2569326228
ENSBTAG00000002489.6	1	1
ENSBTAG00000002490.5	1	1.0399107436
ENSBTAG00000002492.5	1	1.0202558014
ENSBTAG00000002493.3	0.8336153352	1.0376116914
ENSBTAG00000002495.6	0.7409100116	1.0914041746
ENSBTAG00000002495.6, ENSBTAG00000054865.1	1	1.0103945899
ENSBTAG00000002497.6	1	-1.091590186
ENSBTAG00000002500.5	0.9999999999	1.02908067
ENSBTAG00000002501.6	0.088833957	-1.2156609461
ENSBTAG00000002503.5	0.3450985784	-1.4505113863
ENSBTAG00000002504.6	0.5903103365	1.1806393165
ENSBTAG00000002505.6	1	1.0605149969
ENSBTAG00000002507.4	0.5187287318	-1.0462894311
ENSBTAG00000002508.3	0.9999999999	-1.5959164794
ENSBTAG00000002510.5	0.8475353258	1.0276308974
ENSBTAG00000002512.4	1	1.0017111685
ENSBTAG00000002515.6	1	1.0079012715
ENSBTAG00000002516.6	0.8200639593	-1.0765745072
ENSBTAG00000002518.6	1	1
ENSBTAG00000002520.6	0.7761179563	1.081702455
ENSBTAG00000002522.5	1	-1.1048536072
ENSBTAG00000002524.4	0.9122466127	1.0585607143
ENSBTAG00000002525.5	0.4607281685	-1.1613759278
ENSBTAG00000002526.6	0.9496123376	1.0214669382
ENSBTAG00000002527.6	0.8601060769	1.105733046
ENSBTAG00000002528.7	0.3235175469	1.1082646823
ENSBTAG00000002531.6	0.6589231533	-1.158179288
ENSBTAG00000002534.6	0.6573186551	1.151188448
ENSBTAG00000002539.5	0.5329207502	-1.2731216395
ENSBTAG00000002542.4	1	-1.0032448219
ENSBTAG00000002545.4	1	1.0049389197
ENSBTAG00000002549.5	0.2770607368	-1.1052043037
ENSBTAG00000002550.4	1	-1.1010246788
ENSBTAG00000002551.4	0.7539370415	-1.2345065186
ENSBTAG00000002554.6	0.8036586944	-1.316034434
ENSBTAG00000002555.4	1	-1.0684347768
ENSBTAG00000002557.6	0.9144229737	1.0410707889
ENSBTAG00000002559.6	1	1.0196065029
ENSBTAG00000002561.5	0.9210372726	1.0454551851
ENSBTAG00000002562.5	0.614935012	-1.1585749991
ENSBTAG00000002563.5	1	1.2086875475
ENSBTAG00000002564.6	1	-1.0861211355
ENSBTAG00000002565.4	1	-1.1660113685
ENSBTAG00000002566.6	1	-1.0419313909
ENSBTAG00000002568.6	0.8518105086	-1.0479740491
ENSBTAG00000002570.6	1	1.1097087237
ENSBTAG00000002571.6	0.9999999999	1.0822765495
ENSBTAG00000002573.5	0.5425630795	1.1502949335
ENSBTAG00000002574.6	1	1.0579766417
ENSBTAG00000002575.6	0.8998122463	-1.0265194571
ENSBTAG00000002576.6	1	1
ENSBTAG00000002578.6	1	-1.0083197537
ENSBTAG00000002579.6	0.6319315991	-1.0533581172
ENSBTAG00000002580.6	0.2358264216	-1.1888958994
ENSBTAG00000002581.4	1	-1.1469974626
ENSBTAG00000002583.6	1	-1.2232081016
ENSBTAG00000002585.6	0.6250187702	-1.6040014233
ENSBTAG00000002586.6	0.8714757844	1.0742913849
ENSBTAG00000002590.6	0.9050576607	1.0509845853
ENSBTAG00000002591.6	0.7539370415	-1.2435225661
ENSBTAG00000002593.5	1	1.0806961154
ENSBTAG00000002594.5	0.9177314409	1.0442710828
ENSBTAG00000002595.6	1	-1.0152630237
ENSBTAG00000002596.6	1	-1.0864367505
ENSBTAG00000002599.6	1	1.04470796
ENSBTAG00000002600.6	1	-1.1181997764
ENSBTAG00000002603.5	1	1.062990437
ENSBTAG00000002604.6	1	1
ENSBTAG00000002605.6	0.5684108604	-1.2171033322
ENSBTAG00000002606.6	0.9167267189	1.0279213296
ENSBTAG00000002608.6	0.9452896574	-1.0187723274
ENSBTAG00000002609.4	1	1
ENSBTAG00000002610.6	0.778787095	-1.0318223062
ENSBTAG00000002612.7	1	1.0405118444
ENSBTAG00000002613.5	0.7905640342	1.1678057599
ENSBTAG00000002614.6	1	-1.0178502383
ENSBTAG00000002615.5	0.3606371593	1.374669118
ENSBTAG00000002620.5	1	1.0328376979
ENSBTAG00000002623.5	0.9999999999	-1.2294671762
ENSBTAG00000002624.6	1	1.0064463004
ENSBTAG00000002625.6	0.3957259967	1.2015028627
ENSBTAG00000002627.5	0.1629293049	1.6584093421
ENSBTAG00000002627.5, ENSBTAG00000029797.2	0.9100342272	-1.0449251973
ENSBTAG00000002628.5	0.185579033	-1.1980703466
ENSBTAG00000002629.4	1	1.0400950445
ENSBTAG00000002630.6	0.8601060769	1.0995051745
ENSBTAG00000002631.6	0.8877950146	-1.080075558
ENSBTAG00000002632.6	1	1
ENSBTAG00000002633.6	0.0893706842	-1.2999975784
ENSBTAG00000002635.4	1	-1.2561192221
ENSBTAG00000002639.6	0.9541181882	-1.0131933066
ENSBTAG00000002640.6	1	1.0122025321
ENSBTAG00000002642.6	1	1
ENSBTAG00000002643.6	0.8530831234	-1.0326749149
ENSBTAG00000002644.4	1	1.1313685541
ENSBTAG00000002645.5	1	1.0195716337
ENSBTAG00000002646.6	0.9498246856	1.0233967335
ENSBTAG00000002647.4	0.7429451411	-1.1657721084
ENSBTAG00000002648.3	0.1652171525	-1.1638245537
ENSBTAG00000002650.5	0.8482824265	1.038458031
ENSBTAG00000002651.6	1	-1.0188097195
ENSBTAG00000002654.5	0.956724293	1.0147606712
ENSBTAG00000002655.5	0.3819744708	1.3386920527
ENSBTAG00000002657.6	0.7975546045	-1.051559794
ENSBTAG00000002658.5	0.8679988562	1.119755687
ENSBTAG00000002661.6	0.3750312838	-2.6619117636
ENSBTAG00000002663.6	1	-1.0456249146
ENSBTAG00000002664.5	1	-1.0513396072
ENSBTAG00000002668.6	1	-1.0265345095
ENSBTAG00000002669.5	1	-1.2401615622
ENSBTAG00000002670.3	0.1264931686	-1.6739632615
ENSBTAG00000002673.5	1	-1.1661531383
ENSBTAG00000002674.5	1	1
ENSBTAG00000002675.4	1	-1.0778859658
ENSBTAG00000002676.5	0.7644613611	1.048096016
ENSBTAG00000002678.3	0.9063786433	1.0621393141
ENSBTAG00000002680.5	1	-1.0658783392
ENSBTAG00000002682.6	1	-1.0285146857
ENSBTAG00000002683.6	0.4545900183	-1.5639098347
ENSBTAG00000002685.6	0.322677703	1.2314662003
ENSBTAG00000002687.5	1	-1.1372090275
ENSBTAG00000002688.6	0.9999999999	-2.2040905893
ENSBTAG00000002688.6, ENSBTAG00000042126.2	1	1.0712952016
ENSBTAG00000002689.6	0.6447754268	-1.1188660874
ENSBTAG00000002690.5	0.8107469814	1.0620275226
ENSBTAG00000002691.6	1	1.0011591664
ENSBTAG00000002693.6	0.6637079696	1.3036081342
ENSBTAG00000002693.6, ENSBTAG00000043249.2, ENSBTAG00000042166.2, ENSBTAG00000042536.2, ENSBTAG00000054897.1	1	1.0919685323
ENSBTAG00000002693.6, ENSBTAG00000043249.2, ENSBTAG00000042166.2, ENSBTAG00000042536.2, ENSBTAG00000054897.1, ENSBTAG00000002693.6, ENSBTAG00000043249.2, ENSBTAG00000042166.2, ENSBTAG00000042536.2, ENSBTAG00000054897.1	1	1.0069617817
ENSBTAG00000002695.6	1	1.0038104106
ENSBTAG00000002697.6	0.6890873284	-1.134979604
ENSBTAG00000002698.5	1	-1.0267119223
ENSBTAG00000002699.6	0.9999999999	-1.2883944733
ENSBTAG00000002700.5	1	1
ENSBTAG00000002701.6	1	1.0404904206
ENSBTAG00000002702.6	1	-1.1116066856
ENSBTAG00000002703.5	0.1026046704	1.2088161631
ENSBTAG00000002704.5	1	-1.0154144063
ENSBTAG00000002705.6	1	1.0812555463
ENSBTAG00000002706.5	1	1.0537461266
ENSBTAG00000002707.6	0.9380416139	-1.0204499039
ENSBTAG00000002708.6	0.9441050278	1.0238261665
ENSBTAG00000002709.4	0.6363905892	-1.076456024
ENSBTAG00000002709.4, ENSBTAG00000050750.1, ENSBTAG00000002707.6	0.9999999999	-1.0564782851
ENSBTAG00000002710.6	1	-1.1036409044
ENSBTAG00000002712.6	0.6836924905	-1.1649920875
ENSBTAG00000002714.6	0.1710383032	1.2338290456
ENSBTAG00000002715.5	0.9130876742	1.0266976457
ENSBTAG00000002716.6	1	1.0303540822
ENSBTAG00000002717.6	1	1.0121289692
ENSBTAG00000002718.5	1	1.018441486
ENSBTAG00000002719.6	0.5235827849	1.3457476037
ENSBTAG00000002720.5	0.614935012	1.179982591
ENSBTAG00000002721.6	1	1.0350863755
ENSBTAG00000002724.6	1	1.0626276324
ENSBTAG00000002725.4	0.6447754269	1.1495935463
ENSBTAG00000002726.5	0.5449556109	1.2131758804
ENSBTAG00000002727.5	0.838949847	1.0551875235
ENSBTAG00000002728.7	0.7878495084	1.093851486
ENSBTAG00000002730.5	0.8506063581	-1.166138706
ENSBTAG00000002733.4	1	1
ENSBTAG00000002734.5	0.3392621965	-1.0923846302
ENSBTAG00000002735.6	0.389317715	-1.1273961938
ENSBTAG00000002736.6	0.7082047371	1.1484569106
ENSBTAG00000002737.6	1	1.0583960451
ENSBTAG00000002738.3	0.69013102	-1.253114355
ENSBTAG00000002739.6	1	-1.3061470418
ENSBTAG00000002741.4	1	1
ENSBTAG00000002742.6	0.9999999998	-1.0095222006
ENSBTAG00000002743.3	1	1.0090625705
ENSBTAG00000002744.6	1	1.0179270164
ENSBTAG00000002745.5	0.753302957	1.035555885
ENSBTAG00000002746.5	0.6808521092	1.0651617737
ENSBTAG00000002747.6	1	1.0077709697
ENSBTAG00000002748.5	0.9377177869	1.0225415
ENSBTAG00000002749.6	1	1
ENSBTAG00000002750.5	0.8714757845	1.1050907084
ENSBTAG00000002751.6	1	-1.1472217048
ENSBTAG00000002755.4	0.8855022548	1.0463313617
ENSBTAG00000002756.6	1	1.0429449482
ENSBTAG00000002757.3	0.9999999999	1.5154027807
ENSBTAG00000002763.6	0.7265898712	1.4980131748
ENSBTAG00000002764.6	1	-1.3203179707
ENSBTAG00000002765.5	1	-1.0035489924
ENSBTAG00000002767.6	1	1.0671584497
ENSBTAG00000002768.5	0.9247235513	1.0305816806
ENSBTAG00000002769.6	0.4531660584	2.0579878943
ENSBTAG00000002769.6, ENSBTAG00000043472.2	0.695464946	1.0833009306
ENSBTAG00000002770.6	0.1761911042	-1.2343753085
ENSBTAG00000002772.4	1	-1.225486143
ENSBTAG00000002773.6	1	-1.2698543722
ENSBTAG00000002774.6	0.8807680713	-1.0442859971
ENSBTAG00000002775.4	1	-1.0989999313
ENSBTAG00000002778.6	0.6474975239	-1.0594053881
ENSBTAG00000002779.6	0.4531660584	-1.8455782365
ENSBTAG00000002782.5	1	1.0183392526
ENSBTAG00000002783.6	0.0117211972	1.5748632771
ENSBTAG00000002784.6	1	1.0073772965
ENSBTAG00000002786.6	0.6250187702	-2.0685613353
ENSBTAG00000002788.5	0.5028196414	1.1430369695
ENSBTAG00000002791.5	0.5410865755	1.0836097477
ENSBTAG00000002792.6	1	-1.0496468843
ENSBTAG00000002795.6	0.7429451411	1.1610107491
ENSBTAG00000002796.6	1	-1.0635423301
ENSBTAG00000002798.5	0.3324098684	1.7361909076
ENSBTAG00000002799.6	1	1.1328152669
ENSBTAG00000002803.5	1	1
ENSBTAG00000002804.7	0.3500205441	-1.3060354222
ENSBTAG00000002808.5	1	1.0033547768
ENSBTAG00000002809.6	1	-1.0106824109
ENSBTAG00000002810.6	1	1.0583912696
ENSBTAG00000002813.5	0.5284716908	1.1389598123
ENSBTAG00000002816.6	1	-1.0595406157
ENSBTAG00000002817.6	0.7539370415	-1.3695136836
ENSBTAG00000002820.4	0.9168437167	1.0243037184
ENSBTAG00000002822.4	1	1.0485458215
ENSBTAG00000002823.5	1	-1.0142269827
ENSBTAG00000002824.5	1	-1.243748416
ENSBTAG00000002826.6	0.9999999999	1.1723903102
ENSBTAG00000002827.6	0.5468231464	1.0975065326
ENSBTAG00000002828.6	1	1
ENSBTAG00000002828.6, ENSBTAG00000010662.6	0.6028149686	1.0981389808
ENSBTAG00000002829.4	0.2143880765	-1.1437582985
ENSBTAG00000002830.6	0.7373569593	1.0323232404
ENSBTAG00000002833.6	0.9999999999	1.026059187
ENSBTAG00000002834.6	0.0290105623	-2.3860779595
ENSBTAG00000002835.6	0.9999999999	-1.0379717438
ENSBTAG00000002836.6	1	1.0346449974
ENSBTAG00000002837.6	0.6129074042	1.1391500817
ENSBTAG00000002842.4	1	-1.0082319556
ENSBTAG00000002843.6	1	1.017530486
ENSBTAG00000002844.5	1	1.0440433885
ENSBTAG00000002845.6	1	1
ENSBTAG00000002846.5	1	-1.1162832555
ENSBTAG00000002847.6	0.6027891182	1.0733538492
ENSBTAG00000002848.5	1	1.0490340426
ENSBTAG00000002849.6	0.4486900812	1.1066090069
ENSBTAG00000002850.5	1	1.1056893218
ENSBTAG00000002853.6	1	-1.0751253909
ENSBTAG00000002854.6	1	1.0172692045
ENSBTAG00000002856.4	1	1
ENSBTAG00000002858.6	1	-1.0832691758
ENSBTAG00000002859.6	1	-1.096893133
ENSBTAG00000002863.6	0.6868689525	1.0387638098
ENSBTAG00000002865.6	1	-1.215416365
ENSBTAG00000002866.4	0.6836924905	1.1801352029
ENSBTAG00000002868.4	1	1
ENSBTAG00000002869.4	0.2434331448	1.143404835
ENSBTAG00000002871.6	0.2414043431	-1.1308780557
ENSBTAG00000002874.4	0.9449927462	1.022604623
ENSBTAG00000002878.6	0.9999999999	-1.029223226
ENSBTAG00000002879.6	1	1.0229178398
ENSBTAG00000002880.7	0.2101712522	-1.7642941286
ENSBTAG00000002881.4	1	-1.062995609
ENSBTAG00000002882.6	0.7378080039	1.1085629446
ENSBTAG00000002883.6	0.8714757844	1.1126312136
ENSBTAG00000002885.6	0.9999999999	-1.1987637149
ENSBTAG00000002887.6	1	-1.026592519
ENSBTAG00000002888.6	1	-1.1522907996
ENSBTAG00000002890.6	0.9226658248	1.0159657203
ENSBTAG00000002891.4	1	1
ENSBTAG00000002894.4	1	1.0773299007
ENSBTAG00000002895.4	1	1
ENSBTAG00000002896.6	0.2102052619	2.1873580017
ENSBTAG00000002896.6, ENSBTAG00000043742.2, ENSBTAG00000049543.1	0.4784639458	1.1448999804
ENSBTAG00000002898.5	1	-1.0864640764
ENSBTAG00000002900.5	1	1.135915955
ENSBTAG00000002902.5	0.9999999999	-1.0162636156
ENSBTAG00000002904.5	1	1.0450628451
ENSBTAG00000002907.7	1	1.1398778871
ENSBTAG00000002908.3	1	-1.0135447194
ENSBTAG00000002910.6	0.5192729294	-1.2010317355
ENSBTAG00000002913.6	1	1
ENSBTAG00000002914.5	0.6901310199	-1.2854634648
ENSBTAG00000002915.5	1	1.5550638456
ENSBTAG00000002917.7	0.7905640342	-1.3056390644
ENSBTAG00000002918.4	1	1.0595576688
ENSBTAG00000002919.4	1	-1.0075941161
ENSBTAG00000002920.5	0.6875234619	1.3632017246
ENSBTAG00000002920.5, ENSBTAG00000030085.2	0.9999999999	1.0088428272
ENSBTAG00000002921.4	1	1.0165769063
ENSBTAG00000002922.5	1	-1.0583971134
ENSBTAG00000002923.5	0.8238470317	-1.1999860991
ENSBTAG00000002924.5	1	1.0878890021
ENSBTAG00000002928.4	1	1
ENSBTAG00000002929.6	1	-1.1929071986
ENSBTAG00000002931.6	1	1.0193750316
ENSBTAG00000002934.5	1	1
ENSBTAG00000002935.6	0.5954311704	1.0762975872
ENSBTAG00000002936.6	0.1687761923	-1.6909568358
ENSBTAG00000002937.6	1	-1.2483918637
ENSBTAG00000002938.6	1	1.0191905746
ENSBTAG00000002939.4	0.6348825051	1.0699835158
ENSBTAG00000002940.5	1	1.0557616206
ENSBTAG00000002941.5	0.5811175877	-1.4074822411
ENSBTAG00000002942.6	1	-1.0974791722
ENSBTAG00000002943.5	1	1.302752007
ENSBTAG00000002944.3	0.4724373409	-1.0628330747
ENSBTAG00000002947.6	1	-1.3875893938
ENSBTAG00000002948.6	0.7878495085	1.1175841961
ENSBTAG00000002949.4	0.4256852671	1.1389968644
ENSBTAG00000002950.6	1	-1.0183876988
ENSBTAG00000002951.6	1	1.0417437896
ENSBTAG00000002952.4	1	-1.186802231
ENSBTAG00000002953.6	0.9261799667	-1.0089248887
ENSBTAG00000002956.5	1	1.0672687381
ENSBTAG00000002959.6	0.860106077	1.0940528441
ENSBTAG00000002960.6	0.5554301909	1.0803607626
ENSBTAG00000002960.6, ENSBTAG00000029861.2	1	1.4057056595
ENSBTAG00000002962.6	0.9999999998	-1.1467791109
ENSBTAG00000002963.3	1	1
ENSBTAG00000002964.6	1	1.059511336
ENSBTAG00000002965.6	1	-1.155433413
ENSBTAG00000002966.6	0.6250187702	1.6531670311
ENSBTAG00000002970.6	0.424032753	1.6771425453
ENSBTAG00000002971.6	0.8714757845	1.1505005347
ENSBTAG00000002972.6	1	-1.0361810315
ENSBTAG00000002973.4	1	1.0606460035
ENSBTAG00000002974.6	1	-1.0060570147
ENSBTAG00000002976.6	1	-1.1841041166
ENSBTAG00000002977.6	0.5513492373	-1.099049992
ENSBTAG00000002978.4	1	1.1455888037
ENSBTAG00000002979.6	0.8238470316	1.1454548363
ENSBTAG00000002980.6	1	-1.0172281066
ENSBTAG00000002981.6	1	-1.0154869639
ENSBTAG00000002982.5	1	-1.0114803731
ENSBTAG00000002983.5	1	-1.1189794494
ENSBTAG00000002985.5	0.0397773652	-2.9838133547
ENSBTAG00000002988.6	0.8101204577	1.0518468163
ENSBTAG00000002993.3	0.3792563768	1.1142379368
ENSBTAG00000002995.5	1	-1.0064666214
ENSBTAG00000002996.6	1	-1.0313486922
ENSBTAG00000002997.7	1	1.0480156956
ENSBTAG00000002998.6	1	1.0241472687
ENSBTAG00000002999.5	0.9036792781	-1.0578756181
ENSBTAG00000003000.5	1	1.1933404926
ENSBTAG00000003001.3	0.714441849	-1.0446532634
ENSBTAG00000003002.6	0.6284106763	1.1295002358
ENSBTAG00000003006.6	1	1
ENSBTAG00000003012.6	1	-1.0264310312
ENSBTAG00000003014.5	0.7905640342	-1.1642060011
ENSBTAG00000003015.6	1	-1.0663418044
ENSBTAG00000003016.5	1	-1.2845910078
ENSBTAG00000003017.6	0.3970580612	-1.1602003416
ENSBTAG00000003018.6	0.3593988792	-1.5673107842
ENSBTAG00000003019.5	1	-1.0054817352
ENSBTAG00000003020.6	1	1.1000014481
ENSBTAG00000003021.5	0.3606371593	1.3877064923
ENSBTAG00000003022.5	1	-1.1107026619
ENSBTAG00000003023.6	1	1
ENSBTAG00000003025.6	0.9999999999	1.0413542021
ENSBTAG00000003027.5	1	1.0591888691
ENSBTAG00000003030.6	1	1
ENSBTAG00000003033.3	1	1.0918559313
ENSBTAG00000003034.6	0.6589231532	1.2209044785
ENSBTAG00000003035.6	0.9999999999	1.0804156192
ENSBTAG00000003036.7	1	1
ENSBTAG00000003038.5	0.2743600845	-1.2744635134
ENSBTAG00000003039.6	0.1553117232	-1.4987524364
ENSBTAG00000003040.6	0.3964037351	1.1954007186
ENSBTAG00000003043.4	0.5488845761	-1.4778497522
ENSBTAG00000003044.6	0.9144229737	1.0372048574
ENSBTAG00000003045.6	1	1.0044949764
ENSBTAG00000003047.6	1	-1.0903277995
ENSBTAG00000003049.6	0.6589231532	-1.2199245493
ENSBTAG00000003051.7	1	-1.0418942037
ENSBTAG00000003052.6	0.5344770181	1.1807257511
ENSBTAG00000003054.6	1	-1.0283807824
ENSBTAG00000003056.6	1	1
ENSBTAG00000003058.5	1	-1.0033382882
ENSBTAG00000003059.4	0.8127526085	-1.0880016789
ENSBTAG00000003060.5	1	-1.012841867
[truncated: 30,022 more rows]

## Sheet: Kinsella
Feature ID	P_value	Fold Change
ENSBTAG00000000005.6	1	1.331765429
ENSBTAG00000000008.6	1	-1
ENSBTAG00000000009.6	0.0732462888	2.2222101217
ENSBTAG00000000010.4	0.8619762565	-1.0355232076
ENSBTAG00000000011.4	1	-1.0346072247
ENSBTAG00000000012.5	1	1.1089368803
ENSBTAG00000000013.6	1	1.0591443144
ENSBTAG00000000014.5	0.9328910983	1.0106390209
ENSBTAG00000000015.6	1	1.1630519196
ENSBTAG00000000016.4	1	-1.03036951
ENSBTAG00000000019.6	0.6936096662	1.0584079811
ENSBTAG00000000020.7	0.4168105752	-1.2434300991
ENSBTAG00000000021.5	1	1.0219814967
ENSBTAG00000000022.6	1	1.0479332524
ENSBTAG00000000023.6	1	1.0653622104
ENSBTAG00000000024.7	1	1.0231086985
ENSBTAG00000000025.6	1	1.0033635827
ENSBTAG00000000026.4	1	-1.0189205029
ENSBTAG00000000027.6	1	-1.0447948149
ENSBTAG00000000029.4	1	-1
ENSBTAG00000000030.6	1	-1.094228696
ENSBTAG00000000031.5	0.8631934602	-1.0593681463
ENSBTAG00000000032.6	1	-1.0212205872
ENSBTAG00000000033.5	1	1.6444112811
ENSBTAG00000000037.6	0.8556419164	1.107606889
ENSBTAG00000000037.6, ENSBTAG00000033897.3	1	1.3187587961
ENSBTAG00000000039.5	0.8014133675	-1.0528431627
ENSBTAG00000000040.6	0.8367914077	-1.0801297777
ENSBTAG00000000042.3	0.3910615691	1.2453180672
ENSBTAG00000000044.6	1	-1.5788777265
ENSBTAG00000000046.6	0.7266162297	-1.3786476807
ENSBTAG00000000049.6	1	1.015295904
ENSBTAG00000000050.3	1	1.0127359626
ENSBTAG00000000052.5	1	1.3889100257
ENSBTAG00000000053.6	0.0863089778	2.3493605182
ENSBTAG00000000054.6	0.8878625003	1.0852965919
ENSBTAG00000000056.5	1	1.0515168678
ENSBTAG00000000057.4	0.1799101268	2.1363939367
ENSBTAG00000000060.2	1	1.0243153478
ENSBTAG00000000061.6	1	-1.0966094667
ENSBTAG00000000062.6	0.4808791199	1.5138536377
ENSBTAG00000000064.4	1	-1.0300847298
ENSBTAG00000000065.6	0.7655415438	1.0719295648
ENSBTAG00000000066.5	1	-1
ENSBTAG00000000067.4	0.4092169351	-1.1899464977
ENSBTAG00000000070.5	1	-1
ENSBTAG00000000071.4	1	-1.0029260446
ENSBTAG00000000072.5	0.6211989766	1.1808587991
ENSBTAG00000000073.5	0.924322327	-1.0541952652
ENSBTAG00000000074.5	0.4734691377	1.3000629976
ENSBTAG00000000076.5	1	1.442084674
ENSBTAG00000000077.6	1	-1.0106472333
ENSBTAG00000000078.4	0.4051407849	1.5621574468
ENSBTAG00000000079.6	1	1.0053906962
ENSBTAG00000000080.5	0.8367971372	1.0720453917
ENSBTAG00000000081.6	1	1.0224459822
ENSBTAG00000000082.3	1	-1.0172154133
ENSBTAG00000000084.5	0.6747093966	-1.0904816083
ENSBTAG00000000085.6	1	-1
ENSBTAG00000000087.6	0.7721843585	-1.0609682719
ENSBTAG00000000088.6	0.6569014518	1.1535868295
ENSBTAG00000000090.6	1	1.1261057452
ENSBTAG00000000091.2	0.8545950673	1.0421192123
ENSBTAG00000000092.6	0.7085647684	1.113031404
ENSBTAG00000000094.6	0.9247140615	-1.0292201745
ENSBTAG00000000094.6, ENSBTAG00000042358.2, ENSBTAG00000043349.2	0.8319027414	1.1344299479
ENSBTAG00000000095.6	1	-1.0864891375
ENSBTAG00000000097.4	0.7656163488	-1.0715236348
ENSBTAG00000000098.6	0.8601599678	-1.1321997079
ENSBTAG00000000099.6	1	1.0040185953
ENSBTAG00000000102.4	1	1.0243130827
ENSBTAG00000000103.6	1	1.0126621556
ENSBTAG00000000105.5	1	-1.0203063568
ENSBTAG00000000106.6	1	-1.0320536641
ENSBTAG00000000108.6	0.4020013572	-1.7368340598
ENSBTAG00000000108.6, ENSBTAG00000051849.1, ENSBTAG00000048866.1, ENSBTAG00000042559.2	0.868056053	1.1254342712
ENSBTAG00000000109.6	0.3878377851	1.7141011978
ENSBTAG00000000111.6	0.78020262	-1.048076311
ENSBTAG00000000113.6	0.6778135877	1.2675860001
ENSBTAG00000000115.6	1	1.0304194159
ENSBTAG00000000118.6	1	-1
ENSBTAG00000000120.6	1	-1.0181569517
ENSBTAG00000000123.4	1	-1
ENSBTAG00000000124.6	1	-1.0085132704
ENSBTAG00000000125.6	1	1.2282073255
ENSBTAG00000000128.4	1	1.1589634027
ENSBTAG00000000130.6	0.3835581086	-1.4954174667
ENSBTAG00000000131.6	0.725653888	1.0822738861
ENSBTAG00000000132.3	0.6401757989	-1.0520332992
ENSBTAG00000000133.5	0.3835581086	1.514262511
ENSBTAG00000000134.5	0.1211290697	-1.2619246359
ENSBTAG00000000137.6	1	-1.0491073837
ENSBTAG00000000137.6, ENSBTAG00000032728.2	1	1.0323974864
ENSBTAG00000000138.6	1	-1
ENSBTAG00000000139.6	0.8549234688	-1.0395983653
ENSBTAG00000000140.5	0.9734186547	-1.0170524496
ENSBTAG00000000141.3	0.7552143095	1.0664308887
ENSBTAG00000000144.6	1	1.0843315248
ENSBTAG00000000145.6	1	-1
ENSBTAG00000000146.6	0.3930875818	1.249822901
ENSBTAG00000000147.6	1	1.0993707542
ENSBTAG00000000149.6	1	-1.0800604496
ENSBTAG00000000152.6	1	1.0106966621
ENSBTAG00000000153.4	0.8506567235	-1.0731086982
ENSBTAG00000000154.6	1	-1.2197149071
ENSBTAG00000000157.6	1	1.0049397977
ENSBTAG00000000160.5	0.8158680722	1.0929737329
ENSBTAG00000000161.6	0.107160731	-1.2724254494
ENSBTAG00000000162.5	0.9292097399	-1.0165739474
ENSBTAG00000000163.6	0.8079607697	-1.074777805
ENSBTAG00000000164.3	1	-1.2422553323
ENSBTAG00000000168.4	1	-1
ENSBTAG00000000169.4	1	-1.1762722679
ENSBTAG00000000170.4	1	1.092098921
ENSBTAG00000000172.5	1	-1.4372105622
ENSBTAG00000000175.6	0.6902205781	-1.1998854574
ENSBTAG00000000176.5	1	-1.0243318001
ENSBTAG00000000177.6	1	-1.0995043106
ENSBTAG00000000179.5	0.8556419164	1.1332906249
ENSBTAG00000000181.5	1	1.0333191794
ENSBTAG00000000182.6	0.4942890157	-1.098867579
ENSBTAG00000000184.6	1	1.0130590161
ENSBTAG00000000185.6	0.2891592229	-2.4301137138
ENSBTAG00000000186.5	1	-1.0103223041
ENSBTAG00000000188.3	1	1.0468639381
ENSBTAG00000000189.6	0.9999999999	1.4867559936
ENSBTAG00000000191.5	0.8910808762	1.0380889567
ENSBTAG00000000195.6	1	-1.0293095106
ENSBTAG00000000197.4	1	-1.0192239081
ENSBTAG00000000198.6	0.1448251225	-1.6507686466
ENSBTAG00000000199.5	1	-1.0048009449
ENSBTAG00000000201.6	0.8601599678	1.1183251537
ENSBTAG00000000202.4	1	-1.0042999655
ENSBTAG00000000203.5	0.5558824885	-1.1114892784
ENSBTAG00000000204.5	1	1.0864861095
ENSBTAG00000000205.6	0.0209833885	2.1349452178
ENSBTAG00000000207.4	0.720306213	-1.1580520669
ENSBTAG00000000210.5	1	1.0364878786
ENSBTAG00000000211.6	0.8556419164	-1.1571741466
ENSBTAG00000000212.4	0.4962152445	-1.0808985156
ENSBTAG00000000213.5	1	1.017153216
ENSBTAG00000000214.6	1	1.0592442785
ENSBTAG00000000215.5	1	1.0044321708
ENSBTAG00000000218.6	0.7286379197	1.1000713682
ENSBTAG00000000219.6	1	-1
ENSBTAG00000000220.6	1	1.104467165
ENSBTAG00000000221.6	1	-1.0081048857
ENSBTAG00000000222.7	1	-1.0304119159
ENSBTAG00000000223.6	0.9095436727	1.0659737712
ENSBTAG00000000224.4	0.4054498625	1.4357630943
ENSBTAG00000000225.6	1	-1.0321815472
ENSBTAG00000000226.5	1	-1
ENSBTAG00000000228.6	1	-1
ENSBTAG00000000229.6	1	-1.0218138061
ENSBTAG00000000231.6	0.2114839263	1.4720943198
ENSBTAG00000000232.4	1	1.1138935606
ENSBTAG00000000233.5	0.8117990186	-1.0833359435
ENSBTAG00000000236.5	0.4977204586	1.0865762809
ENSBTAG00000000237.5	1	-1.1831770923
ENSBTAG00000000238.6	1	1.0186810663
ENSBTAG00000000240.5	0.7744805432	1.3016326386
ENSBTAG00000000241.6	0.7619711299	-1.0428961807
ENSBTAG00000000242.2	1	1.4451894981
ENSBTAG00000000243.4	0.1685301564	-1.2222472999
ENSBTAG00000000244.5	1	1.1375436409
ENSBTAG00000000245.6	1	-1.1055884855
ENSBTAG00000000246.6	0.6875460574	1.8499892154
ENSBTAG00000000246.6, ENSBTAG00000050784.1	0.1461148443	2.1530372922
ENSBTAG00000000250.4	1	-1.0038984843
ENSBTAG00000000251.6	0.6806984935	-1.0571850507
ENSBTAG00000000252.5	0.7358537726	1.0611843542
ENSBTAG00000000253.6	0.3205963464	-1.1434603858
ENSBTAG00000000256.6	0.4246432266	1.3995549558
ENSBTAG00000000257.5	1	1.0747644186
ENSBTAG00000000259.6	1	-1
ENSBTAG00000000260.5	0.8238894653	-1.131038664
ENSBTAG00000000261.5	1	1.0436997815
ENSBTAG00000000264.6	1	-1.0302996174
ENSBTAG00000000265.5	1	1.1800980096
ENSBTAG00000000266.6	0.8006769322	-1.0558042563
ENSBTAG00000000267.6	0.8715345635	1.0938368595
ENSBTAG00000000269.6	1	-1.0304211441
ENSBTAG00000000271.6	0.6250368486	1.621173706
ENSBTAG00000000273.6	1	1.0021321921
ENSBTAG00000000274.6	0.8720988683	-1.0281062055
ENSBTAG00000000275.6	1	-1.0073238209
ENSBTAG00000000277.6	0.6902205781	-1.2500717181
ENSBTAG00000000278.4	1	-1
ENSBTAG00000000279.4	1	1.2824755336
ENSBTAG00000000281.4	1	-1.1467970835
ENSBTAG00000000283.6	0.8133248111	-1.0929656439
ENSBTAG00000000284.6	1	-1.7046948509
ENSBTAG00000000285.6	1	1.1295084419
ENSBTAG00000000286.6	0.6712180678	1.2362407666
ENSBTAG00000000287.4	1	1.0102692535
ENSBTAG00000000288.7	0.6943560252	1.117938277
ENSBTAG00000000289.4	0.4054498625	1.4043995923
ENSBTAG00000000290.6	1	1.0277554773
ENSBTAG00000000291.6	1	-1.0139928301
ENSBTAG00000000292.6	1	1.0094612188
ENSBTAG00000000295.5	1	1.1005516005
ENSBTAG00000000296.6	0.2659749098	-1.2040120334
ENSBTAG00000000297.5	0.9173154295	1.0338378417
ENSBTAG00000000300.4	1	1.0385625091
ENSBTAG00000000301.4	1	-1.0986078366
ENSBTAG00000000305.6	0.5650099738	-1.0971400138
ENSBTAG00000000306.5	1	1.0388647965
ENSBTAG00000000308.6	0.8532498728	-1.0491782588
ENSBTAG00000000309.6	1	1.0220627637
ENSBTAG00000000310.6	0.2655593725	1.6393614974
ENSBTAG00000000312.6	1	1.0173814831
ENSBTAG00000000313.4	0.6361619737	-1.1919531872
ENSBTAG00000000315.6	0.9999999999	1.0294877295
ENSBTAG00000000317.6	1	-1.4089859237
ENSBTAG00000000320.6	0.946380078	-1.0168546379
ENSBTAG00000000321.6	0.9023167731	-1.0541482447
ENSBTAG00000000322.6	1	1.0016396315
ENSBTAG00000000326.4	1	-1
ENSBTAG00000000328.3	1	-1.2020928241
ENSBTAG00000000329.6	1	1.1620853138
ENSBTAG00000000330.6	0.3154540481	-1.1978061982
ENSBTAG00000000332.6	1	-1.0105959784
ENSBTAG00000000333.5	1	1.0024459557
ENSBTAG00000000335.5	1	-1
ENSBTAG00000000336.5	1	-1.1467404635
ENSBTAG00000000340.3	0.8710029857	1.0566171614
ENSBTAG00000000340.3, ENSBTAG00000052697.1	1	1.1891855438
ENSBTAG00000000341.5	1	-1.0140717196
ENSBTAG00000000342.6	0.7539666914	1.3722408896
ENSBTAG00000000343.4	0.9092425965	1.0566464058
ENSBTAG00000000344.5	1	-1
ENSBTAG00000000345.6	1	1.2239049551
ENSBTAG00000000347.4	0.6773225428	-1.0860916105
ENSBTAG00000000354.2	1	-1.0737819232
ENSBTAG00000000355.5	1	1.068632107
ENSBTAG00000000356.4	0.7898732393	-1.0640176912
ENSBTAG00000000357.6	1	1.0559190222
ENSBTAG00000000359.6	0.6792972211	1.0658494822
ENSBTAG00000000362.6	1	1.015589503
ENSBTAG00000000363.6	1	1.0339267801
ENSBTAG00000000365.6	0.7711255206	-1.0998478884
ENSBTAG00000000368.6	1	-1
ENSBTAG00000000369.6	1	1.0226911336
ENSBTAG00000000371.6	0.5706511159	1.1398687357
ENSBTAG00000000372.6	1	-1.1044177055
ENSBTAG00000000372.6, ENSBTAG00000044425.2	0.6875460574	2.1098813333
ENSBTAG00000000374.4	1	1.0229921869
ENSBTAG00000000375.6	0.7578069161	-1.0577910859
ENSBTAG00000000376.6	0.7090551922	1.0871471043
ENSBTAG00000000377.5	1	1.0024958286
ENSBTAG00000000379.5	1	-1.0135398501
ENSBTAG00000000381.6	1	-1.0410098504
ENSBTAG00000000382.4	0.9008090956	1.058098775
ENSBTAG00000000385.6	0.9037580049	1.050935447
ENSBTAG00000000387.4	0.9999999999	1.0080876593
ENSBTAG00000000387.4, ENSBTAG00000002321.5	0.3616194668	1.3833290107
ENSBTAG00000000387.4, ENSBTAG00000002321.5, Gene_2032, ENSBTAG00000000387.4, ENSBTAG00000002321.5	0.5000245676	-3.2756147014
ENSBTAG00000000389.5	1	1.0218953589
ENSBTAG00000000390.6	1	1.0126272793
ENSBTAG00000000392.5	0.5391118607	-1.1807468228
ENSBTAG00000000393.5	0.0879821314	2.1672059221
ENSBTAG00000000394.6	0.8412338521	1.06131757
ENSBTAG00000000395.4	1	-1.1131690934
ENSBTAG00000000396.6	0.7288631534	-1.079156794
ENSBTAG00000000397.5	1	-1.1354345744
ENSBTAG00000000399.6	1	1.0429657544
ENSBTAG00000000400.5	1	-1.0028733852
ENSBTAG00000000401.6	1	1.0001969099
ENSBTAG00000000404.3	0.2322316127	-1.2951779442
ENSBTAG00000000405.5	0.3393297479	-1.17748417
ENSBTAG00000000406.5	0.8506567235	1.1002741883
ENSBTAG00000000409.6	1	1.0004872224
ENSBTAG00000000410.6	1	-1
ENSBTAG00000000411.5	0.777693199	-1.0422223556
ENSBTAG00000000413.5	1	1.1868483747
ENSBTAG00000000414.6	0.103439539	-1.2786261069
ENSBTAG00000000415.6	1	-1.0132735584
ENSBTAG00000000417.6	1	1.0027792121
ENSBTAG00000000418.5	1	1.2228328415
ENSBTAG00000000419.5	1	-1.0472488408
ENSBTAG00000000421.6	1	-1.0206483232
ENSBTAG00000000422.6	1	1.0171141262
ENSBTAG00000000423.5	1	1.1732841146
ENSBTAG00000000425.5	0.7905993592	1.3596888155
ENSBTAG00000000426.3	1	-1
ENSBTAG00000000428.6	0.8018572795	1.0594765562
ENSBTAG00000000429.6	0.1262932403	-1.2842156229
ENSBTAG00000000432.6	1	-1.0195827591
ENSBTAG00000000434.6	0.4830228095	1.1540096198
ENSBTAG00000000435.6	1	1.0284892361
ENSBTAG00000000436.2	1	-1.0298259427
ENSBTAG00000000437.5	1	-1.023912698
ENSBTAG00000000438.5	1	-1.0120977252
ENSBTAG00000000439.6	0.9175388892	-1.0446342977
ENSBTAG00000000440.6	0.424112246	1.5734744014
ENSBTAG00000000442.4	0.8531327799	-1.0557559498
ENSBTAG00000000445.6	1	1.081825565
ENSBTAG00000000446.6	1	1.1028805653
ENSBTAG00000000447.6	0.810265781	1.0938248498
ENSBTAG00000000448.4	0.511365132	-1.1052916052
ENSBTAG00000000451.6	0.8878625003	1.0588641605
ENSBTAG00000000454.4	0.7285458198	1.2053113565
ENSBTAG00000000455.6	0.7213308857	1.1167403681
ENSBTAG00000000456.5	1	-1
ENSBTAG00000000457.3	1	-1.0221940906
ENSBTAG00000000458.5	0.4625134406	1.1702270782
ENSBTAG00000000459.6	0.7055884831	1.1163389367
ENSBTAG00000000460.6	0.3850035888	-1.2323577577
ENSBTAG00000000462.5	0.7539666915	1.4058446735
ENSBTAG00000000469.4	0.6337106888	-1.0569702182
ENSBTAG00000000470.3	1	1.0547323944
ENSBTAG00000000472.6	1	1.1234520698
ENSBTAG00000000473.6	0.8451178906	-1.1357884935
ENSBTAG00000000475.5	1	1.0460297191
ENSBTAG00000000476.6	1	1.2382187393
ENSBTAG00000000477.6	1	1.0077665694
ENSBTAG00000000478.5	1	-1.9540018587
ENSBTAG00000000480.5	0.92774988	-1.0122490636
ENSBTAG00000000483.5	0.6695855328	1.1147307891
ENSBTAG00000000484.5	0.9092483007	-1.041421363
ENSBTAG00000000489.5	1	-1.0003423483
ENSBTAG00000000490.5	0.7266162297	1.46674289
ENSBTAG00000000492.6	0.6871331912	-1.0888326739
ENSBTAG00000000494.6	1	1.3211051039
ENSBTAG00000000495.5	1	1.0810066095
ENSBTAG00000000496.6	1	-1.1413442404
ENSBTAG00000000497.4	0.4904202635	-1.0946564774
ENSBTAG00000000500.5	0.8319027414	1.1338186707
ENSBTAG00000000501.6	1	1.1412436727
ENSBTAG00000000502.6	1	-1
ENSBTAG00000000504.5	1	1.0078524891
ENSBTAG00000000505.5	1	-1.0772303477
ENSBTAG00000000507.6	1	-1.2637682924
ENSBTAG00000000510.4	0.9493023551	-1.017955661
ENSBTAG00000000511.6	1	-1.1413072481
ENSBTAG00000000512.5	0.7266162297	-1.266700949
ENSBTAG00000000516.4	1	1.0424294035
ENSBTAG00000000517.6	0.8506567235	-1.1219201071
ENSBTAG00000000518.6	1	-1
ENSBTAG00000000520.6	1	1.0876713865
ENSBTAG00000000521.6	1	1.0067827582
ENSBTAG00000000522.5	0.8935649715	-1.0463099059
ENSBTAG00000000524.3	0.6356938964	-1.0800063946
ENSBTAG00000000526.6	1	-1.0062077795
ENSBTAG00000000527.6	0.4373132002	1.1733854024
ENSBTAG00000000528.6	1	-1.0136829068
ENSBTAG00000000529.6	1	-1.0660226259
ENSBTAG00000000531.4	1	1.1001545071
ENSBTAG00000000532.3	0.8146113887	-1.1930914723
ENSBTAG00000000533.6	1	-1.1185926873
ENSBTAG00000000534.3	1	1.0581789659
ENSBTAG00000000535.5	1	1.0329886772
ENSBTAG00000000536.6	0.5986708946	-1.1232970214
ENSBTAG00000000539.6	0.7492409718	-1.0617005742
ENSBTAG00000000540.6	1	1.489500202
ENSBTAG00000000541.6	1	-1.0134866461
ENSBTAG00000000542.6	0.2098317525	1.3094381841
ENSBTAG00000000545.6	0.9559935247	-1.0216454805
ENSBTAG00000000546.5	0.6465897567	-1.1000657372
ENSBTAG00000000548.6	0.912041204	-1.0545902373
ENSBTAG00000000550.3	0.5533338323	-1.0712442562
ENSBTAG00000000551.3	0.8046239763	1.0755721367
ENSBTAG00000000552.6	1	-1.0537942051
ENSBTAG00000000555.6	0.7478623443	-1.0661800514
ENSBTAG00000000558.3	1	-1
ENSBTAG00000000559.6	1	-1.8553407387
ENSBTAG00000000560.6	0.8601599678	-1.1555905529
ENSBTAG00000000561.5	0.5373189935	-1.1400953695
ENSBTAG00000000562.6	0.9227849961	-1.0122170917
ENSBTAG00000000562.6, ENSBTAG00000043324.3	1	1.0459588667
ENSBTAG00000000563.6	0.5361605031	-1.1093744393
ENSBTAG00000000564.6	1	1.5566748905
ENSBTAG00000000565.6	0.6902205781	1.1862841388
ENSBTAG00000000566.6	1	1.0956813611
ENSBTAG00000000567.5	1	-1
ENSBTAG00000000568.6	1	-1
ENSBTAG00000000569.6	0.9342085063	-1.0321942154
ENSBTAG00000000570.6	1	1.6278891735
ENSBTAG00000000571.6	0.2832231224	-1.2317299396
ENSBTAG00000000573.6	1	-1
ENSBTAG00000000574.6	1	-1
ENSBTAG00000000575.6	0.2319082862	1.6954589202
ENSBTAG00000000576.6	1	1.0687550041
ENSBTAG00000000578.6	0.8958978317	-1.0294109318
ENSBTAG00000000579.6	0.8777404251	1.0560716478
ENSBTAG00000000580.4	1	-1.2308157696
ENSBTAG00000000581.6	1	-1.1249064954
ENSBTAG00000000582.5	1	1.0978088497
ENSBTAG00000000584.6	1	-1.051300673
ENSBTAG00000000585.3	0.0947500458	-1.3113481735
ENSBTAG00000000586.6	0.7744805432	1.1954142164
ENSBTAG00000000588.5	1	1.2928851834
ENSBTAG00000000590.6	1	-1.2951206952
ENSBTAG00000000593.6	1	1.0443880705
ENSBTAG00000000595.6	1	-1.004340279
ENSBTAG00000000597.6	1	-1.0258114625
ENSBTAG00000000598.5	0.9830662487	-1.0038308174
ENSBTAG00000000599.6	0.1806998857	1.1752235864
ENSBTAG00000000601.6	1	-1.0362773796
ENSBTAG00000000602.6	0.9408171332	1.0325517382
ENSBTAG00000000603.6	0.6637889792	1.4156771728
ENSBTAG00000000604.6	0.7913731436	1.1264024778
ENSBTAG00000000605.5	0.7356263707	1.0415072764
ENSBTAG00000000606.6	1	-1.1695558507
ENSBTAG00000000607.5	1	1.0166854302
ENSBTAG00000000608.4	1	1.0158069672
ENSBTAG00000000609.6	1	1.0257055571
ENSBTAG00000000611.4	1	1.0309932411
ENSBTAG00000000613.6	0.8262475205	1.0764354481
ENSBTAG00000000616.6	1	1.0647885712
ENSBTAG00000000617.6	1	-1
ENSBTAG00000000619.5	1	-1
ENSBTAG00000000620.4	1	-1.0398049397
ENSBTAG00000000621.6	0.8451178906	-1.1463058352
ENSBTAG00000000622.5	0.7595758671	-1.0351141202
ENSBTAG00000000623.6	1	-1.0280854848
ENSBTAG00000000625.3	1	-1.0604637317
ENSBTAG00000000626.6	1	1.0249900669
ENSBTAG00000000629.6	1	-1.025546037
ENSBTAG00000000630.5	0.935357613	1.0393288187
ENSBTAG00000000632.6	1	-1.0013722794
ENSBTAG00000000634.6	1	1.0415748556
ENSBTAG00000000638.6	0.6637889792	-1.2220235975
ENSBTAG00000000639.4	0.7851208087	1.0665452789
ENSBTAG00000000640.7	0.9322309443	-1.0166813365
ENSBTAG00000000641.5	1	-1.1004653281
ENSBTAG00000000642.6	1	1.0028518675
ENSBTAG00000000644.6	1	1.0128675502
ENSBTAG00000000646.6	0.8805249104	-1.0929246201
ENSBTAG00000000647.6	0.6857228326	-1.0754845171
ENSBTAG00000000648.4	1	1.6507226129
ENSBTAG00000000650.6	1	1.0428777174
ENSBTAG00000000653.5	1	1.1037790714
ENSBTAG00000000654.6	1	-1.0267083513
ENSBTAG00000000655.6	1	1.0084088596
ENSBTAG00000000656.6	1	1.0701839241
ENSBTAG00000000658.6	0.2645971913	1.6320979884
ENSBTAG00000000660.5	0.0676694781	1.8859482476
ENSBTAG00000000662.5	0.7430565243	-1.1761320069
ENSBTAG00000000662.5, ENSBTAG00000044478.2	1	1.0961043526
ENSBTAG00000000664.6	1	-1.0645504497
ENSBTAG00000000665.5	1	-1.1574481166
ENSBTAG00000000666.6	0.8451178905	1.1596866645
ENSBTAG00000000667.6	1	-1.2221046837
ENSBTAG00000000668.5	1	-1.0522895686
ENSBTAG00000000670.5	1	1.0314204348
ENSBTAG00000000671.6	1	1.0457337536
ENSBTAG00000000672.6	0.0178632218	1.9911975764
ENSBTAG00000000675.6	0.708420009	-1.1253456805
ENSBTAG00000000676.7	1	-1.058719463
ENSBTAG00000000678.6	0.4610834123	1.0847882093
ENSBTAG00000000679.5	0.76624439	-1.1164328505
ENSBTAG00000000682.6	1	-1.0347319127
ENSBTAG00000000682.6, ENSBTAG00000054611.1, ENSBTAG00000053149.1	1	-1.0704855279
ENSBTAG00000000683.6	0.9306031905	-1.0487093884
ENSBTAG00000000684.6	0.4921842955	-1.1932959943
ENSBTAG00000000686.5	1	1.0480987544
ENSBTAG00000000687.6	0.3750614144	2.2407329761
ENSBTAG00000000687.6, ENSBTAG00000045154.2	0.454678334	1.5412777776
ENSBTAG00000000690.6	1	1.0418226007
ENSBTAG00000000694.4	1	-1.0018213962
ENSBTAG00000000695.6	0.8738758296	-1.0474871722
ENSBTAG00000000696.6	0.1458126442	1.3586457155
ENSBTAG00000000697.6	1	1.0307740559
ENSBTAG00000000698.6	0.6250368486	-2.1480244705
ENSBTAG00000000699.7	0.6833624411	1.0565734178
ENSBTAG00000000699.7, ENSBTAG00000053061.1, ENSBTAG00000029989.2, ENSBTAG00000029846.2	1	-1.0836045351
ENSBTAG00000000700.6	0.1787879726	1.3895378092
ENSBTAG00000000703.5	1	1.013516403
ENSBTAG00000000704.4	0.9292541946	-1.0392456262
ENSBTAG00000000705.3	0.6008026173	-1.0732541795
ENSBTAG00000000706.4	0.4051407849	1.4426414774
ENSBTAG00000000707.6	1	1.0866612666
ENSBTAG00000000710.7	0.5414972613	1.4439276586
ENSBTAG00000000711.6	0.1649661255	-1.2434311694
ENSBTAG00000000712.6	0.8482911403	-1.0691056796
ENSBTAG00000000713.6	1	-1.005015591
ENSBTAG00000000715.6	1	-1.0116622994
ENSBTAG00000000717.4	0.3022262526	-1.1471195312
ENSBTAG00000000718.6	1	-1.0200161247
ENSBTAG00000000719.6	1	1.0913666635
ENSBTAG00000000720.6	1	1.0787543492
ENSBTAG00000000721.5	1	1.0875887015
ENSBTAG00000000725.5	0.2332103606	1.4585016202
ENSBTAG00000000727.5	1	-1.0351095016
ENSBTAG00000000727.5, ENSBTAG00000042319.2	0.8556419163	1.0974523279
ENSBTAG00000000728.6	1	1.0949394487
ENSBTAG00000000730.4	1	-1
ENSBTAG00000000731.5	0.3754584889	1.2387456476
ENSBTAG00000000735.5	0.7539666914	-1.226822649
ENSBTAG00000000736.6	1	1.0933723402
ENSBTAG00000000737.6	0.8319027414	-1.2206383039
ENSBTAG00000000738.6	0.6875460574	1.577850711
ENSBTAG00000000742.6	0.76624439	1.1019632195
ENSBTAG00000000743.6	1	-1.0204608798
ENSBTAG00000000744.4	0.8271814994	1.0924221814
ENSBTAG00000000745.6	0.4660788961	1.1788201065
ENSBTAG00000000746.6	1	1.0269476196
ENSBTAG00000000748.5	1	-1.0799719054
ENSBTAG00000000749.6	1	-1
ENSBTAG00000000750.6	0.6892868823	1.1647340758
ENSBTAG00000000751.6	1	-1.0394469689
ENSBTAG00000000752.6	0.9999999999	-1.127878342
ENSBTAG00000000753.6	0.8900243814	-1.0486988865
ENSBTAG00000000754.6	0.9076862562	-1.0386438985
ENSBTAG00000000755.5	1	1.2798016661
ENSBTAG00000000758.6	1	1.3215215236
ENSBTAG00000000759.4	0.3098791105	1.183617206
ENSBTAG00000000764.5	0.5166707288	-1.1339554403
ENSBTAG00000000765.6	1	-1
ENSBTAG00000000767.6	1	-1.1675665416
ENSBTAG00000000770.6	1	1.0434441104
ENSBTAG00000000771.6	0.8623712913	-1.0295516677
ENSBTAG00000000772.6	1	-1
ENSBTAG00000000773.6	0.7141773569	-1.1192195591
ENSBTAG00000000778.5	0.816703348	-1.0278997427
ENSBTAG00000000781.6	0.2986768013	1.5393266147
ENSBTAG00000000782.6	1	1.0179364925
ENSBTAG00000000783.6	0.7266162297	-1.4744922098
ENSBTAG00000000783.6, ENSBTAG00000051045.1	0.3309129344	-1.2334233518
ENSBTAG00000000784.5	1	1.0326057128
ENSBTAG00000000785.5	1	1.0080144673
ENSBTAG00000000786.6	0.1921541732	-1.2958514459
ENSBTAG00000000789.4	0.8796945539	-1.0197633215
ENSBTAG00000000791.5	1	1.065291551
ENSBTAG00000000792.5	1	1.0597311988
ENSBTAG00000000793.7	0.6358985783	-1.1549866502
ENSBTAG00000000795.5	1	1.2912704499
ENSBTAG00000000797.4	0.4995932349	-1.1247384014
ENSBTAG00000000799.5	0.5414972613	-1.4262476335
ENSBTAG00000000801.6	1	1.1698355343
ENSBTAG00000000802.5	1	1.0410412863
ENSBTAG00000000803.5	1	1.0832581407
ENSBTAG00000000804.5	1	-1.21627686
ENSBTAG00000000805.4	1	-1.0378058433
ENSBTAG00000000806.6	0.5130501211	1.1165649017
ENSBTAG00000000807.6	0.5447078585	-1.155014799
ENSBTAG00000000808.5	0.9197007131	1.0117966804
ENSBTAG00000000809.5	1	1.0219035509
ENSBTAG00000000810.6	0.1424821743	-1.1929806855
ENSBTAG00000000811.6	0.6149603724	1.1592206902
ENSBTAG00000000812.6	1	-1.2007186698
ENSBTAG00000000813.6	0.6127709637	-1.1141174335
ENSBTAG00000000815.5	0.332509967	-1.6309497406
ENSBTAG00000000815.5, ENSBTAG00000053870.1	0.811110677	-1.0875248247
ENSBTAG00000000816.6	0.3487860297	-1.2374379182
ENSBTAG00000000817.6	0.6361619737	-1.1975226515
ENSBTAG00000000818.5	1	-1.0506396637
ENSBTAG00000000819.6	1	1.0203082803
ENSBTAG00000000820.5	0.0458858973	2.4504481521
ENSBTAG00000000821.6	1	1.0412886461
ENSBTAG00000000824.5	0.8389147006	-1.1615966327
ENSBTAG00000000825.3	0.8611732671	1.0285140948
ENSBTAG00000000827.4	1	-1.0147573518
ENSBTAG00000000828.5	0.9999999999	-1.6460590826
ENSBTAG00000000829.4	0.8939988401	-1.0894813178
ENSBTAG00000000830.6	1	-1.064993382
ENSBTAG00000000831.6	0.8747523422	-1.1130155937
ENSBTAG00000000833.3	0.4616214802	-1.0949766821
ENSBTAG00000000835.6	1	-1.0925479969
ENSBTAG00000000836.6	1	1.1662048443
ENSBTAG00000000837.5	0.261352608	1.2667010589
ENSBTAG00000000838.7	0.7430565243	-1.1487688486
ENSBTAG00000000841.6	0.7744805432	1.4488644769
ENSBTAG00000000842.5	1	-1.0950912034
ENSBTAG00000000843.6	0.6672603961	1.1157445242
ENSBTAG00000000845.6	1	-1
ENSBTAG00000000848.6	0.8478449173	-1.0299864124
ENSBTAG00000000851.5	1	1.0383380783
ENSBTAG00000000853.4	1	-1
ENSBTAG00000000854.6	1	-1.0001186427
ENSBTAG00000000855.6	0.2201136057	1.3976074726
ENSBTAG00000000856.6	1	-1.0408517161
ENSBTAG00000000857.4	0.8580953405	1.0739145403
ENSBTAG00000000859.6	1	1.2672552984
ENSBTAG00000000861.3	1	1.0398572574
ENSBTAG00000000868.6	1	1.1050484617
ENSBTAG00000000869.5	0.8601599678	1.1749523234
ENSBTAG00000000871.6	1	1.045951675
ENSBTAG00000000873.6	1	1.0071807765
ENSBTAG00000000874.6	1	-1.0007359549
ENSBTAG00000000875.6	0.8319027414	1.1584485385
ENSBTAG00000000877.2	1	-1.0588591903
ENSBTAG00000000878.6	0.5982071319	-1.124946966
ENSBTAG00000000879.5	0.8237403474	1.0831268621
ENSBTAG00000000880.4	0.3122449065	-1.168069064
ENSBTAG00000000885.6	1	1.0853726233
ENSBTAG00000000886.6	1	-1.0254102138
ENSBTAG00000000888.7	1	1.0030062224
ENSBTAG00000000892.4	1	-1.4174748529
ENSBTAG00000000893.4	1	-1
ENSBTAG00000000894.6	0.4540941888	-1.0973840774
ENSBTAG00000000895.6	1	-1.0504134061
ENSBTAG00000000897.6	0.8720181671	1.0307186449
ENSBTAG00000000898.6	1	1.0515672741
ENSBTAG00000000899.5	0.7744805432	1.2368323665
ENSBTAG00000000900.4	1	1.0635482123
ENSBTAG00000000902.7	1	-1.0253861353
ENSBTAG00000000905.5	1	1.2743552389
ENSBTAG00000000908.4	1	1.1327940672
ENSBTAG00000000910.6	1	1.0061273903
ENSBTAG00000000911.6	1	-1.0063539262
ENSBTAG00000000913.3	0.7930047772	-1.0398041946
ENSBTAG00000000914.4	1	-1
ENSBTAG00000000916.6	1	-1
ENSBTAG00000000917.6	0.4314227727	-1.1391184156
ENSBTAG00000000918.5	0.8601599678	1.1356165414
ENSBTAG00000000919.4	1	1.0726220981
ENSBTAG00000000920.6	1	-1.0663916055
ENSBTAG00000000923.5	1	1.0446536314
ENSBTAG00000000924.3	1	-1
ENSBTAG00000000925.6	1	1.0975745804
ENSBTAG00000000928.6	0.807506582	-1.0988063088
ENSBTAG00000000933.5	1	1.001307948
ENSBTAG00000000936.5	1	1.1724915098
ENSBTAG00000000937.6	0.497014415	-1.1572603261
ENSBTAG00000000939.6	1	-1.0035713664
ENSBTAG00000000940.4	0.4801190172	-1.1226674963
ENSBTAG00000000941.6	0.4104212527	1.1633442063
ENSBTAG00000000942.6	0.8805249105	-1.0958046446
ENSBTAG00000000943.5	1	1.0607334418
ENSBTAG00000000944.6	0.9999999999	-1.0554369806
ENSBTAG00000000945.7	0.0715581707	2.2975220504
ENSBTAG00000000946.6	0.6902205781	-1.2037700025
ENSBTAG00000000948.6	1	1.0004967421
ENSBTAG00000000949.5	1	1.0104197309
ENSBTAG00000000950.4	0.9676976095	1.0076686337
ENSBTAG00000000951.6	1	-1.1245731751
ENSBTAG00000000955.5	1	1.0062220137
ENSBTAG00000000957.5	0.8777404251	1.1300368087
ENSBTAG00000000958.4	1	1.1727275107
ENSBTAG00000000959.6	1	1.0472923789
ENSBTAG00000000960.2	1	-1.0326720418
ENSBTAG00000000961.4	1	1.1284059651
ENSBTAG00000000962.5	1	-1.1762987418
ENSBTAG00000000963.6	1	-1
ENSBTAG00000000964.6	1	-1.1177703226
ENSBTAG00000000965.6	1	1.0373931437
ENSBTAG00000000966.6	1	-1
ENSBTAG00000000967.6	0.902316773	-1.0607250011
ENSBTAG00000000970.6	1	-1.0615639894
ENSBTAG00000000973.6	1	1.0827247154
ENSBTAG00000000974.5	1	-1.0002784795
ENSBTAG00000000974.5, ENSBTAG00000045203.2	1	-1.0189783434
ENSBTAG00000000974.5, ENSBTAG00000045203.2, ENSBTAG00000000974.5, ENSBTAG00000045203.2	1	-1.0252888357
ENSBTAG00000000977.6	1	-1.0653520416
ENSBTAG00000000978.5	0.9999999999	1.0589983787
ENSBTAG00000000979.6	0.6696862012	-1.0702661157
ENSBTAG00000000981.4	0.1458026954	1.9792612938
ENSBTAG00000000982.5	1	1.0814504046
ENSBTAG00000000983.6	1	1.0552396951
ENSBTAG00000000985.5	0.601742535	-1.0655065793
ENSBTAG00000000986.6	1	1.0475544195
ENSBTAG00000000987.6	1	-1.0061052581
ENSBTAG00000000988.6	1	-1.0271392512
ENSBTAG00000000990.6	0.7313349125	-1.0452696332
ENSBTAG00000000991.5	1	1.0360078427
ENSBTAG00000000992.3	1	-1
ENSBTAG00000000993.6	0.8822573671	-1.0373042274
ENSBTAG00000000995.5	1	-1.2011533251
ENSBTAG00000000997.5	1	-1.0349123559
ENSBTAG00000000998.6	0.868056053	1.110008385
ENSBTAG00000001000.6	0.48901304	-1.2508684076
ENSBTAG00000001001.6	1	-1.3097576435
ENSBTAG00000001002.6	0.7879872905	1.1105683179
ENSBTAG00000001003.3	0.0744348205	-4.1600487289
ENSBTAG00000001004.6	0.627426289	1.2049634047
ENSBTAG00000001005.5	1	1.1038003639
ENSBTAG00000001006.6	1	1.0481984158
ENSBTAG00000001007.5	0.9999999999	1.0732766483
ENSBTAG00000001008.6	1	1.0599416611
ENSBTAG00000001009.4	1	1.0700022935
ENSBTAG00000001010.6	1	1.0212757154
ENSBTAG00000001013.6	0.8158680722	1.0826970808
ENSBTAG00000001014.6	1	-1.0238231978
ENSBTAG00000001015.6	0.8633771616	-1.0327403147
ENSBTAG00000001016.6	0.8805249104	-1.0493562064
ENSBTAG00000001017.5	0.627426289	-1.2345627291
ENSBTAG00000001019.6	1	1.5614857608
ENSBTAG00000001020.4	1	1.1773025773
ENSBTAG00000001021.7	1	-1.0946156596
ENSBTAG00000001022.6	0.4816063164	-1.0924040294
ENSBTAG00000001023.6	0.7828791651	1.0746154229
ENSBTAG00000001024.6	1	1.0060402345
ENSBTAG00000001026.6	1	1.0497569907
ENSBTAG00000001027.4	0.1837388269	1.1956158576
ENSBTAG00000001028.6	1	1.4488999901
ENSBTAG00000001029.5	0.4532056005	1.9481135399
ENSBTAG00000001030.6	1	-1.0132145283
ENSBTAG00000001032.5	0.2252645508	-1.9307379468
ENSBTAG00000001034.5	1	-1.004570682
ENSBTAG00000001035.6	0.7148714054	1.0479238607
ENSBTAG00000001036.6	0.4193808896	1.137215023
ENSBTAG00000001036.6, ENSBTAG00000043287.2	1	1.8879429131
ENSBTAG00000001036.6, ENSBTAG00000043287.2, ENSBTAG00000001036.6	0.94194083	-1.0196941306
ENSBTAG00000001037.5	1	-1.0020871425
ENSBTAG00000001038.5	0.9830460054	1.0054424047
ENSBTAG00000001041.6	1	1.0330293797
ENSBTAG00000001042.6	1	-1.475641194
ENSBTAG00000001043.6	1	1.1038942327
ENSBTAG00000001044.6	1	1.0089120979
ENSBTAG00000001049.6	1	-1.3299563009
ENSBTAG00000001050.6	1	-1.0031408325
ENSBTAG00000001051.6	1	1.2164664896
ENSBTAG00000001052.5	1	1.0036950523
ENSBTAG00000001055.6	0.9174938914	1.0155984997
ENSBTAG00000001057.6	0.6721923194	1.19891691
ENSBTAG00000001058.5	0.4002144727	1.8498502139
ENSBTAG00000001059.6	0.814665879	-1.0261433318
ENSBTAG00000001060.4	0.6443128893	-1.2312191981
ENSBTAG00000001061.6	1	-1.0430863855
ENSBTAG00000001061.6, ENSBTAG00000044628.2	0.8777404251	1.1237978994
ENSBTAG00000001062.4	1	-1
ENSBTAG00000001063.6	0.4532056005	2.168068116
ENSBTAG00000001066.6	1	1.1845861495
ENSBTAG00000001067.5	1	-1
ENSBTAG00000001068.5	1	-1.0402281503
ENSBTAG00000001069.4	0.9503894915	1.0229509794
ENSBTAG00000001071.6	1	-1.0030025466
ENSBTAG00000001074.5	0.7800379814	-1.1437100017
ENSBTAG00000001075.3	0.1250368523	4.244369861
ENSBTAG00000001076.6	1	1.1379366897
ENSBTAG00000001077.6	0.5122159774	-1.1013670753
ENSBTAG00000001078.6	0.275190381	-2.2864728378
ENSBTAG00000001079.6	1	-1
ENSBTAG00000001080.6	1	-1
ENSBTAG00000001081.6	0.0387470079	1.8720348443
ENSBTAG00000001082.6	1	1.4307411858
ENSBTAG00000001083.5	0.5397760902	1.1755588493
ENSBTAG00000001084.5	1	-1
ENSBTAG00000001085.5	1	1.0725712361
ENSBTAG00000001086.4	0.3718286307	1.3475846777
ENSBTAG00000001088.5	1	1.1683595583
ENSBTAG00000001090.5	1	1.2479187419
ENSBTAG00000001092.4	0.7081461225	1.0842721493
ENSBTAG00000001093.6	0.1202748818	1.9380664239
ENSBTAG00000001094.6	0.0876834078	2.4684580424
ENSBTAG00000001096.4	0.3750614144	2.2081549663
ENSBTAG00000001097.5	0.1518308224	1.88912133
ENSBTAG00000001098.5	0.4546783341	1.4972904741
ENSBTAG00000001099.6	1	1.2420137059
ENSBTAG00000001100.4	0.6902205781	-1.3374219156
ENSBTAG00000001101.5	0.7554688587	-1.1522851819
ENSBTAG00000001102.6	0.8926177777	1.0222188682
ENSBTAG00000001104.6	1	1.1367941387
ENSBTAG00000001105.6	0.188306829	-1.1982184852
ENSBTAG00000001107.4	0.6639645098	1.0713948191
ENSBTAG00000001108.6	1	1.0134953073
ENSBTAG00000001109.4	1	1.0238358679
ENSBTAG00000001110.6	1	1.0652430774
ENSBTAG00000001112.5	0.8319027415	-1.1978489546
ENSBTAG00000001113.6	0.4808791199	-1.6078281083
ENSBTAG00000001114.4	1	1.1597427589
ENSBTAG00000001116.6	0.2114839263	1.5663323999
ENSBTAG00000001117.6	0.451872077	1.2636395601
ENSBTAG00000001119.5	0.8036965385	1.1785432426
ENSBTAG00000001120.6	1	1.2585767481
ENSBTAG00000001123.5	0.8831279254	1.1039804215
ENSBTAG00000001124.5	1	-1.0752052897
ENSBTAG00000001125.6	1	-1.1103858417
ENSBTAG00000001126.6	0.8389147006	-1.2202356511
ENSBTAG00000001128.4	1	1.038922426
ENSBTAG00000001131.5	1	-1.0728758969
ENSBTAG00000001132.6	1	-1.0584061583
ENSBTAG00000001133.6	1	-1.014451041
ENSBTAG00000001134.5	0.8476298852	-1.0374365806
ENSBTAG00000001135.5	1	1.0254949485
ENSBTAG00000001136.6	1	1.091411306
ENSBTAG00000001137.6	1	1.0000903124
ENSBTAG00000001139.6	1	1.1852767632
ENSBTAG00000001140.4	0.8776863823	1.0358380827
ENSBTAG00000001141.6	1	-1.0416339018
ENSBTAG00000001142.5	0.8389147006	1.1590949082
ENSBTAG00000001143.6	1	-1.064125643
ENSBTAG00000001144.6	0.619298324	1.1533815808
ENSBTAG00000001146.5	0.7610381036	-1.1419509439
ENSBTAG00000001150.3	1	-1
ENSBTAG00000001151.6	0.4246432267	1.4161452912
ENSBTAG00000001152.5	1	1.1615446195
ENSBTAG00000001153.6	1	1.0528598688
ENSBTAG00000001156.6	0.5818341	-1.1502021412
ENSBTAG00000001160.4	1	-1.0387037626
ENSBTAG00000001161.5	0.6498193438	-1.1038343237
ENSBTAG00000001163.4	0.7539666914	1.3945223012
ENSBTAG00000001164.6	0.4300460122	1.2808404848
ENSBTAG00000001165.6	0.6173227001	1.0986022604
ENSBTAG00000001166.6	1	1.1471657538
ENSBTAG00000001168.6	1	-1.0298903111
ENSBTAG00000001171.6	0.8777404251	1.0979308526
ENSBTAG00000001173.6	1	1.0110179153
ENSBTAG00000001174.6	1	-1.0230497146
ENSBTAG00000001176.6	0.2257189219	2.0557986451
ENSBTAG00000001178.4	0.8389147007	1.1399922605
ENSBTAG00000001179.6	0.48901304	-1.2594754363
ENSBTAG00000001181.6	0.8319027414	1.2546595956
ENSBTAG00000001182.6	0.6449122404	1.0692419657
ENSBTAG00000001183.6	1	-1.5021981035
ENSBTAG00000001185.6	0.9051375363	1.0577614306
ENSBTAG00000001186.4	0.530123107	-1.1865879685
ENSBTAG00000001187.4	1	1.1031376113
ENSBTAG00000001188.4	0.7112696654	-1.161349906
ENSBTAG00000001189.6	1	1.1248860398
ENSBTAG00000001189.6, ENSBTAG00000045197.2	0.9572632582	-1.0137912153
ENSBTAG00000001191.4	1	1.1204232982
ENSBTAG00000001192.6	0.5102273288	-1.1241149322
ENSBTAG00000001193.5	0.8878625003	-1.0434770079
ENSBTAG00000001195.6	1	-1.0383382499
ENSBTAG00000001197.6	1	1.4100189516
ENSBTAG00000001198.6	1	-1.082940673
ENSBTAG00000001199.5	1	-1.0047852833
ENSBTAG00000001204.5	0.7539666914	1.4660474222
ENSBTAG00000001206.6	1	-1.0857649068
ENSBTAG00000001207.5	0.388011423	-1.2319381063
ENSBTAG00000001209.4	0.0936466115	2.1613737585
ENSBTAG00000001212.6	0.9670753183	1.0060104497
ENSBTAG00000001213.5	1	-1.0423711367
ENSBTAG00000001219.6	0.332509967	-1.6043228188
ENSBTAG00000001221.6	1	-1.0101865243
ENSBTAG00000001223.6	1	1.0214159413
ENSBTAG00000001224.5	0.6519414539	-1.1673878053
ENSBTAG00000001225.4	0.9051375363	1.0680606047
ENSBTAG00000001225.4, Gene_2459	1	1.1579070485
ENSBTAG00000001228.5	1	1.2815040361
ENSBTAG00000001229.5	0.7494923988	1.1525101038
ENSBTAG00000001231.4	1	-1.2701731247
ENSBTAG00000001233.6	0.3933292279	-1.1367196953
ENSBTAG00000001235.6	1	1.2435236831
ENSBTAG00000001241.5	0.8036965385	-1.2253196442
ENSBTAG00000001242.3	0.9999999999	1.7851993402
ENSBTAG00000001243.5	0.6250368487	1.9970277808
ENSBTAG00000001244.6	0.451872077	1.2858290005
ENSBTAG00000001246.6	0.7661259266	-1.0453091353
ENSBTAG00000001247.4	1	-1
ENSBTAG00000001249.6	0.148880591	-1.2786322799
ENSBTAG00000001250.6	0.7480129509	-1.0799112602
ENSBTAG00000001252.6	1	1.0627431418
ENSBTAG00000001254.4	0.5367281191	1.1793698918
ENSBTAG00000001255.4	1	-1.0631944013
ENSBTAG00000001257.5	1	1.1284350657
ENSBTAG00000001258.3	1	-1.002817234
ENSBTAG00000001260.6	1	-1.224903014
ENSBTAG00000001265.6	1	1.1336824491
ENSBTAG00000001269.5	0.8747523422	-1.1350715983
ENSBTAG00000001271.6	1	1.0090652538
ENSBTAG00000001273.6	1	1.0042206529
ENSBTAG00000001274.6	0.8556419164	-1.1143430601
ENSBTAG00000001279.4	1	1.2431804027
ENSBTAG00000001280.6	1	-1.0337585465
ENSBTAG00000001282.7	1	1.0847119594
ENSBTAG00000001283.6	1	-1.0586035701
ENSBTAG00000001286.5	0.2896359013	-1.1884293761
ENSBTAG00000001287.6	1	1.1159186456
ENSBTAG00000001288.6	0.0268638316	2.3075025081
ENSBTAG00000001289.3	0.9021256091	1.0267029067
ENSBTAG00000001290.6	1	-1.1657512026
ENSBTAG00000001291.6	1	-1
ENSBTAG00000001292.6	1	-1.3966598374
ENSBTAG00000001293.6	1	1.1518009336
ENSBTAG00000001294.6	0.3814034775	-1.2615828629
ENSBTAG00000001295.6	1	1.0020088341
ENSBTAG00000001296.3	0.5531202662	1.0929638039
ENSBTAG00000001297.4	1	1.0210465836
ENSBTAG00000001298.4	1	1.0745980428
ENSBTAG00000001299.5	1	1.0291576204
ENSBTAG00000001301.4	0.701298789	-1.2403328543
ENSBTAG00000001302.4	1	-1.021042812
ENSBTAG00000001303.3	0.100886813	1.6154889964
ENSBTAG00000001305.6	1	-1.0164131455
ENSBTAG00000001306.6	1	1.0207873309
ENSBTAG00000001308.6	0.9999999999	-1.3184898671
ENSBTAG00000001310.6	1	-1.0222646265
ENSBTAG00000001311.4	0.7859968111	1.0318271676
ENSBTAG00000001314.4	1	-1.0105965248
ENSBTAG00000001315.6	1	-1.322226939
ENSBTAG00000001320.6	0.6892952909	-1.0836013261
ENSBTAG00000001321.4	1	-1.0255654826
ENSBTAG00000001322.6	1	1.1094945961
ENSBTAG00000001323.6	0.8238894653	1.1980707012
ENSBTAG00000001324.5	0.4356600447	-1.2605355994
ENSBTAG00000001325.5	1	1.1532562607
ENSBTAG00000001326.6	1	-1.0118940099
ENSBTAG00000001328.5	1	-1.0327693884
ENSBTAG00000001329.6	0.6634581185	-1.0783289235
ENSBTAG00000001331.6	1	-1
ENSBTAG00000001332.6	0.4778347207	1.1064275565
ENSBTAG00000001333.5	0.4214424165	-1.1915681797
ENSBTAG00000001335.5	0.281409373	1.5205668748
ENSBTAG00000001336.5	1	-1
ENSBTAG00000001338.6	1	-1.1654850125
ENSBTAG00000001342.4	1	1.0180852419
ENSBTAG00000001343.6	1	-1.0597662293
ENSBTAG00000001344.4	1	-2.3570850787
ENSBTAG00000001346.6	1	1.1021347446
ENSBTAG00000001348.5	0.856418157	1.0535879325
ENSBTAG00000001349.6	0.504146097	1.0912793795
ENSBTAG00000001350.4	0.8238894653	-1.1566157233
ENSBTAG00000001352.6	0.6189057957	1.1230345095
ENSBTAG00000001353.5	0.3775457393	-1.1255593862
ENSBTAG00000001354.5	1	1.2882012324
ENSBTAG00000001356.5	1	-1.0018604626
ENSBTAG00000001359.6	0.4593727383	-1.2495604319
ENSBTAG00000001360.5	0.6687563152	-1.0575172982
ENSBTAG00000001364.6	0.6034502736	-1.1831521722
ENSBTAG00000001368.5	0.1020175291	-1.3413259954
ENSBTAG00000001374.6	0.5605197023	-1.2468185587
ENSBTAG00000001376.6	1	1.0183683747
ENSBTAG00000001382.5	1	-1.1604248269
ENSBTAG00000001385.5	0.7266162297	1.3677412008
ENSBTAG00000001387.6	1	1.0154985689
ENSBTAG00000001390.5	0.755947036	-1.1016155808
ENSBTAG00000001391.6	1	-1.2474127837
ENSBTAG00000001392.5	1	-1.0398721082
ENSBTAG00000001393.6	1	-1.2383967603
ENSBTAG00000001394.6	0.509015387	-1.078196122
ENSBTAG00000001395.3	0.8450446811	1.0625803906
ENSBTAG00000001396.6	0.8715345634	-1.1281762539
ENSBTAG00000001397.6	1	-1
ENSBTAG00000001398.6	0.1982986526	-1.3179461709
ENSBTAG00000001398.6, ENSBTAG00000052539.1	0.7766975819	1.0736777198
ENSBTAG00000001400.6	1	-1.3021626314
ENSBTAG00000001401.6	1	1.1365360035
ENSBTAG00000001403.7	0.6629648149	-1.1274749373
ENSBTAG00000001404.5	1	-1
ENSBTAG00000001405.3	0.6073238434	1.13851667
ENSBTAG00000001406.6	1	-1.3147795666
ENSBTAG00000001407.4	1	-1.0006100815
ENSBTAG00000001408.4	0.3835581086	1.637117489
ENSBTAG00000001410.6	1	1.0417823264
ENSBTAG00000001412.5	1	1.0395366935
ENSBTAG00000001414.5	1	1.2259482871
ENSBTAG00000001415.5	0.9999999999	1.2156796175
ENSBTAG00000001416.5	1	-1.0583804675
ENSBTAG00000001417.5	1	-1.1468059026
ENSBTAG00000001419.5	1	1.0283071398
ENSBTAG00000001420.6	0.1861691438	-1.336025352
ENSBTAG00000001423.6	1	-1
ENSBTAG00000001424.6	0.8234340547	1.0676843524
ENSBTAG00000001425.7	1	1.1392519881
ENSBTAG00000001429.5	1	-1.0873611934
ENSBTAG00000001432.6	1	1.0267959337
ENSBTAG00000001435.6	0.6707891521	1.0903631519
ENSBTAG00000001435.6, ENSBTAG00000047365.2	1	-1.0737233391
ENSBTAG00000001439.6	1	-1.0195641277
ENSBTAG00000001440.4	1	-1.0324780946
ENSBTAG00000001442.6	1	-1
ENSBTAG00000001443.6	1	-1.0214419621
ENSBTAG00000001444.6	0.1791431484	1.7606112179
ENSBTAG00000001446.5	0.7562612849	1.0690062113
ENSBTAG00000001448.5	1	-1
ENSBTAG00000001449.6	0.9124960004	1.060477814
ENSBTAG00000001450.6	1	1.0204512123
ENSBTAG00000001451.3	1	-1
ENSBTAG00000001455.6	0.0988363247	2.5637478771
ENSBTAG00000001457.4	1	1.0274708909
ENSBTAG00000001460.6	0.9483949306	-1.0218567871
ENSBTAG00000001462.6	1	1.189548559
ENSBTAG00000001463.5	1	1.0726194564
ENSBTAG00000001464.6	1	1.0184402165
ENSBTAG00000001465.3	0.7610381036	-1.1185827348
ENSBTAG00000001468.5	0.5811781517	1.521780363
ENSBTAG00000001468.5, ENSBTAG00000044921.2	0.6875460574	1.7431856311
ENSBTAG00000001470.6	0.9139690284	-1.055772534
ENSBTAG00000001471.4	0.4372084794	-1.1658436161
ENSBTAG00000001473.7	0.6250368486	1.6309704018
ENSBTAG00000001474.4	1	1.0136490187
ENSBTAG00000001475.6	0.6883619166	1.1165164888
ENSBTAG00000001476.6	0.6250368486	2.0248061753
ENSBTAG00000001477.5	1	-1
ENSBTAG00000001478.6	0.3947441709	1.236394714
ENSBTAG00000001481.6	1	-1.140287889
ENSBTAG00000001483.5	0.8642795684	-1.115696972
ENSBTAG00000001484.6	1	1.0934365654
ENSBTAG00000001484.6, ENSBTAG00000031340.4	1	1.0778165232
ENSBTAG00000001485.6	1	1.0285775083
ENSBTAG00000001488.4	1	-1
ENSBTAG00000001489.6	0.2745310014	1.1511655644
ENSBTAG00000001491.6	1	1.0082928348
ENSBTAG00000001492.5	1	1.0483213821
ENSBTAG00000001495.5	1	-1
ENSBTAG00000001497.6	1	1.0200292538
ENSBTAG00000001498.4	0.3629220865	-1.1258672009
ENSBTAG00000001499.6	1	1.0233538091
ENSBTAG00000001500.5	1	-1.0584237403
ENSBTAG00000001503.6	0.2699871569	-3.956534811
ENSBTAG00000001504.5	0.6658380987	-1.1851890138
ENSBTAG00000001505.6	0.5811781516	1.4727385009
ENSBTAG00000001506.6	0.5849439459	-1.2417925116
ENSBTAG00000001507.6	1	-1.0641096477
ENSBTAG00000001508.6	0.4505802192	-1.1869351043
ENSBTAG00000001508.6, ENSBTAG00000044224.2	1	1.046914151
ENSBTAG00000001509.5	0.8146113888	1.2432977868
ENSBTAG00000001510.5	1	-1.0348900825
ENSBTAG00000001511.5	0.7721327539	1.1073855176
ENSBTAG00000001512.6	0.5119134991	-1.1734786046
ENSBTAG00000001513.4	1	1.0438095771
ENSBTAG00000001514.5	1	-1.0588138389
ENSBTAG00000001516.5	1	-1
ENSBTAG00000001517.6	1	1.3948647302
ENSBTAG00000001518.5	1	-1.0085321732
ENSBTAG00000001519.3	1	1.1459953848
ENSBTAG00000001520.5	1	-1.0056103983
ENSBTAG00000001521.3	0.6294180941	1.0726117535
ENSBTAG00000001522.4	0.8831279254	1.0788559288
ENSBTAG00000001523.6	0.6517681877	-1.0836030272
ENSBTAG00000001526.6	1	-1
ENSBTAG00000001527.3	1	-1
ENSBTAG00000001528.4	1	-1.0431717709
ENSBTAG00000001529.7	1	1.0243157342
ENSBTAG00000001530.6	1	-1
ENSBTAG00000001533.6	1	1.0047841296
ENSBTAG00000001535.6	0.2563200024	-1.4847774294
ENSBTAG00000001535.6, ENSBTAG00000051908.1, ENSBTAG00000029106.2	0.7041539523	-1.1345619885
ENSBTAG00000001537.5	0.6172322526	-1.0860417154
ENSBTAG00000001538.6	0.8747523422	-1.0971889482
ENSBTAG00000001539.6	1	1.0112791779
ENSBTAG00000001543.5	0.7915797256	1.0694431898
ENSBTAG00000001545.6	1	-1.0119947429
ENSBTAG00000001546.5	0.8070443125	-1.0497697967
ENSBTAG00000001548.5	0.7181376673	1.1064495099
ENSBTAG00000001549.6	1	-1
ENSBTAG00000001551.6	1	1.0412713977
ENSBTAG00000001552.6	1	-1.0947479889
ENSBTAG00000001552.6, ENSBTAG00000043839.2	1	1.0121524841
ENSBTAG00000001553.6	0.9178159426	1.0120857481
ENSBTAG00000001557.5	1	-1.1218805691
ENSBTAG00000001558.4	1	1.3381569638
ENSBTAG00000001562.3	1	-1.0627551446
ENSBTAG00000001564.7	0.4636266308	-1.3568356592
ENSBTAG00000001565.5	0.6916552454	1.0838305991
ENSBTAG00000001567.6	1	-1.0473665762
ENSBTAG00000001568.5	0.6826119036	1.1186742808
ENSBTAG00000001570.4	1	1.2433103233
ENSBTAG00000001571.6	1	-1.0840962166
ENSBTAG00000001572.7	1	1.4927704531
ENSBTAG00000001573.6	1	-1.0065484078
ENSBTAG00000001573.6, ENSBTAG00000038242.2	1	-1.0202390584
ENSBTAG00000001574.6	1	1.0428172021
ENSBTAG00000001575.6	0.2427302126	1.1186310877
ENSBTAG00000001576.5	0.4532056004	1.8938100325
ENSBTAG00000001578.5	0.902316773	1.0738747493
ENSBTAG00000001579.6	1	1.018345783
ENSBTAG00000001580.5	1	1.2861990387
ENSBTAG00000001582.6	1	-1
ENSBTAG00000001585.6	0.1141018099	1.9411828108
ENSBTAG00000001586.6	1	1.0341346719
ENSBTAG00000001589.6	0.4950604959	-1.1112059662
ENSBTAG00000001592.6	1	-1.0046114317
ENSBTAG00000001593.5	1	-1.0478351936
ENSBTAG00000001594.6	1	-1.0007703342
ENSBTAG00000001595.5	0.4668601408	-1.198539684
ENSBTAG00000001597.6	1	1.0338209592
ENSBTAG00000001598.6	0.3808894857	-1.1748270373
ENSBTAG00000001599.5	0.3750614144	2.0389973626
ENSBTAG00000001600.5	1	1.0543495181
ENSBTAG00000001601.6	0.1841546403	-1.1651166871
ENSBTAG00000001602.6	0.9309195742	1.0468601344
ENSBTAG00000001603.6	1	-1.5381274918
ENSBTAG00000001605.8	1	-1.0500522189
ENSBTAG00000001606.5	1	-1
ENSBTAG00000001607.6	0.7053912201	-1.1178207752
ENSBTAG00000001608.4	1	-1.0883681079
ENSBTAG00000001609.6	1	1.0115032523
ENSBTAG00000001610.6	1	-1
ENSBTAG00000001612.2	1	1.0060751924
ENSBTAG00000001614.5	1	1.0198439175
ENSBTAG00000001615.5	1	1.0174430518
ENSBTAG00000001616.6	0.9999999999	1.0921301923
ENSBTAG00000001617.6	1	-1.0484257795
ENSBTAG00000001618.6	1	1.086780155
ENSBTAG00000001619.6	0.8468815965	1.0489406806
ENSBTAG00000001626.5	0.3493761189	1.3580744578
ENSBTAG00000001627.5	1	1.1254072648
ENSBTAG00000001628.5	1	1.1170563933
ENSBTAG00000001629.6	0.5718552458	1.3478905011
ENSBTAG00000001631.5	0.7360991608	-1.2039169281
ENSBTAG00000001632.5	0.9164496222	-1.0240465176
ENSBTAG00000001634.6	0.3864230743	1.3447811777
ENSBTAG00000001635.5	0.6931576538	-1.1007266279
ENSBTAG00000001637.5	0.7984495269	1.1064702785
ENSBTAG00000001638.4	1	-1
ENSBTAG00000001639.6	1	-1.0142620246
ENSBTAG00000001640.6	0.2416124172	1.6804117559
ENSBTAG00000001642.6	1	-1.05515715
ENSBTAG00000001644.6	1	-1.074165021
ENSBTAG00000001645.6	1	1.006719406
ENSBTAG00000001647.4	0.5064890938	-1.4713395627
ENSBTAG00000001648.4	0.854120106	-1.0237337689
ENSBTAG00000001649.6	1	1.9938495841
ENSBTAG00000001651.5	0.9450021157	1.028613337
ENSBTAG00000001652.5	0.2380932334	2.0156034336
ENSBTAG00000001654.5	0.8601599678	1.1350887203
ENSBTAG00000001656.6	0.7375476975	-1.0725346054
ENSBTAG00000001657.6	0.7538390818	1.058021501
ENSBTAG00000001658.6	1	-1.4268971777
ENSBTAG00000001659.6	0.8615368713	-1.0377786889
ENSBTAG00000001660.5	1	1.0277844214
ENSBTAG00000001662.6	0.7266162297	1.6673650279
ENSBTAG00000001663.6	0.9119793493	1.049438422
ENSBTAG00000001665.6	0.9312909267	-1.0226085292
ENSBTAG00000001666.5	0.7266162297	1.2262096725
ENSBTAG00000001668.6	0.5079092134	-1.6834860514
ENSBTAG00000001671.6	0.7306875082	1.0792046284
ENSBTAG00000001673.6	0.609458925	-1.172353822
ENSBTAG00000001675.5	1	1.5243407467
ENSBTAG00000001686.3	1	1.0588245378
ENSBTAG00000001687.4	1	1.0094053981
ENSBTAG00000001692.6	1	-1.0120972521
ENSBTAG00000001692.6, ENSBTAG00000045418.2	0.6564914236	-1.1144236413
ENSBTAG00000001693.5	1	-1.0277178636
ENSBTAG00000001694.6	0.1730606972	-1.2412804502
ENSBTAG00000001696.6	1	-1
ENSBTAG00000001697.6	1	1.0150264664
ENSBTAG00000001698.6	0.5995004976	1.11321978
ENSBTAG00000001700.6	1	1.0041782913
ENSBTAG00000001702.5	0.5079092134	1.5395951297
ENSBTAG00000001703.5	1	-1.0620607612
ENSBTAG00000001704.6	1	1.0314067897
ENSBTAG00000001706.4	0.2626236557	-1.1796533892
ENSBTAG00000001707.6	1	1.0059118146
ENSBTAG00000001708.6	0.3016228779	-1.1237551313
ENSBTAG00000001710.3	1	1.0457846422
ENSBTAG00000001711.4	1	1.0460437312
ENSBTAG00000001712.5	0.7266162297	1.345174786
ENSBTAG00000001714.5	1	1.0087592243
ENSBTAG00000001717.5	1	-1.3143505755
ENSBTAG00000001721.6	0.1867536136	1.4605487695
ENSBTAG00000001724.6	1	-1.0498170279
ENSBTAG00000001725.5	1	1.0219361311
ENSBTAG00000001726.6	1	-1
ENSBTAG00000001727.4	0.7914673518	-1.0353516184
ENSBTAG00000001728.5	1	1.0568024756
ENSBTAG00000001729.5	0.7539666915	1.481216056
ENSBTAG00000001730.4	0.1658218578	-2.0078597564
ENSBTAG00000001731.6	0.9318815221	-1.0212134532
ENSBTAG00000001734.5	1	-1
ENSBTAG00000001735.4	1	-1.0429364821
ENSBTAG00000001736.5	0.3528509282	-1.1451039303
ENSBTAG00000001737.6	1	-1.0823199259
ENSBTAG00000001739.5	1	1.0098866747
ENSBTAG00000001740.6	0.8058347854	1.0933400328
ENSBTAG00000001741.6	0.8306237669	-1.0894731102
ENSBTAG00000001744.4	1	-1.0091972613
ENSBTAG00000001745.4	0.070593154	1.6179434365
ENSBTAG00000001747.6	0.8601599678	-1.1194234484
ENSBTAG00000001748.4	0.5489389343	1.747841518
ENSBTAG00000001749.5	0.8553621363	-1.0621295996
ENSBTAG00000001751.6	1	-1.0655553412
ENSBTAG00000001752.4	0.7084200091	-1.1280892706
ENSBTAG00000001753.5	1	-1.0139666923
ENSBTAG00000001754.5	0.3395903805	-1.1393450461
ENSBTAG00000001755.5	1	-1
ENSBTAG00000001761.6	1	-1
ENSBTAG00000001762.6	1	-1.0171127577
ENSBTAG00000001763.6	0.8964765608	1.0270532353
ENSBTAG00000001764.6	1	-1.0329065117
ENSBTAG00000001765.4	1	-1
ENSBTAG00000001767.5	0.8642795684	1.1259470434
ENSBTAG00000001768.5	1	1.0003814359
ENSBTAG00000001770.6	1	1.1463043702
ENSBTAG00000001771.6	0.7447206187	1.0720966448
ENSBTAG00000001772.6	1	-1
ENSBTAG00000001773.5	1	1.0511884046
ENSBTAG00000001774.5	0.8451178906	1.1644188172
ENSBTAG00000001775.6	1	-1.1484439272
ENSBTAG00000001776.6	1	1.0086602237
ENSBTAG00000001777.3	0.6671650862	-1.0718795019
ENSBTAG00000001778.5	0.9008090956	-1.0466069749
ENSBTAG00000001780.6	0.1951282379	-1.3392932827
ENSBTAG00000001781.6	0.9306769173	1.053893298
ENSBTAG00000001782.3	1	-1.0059519348
ENSBTAG00000001785.6	0.0719519116	-1.582298127
ENSBTAG00000001786.6	1	-1.0482031671
ENSBTAG00000001788.6	1	1.0455851532
ENSBTAG00000001790.6	0.6603387671	1.0938300084
ENSBTAG00000001792.5	0.8869795483	1.0212904292
ENSBTAG00000001793.4	0.7266162297	1.3522612146
ENSBTAG00000001794.3	0.8367362904	-1.0282043892
ENSBTAG00000001795.6	0.5428979209	-1.1006980634
ENSBTAG00000001796.6	1	1.0166735489
ENSBTAG00000001801.4	0.6781987221	-1.1471625657
ENSBTAG00000001803.4	1	-1.0697146708
ENSBTAG00000001804.4	1	-1.0131488576
ENSBTAG00000001805.5	0.330259067	1.3098631954
ENSBTAG00000001806.6	1	1.147992041
ENSBTAG00000001807.5	0.5372897048	-1.1621315093
ENSBTAG00000001808.6	0.7034696252	-1.1291746383
ENSBTAG00000001809.6	1	-1
ENSBTAG00000001810.5	1	1.0268604408
ENSBTAG00000001812.6	1	1.0019934572
ENSBTAG00000001814.6	0.8506567236	1.1866933629
ENSBTAG00000001815.6	0.6132338364	-1.1100852784
ENSBTAG00000001816.5	0.8556419163	-1.1776723753
ENSBTAG00000001817.5	1	-1.0354624745
ENSBTAG00000001818.4	1	-1.0973481098
ENSBTAG00000001819.6	1	-1.0387975456
ENSBTAG00000001821.6	1	1.0006984982
ENSBTAG00000001822.6	1	1.0377380849
ENSBTAG00000001823.4	1	1.1321651647
ENSBTAG00000001824.5	1	1.0171593957
ENSBTAG00000001825.2	0.8146113887	-1.1849496515
ENSBTAG00000001826.5	0.6395861495	-1.1106750984
ENSBTAG00000001827.5	0.7261284726	-1.0794553105
ENSBTAG00000001828.5	1	1.0307366811
ENSBTAG00000001829.5	0.5811781516	-1.3412349152
ENSBTAG00000001830.3	1	1.3575310371
ENSBTAG00000001832.6	0.897997238	-1.0266216744
ENSBTAG00000001834.5	0.899050338	1.0392824428
ENSBTAG00000001835.6	0.4153659305	-1.091154187
ENSBTAG00000001838.5	1	1.0469674881
ENSBTAG00000001839.5	0.100817836	1.2318087056
ENSBTAG00000001840.5	1	-1.016208089
ENSBTAG00000001842.6	0.5531068668	1.1109509818
ENSBTAG00000001843.4	0.6681496053	1.0638516754
ENSBTAG00000001844.6	0.7843240741	-1.0738370523
ENSBTAG00000001845.6	1	1.0513360609
ENSBTAG00000001847.7	1	1.1087279953
ENSBTAG00000001848.6	1	-1.0296027687
ENSBTAG00000001851.6	1	-1.2728241094
ENSBTAG00000001852.6	0.0370340289	-1.3406838553
ENSBTAG00000001854.6	0.7494923988	1.1575021332
ENSBTAG00000001855.4	0.7591233175	-1.0408251638
ENSBTAG00000001856.5	0.5808946199	1.0929751663
ENSBTAG00000001857.6	1	1.0012076142
ENSBTAG00000001858.6	0.710381322	1.1499743157
ENSBTAG00000001861.7	1	1.0831438426
ENSBTAG00000001862.4	1	1.312540489
ENSBTAG00000001864.6	1	-1.1001735983
ENSBTAG00000001865.4	0.5000245676	-2.0744776518
ENSBTAG00000001866.4	1	-1
ENSBTAG00000001867.6	1	1.0710770458
ENSBTAG00000001868.5	0.8215931251	-1.0392597046
ENSBTAG00000001868.5, ENSBTAG00000053746.1	1	1.0287832878
ENSBTAG00000001870.5	1	1.1082160733
ENSBTAG00000001871.6	1	-1
ENSBTAG00000001872.5	1	1.0543713334
ENSBTAG00000001873.5	1	-1.0129569701
ENSBTAG00000001874.7	1	-1.0245933739
ENSBTAG00000001877.5	1	1.0026299126
ENSBTAG00000001879.6	0.8238894653	1.2384901639
ENSBTAG00000001881.6	1	1.2067707647
ENSBTAG00000001882.5	1	-1.1484011675
ENSBTAG00000001886.6	1	-1.0965352866
ENSBTAG00000001886.6, ENSBTAG00000044891.2, ENSBTAG00000045425.2	0.7084200091	-1.11193055
ENSBTAG00000001887.6	0.892066257	-1.0566462176
ENSBTAG00000001888.6	1	-1.0325096434
ENSBTAG00000001889.6	1	-1.1256505813
ENSBTAG00000001890.7	1	1.0120899134
ENSBTAG00000001892.5	1	-1.0354788397
ENSBTAG00000001893.6	1	1.8479766058
ENSBTAG00000001894.6	1	1.0810169561
ENSBTAG00000001895.6	1	-1.0367343006
ENSBTAG00000001898.6	1	1.1268691285
ENSBTAG00000001899.5	1	-1
ENSBTAG00000001900.6	1	-1.0963836943
ENSBTAG00000001901.5	1	-1
ENSBTAG00000001902.6	1	1.013847164
ENSBTAG00000001903.5	1	1.0067953575
ENSBTAG00000001904.5	0.902316773	1.0652390252
ENSBTAG00000001906.6	0.7744805432	-1.2437720535
ENSBTAG00000001908.6	0.8326271504	-1.0322258345
ENSBTAG00000001911.6	1	-1.0456196131
ENSBTAG00000001912.4	1	-1.0129074339
ENSBTAG00000001915.6	1	-1
ENSBTAG00000001917.4	1	-1
ENSBTAG00000001918.6	1	1.0004004596
ENSBTAG00000001919.4	1	1.0710778684
ENSBTAG00000001920.5	1	-1.0594797439
ENSBTAG00000001922.6	0.7309903683	1.0995439944
ENSBTAG00000001925.5	0.0884168806	-1.2696286934
ENSBTAG00000001926.4	0.9605827453	1.0146024475
ENSBTAG00000001927.5	0.0389772675	-1.3891537597
ENSBTAG00000001928.5	0.6345316561	-1.0651310523
ENSBTAG00000001931.4	1	1.1384964068
ENSBTAG00000001932.6	0.2852599211	-1.1266617089
ENSBTAG00000001933.4	0.8460718199	-1.0236864563
ENSBTAG00000001936.6	1	1.2167821728
ENSBTAG00000001937.4	0.8694032871	-1.0322694739
ENSBTAG00000001938.4	0.5905574488	-1.1601917431
ENSBTAG00000001939.5	0.7916528926	-1.1052876009
ENSBTAG00000001941.6	0.52999704	-1.1938395506
ENSBTAG00000001942.6	0.8878625003	1.0593635417
ENSBTAG00000001945.5	1	-1.0722662795
ENSBTAG00000001947.6	1	-1.0314187881
ENSBTAG00000001948.3	0.8535348457	-1.0319452223
ENSBTAG00000001950.5	0.48347914	-1.1801979004
ENSBTAG00000001952.6	0.1719333362	-1.2076386822
ENSBTAG00000001956.5	0.8046239763	-1.0916911806
ENSBTAG00000001957.5	1	-1.0084222568
ENSBTAG00000001959.6	0.5489389343	-1.5988413719
ENSBTAG00000001961.6	0.4532056005	1.8844757097
ENSBTAG00000001962.6	0.9490910589	1.0290238601
ENSBTAG00000001965.6	1	-1
ENSBTAG00000001966.6	0.5079092134	1.6803917397
ENSBTAG00000001968.6	1	-1.2356245254
ENSBTAG00000001969.6	1	1.0460582341
ENSBTAG00000001975.6	1	-1.0104864926
ENSBTAG00000001976.4	1	-1
ENSBTAG00000001977.5	0.7148424586	-1.0952802549
ENSBTAG00000001979.6	1	1.035930819
ENSBTAG00000001981.6	1	1.7287639582
ENSBTAG00000001981.6, ENSBTAG00000053616.1	0.0923880835	2.8916370994
ENSBTAG00000001981.6, ENSBTAG00000053616.1, ENSBTAG00000001981.6	0.0523616965	3.016138494
ENSBTAG00000001983.5	0.5005797638	-1.2032647266
ENSBTAG00000001985.6	1	-1.0974306959
ENSBTAG00000001987.5	1	-1.0093106973
ENSBTAG00000001988.4	0.7607804254	-1.0266793974
ENSBTAG00000001992.6	0.7302162492	-1.077741281
ENSBTAG00000001994.6	1	1.0160180466
ENSBTAG00000001996.6	1	1.0680197361
ENSBTAG00000001997.4	1	-1
ENSBTAG00000001998.6	1	-1
ENSBTAG00000001999.6	1	1.8652729699
ENSBTAG00000002000.3	0.8748227189	-1.0468764112
ENSBTAG00000002002.7	1	-1.11167042
ENSBTAG00000002004.3	0.8777404251	1.0990178863
ENSBTAG00000002006.6	0.8777404251	-1.0848278021
ENSBTAG00000002007.6	1	-1.0659498031
ENSBTAG00000002009.3	0.8352064277	1.2204972616
ENSBTAG00000002010.5	0.7285458198	1.1809978912
ENSBTAG00000002011.6	1	-1.1610692197
ENSBTAG00000002012.3	0.9761841043	1.0069575253
ENSBTAG00000002014.6	0.8999850574	1.032690929
ENSBTAG00000002015.5	0.7905993592	1.294544565
ENSBTAG00000002018.4	0.7846676471	-1.0327019256
ENSBTAG00000002019.6	0.7504871097	-1.0494269151
ENSBTAG00000002020.6	1	1.0994068116
ENSBTAG00000002021.5	1	1.1218966023
ENSBTAG00000002023.6	1	-1.0230884581
ENSBTAG00000002024.6	0.9999999999	1.4546433354
ENSBTAG00000002025.5	0.053034957	2.4922034176
ENSBTAG00000002026.6	0.8909795508	1.0167804858
ENSBTAG00000002027.5	1	-1.1267540176
ENSBTAG00000002028.5	0.6875460574	1.9237868777
ENSBTAG00000002029.6	1	1.0053650435
ENSBTAG00000002030.3	1	1.1509257
ENSBTAG00000002033.6	0.7800379814	-1.0934779588
ENSBTAG00000002034.5	1	1.3241080859
ENSBTAG00000002036.6	1	1.0539453815
ENSBTAG00000002037.6	1	-1.2154688797
ENSBTAG00000002038.5	0.7209077601	-1.0489613125
ENSBTAG00000002039.5	1	-1.0192026871
ENSBTAG00000002041.5	1	1.0999657718
ENSBTAG00000002042.5	0.9147837182	-1.0475100696
ENSBTAG00000002044.4	0.9271742226	1.0287722914
ENSBTAG00000002045.6	0.8513388904	-1.0437409042
ENSBTAG00000002046.5	0.9507716377	1.0146801576
ENSBTAG00000002048.5	0.6674826563	1.1260798172
ENSBTAG00000002049.4	0.6712956079	-1.0666411249
ENSBTAG00000002050.5	0.5574514531	1.3474348497
ENSBTAG00000002051.6	0.91209072	-1.0720610806
ENSBTAG00000002052.5	0.5124454037	1.2105104562
ENSBTAG00000002055.6	0.7430565243	1.1540914916
ENSBTAG00000002056.6	0.6838879194	1.1484110399
ENSBTAG00000002058.4	0.8389147007	1.1759869102
ENSBTAG00000002059.6	1	-1.0939158231
ENSBTAG00000002060.5	0.8786595978	-1.019787745
ENSBTAG00000002062.5	1	-1.142223865
ENSBTAG00000002065.4	1	-1.0104417682
ENSBTAG00000002066.5	1	-1
ENSBTAG00000002068.3	0.823667726	-1.0370646074
ENSBTAG00000002069.6	0.7216161137	1.0582051504
ENSBTAG00000002070.5	0.4809243863	-1.1328510875
ENSBTAG00000002072.6	1	1.0157066816
ENSBTAG00000002073.6	1	1.037517227
ENSBTAG00000002075.5	1	-1.1441152898
ENSBTAG00000002076.6	0.8036965385	1.2451923591
ENSBTAG00000002078.5	0.7033041258	-1.1087443858
ENSBTAG00000002080.5	0.9040641768	-1.0318069468
ENSBTAG00000002081.6	1	-1.008091354
ENSBTAG00000002082.6	0.8917299958	-1.0334465878
ENSBTAG00000002083.6	0.7916528926	-1.1418950168
ENSBTAG00000002084.6	1	1.0294575757
ENSBTAG00000002085.5	0.3111943032	-1.2500558558
ENSBTAG00000002086.6	0.7998013428	1.0704048609
ENSBTAG00000002087.6	0.1129263121	-1.3051088196
ENSBTAG00000002088.6	0.0782223439	-1.7541944181
ENSBTAG00000002089.6	1	1.0439013564
ENSBTAG00000002090.6	0.7905993591	1.3258916727
ENSBTAG00000002092.6	0.1924892707	1.7410068095
ENSBTAG00000002094.6	0.9126010044	1.0187762053
ENSBTAG00000002095.6	1	1.0001723365
ENSBTAG00000002096.6	0.9999999999	1.2738917738
ENSBTAG00000002097.6	1	1.1991293695
ENSBTAG00000002098.5	0.9076464863	-1.0227523082
ENSBTAG00000002099.5	1	-1
ENSBTAG00000002100.6	1	1.0014033224
ENSBTAG00000002101.6	1	1.0084896918
ENSBTAG00000002103.6	1	-1.1590123546
ENSBTAG00000002104.5	1	1.3317032688
ENSBTAG00000002105.5	0.9050066766	-1.0204020971
ENSBTAG00000002107.5	0.3112692816	1.4901687094
ENSBTAG00000002108.4	0.5176478227	1.0720909591
ENSBTAG00000002110.6	1	1.0213021968
ENSBTAG00000002112.6	1	-1.0089376738
ENSBTAG00000002113.5	1	1.5715040192
ENSBTAG00000002115.5	1	1.1675793079
ENSBTAG00000002116.5	0.6180324678	1.2290726781
ENSBTAG00000002117.6	1	-1.2423050024
ENSBTAG00000002121.4	0.9522002372	1.0215517817
ENSBTAG00000002123.4	1	-1.0132193805
ENSBTAG00000002125.6	1	-1.1749112891
ENSBTAG00000002126.4	0.8680560529	-1.1214736542
ENSBTAG00000002127.5	1	1.0434794749
ENSBTAG00000002128.5	0.8764009863	-1.0342639122
ENSBTAG00000002129.6	0.5631498392	-1.0878570673
ENSBTAG00000002130.6	0.9399266094	-1.0314346862
ENSBTAG00000002132.6	1	-1
ENSBTAG00000002134.4	1	-1
ENSBTAG00000002135.6	1	-1.3005315959
ENSBTAG00000002136.6	0.4246432266	-1.3945476671
ENSBTAG00000002137.6	0.6832146074	1.0988428734
ENSBTAG00000002138.6	0.9167714756	-1.067919307
ENSBTAG00000002139.6	1	1.2154370403
ENSBTAG00000002140.3	1	-1
ENSBTAG00000002143.5	1	1.1313950998
ENSBTAG00000002144.5	1	-1.0295217729
ENSBTAG00000002145.5	1	1.0861768367
ENSBTAG00000002147.6	1	-1.0001793109
ENSBTAG00000002148.4	0.8407811487	1.0682284322
ENSBTAG00000002150.4	0.6875460574	-2.0121607701
ENSBTAG00000002151.5	1	-1.4938326624
ENSBTAG00000002154.4	1	1.2209008117
ENSBTAG00000002157.6	0.0455052715	-6.3132983003
ENSBTAG00000002158.6	1	-1
ENSBTAG00000002163.5	1	-1.0171088982
ENSBTAG00000002164.6	1	-1.1694543581
ENSBTAG00000002166.6	1	-1.0026839705
ENSBTAG00000002167.4	1	-1.1264707983
ENSBTAG00000002169.6	1	-1
ENSBTAG00000002170.6	1	1.0358208105
ENSBTAG00000002171.7	0.3654922557	-1.2544005884
ENSBTAG00000002174.5	0.6875460574	1.6629569023
ENSBTAG00000002175.7	1	1.0024757122
ENSBTAG00000002176.6	0.6029445754	1.0829121823
ENSBTAG00000002177.6	1	-1.0578384845
ENSBTAG00000002178.6	0.3824824793	-1.2824195039
ENSBTAG00000002179.6	1	1.0646892359
ENSBTAG00000002180.5	1	-1.1505067078
ENSBTAG00000002181.6	0.8939988401	1.0702043889
ENSBTAG00000002182.5	0.5321112732	-1.0835090134
ENSBTAG00000002185.5	1	-1.0344465646
ENSBTAG00000002186.6	0.0924412338	1.969474538
ENSBTAG00000002187.5	0.4269965296	-1.1393425867
ENSBTAG00000002188.6	0.1223251563	-1.9941856865
ENSBTAG00000002189.6	0.7112696655	-1.207571647
ENSBTAG00000002190.6	0.6658380986	-1.1792644157
ENSBTAG00000002191.6	1	1.0038916038
ENSBTAG00000002192.5	1	1.2498736953
ENSBTAG00000002194.5	0.4276918152	1.2691945672
ENSBTAG00000002199.5	1	-1.0201925755
ENSBTAG00000002201.7	1	-1.0520363179
ENSBTAG00000002202.6	1	1.0650336612
ENSBTAG00000002203.6	0.6581772409	-1.1138841699
ENSBTAG00000002205.6	1	1.0136632926
ENSBTAG00000002206.5	1	-1
ENSBTAG00000002209.6	0.8917890166	-1.0292315695
ENSBTAG00000002210.6	0.569197714	1.175898059
ENSBTAG00000002211.6	0.424112246	1.6118465109
ENSBTAG00000002214.4	1	1.1089992429
ENSBTAG00000002215.5	1	1.2209266666
ENSBTAG00000002216.4	1	-1.314436169
ENSBTAG00000002219.6	0.7502338467	1.0891025453
ENSBTAG00000002220.6	0.4074224147	-1.1223992748
ENSBTAG00000002223.3	0.8601599678	1.1530341926
ENSBTAG00000002224.6	0.8747523423	-1.1357650978
ENSBTAG00000002226.5	0.8146113887	1.2098490472
ENSBTAG00000002227.5	0.8146113887	1.2318513824
ENSBTAG00000002231.6	1	1.0071819164
ENSBTAG00000002232.6	1	1.427963448
ENSBTAG00000002233.6	1	1.0329750738
ENSBTAG00000002236.5	0.3937579708	-1.1649655361
ENSBTAG00000002238.4	0.9246388639	1.0442706393
ENSBTAG00000002240.6	1	1.0738197202
ENSBTAG00000002242.6	1	1.0665454014
ENSBTAG00000002243.4	0.680512973	-1.1216133262
ENSBTAG00000002245.6	1	-1.0971274856
ENSBTAG00000002247.5	1	-1
ENSBTAG00000002248.6	1	1.0940212885
ENSBTAG00000002249.5	1	-1.0652964705
ENSBTAG00000002251.5	1	1.1447647631
ENSBTAG00000002252.5	1	-1
ENSBTAG00000002253.6	1	-1
ENSBTAG00000002255.6	1	-1
ENSBTAG00000002256.4	1	1.0165275983
ENSBTAG00000002257.6	1	1.4410384708
ENSBTAG00000002258.3	1	-1.3952584594
ENSBTAG00000002260.6	1	-1.080017397
ENSBTAG00000002261.5	1	-1.0548267592
ENSBTAG00000002266.5	1	1.0948880647
ENSBTAG00000002267.6	1	1.0356961533
ENSBTAG00000002271.6	0.5763295087	1.1938513462
ENSBTAG00000002272.6	0.9999999999	1.0868265915
ENSBTAG00000002275.6	0.7564877018	1.0632692197
ENSBTAG00000002277.6	0.9369909717	1.037394471
ENSBTAG00000002278.6	1	-1.0285317708
ENSBTAG00000002278.6, ENSBTAG00000048973.1	0.4051407849	1.487548159
ENSBTAG00000002278.6, ENSBTAG00000048973.1, ENSBTAG00000002278.6, ENSBTAG00000048973.1	0.6292045727	1.4077951209
ENSBTAG00000002279.5	0.6102100042	1.1160902563
ENSBTAG00000002280.6	0.9373251192	1.0157065743
ENSBTAG00000002281.6	1	1.150378629
ENSBTAG00000002282.2	0.7649265949	1.0273651569
ENSBTAG00000002283.6	0.2156885983	1.5526786807
ENSBTAG00000002286.4	0.1758366548	1.6519097418
ENSBTAG00000002287.4	1	-1.0280740083
ENSBTAG00000002289.5	1	-1.0161562517
ENSBTAG00000002290.6	1	-1.0014084828
ENSBTAG00000002291.6	1	1.1072041884
ENSBTAG00000002292.6	0.1606988358	2.303202746
ENSBTAG00000002293.3	0.902316773	1.0665689985
ENSBTAG00000002294.6	1	-1.0674887961
ENSBTAG00000002295.6	1	1.0946889647
ENSBTAG00000002295.6, ENSBTAG00000053120.1	1	1.0525754835
ENSBTAG00000002296.3	1	1.1340432532
ENSBTAG00000002297.6	1	-1.0066902105
ENSBTAG00000002298.5	1	-1.1547715223
ENSBTAG00000002299.5	0.3766036667	-1.2216079451
ENSBTAG00000002300.6	1	-1
ENSBTAG00000002302.3	0.1631613988	1.3532103863
ENSBTAG00000002303.6	0.939162929	-1.0413311357
ENSBTAG00000002305.6	1	1.0307123691
ENSBTAG00000002306.5	0.7055182689	1.1247062533
ENSBTAG00000002309.6	0.3750614144	2.0397482344
ENSBTAG00000002311.4	0.7112696655	-1.1995973546
ENSBTAG00000002313.6	1	-1.1365744536
ENSBTAG00000002315.5	0.1505116313	1.6181409762
ENSBTAG00000002316.5	0.9999999999	-1.1624291929
ENSBTAG00000002317.6	0.0282664555	2.8156727749
ENSBTAG00000002319.6	1	1.2937484042
ENSBTAG00000002321.5	1	-1.0343131733
ENSBTAG00000002323.6	1	1.0446443587
ENSBTAG00000002326.5	0.2654261258	-1.2550357218
ENSBTAG00000002327.5	0.7013342581	-1.0617761601
ENSBTAG00000002328.6	0.8272225968	1.0689764621
ENSBTAG00000002329.6	1	1.1234820847
ENSBTAG00000002331.6	0.5236941774	-1.3712168868
ENSBTAG00000002332.3	1	-1.0397662304
ENSBTAG00000002333.6	0.1263191374	-1.4189413839
ENSBTAG00000002335.5	0.1797842277	2.3239772371
ENSBTAG00000002336.6	0.9066728586	-1.0642418455
ENSBTAG00000002340.5	1	1.3089007342
ENSBTAG00000002341.5	0.8878625003	1.0870549866
ENSBTAG00000002344.6	0.5971574729	1.1915233149
ENSBTAG00000002345.6	1	-1.0949040341
ENSBTAG00000002345.6, ENSBTAG00000002346.6	0.5969058412	1.2425833015
ENSBTAG00000002346.6	1	1.0066134447
ENSBTAG00000002347.7	1	1.019550388
ENSBTAG00000002348.5	1	-1.0079614301
ENSBTAG00000002349.6	1	-1.0103550416
ENSBTAG00000002350.6	0.3163154649	-1.1981489102
ENSBTAG00000002352.6	0.6274132991	1.1359932276
ENSBTAG00000002355.5	1	1.0456764462
ENSBTAG00000002356.6	0.8190441085	-1.0537695185
ENSBTAG00000002357.6	0.8269163696	-1.0738132102
ENSBTAG00000002361.6	0.4532056004	1.8054249243
ENSBTAG00000002362.4	0.9999999999	-1.1260932834
ENSBTAG00000002363.6	0.6207046272	-1.1419988598
ENSBTAG00000002367.5	0.8393096334	1.0333676446
ENSBTAG00000002368.6	1	-1.0151610022
ENSBTAG00000002369.4	1	-1.2437149194
ENSBTAG00000002370.6	1	1.0039530383
ENSBTAG00000002374.6	1	-1.0016536733
ENSBTAG00000002376.2	1	-1.0239448859
ENSBTAG00000002377.6	0.9429557747	-1.0126801567
ENSBTAG00000002378.6	0.2350882806	1.1816673945
ENSBTAG00000002381.6	0.496207762	-1.1133259366
ENSBTAG00000002382.6	0.7494923987	1.1165913206
ENSBTAG00000002385.5	1	1.2085391134
ENSBTAG00000002389.5	0.8958888777	1.0350546092
ENSBTAG00000002390.4	1	1.4538815655
ENSBTAG00000002391.5	0.0350082716	2.4499433511
ENSBTAG00000002392.6	0.3438708948	1.9550719755
ENSBTAG00000002393.5	0.8319027414	-1.202498856
ENSBTAG00000002394.5	1	1.0368305977
ENSBTAG00000002395.6	1	1.038827846
ENSBTAG00000002398.6	1	-1
ENSBTAG00000002401.4	1	-1.2914155677
ENSBTAG00000002402.6	1	-1.0247346842
ENSBTAG00000002404.6	0.894481193	1.0228513222
ENSBTAG00000002407.6	1	-1.0645220722
ENSBTAG00000002408.6	1	1.0475456766
ENSBTAG00000002411.6	0.7705353465	-1.042882141
ENSBTAG00000002412.5	0.7208713262	1.0557814754
ENSBTAG00000002413.6	1	1.004784317
ENSBTAG00000002414.5	1	1.0461133287
ENSBTAG00000002415.6	0.3236277015	1.1691200496
ENSBTAG00000002416.6	1	1.06397162
ENSBTAG00000002417.5	0.9999999999	1.4078271369
ENSBTAG00000002418.7	1	-1.2856506241
ENSBTAG00000002419.3	1	-1.0005226659
ENSBTAG00000002422.6	0.4734691377	1.3352165993
ENSBTAG00000002423.6	0.8645547021	1.0512056752
ENSBTAG00000002425.6	1	-1.0721502791
ENSBTAG00000002428.4	0.8661583536	-1.0486913204
ENSBTAG00000002430.6	0.8355918474	-1.029848056
ENSBTAG00000002431.6	1	-1.0211548619
ENSBTAG00000002432.5	1	-1.1682418131
ENSBTAG00000002434.4	0.6502190044	1.1348299158
ENSBTAG00000002435.6	1	1.1298031824
ENSBTAG00000002440.6	0.6875460574	1.6263542502
ENSBTAG00000002441.6	1	-1
ENSBTAG00000002444.6	0.2899199777	-1.3647237587
ENSBTAG00000002445.5	1	1.0382255439
ENSBTAG00000002446.3	1	-1
ENSBTAG00000002447.5	1	1.1543383588
ENSBTAG00000002448.6	1	-1
ENSBTAG00000002451.6	1	1.3019767277
ENSBTAG00000002452.5	0.7141858263	-1.047496852
ENSBTAG00000002454.6	1	-1.0285313326
ENSBTAG00000002455.5	1	1.1386942617
ENSBTAG00000002457.4	0.5795467592	-1.0658636626
ENSBTAG00000002458.6	1	-1.0332537682
ENSBTAG00000002460.6	0.1479022061	2.5863534811
ENSBTAG00000002462.6	1	1.0047918467
ENSBTAG00000002463.6	0.7265468809	-1.0444387955
ENSBTAG00000002464.5	0.5428127029	-1.2533161189
ENSBTAG00000002468.4	0.8545073692	-1.0275695015
ENSBTAG00000002469.6	1	1.2096570009
ENSBTAG00000002470.5	1	1.0336074836
ENSBTAG00000002471.6	1	1.1820856828
ENSBTAG00000002472.6	1	-1.1096289608
ENSBTAG00000002473.3	0.6361619736	1.1987225092
ENSBTAG00000002474.5	1	1.095082191
ENSBTAG00000002475.4	0.8476073452	-1.0395172423
ENSBTAG00000002476.5	1	1.0567836602
ENSBTAG00000002477.6	0.270236412	-1.3879026412
ENSBTAG00000002478.5	1	-1.0148870779
ENSBTAG00000002479.5	1	1.0381752868
ENSBTAG00000002480.6	1	1.0296718023
ENSBTAG00000002481.5	0.6477616386	-1.2245297045
ENSBTAG00000002483.6	1	1.3021147736
ENSBTAG00000002484.6	1	1.0522437362
ENSBTAG00000002485.6	0.3586849673	1.8430231643
ENSBTAG00000002485.6, ENSBTAG00000044630.2	0.0161342114	2.726349049
ENSBTAG00000002487.6	0.9169872523	1.0461925622
ENSBTAG00000002488.6	1	1.163803536
ENSBTAG00000002489.6	1	-1
ENSBTAG00000002490.5	0.1540717572	1.4258121232
ENSBTAG00000002492.5	0.6477616386	1.4354443407
ENSBTAG00000002493.3	1	1.0085314326
ENSBTAG00000002495.6	1	1.045786099
ENSBTAG00000002497.6	1	1.1154314236
ENSBTAG00000002500.5	0.6361619737	1.2682669759
ENSBTAG00000002501.6	0.7640938106	1.0448233421
ENSBTAG00000002503.5	0.8715345635	-1.1093210034
ENSBTAG00000002504.6	1	1.0039662577
ENSBTAG00000002505.6	1	-1
ENSBTAG00000002507.4	0.4149067729	-1.0800326028
ENSBTAG00000002508.3	1	1.90154256
ENSBTAG00000002510.5	0.4687193025	1.1085637561
ENSBTAG00000002512.4	1	1.045802605
ENSBTAG00000002515.6	0.4808791199	1.6029048411
ENSBTAG00000002516.6	0.902316773	1.0763037795
ENSBTAG00000002518.6	1	-1
ENSBTAG00000002520.6	0.3774944478	1.2094083857
ENSBTAG00000002522.5	1	-1.0275113496
ENSBTAG00000002524.4	0.9999999999	-1.0202804981
ENSBTAG00000002525.5	1	1.0110591372
ENSBTAG00000002526.6	0.9358113912	-1.0265687106
ENSBTAG00000002527.6	1	-1.0089442877
ENSBTAG00000002528.7	0.8416944341	1.0298413586
ENSBTAG00000002531.6	0.2985045775	1.3142529229
ENSBTAG00000002534.6	0.7554688587	1.1598585315
ENSBTAG00000002539.5	0.8601599679	1.1160752285
ENSBTAG00000002539.5, ENSBTAG00000048772.1, ENSBTAG00000044720.2	0.48901304	1.2322508936
ENSBTAG00000002542.4	0.9733881597	1.0078906161
ENSBTAG00000002545.4	1	1.0457512482
ENSBTAG00000002549.5	0.6229529444	1.0517271212
ENSBTAG00000002550.4	1	-1.1386652562
ENSBTAG00000002551.4	0.2102936038	1.9161620649
ENSBTAG00000002554.6	0.3077433017	1.7183481646
ENSBTAG00000002555.4	1	1.0134518768
ENSBTAG00000002557.6	1	-1.0048402791
ENSBTAG00000002559.6	1	1.0112107569
ENSBTAG00000002561.5	0.6152041517	-1.1569628855
ENSBTAG00000002562.5	0.7167552406	1.1364246094
ENSBTAG00000002563.5	0.274012884	-2.929427803
ENSBTAG00000002564.6	0.2670000561	1.874542362
ENSBTAG00000002565.4	1	-1.2271265222
ENSBTAG00000002566.6	1	1.2597366261
ENSBTAG00000002566.6, ENSBTAG00000042418.2	1	1.1974547367
ENSBTAG00000002568.6	1	-1.0106144465
ENSBTAG00000002570.6	1	-1.003788134
ENSBTAG00000002571.6	1	-1.0497103254
ENSBTAG00000002573.5	0.9267175787	1.0422377027
ENSBTAG00000002574.6	1	-1.4237371455
ENSBTAG00000002575.6	1	1.0022508623
ENSBTAG00000002576.6	1	-1.0083723418
ENSBTAG00000002578.6	0.278712892	1.240715439
ENSBTAG00000002579.6	0.7865449055	1.0408656878
ENSBTAG00000002580.6	0.1779679148	-1.2581625831
ENSBTAG00000002581.4	1	1.2821521674
ENSBTAG00000002583.6	1	-1.1993816721
ENSBTAG00000002585.6	0.6250368486	1.7424369898
ENSBTAG00000002586.6	0.6519414539	1.1873320578
ENSBTAG00000002590.6	1	1.0182206512
ENSBTAG00000002591.6	1	1.0391669698
ENSBTAG00000002593.5	1	1.0483540089
ENSBTAG00000002594.5	1	1.121524626
ENSBTAG00000002595.6	1	1.0060287937
ENSBTAG00000002596.6	1	-1.0801604918
ENSBTAG00000002599.6	0.5036570531	1.4091322447
ENSBTAG00000002600.6	1	1.1786474425
ENSBTAG00000002603.5	0.8831279255	1.0699569199
ENSBTAG00000002604.6	1	-1
ENSBTAG00000002605.6	1	1.0309605925
ENSBTAG00000002606.6	0.8596111278	-1.0603483439
ENSBTAG00000002608.6	0.2120741995	1.2358236494
ENSBTAG00000002609.4	1	-1
ENSBTAG00000002610.6	0.5285213599	-1.0902984461
ENSBTAG00000002612.7	0.9999999999	-1.1433079199
ENSBTAG00000002613.5	1	-1.2032272748
ENSBTAG00000002614.6	1	1.0464219054
ENSBTAG00000002615.5	1	1.0937797632
ENSBTAG00000002620.5	1	-1.0783005458
ENSBTAG00000002623.5	1	-1.0336183655
ENSBTAG00000002624.6	0.5117620198	-1.2670719773
ENSBTAG00000002625.6	1	-1.0108762734
ENSBTAG00000002627.5	1	1.4370341187
ENSBTAG00000002627.5, ENSBTAG00000029797.2	0.805735847	1.0702156547
ENSBTAG00000002628.5	0.4766984004	-1.1234217419
ENSBTAG00000002629.4	1	-1.057948204
ENSBTAG00000002630.6	0.7112696655	1.2622753689
ENSBTAG00000002631.6	0.6178968246	-1.1429228472
ENSBTAG00000002632.6	1	-1
ENSBTAG00000002633.6	0.1340025817	1.3016250442
ENSBTAG00000002635.4	1	-1.0674434641
ENSBTAG00000002639.6	0.8458370743	-1.0300138876
ENSBTAG00000002640.6	1	1.0302097266
ENSBTAG00000002642.6	1	-1
ENSBTAG00000002643.6	1	-1.0022183725
ENSBTAG00000002644.4	0.6073737985	1.4911738068
ENSBTAG00000002645.5	1	1.0062096484
ENSBTAG00000002646.6	0.8988304094	-1.0316036153
ENSBTAG00000002647.4	1	1.083473211
ENSBTAG00000002648.3	0.8284657581	-1.0307885357
ENSBTAG00000002650.5	0.8920335836	-1.0278705635
ENSBTAG00000002651.6	1	-1.0445956994
ENSBTAG00000002651.6, Gene_472, ENSBTAG00000011399.5	1	-1.1904709331
ENSBTAG00000002654.5	1	1.0046269406
ENSBTAG00000002655.5	0.3921747668	-1.2977649625
ENSBTAG00000002657.6	0.4261074165	1.1688789336
ENSBTAG00000002658.5	1	1.0379182005
ENSBTAG00000002661.6	0.025471907	2.6916417705
ENSBTAG00000002663.6	0.868056053	-1.0732951442
ENSBTAG00000002664.5	1	-1.1626344375
ENSBTAG00000002668.6	0.8556419164	-1.0817335552
ENSBTAG00000002669.5	1	1.0373200053
ENSBTAG00000002670.3	1	1.0172437126
ENSBTAG00000002673.5	1	-1.1975367853
ENSBTAG00000002674.5	1	-1
ENSBTAG00000002675.4	1	-1.0823105539
ENSBTAG00000002676.5	0.4539639917	1.1214081707
ENSBTAG00000002678.3	0.810265781	-1.0842639735
ENSBTAG00000002680.5	1	1.2021311015
ENSBTAG00000002682.6	1	-1.0706624089
ENSBTAG00000002683.6	1	1.2977017225
ENSBTAG00000002685.6	1	1.0074782384
ENSBTAG00000002687.5	0.6875460574	1.3906752692
ENSBTAG00000002688.6	1	-1.0479967332
ENSBTAG00000002688.6, ENSBTAG00000042126.2	0.6073737985	1.5629571925
ENSBTAG00000002689.6	0.5971574729	1.1908664641
ENSBTAG00000002690.5	0.4836737367	1.1529066093
ENSBTAG00000002691.6	0.0809870928	-1.7841454445
ENSBTAG00000002693.6	0.8506567235	1.104257223
ENSBTAG00000002693.6, ENSBTAG00000043249.2, ENSBTAG00000042166.2, ENSBTAG00000042536.2, ENSBTAG00000054897.1	0.3244501235	1.4336738395
ENSBTAG00000002695.6	1	1.1098598659
ENSBTAG00000002697.6	0.2545895795	1.2919976579
ENSBTAG00000002698.5	0.812910141	-1.0901827128
ENSBTAG00000002699.6	0.7266162297	1.694628934
ENSBTAG00000002700.5	1	-1
ENSBTAG00000002701.6	1	1.0132414707
ENSBTAG00000002702.6	1	1.2577229785
ENSBTAG00000002703.5	0.7537745017	-1.0698108833
ENSBTAG00000002704.5	1	1.0545427453
ENSBTAG00000002705.6	1	1.1697226083
ENSBTAG00000002706.5	1	-1.0073773332
ENSBTAG00000002707.6	0.7890452615	-1.074435002
ENSBTAG00000002708.6	1	1.0129158117
ENSBTAG00000002709.4	0.5652853182	-1.1082686534
ENSBTAG00000002710.6	1	1.0175741123
ENSBTAG00000002712.6	0.7167552406	1.1277617554
ENSBTAG00000002714.6	0.9483421831	1.0211972634
ENSBTAG00000002715.5	0.8711942156	-1.0293276606
ENSBTAG00000002716.6	0.8046239763	1.1139914847
ENSBTAG00000002717.6	1	1.1298070396
ENSBTAG00000002718.5	0.7494923987	1.1553151429
ENSBTAG00000002719.6	0.8146113887	-1.2647664676
ENSBTAG00000002720.5	1	1.0414883475
ENSBTAG00000002721.6	1	1.1817573397
ENSBTAG00000002724.6	1	-1.0399030563
ENSBTAG00000002725.4	1	-1.0162229758
ENSBTAG00000002726.5	0.9008090956	1.0465538535
ENSBTAG00000002727.5	0.4500424458	-1.210384637
ENSBTAG00000002728.7	1	-1.0245170003
ENSBTAG00000002730.5	0.8642795684	1.1559742198
ENSBTAG00000002733.4	1	-1
ENSBTAG00000002734.5	0.9856522353	1.0039441075
ENSBTAG00000002735.6	0.7268124021	-1.0509315022
ENSBTAG00000002736.6	1	-1.0021818848
ENSBTAG00000002737.6	1	-1.0245097732
ENSBTAG00000002738.3	1	1.1456497639
ENSBTAG00000002739.6	1	1.0539970399
ENSBTAG00000002741.4	1	-1
ENSBTAG00000002742.6	0.7800379814	-1.10661847
ENSBTAG00000002743.3	0.7218439044	1.0911949403
ENSBTAG00000002744.6	1	1.0467506631
ENSBTAG00000002745.5	0.5486979595	1.0860971105
ENSBTAG00000002746.5	0.3575711571	-1.1100366469
ENSBTAG00000002747.6	1	1.0485885344
ENSBTAG00000002748.5	0.4232841421	1.3624591985
ENSBTAG00000002749.6	1	-1
ENSBTAG00000002750.5	1	1.0701891405
ENSBTAG00000002751.6	0.6875460574	1.5306046316
ENSBTAG00000002755.4	0.8878625003	1.0838024431
ENSBTAG00000002756.6	0.8036965385	-1.164576064
ENSBTAG00000002757.3	1	1.3301015151
ENSBTAG00000002763.6	1	1.041393294
ENSBTAG00000002764.6	0.5000245676	-2.3573333381
ENSBTAG00000002765.5	1	1.0180084013
ENSBTAG00000002767.6	1	1.9790663224
ENSBTAG00000002768.5	0.8632021715	-1.0625037168
ENSBTAG00000002769.6	1	-1.3170897615
ENSBTAG00000002769.6, ENSBTAG00000043472.2	0.6445455538	1.1183487734
ENSBTAG00000002770.6	1	1.006427109
ENSBTAG00000002772.4	0.2891592229	2.5029201967
ENSBTAG00000002773.6	1	1.1071203898
ENSBTAG00000002774.6	1	-1.0141037536
ENSBTAG00000002775.4	1	-1.1347827284
ENSBTAG00000002778.6	0.9653719486	-1.0133429287
ENSBTAG00000002779.6	0.4808791199	-1.6791496277
ENSBTAG00000002782.5	0.7704101447	1.0854320927
ENSBTAG00000002783.6	0.7702945643	-1.0890215542
ENSBTAG00000002784.6	1	-1.0087740023
ENSBTAG00000002786.6	0.9999999999	-1.3856148672
ENSBTAG00000002788.5	0.4890615224	-1.1860146159
ENSBTAG00000002791.5	0.8855683705	-1.0583316337
ENSBTAG00000002792.6	0.6292045727	1.2768083253
ENSBTAG00000002795.6	0.8831279254	1.0861595645
ENSBTAG00000002796.6	1	-1.0814354694
ENSBTAG00000002798.5	1	-1.1033076641
ENSBTAG00000002799.6	1	1.0798899992
ENSBTAG00000002803.5	1	-1
ENSBTAG00000002804.7	0.3244501235	1.4353017458
ENSBTAG00000002808.5	0.6738806244	1.074848407
ENSBTAG00000002809.6	1	1.0145552041
ENSBTAG00000002810.6	1	1.0153141509
ENSBTAG00000002813.5	0.5248739137	-1.1653959181
ENSBTAG00000002816.6	1	1.3179385722
ENSBTAG00000002817.6	1	1.1591204982
ENSBTAG00000002820.4	0.5747494495	1.1333866108
ENSBTAG00000002822.4	1	-1.0975467551
ENSBTAG00000002823.5	0.3824824793	1.2890088949
ENSBTAG00000002824.5	1	-1.0416028945
ENSBTAG00000002826.6	1	-1.261607618
ENSBTAG00000002827.6	0.7188778887	-1.0752752567
ENSBTAG00000002828.6	1	-1
ENSBTAG00000002828.6, ENSBTAG00000010662.6	1	1.0027300045
ENSBTAG00000002829.4	0.6587036745	-1.0531588677
ENSBTAG00000002830.6	1	1.002644593
ENSBTAG00000002833.6	1	1.0119698272
ENSBTAG00000002834.6	0.0567951514	2.1595552005
ENSBTAG00000002835.6	0.892066257	-1.0797272153
ENSBTAG00000002836.6	1	1.0837924028
ENSBTAG00000002837.6	0.8046239763	-1.0958212684
ENSBTAG00000002842.4	1	-1.0562944743
ENSBTAG00000002843.6	0.9999999999	-1.1011096494
ENSBTAG00000002844.5	0.5574514531	-1.3409971772
ENSBTAG00000002845.6	1	-1.0129654508
ENSBTAG00000002846.5	1	-1.0937480356
ENSBTAG00000002847.6	0.4032761703	-1.1584936027
ENSBTAG00000002848.5	0.6778135876	1.288037326
ENSBTAG00000002849.6	1	1.0031490124
ENSBTAG00000002850.5	1	1.0033528355
ENSBTAG00000002853.6	0.7266162297	-1.6254650352
ENSBTAG00000002854.6	1	-1.0455169687
ENSBTAG00000002856.4	1	-1
ENSBTAG00000002858.6	1	-1.0175159259
ENSBTAG00000002859.6	1	-1.0598225959
ENSBTAG00000002863.6	0.5198592266	-1.1049555323
ENSBTAG00000002865.6	0.6250368486	1.6800194111
ENSBTAG00000002866.4	0.7800379813	-1.1230546916
ENSBTAG00000002868.4	1	-1
ENSBTAG00000002869.4	0.6061450537	-1.0812912141
ENSBTAG00000002871.6	0.6571477704	1.0571351979
ENSBTAG00000002874.4	0.6142095914	-1.1085259166
ENSBTAG00000002878.6	0.6875460574	1.3692651311
ENSBTAG00000002879.6	0.7610381036	1.1024871337
ENSBTAG00000002880.7	0.3366286858	1.9668054882
ENSBTAG00000002881.4	1	-1.0183244934
ENSBTAG00000002882.6	0.4714041362	-1.2989439492
ENSBTAG00000002883.6	1	-1.0803355858
ENSBTAG00000002883.6, ENSBTAG00000036851.2	1	1.0448569202
ENSBTAG00000002885.6	1	1.0318599349
ENSBTAG00000002887.6	1	-1
ENSBTAG00000002888.6	1	1.2455134043
ENSBTAG00000002890.6	0.8881168131	1.0218309964
ENSBTAG00000002891.4	1	-1.0227168556
ENSBTAG00000002894.4	1	1.1801940404
ENSBTAG00000002895.4	1	-1
ENSBTAG00000002896.6	1	-1.3746882653
ENSBTAG00000002898.5	0.1371008237	-3.7437177033
ENSBTAG00000002900.5	1	-1.0954917697
ENSBTAG00000002902.5	1	1.1380694654
ENSBTAG00000002902.5, ENSBTAG00000026249.4	0.7495990567	1.0957906266
ENSBTAG00000002904.5	1	1.0132883223
ENSBTAG00000002907.7	1	-1.0113137452
ENSBTAG00000002907.7, ENSBTAG00000051952.1	1	1.0087493109
ENSBTAG00000002908.3	1	1.0046374859
ENSBTAG00000002910.6	0.8036965385	-1.2807118248
ENSBTAG00000002913.6	1	-1
ENSBTAG00000002914.5	1	-1.0616599013
ENSBTAG00000002915.5	1	1.1640073653
ENSBTAG00000002917.7	0.6637889792	1.3929410188
ENSBTAG00000002918.4	0.8238894653	-1.2438110175
ENSBTAG00000002919.4	1	-1.0472463167
ENSBTAG00000002920.5	1	-1.3538494513
ENSBTAG00000002920.5, ENSBTAG00000030085.2	0.8016084729	1.1191743813
ENSBTAG00000002921.4	0.8715345635	-1.0834649042
ENSBTAG00000002922.5	0.8878625003	-1.0900593517
ENSBTAG00000002923.5	0.8146113888	1.1579571656
ENSBTAG00000002924.5	1	-2.1415193206
ENSBTAG00000002928.4	1	-1
ENSBTAG00000002929.6	1	-1.1361052273
ENSBTAG00000002931.6	1	-1.236933866
ENSBTAG00000002934.5	0.7539666915	-1.4946188869
ENSBTAG00000002935.6	1	1.01280628
ENSBTAG00000002936.6	1	1.1739155944
ENSBTAG00000002937.6	1	1.0336917264
ENSBTAG00000002938.6	0.2266891579	2.0458832626
ENSBTAG00000002939.4	0.9185192718	-1.0173900422
ENSBTAG00000002940.5	1	-1.1069425788
ENSBTAG00000002941.5	0.9999999999	1.1305182195
ENSBTAG00000002942.6	1	1.2015089514
ENSBTAG00000002943.5	1	-1
ENSBTAG00000002944.3	0.8851100094	-1.019204513
ENSBTAG00000002947.6	1	-1.0343722968
ENSBTAG00000002948.6	0.8939988401	1.0740580026
ENSBTAG00000002949.4	0.4001938158	1.1506685391
ENSBTAG00000002950.6	1	1.0063917181
ENSBTAG00000002951.6	1	1.0847979984
ENSBTAG00000002952.4	1	-1.1179071676
ENSBTAG00000002953.6	0.7816895186	-1.0421040969
ENSBTAG00000002956.5	1	1.0403332132
ENSBTAG00000002959.6	0.9999999999	1.0184858658
ENSBTAG00000002960.6	0.1994216035	1.2083484629
ENSBTAG00000002960.6, ENSBTAG00000029861.2	1	1.4817039005
ENSBTAG00000002962.6	0.4532056005	-2.0463353057
ENSBTAG00000002963.3	1	-1
ENSBTAG00000002964.6	0.5000245676	-2.6290030034
ENSBTAG00000002965.6	1	1.3190904902
ENSBTAG00000002966.6	1	1.0027436131
ENSBTAG00000002970.6	0.8805249105	1.076153212
ENSBTAG00000002971.6	1	-1.0395657278
ENSBTAG00000002972.6	1	1.3646398485
ENSBTAG00000002973.4	0.8319027414	1.1436466722
ENSBTAG00000002974.6	1	1.1348594853
ENSBTAG00000002976.6	1	1.1308224177
ENSBTAG00000002977.6	0.8972331139	1.0328912397
ENSBTAG00000002978.4	1	1.0236269519
ENSBTAG00000002979.6	1	1.2038722954
ENSBTAG00000002980.6	0.552967505	-1.1268816451
ENSBTAG00000002981.6	0.2380932334	-1.9122628823
ENSBTAG00000002982.5	0.0928963106	-1.3982365141
ENSBTAG00000002983.5	1	-1.563663613
ENSBTAG00000002985.5	0.0371509246	2.6671617473
ENSBTAG00000002988.6	0.7055182908	-1.0923256931
ENSBTAG00000002993.3	0.7297660829	-1.0705368125
ENSBTAG00000002995.5	0.6277026983	-1.0987620135
ENSBTAG00000002996.6	1	-1.0742426916
ENSBTAG00000002997.7	1	-1.1079146558
ENSBTAG00000002998.6	1	1.082596809
ENSBTAG00000002999.5	0.6259772272	1.1508642217
ENSBTAG00000003000.5	1	-1.1044283438
ENSBTAG00000003001.3	1	-1.0006083612
ENSBTAG00000003002.6	0.910369179	1.0595888302
ENSBTAG00000003006.6	1	-1
ENSBTAG00000003012.6	1	-1.0167451884
ENSBTAG00000003014.5	1	-1.0048880188
ENSBTAG00000003015.6	0.892066257	-1.0843471824
ENSBTAG00000003016.5	1	-1.0539279494
ENSBTAG00000003017.6	0.7266162297	-1.5109947683
ENSBTAG00000003018.6	0.6637889792	1.2709128147
ENSBTAG00000003019.5	1	1.648953804
ENSBTAG00000003020.6	1	-1.0385230338
ENSBTAG00000003021.5	1	-1.1069359416
ENSBTAG00000003022.5	1	-1
ENSBTAG00000003023.6	1	-1
ENSBTAG00000003025.6	1	1.0589463044
ENSBTAG00000003027.5	1	1.6376455369
ENSBTAG00000003030.6	1	1.0864716885
ENSBTAG00000003033.3	0.7744805432	-1.3492000372
ENSBTAG00000003034.6	0.6233389865	-1.0836227436
ENSBTAG00000003035.6	0.701298789	1.2143784282
ENSBTAG00000003036.7	1	1.0157829019
ENSBTAG00000003038.5	0.7791376998	1.083546306
ENSBTAG00000003039.6	1	1.0200943846
ENSBTAG00000003040.6	0.9367786445	-1.0385502472
ENSBTAG00000003043.4	0.7539666914	1.4518770938
ENSBTAG00000003044.6	0.5164601839	1.1823277894
[truncated: 30,206 more rows]
