# Supplementary material for: Multi-breed host rumen epithelium transcriptome and microbiome associations and their relationship with beef cattle feed efficiency
Source: Sci Rep. 2023 Sep 27;13:16209. doi: 10.1038/s41598-023-43097-8 (PMC10533831; doi:10.1038/s41598-023-43097-8)
Supplement: Supplementary file 6 — Supplementary Table 4. [file 41598_2023_43097_MOESM6_ESM.xlsx]

## Sheet: Archaea_Angus
ASV	301	302	303	304	305	307	308	401	402	403	404	407	501	503	505	506
k__Archaea	3431	3990	7544	6662	5972	4793	6038	8191	4811	7472	8031	3712	5216	5737	4829	8148
k__Archaeap__Euryarchaeota	3431	3990	7544	6662	5972	4793	6038	8191	4811	7472	8031	3712	5216	5737	4829	8148
k__Archaeap__Euryarchaeotac__Methanobacteriao__Methanobacteriales	3421	3977	7542	6656	5961	4793	6038	8191	4728	7453	7998	3655	5205	5737	4813	8148
k__Archaeap__Euryarchaeotac__Thermoplasmatao__Methanomassiliicoccales	10	13	2	6	11	0	0	0	83	19	33	57	11	0	16	0
k__Archaeap__Euryarchaeotac__Methanobacteriao__Methanobacteriales	3421	3977	7542	6656	5961	4793	6038	8191	4728	7453	7998	3655	5205	5737	4813	8148
k__Archaeap__Euryarchaeotac__Thermoplasmatao__Methanomassiliicoccales	10	13	2	6	11	0	0	0	83	19	33	57	11	0	16	0
k__Archaeap__Euryarchaeotac__Methanobacteriao__Methanobacterialesf__Methanobacteriaceae	3421	3977	7542	6656	5961	4793	6038	8191	4728	7453	7998	3655	5205	5737	4813	8148
k__Archaeap__Euryarchaeotac__Thermoplasmatao__Methanomassiliicoccalesf__Methanomassiliicoccaceae	10	13	2	6	11	0	0	0	83	19	33	57	11	0	16	0
k__Archaeap__Euryarchaeotac__Methanobacteriao__Methanobacterialesf__Methanobacteriaceaeg__Methanobrevibacter	3358	3874	7480	6553	5904	4749	5997	8152	4545	7384	7885	3536	5169	5719	4757	8148
k__Archaeap__Euryarchaeotac__Methanobacteriao__Methanobacterialesf__Methanobacteriaceaeg__Methanosphaera	63	103	62	103	57	44	41	39	183	69	113	119	36	18	56	0
k__Archaeap__Euryarchaeotac__Thermoplasmatao__Methanomassiliicoccalesf__Methanomassiliicoccaceaeg__Group12	10	13	2	6	4	0	0	0	55	19	33	40	11	0	0	0
k__Archaeap__Euryarchaeotac__Thermoplasmatao__Methanomassiliicoccalesf__Methanomassiliicoccaceaeg__Group8	0	0	0	0	7	0	0	0	20	0	0	0	0	0	16	0
k__Archaeap__Euryarchaeotac__Thermoplasmatao__Methanomassiliicoccalesf__Methanomassiliicoccaceaeg__Group9	0	0	0	0	0	0	0	0	8	0	0	17	0	0	0	0
k__Archaeap__Euryarchaeotac__Methanobacteriao__Methanobacterialesf__Methanobacteriaceaeg__Methanobrevibacters__Methanobrevibacter_boviskoreani_clade	0	0	27	7	0	2414	5445	97	0	0	0	0	395	5	12	8081
k__Archaeap__Euryarchaeotac__Methanobacteriao__Methanobacterialesf__Methanobacteriaceaeg__Methanobrevibacters__Methanobrevibacter_gottschalkii_clade	812	458	27	85	70	54	27	150	3196	59	312	1478	139	340	175	67
k__Archaeap__Euryarchaeotac__Methanobacteriao__Methanobacterialesf__Methanobacteriaceaeg__Methanobrevibacters__Methanobrevibacter_ruminantium_clade	2546	3416	7426	6461	5834	2281	525	7905	1349	7325	7573	2058	4635	5374	4570	0
k__Archaeap__Euryarchaeotac__Methanobacteriao__Methanobacterialesf__Methanobacteriaceaeg__Methanosphaeras__Methanosphaera_sp._ISO3-F5	63	103	62	103	57	44	41	39	183	69	113	119	36	18	56	0
k__Archaeap__Euryarchaeotac__Thermoplasmatao__Methanomassiliicoccalesf__Methanomassiliicoccaceaeg__Group12s__Group12_sp._ISO4-H5	10	13	2	6	4	0	0	0	55	19	33	40	11	0	0	0
k__Archaeap__Euryarchaeotac__Thermoplasmatao__Methanomassiliicoccalesf__Methanomassiliicoccaceaeg__Group8s__Group8_sp._WGK1	0	0	0	0	7	0	0	0	20	0	0	0	0	0	16	0
k__Archaeap__Euryarchaeotac__Thermoplasmatao__Methanomassiliicoccalesf__Methanomassiliicoccaceaeg__Group9s__Group9_sp._ISO4-G1	0	0	0	0	0	0	0	0	8	0	0	17	0	0	0	0

## Sheet: Archaea_Charolais
ASV	601	604	608	611	612	701	702	703	704	705	706	707	708	709	710	712
k__Archaea	4433	6752	7160	6458	5275	6150	4800	7224	7657	7040	5982	6848	4893	7141	5263	7581
k__Archaeap__Euryarchaeota	4433	6752	7160	6458	5275	6150	4800	7224	7657	7040	5982	6848	4893	7141	5263	7581
k__Archaeap__Euryarchaeotac__Methanobacteria	4409	6741	7151	6449	5269	6142	4767	7217	7657	7020	5979	6831	4893	7141	5245	7559
k__Archaeap__Euryarchaeotac__Methanomicrobia	0	0	0	0	0	0	4	0	0	0	3	0	0	0	0	0
k__Archaeap__Euryarchaeotac__Thermoplasmata	24	11	9	9	6	8	29	7	0	20	0	17	0	0	18	22
k__Archaeap__Euryarchaeotac__Methanobacteriao__Methanobacteriales	4409	6741	7151	6449	5269	6142	4767	7217	7657	7020	5979	6831	4893	7141	5245	7559
k__Archaeap__Euryarchaeotac__Methanomicrobiao__Methanosarcinales	0	0	0	0	0	0	4	0	0	0	3	0	0	0	0	0
k__Archaeap__Euryarchaeotac__Thermoplasmatao__Methanomassiliicoccales	24	11	9	9	6	8	29	7	0	20	0	17	0	0	18	22
k__Archaeap__Euryarchaeotac__Methanobacteriao__Methanobacterialesf__Methanobacteriaceae	4409	6741	7151	6449	5269	6142	4767	7217	7657	7020	5979	6831	4893	7141	5245	7559
k__Archaeap__Euryarchaeotac__Methanomicrobiao__Methanosarcinalesf__Methanosarcinaceae	0	0	0	0	0	0	4	0	0	0	3	0	0	0	0	0
k__Archaeap__Euryarchaeotac__Thermoplasmatao__Methanomassiliicoccalesf__Methanomassiliicoccaceae	24	11	9	9	6	8	29	7	0	20	0	17	0	0	18	22
k__Archaeap__Euryarchaeotac__Methanobacteriao__Methanobacterialesf__Methanobacteriaceaeg__Methanobrevibacter	4367	6726	7119	6427	5250	6081	4734	7166	7624	6964	5936	6757	4855	7091	5185	7492
k__Archaeap__Euryarchaeotac__Methanobacteriao__Methanobacterialesf__Methanobacteriaceaeg__Methanosphaera	42	15	32	22	19	61	33	51	33	56	43	74	38	50	60	67
k__Archaeap__Euryarchaeotac__Methanomicrobiao__Methanosarcinalesf__Methanosarcinaceaeg__Methanosarcina	0	0	0	0	0	0	4	0	0	0	3	0	0	0	0	0
k__Archaeap__Euryarchaeotac__Thermoplasmatao__Methanomassiliicoccalesf__Methanomassiliicoccaceaeg__Group12	24	11	9	9	6	8	29	0	0	16	0	9	0	0	18	19
k__Archaeap__Euryarchaeotac__Thermoplasmatao__Methanomassiliicoccalesf__Methanomassiliicoccaceaeg__Group8	0	0	0	0	0	0	0	7	0	4	0	8	0	0	0	3
k__Archaeap__Euryarchaeotac__Methanobacteriao__Methanobacterialesf__Methanobacteriaceaeg__Methanobrevibacters__Methanobrevibacter_boviskoreani_clade	0	0	0	0	0	0	0	0	0	0	0	0	4025	23	0	0
k__Archaeap__Euryarchaeotac__Methanobacteriao__Methanobacterialesf__Methanobacteriaceaeg__Methanobrevibacters__Methanobrevibacter_gottschalkii_clade	1493	387	570	439	582	624	166	111	82	497	461	174	71	207	805	577
k__Archaeap__Euryarchaeotac__Methanobacteriao__Methanobacterialesf__Methanobacteriaceaeg__Methanobrevibacters__Methanobrevibacter_ruminantium_clade	2874	6339	6549	5988	4668	5457	4568	7055	7542	6467	5475	6583	759	6861	4380	6915
k__Archaeap__Euryarchaeotac__Methanobacteriao__Methanobacterialesf__Methanobacteriaceaeg__Methanosphaeras__Methanosphaera_sp._ISO3-F5	42	15	32	22	19	61	33	51	33	56	43	74	38	50	60	67
k__Archaeap__Euryarchaeotac__Methanomicrobiao__Methanosarcinalesf__Methanosarcinaceaeg__Methanosarcinas__Methanosarcina_mazei	0	0	0	0	0	0	4	0	0	0	0	0	0	0	0	0
k__Archaeap__Euryarchaeotac__Methanomicrobiao__Methanosarcinalesf__Methanosarcinaceaeg__Methanosarcinas__Methanosarcina_siciliae	0	0	0	0	0	0	0	0	0	0	3	0	0	0	0	0
k__Archaeap__Euryarchaeotac__Thermoplasmatao__Methanomassiliicoccalesf__Methanomassiliicoccaceaeg__Group12s__Group12_sp._ISO4-H5	24	11	9	9	6	8	29	0	0	16	0	9	0	0	18	19
k__Archaeap__Euryarchaeotac__Thermoplasmatao__Methanomassiliicoccalesf__Methanomassiliicoccaceaeg__Group8s__Group8_sp._WGK1	0	0	0	0	0	0	0	7	0	4	0	8	0	0	0	3

## Sheet: Archaea_Kinsella
ASV	101	103	104	105	106	107	112	201	202	203	205	206	207	208	209	210
k__Archaea	7655	5255	6837	5250	4726	4608	5450	6549	6586	5842	6190	5495	4756	4873	6940	6486
k__Archaeap__Euryarchaeota	7655	5255	6837	5250	4726	4608	5450	6549	6586	5842	6190	5495	4756	4873	6940	6486
k__Archaeap__Euryarchaeotac__Methanobacteria	7650	5183	6811	5250	4707	4608	5445	6209	6586	5809	6165	5495	4736	4858	6898	6394
k__Archaeap__Euryarchaeotac__Thermoplasmata	5	72	26	0	19	0	5	340	0	33	25	0	20	15	42	92
k__Archaeap__Euryarchaeotac__Methanobacteriao__Methanobacteriales	7650	5183	6811	5250	4707	4608	5445	6209	6586	5809	6165	5495	4736	4858	6898	6394
k__Archaeap__Euryarchaeotac__Thermoplasmatao__Methanomassiliicoccales	5	72	26	0	19	0	5	340	0	33	25	0	20	15	42	92
k__Archaeap__Euryarchaeotac__Methanobacteriao__Methanobacterialesf__Methanobacteriaceae	7650	5183	6811	5250	4707	4608	5445	6209	6586	5809	6165	5495	4736	4858	6898	6394
k__Archaeap__Euryarchaeotac__Thermoplasmatao__Methanomassiliicoccalesf__Methanomassiliicoccaceae	5	72	26	0	19	0	5	340	0	33	25	0	20	15	42	92
k__Archaeap__Euryarchaeotac__Methanobacteriao__Methanobacterialesf__Methanobacteriaceaeg__Methanobrevibacter	7587	4999	6671	5136	4651	4483	5189	5919	6541	5676	5994	5442	4583	4650	6766	6227
k__Archaeap__Euryarchaeotac__Methanobacteriao__Methanobacterialesf__Methanobacteriaceaeg__Methanosphaera	63	184	140	114	56	125	256	290	45	133	171	53	153	208	132	167
k__Archaeap__Euryarchaeotac__Thermoplasmatao__Methanomassiliicoccalesf__Methanomassiliicoccaceaeg__Group10	0	0	0	0	0	0	0	0	0	0	0	0	0	11	14	0
k__Archaeap__Euryarchaeotac__Thermoplasmatao__Methanomassiliicoccalesf__Methanomassiliicoccaceaeg__Group12	0	72	26	0	19	0	5	330	0	10	25	0	20	4	28	79
k__Archaeap__Euryarchaeotac__Thermoplasmatao__Methanomassiliicoccalesf__Methanomassiliicoccaceaeg__Group8	5	0	0	0	0	0	0	10	0	20	0	0	0	0	0	13
k__Archaeap__Euryarchaeotac__Thermoplasmatao__Methanomassiliicoccalesf__Methanomassiliicoccaceaeg__Group9	0	0	0	0	0	0	0	0	0	3	0	0	0	0	0	0
k__Archaeap__Euryarchaeotac__Methanobacteriao__Methanobacterialesf__Methanobacteriaceaeg__Methanobrevibacters__Methanobrevibacter_boviskoreani_clade	0	0	0	0	0	0	46	0	0	0	16	0	4	324	55	0
k__Archaeap__Euryarchaeotac__Methanobacteriao__Methanobacterialesf__Methanobacteriaceaeg__Methanobrevibacters__Methanobrevibacter_gottschalkii_clade	87	1930	272	240	189	279	668	1022	114	402	235	192	603	1399	321	607
k__Archaeap__Euryarchaeotac__Methanobacteriao__Methanobacterialesf__Methanobacteriaceaeg__Methanobrevibacters__Methanobrevibacter_ruminantium_clade	7500	3069	6399	4896	4462	4204	4475	4897	6427	5274	5743	5250	3976	2927	6390	5620
k__Archaeap__Euryarchaeotac__Methanobacteriao__Methanobacterialesf__Methanobacteriaceaeg__Methanosphaeras__Methanosphaera_sp._ISO3-F5	63	184	140	114	56	125	256	290	45	133	171	53	153	208	132	167
k__Archaeap__Euryarchaeotac__Thermoplasmatao__Methanomassiliicoccalesf__Methanomassiliicoccaceaeg__Group10s__Group10_sp.	0	0	0	0	0	0	0	0	0	0	0	0	0	11	14	0
k__Archaeap__Euryarchaeotac__Thermoplasmatao__Methanomassiliicoccalesf__Methanomassiliicoccaceaeg__Group12s__Group12_sp._ISO4-H5	0	72	26	0	19	0	5	330	0	10	25	0	20	4	28	79
k__Archaeap__Euryarchaeotac__Thermoplasmatao__Methanomassiliicoccalesf__Methanomassiliicoccaceaeg__Group8s__Group8_sp._WGK1	5	0	0	0	0	0	0	10	0	20	0	0	0	0	0	13
k__Archaeap__Euryarchaeotac__Thermoplasmatao__Methanomassiliicoccalesf__Methanomassiliicoccaceaeg__Group9s__Group9_sp._ISO4-G1	0	0	0	0	0	0	0	0	0	3	0	0	0	0	0	0

## Sheet: Bacteria_Angus
ASV	301	302	303	304	305	307	308	401	402	403	404	407	501	503	505	506
D_0__Bacteria	7803	6666	7087	8693	9186	6522	9623	9512	2701	6440	7611	9702	10353	6391	6194	7135
D_0__BacteriaD_1__Actinobacteria	179	158	105	377	186	185	254	163	265	132	173	51	234	280	150	109
D_0__BacteriaD_1__Bacteroidetes	1674	1286	2372	818	1982	1879	1571	4094	418	917	1713	4606	1028	773	987	1851
D_0__BacteriaD_1__Chloroflexi	0	31	0	0	33	0	0	7	0	0	7	15	0	0	0	0
D_0__BacteriaD_1__Cyanobacteria	195	139	120	16	268	363	90	63	0	154	36	90	74	28	19	39
D_0__BacteriaD_1__Elusimicrobia	3	0	0	0	0	18	0	0	0	0	0	48	7	0	8	0
D_0__BacteriaD_1__Epsilonbacteraeota	0	0	0	4	0	0	0	0	0	0	0	0	0	0	2	0
D_0__BacteriaD_1__Fibrobacteres	140	1100	325	714	822	12	894	250	245	0	1151	559	2657	175	1549	81
D_0__BacteriaD_1__Firmicutes	5538	3634	3849	6693	5750	3965	6548	4592	959	4902	4193	3767	6190	5040	3380	4872
D_0__BacteriaD_1__Lentisphaerae	0	39	119	7	21	0	4	71	0	13	17	88	24	0	0	0
D_0__BacteriaD_1__Planctomycetes	4	0	2	0	4	0	3	10	0	0	6	13	7	0	0	0
D_0__BacteriaD_1__Proteobacteria	45	193	64	23	47	29	76	93	791	38	244	189	62	16	69	148
D_0__BacteriaD_1__Spirochaetes	6	0	0	4	0	0	0	0	0	0	0	6	0	0	0	0
D_0__BacteriaD_1__Synergistetes	19	79	130	37	58	71	78	168	18	284	50	177	57	76	12	29
D_0__BacteriaD_1__Tenericutes	0	0	0	0	15	0	105	0	0	0	20	0	13	0	0	0
D_0__BacteriaD_1__Verrucomicrobia	0	7	0	0	0	0	0	0	0	0	0	0	0	0	0	0
D_0__BacteriaD_1__WPS-2	0	0	0	0	0	0	0	0	0	0	0	46	0	0	0	0
D_0__Bacteria__	0	0	1	0	0	0	0	1	5	0	1	47	0	3	18	6
D_0__BacteriaD_1__ActinobacteriaD_2__Actinobacteria	0	56	31	19	39	35	65	36	0	53	60	26	86	18	21	23
D_0__BacteriaD_1__ActinobacteriaD_2__Coriobacteriia	179	102	74	358	147	150	189	127	265	79	113	25	148	262	129	86
D_0__BacteriaD_1__BacteroidetesD_2__Bacteroidia	1674	1286	2372	818	1982	1879	1571	4094	418	917	1713	4606	1028	773	987	1851
D_0__BacteriaD_1__ChloroflexiD_2__Anaerolineae	0	31	0	0	33	0	0	7	0	0	7	15	0	0	0	0
D_0__BacteriaD_1__CyanobacteriaD_2__Melainabacteria	181	139	120	16	262	347	75	63	0	154	32	64	72	28	19	35
D_0__BacteriaD_1__CyanobacteriaD_2__Oxyphotobacteria	14	0	0	0	6	16	15	0	0	0	4	26	2	0	0	4
D_0__BacteriaD_1__ElusimicrobiaD_2__Elusimicrobia	3	0	0	0	0	18	0	0	0	0	0	0	0	0	0	0
D_0__BacteriaD_1__ElusimicrobiaD_2__Endomicrobia	0	0	0	0	0	0	0	0	0	0	0	48	7	0	8	0
D_0__BacteriaD_1__EpsilonbacteraeotaD_2__Campylobacteria	0	0	0	4	0	0	0	0	0	0	0	0	0	0	2	0
D_0__BacteriaD_1__FibrobacteresD_2__Fibrobacteria	140	1100	325	714	822	12	894	250	245	0	1151	559	2657	175	1549	81
D_0__BacteriaD_1__FirmicutesD_2__Bacilli	0	0	0	0	0	0	0	3	8	0	0	0	0	0	0	0
D_0__BacteriaD_1__FirmicutesD_2__Clostridia	5466	3543	3764	6584	5636	3865	6332	4492	920	4803	4068	3677	5995	4688	3275	4398
D_0__BacteriaD_1__FirmicutesD_2__Erysipelotrichia	24	91	85	103	108	88	214	93	18	99	125	82	194	352	96	424
D_0__BacteriaD_1__FirmicutesD_2__Negativicutes	48	0	0	0	6	4	2	4	13	0	0	7	1	0	2	50
D_0__BacteriaD_1__Firmicutes__	0	0	0	6	0	8	0	0	0	0	0	1	0	0	7	0
D_0__BacteriaD_1__LentisphaeraeD_2__Lentisphaeria	0	35	111	0	21	0	4	71	0	13	17	75	22	0	0	0
D_0__BacteriaD_1__LentisphaeraeD_2__Oligosphaeria	0	4	8	7	0	0	0	0	0	0	0	13	2	0	0	0
D_0__BacteriaD_1__PlanctomycetesD_2__Planctomycetacia	4	0	2	0	4	0	3	10	0	0	6	13	7	0	0	0
D_0__BacteriaD_1__ProteobacteriaD_2__Alphaproteobacteria	34	78	64	10	41	11	12	73	3	28	9	29	29	6	10	54
D_0__BacteriaD_1__ProteobacteriaD_2__Deltaproteobacteria	0	0	0	0	0	0	0	0	0	0	0	23	0	0	0	0
D_0__BacteriaD_1__ProteobacteriaD_2__Gammaproteobacteria	11	115	0	13	6	18	64	20	788	10	235	137	15	10	59	94
D_0__BacteriaD_1__Proteobacteria__	0	0	0	0	0	0	0	0	0	0	0	0	18	0	0	0
D_0__BacteriaD_1__SpirochaetesD_2__Spirochaetia	6	0	0	4	0	0	0	0	0	0	0	6	0	0	0	0
D_0__BacteriaD_1__SynergistetesD_2__Synergistia	19	79	130	37	58	71	78	168	18	284	50	177	57	76	12	29
D_0__BacteriaD_1__TenericutesD_2__Mollicutes	0	0	0	0	15	0	105	0	0	0	20	0	13	0	0	0
D_0__BacteriaD_1__VerrucomicrobiaD_2__Verrucomicrobiae	0	7	0	0	0	0	0	0	0	0	0	0	0	0	0	0
D_0__BacteriaD_1__WPS-2D_2__Burkholderiales_bacterium_Beta_02	0	0	0	0	0	0	0	0	0	0	0	21	0	0	0	0
D_0__BacteriaD_1__WPS-2D_2__uncultured_rumen_bacterium	0	0	0	0	0	0	0	0	0	0	0	25	0	0	0	0
D_0__Bacteria____	0	0	1	0	0	0	0	1	5	0	1	47	0	3	18	6
D_0__BacteriaD_1__ActinobacteriaD_2__ActinobacteriaD_3__Corynebacteriales	0	10	6	7	14	13	21	0	0	9	9	0	39	0	4	9
D_0__BacteriaD_1__ActinobacteriaD_2__ActinobacteriaD_3__Micrococcales	0	0	0	0	0	0	0	0	0	0	0	0	15	0	4	0
D_0__BacteriaD_1__ActinobacteriaD_2__ActinobacteriaD_3__Propionibacteriales	0	0	0	0	0	0	0	0	0	0	2	0	0	0	0	0
D_0__BacteriaD_1__ActinobacteriaD_2__ActinobacteriaD_3__Pseudonocardiales	0	46	25	6	25	16	37	36	0	44	49	26	22	18	13	11
D_0__BacteriaD_1__ActinobacteriaD_2__ActinobacteriaD_3__Streptosporangiales	0	0	0	6	0	6	7	0	0	0	0	0	10	0	0	3
D_0__BacteriaD_1__ActinobacteriaD_2__CoriobacteriiaD_3__Coriobacteriales	179	102	74	358	147	150	189	127	265	79	113	25	148	262	129	86
D_0__BacteriaD_1__BacteroidetesD_2__BacteroidiaD_3__Bacteroidales	1674	1286	2368	818	1982	1879	1568	4067	418	917	1707	4589	1023	773	987	1826
D_0__BacteriaD_1__BacteroidetesD_2__Bacteroidia__	0	0	4	0	0	0	3	27	0	0	6	17	5	0	0	25
D_0__BacteriaD_1__ChloroflexiD_2__AnaerolineaeD_3__Anaerolineales	0	31	0	0	33	0	0	7	0	0	7	15	0	0	0	0
D_0__BacteriaD_1__CyanobacteriaD_2__MelainabacteriaD_3__Gastranaerophilales	181	139	120	16	262	347	75	63	0	154	32	64	72	28	19	35
D_0__BacteriaD_1__CyanobacteriaD_2__OxyphotobacteriaD_3__Chloroplast	14	0	0	0	6	16	15	0	0	0	4	26	2	0	0	4
D_0__BacteriaD_1__ElusimicrobiaD_2__ElusimicrobiaD_3__Elusimicrobiales	3	0	0	0	0	18	0	0	0	0	0	0	0	0	0	0
D_0__BacteriaD_1__ElusimicrobiaD_2__EndomicrobiaD_3__Endomicrobiales	0	0	0	0	0	0	0	0	0	0	0	48	7	0	8	0
D_0__BacteriaD_1__EpsilonbacteraeotaD_2__CampylobacteriaD_3__Campylobacterales	0	0	0	4	0	0	0	0	0	0	0	0	0	0	2	0
D_0__BacteriaD_1__FibrobacteresD_2__FibrobacteriaD_3__Fibrobacterales	140	1100	325	714	822	12	894	250	245	0	1151	559	2657	175	1549	81
D_0__BacteriaD_1__FirmicutesD_2__BacilliD_3__Lactobacillales	0	0	0	0	0	0	0	3	8	0	0	0	0	0	0	0
D_0__BacteriaD_1__FirmicutesD_2__ClostridiaD_3__Clostridiales	5466	3543	3764	6584	5636	3865	6332	4492	920	4803	4068	3677	5995	4688	3275	4398
D_0__BacteriaD_1__FirmicutesD_2__ErysipelotrichiaD_3__Erysipelotrichales	24	91	85	103	108	88	214	93	18	99	125	82	194	352	96	424
D_0__BacteriaD_1__FirmicutesD_2__NegativicutesD_3__Selenomonadales	48	0	0	0	6	4	2	4	13	0	0	7	1	0	2	50
D_0__BacteriaD_1__Firmicutes____	0	0	0	6	0	8	0	0	0	0	0	1	0	0	7	0
D_0__BacteriaD_1__LentisphaeraeD_2__LentisphaeriaD_3__Victivallales	0	35	111	0	21	0	4	71	0	13	17	75	22	0	0	0
D_0__BacteriaD_1__LentisphaeraeD_2__OligosphaeriaD_3__Oligosphaerales	0	4	8	7	0	0	0	0	0	0	0	13	2	0	0	0
D_0__BacteriaD_1__PlanctomycetesD_2__PlanctomycetaciaD_3__Pirellulales	4	0	0	0	4	0	0	10	0	0	6	13	7	0	0	0
D_0__BacteriaD_1__PlanctomycetesD_2__PlanctomycetaciaD_3__Planctomycetales	0	0	0	0	0	0	3	0	0	0	0	0	0	0	0	0
D_0__BacteriaD_1__PlanctomycetesD_2__Planctomycetacia__	0	0	2	0	0	0	0	0	0	0	0	0	0	0	0	0
D_0__BacteriaD_1__ProteobacteriaD_2__AlphaproteobacteriaD_3__Rhizobiales	0	0	6	5	0	0	0	6	3	0	0	0	0	0	0	0
D_0__BacteriaD_1__ProteobacteriaD_2__AlphaproteobacteriaD_3__Rhodospirillales	34	78	58	5	41	11	12	64	0	28	9	29	29	6	10	54
D_0__BacteriaD_1__ProteobacteriaD_2__AlphaproteobacteriaD_3__Rickettsiales	0	0	0	0	0	0	0	3	0	0	0	0	0	0	0	0
D_0__BacteriaD_1__ProteobacteriaD_2__Deltaproteobacteria__	0	0	0	0	0	0	0	0	0	0	0	23	0	0	0	0
D_0__BacteriaD_1__ProteobacteriaD_2__GammaproteobacteriaD_3__Aeromonadales	11	115	0	13	6	11	62	13	785	0	235	123	4	0	49	82
D_0__BacteriaD_1__ProteobacteriaD_2__GammaproteobacteriaD_3__Betaproteobacteriales	0	0	0	0	0	7	2	7	3	10	0	14	11	10	10	12
D_0__BacteriaD_1__Proteobacteria____	0	0	0	0	0	0	0	0	0	0	0	0	18	0	0	0
D_0__BacteriaD_1__SpirochaetesD_2__SpirochaetiaD_3__Spirochaetales	6	0	0	4	0	0	0	0	0	0	0	6	0	0	0	0
D_0__BacteriaD_1__SynergistetesD_2__SynergistiaD_3__Synergistales	19	79	130	37	58	71	78	168	18	284	50	177	57	76	12	29
D_0__BacteriaD_1__TenericutesD_2__MollicutesD_3__Anaeroplasmatales	0	0	0	0	15	0	105	0	0	0	20	0	13	0	0	0
D_0__BacteriaD_1__VerrucomicrobiaD_2__VerrucomicrobiaeD_3__Opitutales	0	7	0	0	0	0	0	0	0	0	0	0	0	0	0	0
D_0__BacteriaD_1__WPS-2D_2__Burkholderiales_bacterium_Beta_02D_3__Burkholderiales_bacterium_Beta_02	0	0	0	0	0	0	0	0	0	0	0	21	0	0	0	0
D_0__BacteriaD_1__WPS-2D_2__uncultured_rumen_bacteriumD_3__uncultured_rumen_bacterium	0	0	0	0	0	0	0	0	0	0	0	25	0	0	0	0
D_0__Bacteria______	0	0	1	0	0	0	0	1	5	0	1	47	0	3	18	6
D_0__BacteriaD_1__ActinobacteriaD_2__ActinobacteriaD_3__CorynebacterialesD_4__Corynebacteriaceae	0	10	6	7	14	13	21	0	0	9	9	0	32	0	4	9
D_0__BacteriaD_1__ActinobacteriaD_2__ActinobacteriaD_3__CorynebacterialesD_4__Dietziaceae	0	0	0	0	0	0	0	0	0	0	0	0	7	0	0	0
D_0__BacteriaD_1__ActinobacteriaD_2__ActinobacteriaD_3__MicrococcalesD_4__Intrasporangiaceae	0	0	0	0	0	0	0	0	0	0	0	0	15	0	0	0
D_0__BacteriaD_1__ActinobacteriaD_2__ActinobacteriaD_3__MicrococcalesD_4__Microbacteriaceae	0	0	0	0	0	0	0	0	0	0	0	0	0	0	4	0
D_0__BacteriaD_1__ActinobacteriaD_2__ActinobacteriaD_3__PropionibacterialesD_4__Nocardioidaceae	0	0	0	0	0	0	0	0	0	0	2	0	0	0	0	0
D_0__BacteriaD_1__ActinobacteriaD_2__ActinobacteriaD_3__PseudonocardialesD_4__Pseudonocardiaceae	0	46	25	6	25	16	37	36	0	44	49	26	22	18	13	11
D_0__BacteriaD_1__ActinobacteriaD_2__ActinobacteriaD_3__StreptosporangialesD_4__Nocardiopsaceae	0	0	0	6	0	6	7	0	0	0	0	0	10	0	0	3
D_0__BacteriaD_1__ActinobacteriaD_2__CoriobacteriiaD_3__CoriobacterialesD_4__Atopobiaceae	159	83	46	315	119	129	170	94	261	73	86	4	121	243	120	73
D_0__BacteriaD_1__ActinobacteriaD_2__CoriobacteriiaD_3__CoriobacterialesD_4__Eggerthellaceae	13	13	20	18	12	5	3	23	0	0	8	15	13	4	9	0
D_0__BacteriaD_1__ActinobacteriaD_2__CoriobacteriiaD_3__CoriobacterialesD_4__uncultured	7	6	8	25	16	11	9	10	4	6	19	6	11	7	0	9
D_0__BacteriaD_1__ActinobacteriaD_2__CoriobacteriiaD_3__Coriobacteriales__	0	0	0	0	0	5	7	0	0	0	0	0	3	8	0	4
D_0__BacteriaD_1__BacteroidetesD_2__BacteroidiaD_3__BacteroidalesD_4__Bacteroidales_RF16_group	326	61	16	62	7	167	31	29	0	24	37	68	226	12	0	195
D_0__BacteriaD_1__BacteroidetesD_2__BacteroidiaD_3__BacteroidalesD_4__Bacteroidales_UCG-001	26	18	23	54	27	0	88	24	6	0	19	132	51	41	299	12
D_0__BacteriaD_1__BacteroidetesD_2__BacteroidiaD_3__BacteroidalesD_4__Bacteroidetes_BD2-2	0	0	0	0	0	0	0	0	0	0	0	5	0	0	0	0
D_0__BacteriaD_1__BacteroidetesD_2__BacteroidiaD_3__BacteroidalesD_4__F082	140	96	319	89	57	24	85	126	95	19	37	132	57	54	34	218
D_0__BacteriaD_1__BacteroidetesD_2__BacteroidiaD_3__BacteroidalesD_4__Marinilabiliaceae	0	0	0	0	0	0	0	0	0	0	4	0	0	0	0	0
D_0__BacteriaD_1__BacteroidetesD_2__BacteroidiaD_3__BacteroidalesD_4__Muribaculaceae	877	412	1506	251	1326	978	111	2184	32	127	994	3211	42	2	1	0
D_0__BacteriaD_1__BacteroidetesD_2__BacteroidiaD_3__BacteroidalesD_4__Prevotellaceae	67	128	169	189	167	284	254	265	54	126	68	104	72	66	225	732
D_0__BacteriaD_1__BacteroidetesD_2__BacteroidiaD_3__BacteroidalesD_4__Rikenellaceae	151	328	268	170	373	397	954	792	140	395	386	659	363	353	270	404
D_0__BacteriaD_1__BacteroidetesD_2__BacteroidiaD_3__BacteroidalesD_4__p-251-o5	0	9	0	3	0	0	0	0	0	0	12	104	71	0	7	0
D_0__BacteriaD_1__BacteroidetesD_2__BacteroidiaD_3__BacteroidalesD_4__p-2534-18B5_gut_group	0	0	0	0	0	0	0	0	0	0	0	0	0	2	0	13
D_0__BacteriaD_1__BacteroidetesD_2__BacteroidiaD_3__Bacteroidales__	87	234	67	0	25	29	45	647	91	226	150	174	141	243	151	252
D_0__BacteriaD_1__BacteroidetesD_2__Bacteroidia____	0	0	4	0	0	0	3	27	0	0	6	17	5	0	0	25
D_0__BacteriaD_1__ChloroflexiD_2__AnaerolineaeD_3__AnaerolinealesD_4__Anaerolineaceae	0	31	0	0	33	0	0	7	0	0	7	15	0	0	0	0
D_0__BacteriaD_1__CyanobacteriaD_2__MelainabacteriaD_3__GastranaerophilalesD_4__uncultured_bacterium	60	58	90	0	219	123	75	5	0	19	15	4	55	28	19	35
D_0__BacteriaD_1__CyanobacteriaD_2__MelainabacteriaD_3__GastranaerophilalesD_4__uncultured_rumen_bacterium	0	23	0	0	22	10	0	7	0	25	0	52	0	0	0	0
D_0__BacteriaD_1__CyanobacteriaD_2__MelainabacteriaD_3__Gastranaerophilales__	121	58	30	16	21	214	0	51	0	110	17	8	17	0	0	0
D_0__BacteriaD_1__CyanobacteriaD_2__OxyphotobacteriaD_3__Chloroplast__	14	0	0	0	6	16	15	0	0	0	4	26	2	0	0	4
D_0__BacteriaD_1__ElusimicrobiaD_2__ElusimicrobiaD_3__ElusimicrobialesD_4__Elusimicrobiaceae	3	0	0	0	0	18	0	0	0	0	0	0	0	0	0	0
D_0__BacteriaD_1__ElusimicrobiaD_2__EndomicrobiaD_3__EndomicrobialesD_4__Endomicrobiaceae	0	0	0	0	0	0	0	0	0	0	0	48	7	0	8	0
D_0__BacteriaD_1__EpsilonbacteraeotaD_2__CampylobacteriaD_3__CampylobacteralesD_4__Campylobacteraceae	0	0	0	4	0	0	0	0	0	0	0	0	0	0	2	0
D_0__BacteriaD_1__FibrobacteresD_2__FibrobacteriaD_3__FibrobacteralesD_4__Fibrobacteraceae	140	1100	325	714	822	12	894	250	245	0	1151	559	2657	175	1549	81
D_0__BacteriaD_1__FirmicutesD_2__BacilliD_3__LactobacillalesD_4__Lactobacillaceae	0	0	0	0	0	0	0	3	2	0	0	0	0	0	0	0
D_0__BacteriaD_1__FirmicutesD_2__BacilliD_3__LactobacillalesD_4__Streptococcaceae	0	0	0	0	0	0	0	0	6	0	0	0	0	0	0	0
D_0__BacteriaD_1__FirmicutesD_2__ClostridiaD_3__ClostridialesD_4__Christensenellaceae	165	180	159	253	243	13	154	398	86	247	285	1219	276	111	81	73
D_0__BacteriaD_1__FirmicutesD_2__ClostridiaD_3__ClostridialesD_4__Clostridiaceae_1	362	0	0	0	0	0	21	0	6	0	0	0	70	0	0	0
D_0__BacteriaD_1__FirmicutesD_2__ClostridiaD_3__ClostridialesD_4__Clostridiales_vadinBB60_group	29	19	34	4	47	8	0	8	12	3	0	23	59	15	0	14
D_0__BacteriaD_1__FirmicutesD_2__ClostridiaD_3__ClostridialesD_4__Defluviitaleaceae	3	17	21	12	55	22	32	19	3	28	23	7	67	54	17	16
D_0__BacteriaD_1__FirmicutesD_2__ClostridiaD_3__ClostridialesD_4__Eubacteriaceae	8	4	8	19	0	10	21	12	0	16	15	2	18	22	11	25
D_0__BacteriaD_1__FirmicutesD_2__ClostridiaD_3__ClostridialesD_4__Family_XIII	69	201	544	190	421	723	809	792	96	893	292	381	642	542	125	356
D_0__BacteriaD_1__FirmicutesD_2__ClostridiaD_3__ClostridialesD_4__Lachnospiraceae	3175	552	696	3360	1191	807	1355	800	400	937	760	503	1523	1503	1471	1616
D_0__BacteriaD_1__FirmicutesD_2__ClostridiaD_3__ClostridialesD_4__Ruminococcaceae	1655	2557	2275	2744	3676	2280	3937	2461	317	2679	2686	1526	3340	2437	1567	2292
D_0__BacteriaD_1__FirmicutesD_2__ClostridiaD_3__Clostridiales__	0	13	27	2	3	2	3	2	0	0	7	16	0	4	3	6
D_0__BacteriaD_1__FirmicutesD_2__ErysipelotrichiaD_3__ErysipelotrichalesD_4__Erysipelotrichaceae	24	91	85	103	108	88	214	93	18	99	125	82	194	352	96	424
D_0__BacteriaD_1__FirmicutesD_2__NegativicutesD_3__SelenomonadalesD_4__Acidaminococcaceae	43	0	0	0	6	2	2	1	0	0	0	0	1	0	0	12
D_0__BacteriaD_1__FirmicutesD_2__NegativicutesD_3__SelenomonadalesD_4__Veillonellaceae	5	0	0	0	0	2	0	3	13	0	0	7	0	0	2	38
D_0__BacteriaD_1__Firmicutes______	0	0	0	6	0	8	0	0	0	0	0	1	0	0	7	0
D_0__BacteriaD_1__LentisphaeraeD_2__LentisphaeriaD_3__VictivallalesD_4__Victivallaceae	0	9	4	0	0	0	0	2	0	6	3	40	14	0	0	0
D_0__BacteriaD_1__LentisphaeraeD_2__LentisphaeriaD_3__VictivallalesD_4__vadinBE97	0	26	107	0	21	0	4	69	0	7	14	35	8	0	0	0
D_0__BacteriaD_1__LentisphaeraeD_2__OligosphaeriaD_3__OligosphaeralesD_4__Oligosphaeraceae	0	4	8	7	0	0	0	0	0	0	0	13	2	0	0	0
D_0__BacteriaD_1__PlanctomycetesD_2__PlanctomycetaciaD_3__PirellulalesD_4__Pirellulaceae	4	0	0	0	4	0	0	10	0	0	6	13	7	0	0	0
D_0__BacteriaD_1__PlanctomycetesD_2__PlanctomycetaciaD_3__PlanctomycetalesD_4__uncultured	0	0	0	0	0	0	3	0	0	0	0	0	0	0	0	0
D_0__BacteriaD_1__PlanctomycetesD_2__Planctomycetacia____	0	0	2	0	0	0	0	0	0	0	0	0	0	0	0	0
D_0__BacteriaD_1__ProteobacteriaD_2__AlphaproteobacteriaD_3__RhizobialesD_4__Devosiaceae	0	0	6	0	0	0	0	0	0	0	0	0	0	0	0	0
D_0__BacteriaD_1__ProteobacteriaD_2__AlphaproteobacteriaD_3__RhizobialesD_4__Rhizobiaceae	0	0	0	0	0	0	0	0	3	0	0	0	0	0	0	0
D_0__BacteriaD_1__ProteobacteriaD_2__AlphaproteobacteriaD_3__RhizobialesD_4__Xanthobacteraceae	0	0	0	0	0	0	0	6	0	0	0	0	0	0	0	0
D_0__BacteriaD_1__ProteobacteriaD_2__AlphaproteobacteriaD_3__Rhizobiales__	0	0	0	5	0	0	0	0	0	0	0	0	0	0	0	0
D_0__BacteriaD_1__ProteobacteriaD_2__AlphaproteobacteriaD_3__RhodospirillalesD_4__uncultured	34	78	58	5	41	11	12	64	0	28	9	29	29	6	10	54
D_0__BacteriaD_1__ProteobacteriaD_2__AlphaproteobacteriaD_3__RickettsialesD_4__Mitochondria	0	0	0	0	0	0	0	3	0	0	0	0	0	0	0	0
D_0__BacteriaD_1__ProteobacteriaD_2__Deltaproteobacteria____	0	0	0	0	0	0	0	0	0	0	0	23	0	0	0	0
D_0__BacteriaD_1__ProteobacteriaD_2__GammaproteobacteriaD_3__AeromonadalesD_4__Succinivibrionaceae	11	115	0	13	6	11	62	13	785	0	235	123	4	0	49	82
D_0__BacteriaD_1__ProteobacteriaD_2__GammaproteobacteriaD_3__BetaproteobacterialesD_4__Burkholderiaceae	0	0	0	0	0	7	2	7	3	10	0	14	11	10	10	12
D_0__BacteriaD_1__Proteobacteria______	0	0	0	0	0	0	0	0	0	0	0	0	18	0	0	0
D_0__BacteriaD_1__SpirochaetesD_2__SpirochaetiaD_3__SpirochaetalesD_4__Spirochaetaceae	6	0	0	4	0	0	0	0	0	0	0	6	0	0	0	0
D_0__BacteriaD_1__SynergistetesD_2__SynergistiaD_3__SynergistalesD_4__Synergistaceae	19	79	130	37	58	71	78	168	18	284	50	177	57	76	12	29
D_0__BacteriaD_1__TenericutesD_2__MollicutesD_3__AnaeroplasmatalesD_4__Anaeroplasmataceae	0	0	0	0	15	0	105	0	0	0	20	0	13	0	0	0
D_0__BacteriaD_1__VerrucomicrobiaD_2__VerrucomicrobiaeD_3__OpitutalesD_4__Puniceicoccaceae	0	7	0	0	0	0	0	0	0	0	0	0	0	0	0	0
D_0__BacteriaD_1__WPS-2D_2__Burkholderiales_bacterium_Beta_02D_3__Burkholderiales_bacterium_Beta_02D_4__Burkholderiales_bacterium_Beta_02	0	0	0	0	0	0	0	0	0	0	0	21	0	0	0	0
D_0__BacteriaD_1__WPS-2D_2__uncultured_rumen_bacteriumD_3__uncultured_rumen_bacteriumD_4__uncultured_rumen_bacterium	0	0	0	0	0	0	0	0	0	0	0	25	0	0	0	0
D_0__Bacteria________	0	0	1	0	0	0	0	1	5	0	1	47	0	3	18	6
D_0__BacteriaD_1__ActinobacteriaD_2__ActinobacteriaD_3__CorynebacterialesD_4__CorynebacteriaceaeD_5__Corynebacterium_1	0	10	6	7	14	13	21	0	0	9	9	0	32	0	4	9
D_0__BacteriaD_1__ActinobacteriaD_2__ActinobacteriaD_3__CorynebacterialesD_4__DietziaceaeD_5__Dietzia	0	0	0	0	0	0	0	0	0	0	0	0	7	0	0	0
D_0__BacteriaD_1__ActinobacteriaD_2__ActinobacteriaD_3__MicrococcalesD_4__IntrasporangiaceaeD_5__Ornithinimicrobium	0	0	0	0	0	0	0	0	0	0	0	0	8	0	0	0
D_0__BacteriaD_1__ActinobacteriaD_2__ActinobacteriaD_3__MicrococcalesD_4__Intrasporangiaceae__	0	0	0	0	0	0	0	0	0	0	0	0	7	0	0	0
D_0__BacteriaD_1__ActinobacteriaD_2__ActinobacteriaD_3__MicrococcalesD_4__MicrobacteriaceaeD_5__Diaminobutyricimonas	0	0	0	0	0	0	0	0	0	0	0	0	0	0	4	0
D_0__BacteriaD_1__ActinobacteriaD_2__ActinobacteriaD_3__PropionibacterialesD_4__NocardioidaceaeD_5__Nocardioides	0	0	0	0	0	0	0	0	0	0	2	0	0	0	0	0
D_0__BacteriaD_1__ActinobacteriaD_2__ActinobacteriaD_3__PseudonocardialesD_4__PseudonocardiaceaeD_5__Saccharomonospora	0	6	10	0	0	0	10	17	0	19	6	7	12	18	13	11
D_0__BacteriaD_1__ActinobacteriaD_2__ActinobacteriaD_3__PseudonocardialesD_4__PseudonocardiaceaeD_5__Saccharopolyspora	0	40	15	6	25	16	27	19	0	25	43	19	10	0	0	0
D_0__BacteriaD_1__ActinobacteriaD_2__ActinobacteriaD_3__StreptosporangialesD_4__NocardiopsaceaeD_5__Thermobifida	0	0	0	6	0	6	7	0	0	0	0	0	10	0	0	3
D_0__BacteriaD_1__ActinobacteriaD_2__CoriobacteriiaD_3__CoriobacterialesD_4__AtopobiaceaeD_5__Atopobium	0	0	0	0	0	0	0	0	0	0	0	4	0	0	0	0
D_0__BacteriaD_1__ActinobacteriaD_2__CoriobacteriiaD_3__CoriobacterialesD_4__AtopobiaceaeD_5__Coriobacteriaceae_UCG-003	0	7	0	0	22	0	0	0	0	0	0	0	0	0	0	0
D_0__BacteriaD_1__ActinobacteriaD_2__CoriobacteriiaD_3__CoriobacterialesD_4__AtopobiaceaeD_5__Olsenella	159	76	46	315	97	123	170	94	261	73	86	0	121	243	120	73
D_0__BacteriaD_1__ActinobacteriaD_2__CoriobacteriiaD_3__CoriobacterialesD_4__Atopobiaceae__	0	0	0	0	0	6	0	0	0	0	0	0	0	0	0	0
D_0__BacteriaD_1__ActinobacteriaD_2__CoriobacteriiaD_3__CoriobacterialesD_4__EggerthellaceaeD_5__DNF00809	8	0	8	0	12	0	0	13	0	0	0	15	0	0	0	0
D_0__BacteriaD_1__ActinobacteriaD_2__CoriobacteriiaD_3__CoriobacterialesD_4__EggerthellaceaeD_5__uncultured	5	5	6	18	0	5	3	10	0	0	0	0	8	4	9	0
D_0__BacteriaD_1__ActinobacteriaD_2__CoriobacteriiaD_3__CoriobacterialesD_4__Eggerthellaceae__	0	8	6	0	0	0	0	0	0	0	8	0	5	0	0	0
D_0__BacteriaD_1__ActinobacteriaD_2__CoriobacteriiaD_3__CoriobacterialesD_4__unculturedD_5__uncultured_bacterium	7	6	8	25	16	11	9	10	4	6	19	6	11	7	0	9
D_0__BacteriaD_1__ActinobacteriaD_2__CoriobacteriiaD_3__Coriobacteriales____	0	0	0	0	0	5	7	0	0	0	0	0	3	8	0	4
D_0__BacteriaD_1__BacteroidetesD_2__BacteroidiaD_3__BacteroidalesD_4__Bacteroidales_RF16_groupD_5__uncultured_bacterium	0	14	11	0	7	0	0	13	0	15	19	0	0	0	0	0
D_0__BacteriaD_1__BacteroidetesD_2__BacteroidiaD_3__BacteroidalesD_4__Bacteroidales_RF16_groupD_5__uncultured_rumen_bacterium	229	31	5	25	0	165	24	16	0	9	18	52	115	12	0	87
D_0__BacteriaD_1__BacteroidetesD_2__BacteroidiaD_3__BacteroidalesD_4__Bacteroidales_RF16_groupD_5__unidentified_rumen_bacterium_RFN41	0	16	0	0	0	0	0	0	0	0	0	16	0	0	0	0
D_0__BacteriaD_1__BacteroidetesD_2__BacteroidiaD_3__BacteroidalesD_4__Bacteroidales_RF16_group__	97	0	0	37	0	2	7	0	0	0	0	0	111	0	0	108
D_0__BacteriaD_1__BacteroidetesD_2__BacteroidiaD_3__BacteroidalesD_4__Bacteroidales_UCG-001D_5__uncultured_rumen_bacterium	26	18	23	54	27	0	88	24	6	0	19	132	51	41	293	12
D_0__BacteriaD_1__BacteroidetesD_2__BacteroidiaD_3__BacteroidalesD_4__Bacteroidales_UCG-001__	0	0	0	0	0	0	0	0	0	0	0	0	0	0	6	0
D_0__BacteriaD_1__BacteroidetesD_2__BacteroidiaD_3__BacteroidalesD_4__Bacteroidetes_BD2-2D_5__uncultured_rumen_bacterium	0	0	0	0	0	0	0	0	0	0	0	5	0	0	0	0
D_0__BacteriaD_1__BacteroidetesD_2__BacteroidiaD_3__BacteroidalesD_4__F082D_5__uncultured_bacterium	0	73	17	5	24	0	8	5	33	6	0	9	51	23	4	12
D_0__BacteriaD_1__BacteroidetesD_2__BacteroidiaD_3__BacteroidalesD_4__F082D_5__uncultured_rumen_bacterium	140	23	302	84	33	24	77	121	55	13	26	96	6	31	28	206
D_0__BacteriaD_1__BacteroidetesD_2__BacteroidiaD_3__BacteroidalesD_4__F082__	0	0	0	0	0	0	0	0	7	0	11	27	0	0	2	0
D_0__BacteriaD_1__BacteroidetesD_2__BacteroidiaD_3__BacteroidalesD_4__MarinilabiliaceaeD_5__uncultured	0	0	0	0	0	0	0	0	0	0	4	0	0	0	0	0
D_0__BacteriaD_1__BacteroidetesD_2__BacteroidiaD_3__BacteroidalesD_4__MuribaculaceaeD_5__uncultured_bacterium	3	13	31	0	34	15	0	29	0	7	15	34	0	0	0	0
D_0__BacteriaD_1__BacteroidetesD_2__BacteroidiaD_3__BacteroidalesD_4__MuribaculaceaeD_5__uncultured_rumen_bacterium	874	370	1459	168	1262	963	88	2146	32	103	971	3159	7	0	0	0
D_0__BacteriaD_1__BacteroidetesD_2__BacteroidiaD_3__BacteroidalesD_4__Muribaculaceae__	0	29	16	83	30	0	23	9	0	17	8	18	35	2	1	0
D_0__BacteriaD_1__BacteroidetesD_2__BacteroidiaD_3__BacteroidalesD_4__PrevotellaceaeD_5__Prevotella	0	0	0	0	0	5	0	0	0	0	0	0	0	0	0	6
D_0__BacteriaD_1__BacteroidetesD_2__BacteroidiaD_3__BacteroidalesD_4__PrevotellaceaeD_5__Prevotella_1	4	0	21	9	1	12	0	18	7	0	5	0	0	14	0	29
D_0__BacteriaD_1__BacteroidetesD_2__BacteroidiaD_3__BacteroidalesD_4__PrevotellaceaeD_5__Prevotella_7	0	0	0	0	0	0	0	0	28	0	0	0	0	6	0	0
D_0__BacteriaD_1__BacteroidetesD_2__BacteroidiaD_3__BacteroidalesD_4__PrevotellaceaeD_5__Prevotella_9	29	0	23	1	12	18	0	31	0	0	12	9	0	0	0	0
D_0__BacteriaD_1__BacteroidetesD_2__BacteroidiaD_3__BacteroidalesD_4__PrevotellaceaeD_5__Prevotellaceae_Ga6A1_group	0	0	0	0	0	0	0	0	0	0	0	0	0	0	0	2
D_0__BacteriaD_1__BacteroidetesD_2__BacteroidiaD_3__BacteroidalesD_4__PrevotellaceaeD_5__Prevotellaceae_UCG-001	23	128	116	179	147	234	254	211	16	126	51	93	69	44	225	695
D_0__BacteriaD_1__BacteroidetesD_2__BacteroidiaD_3__BacteroidalesD_4__PrevotellaceaeD_5__Prevotellaceae_UCG-003	4	0	0	0	0	0	0	0	0	0	0	0	0	0	0	0
D_0__BacteriaD_1__BacteroidetesD_2__BacteroidiaD_3__BacteroidalesD_4__PrevotellaceaeD_5__Prevotellaceae_UCG-004	0	0	8	0	5	0	0	4	0	0	0	0	3	0	0	0
D_0__BacteriaD_1__BacteroidetesD_2__BacteroidiaD_3__BacteroidalesD_4__Prevotellaceae__	7	0	1	0	2	15	0	1	3	0	0	2	0	2	0	0
D_0__BacteriaD_1__BacteroidetesD_2__BacteroidiaD_3__BacteroidalesD_4__RikenellaceaeD_5__Blvii28_wastewater-sludge_group	0	0	0	0	4	0	0	7	0	0	0	0	0	0	0	0
D_0__BacteriaD_1__BacteroidetesD_2__BacteroidiaD_3__BacteroidalesD_4__RikenellaceaeD_5__Rikenellaceae_RC9_gut_group	151	328	268	170	369	397	954	785	139	395	386	621	363	353	270	404
D_0__BacteriaD_1__BacteroidetesD_2__BacteroidiaD_3__BacteroidalesD_4__RikenellaceaeD_5__hoa5-07d05_gut_group	0	0	0	0	0	0	0	0	0	0	0	38	0	0	0	0
D_0__BacteriaD_1__BacteroidetesD_2__BacteroidiaD_3__BacteroidalesD_4__Rikenellaceae__	0	0	0	0	0	0	0	0	1	0	0	0	0	0	0	0
D_0__BacteriaD_1__BacteroidetesD_2__BacteroidiaD_3__BacteroidalesD_4__p-251-o5D_5__uncultured_Bacteroidales_bacterium	0	0	0	3	0	0	0	0	0	0	0	0	0	0	0	0
D_0__BacteriaD_1__BacteroidetesD_2__BacteroidiaD_3__BacteroidalesD_4__p-251-o5D_5__uncultured_bacterium	0	0	0	0	0	0	0	0	0	0	0	76	52	0	0	0
D_0__BacteriaD_1__BacteroidetesD_2__BacteroidiaD_3__BacteroidalesD_4__p-251-o5D_5__uncultured_rumen_bacterium	0	9	0	0	0	0	0	0	0	0	12	0	19	0	7	0
D_0__BacteriaD_1__BacteroidetesD_2__BacteroidiaD_3__BacteroidalesD_4__p-251-o5__	0	0	0	0	0	0	0	0	0	0	0	28	0	0	0	0
D_0__BacteriaD_1__BacteroidetesD_2__BacteroidiaD_3__BacteroidalesD_4__p-2534-18B5_gut_groupD_5__uncultured_bacterium	0	0	0	0	0	0	0	0	0	0	0	0	0	0	0	11
D_0__BacteriaD_1__BacteroidetesD_2__BacteroidiaD_3__BacteroidalesD_4__p-2534-18B5_gut_group__	0	0	0	0	0	0	0	0	0	0	0	0	0	2	0	2
D_0__BacteriaD_1__BacteroidetesD_2__BacteroidiaD_3__Bacteroidales____	87	234	67	0	25	29	45	647	91	226	150	174	141	243	151	252
D_0__BacteriaD_1__BacteroidetesD_2__Bacteroidia______	0	0	4	0	0	0	3	27	0	0	6	17	5	0	0	25
D_0__BacteriaD_1__ChloroflexiD_2__AnaerolineaeD_3__AnaerolinealesD_4__AnaerolineaceaeD_5__Flexilinea	0	31	0	0	33	0	0	7	0	0	7	15	0	0	0	0
D_0__BacteriaD_1__CyanobacteriaD_2__MelainabacteriaD_3__GastranaerophilalesD_4__uncultured_bacteriumD_5__uncultured_bacterium	60	58	90	0	219	123	75	5	0	19	15	4	55	28	19	35
D_0__BacteriaD_1__CyanobacteriaD_2__MelainabacteriaD_3__GastranaerophilalesD_4__uncultured_rumen_bacteriumD_5__uncultured_rumen_bacterium	0	23	0	0	22	10	0	7	0	25	0	52	0	0	0	0
D_0__BacteriaD_1__CyanobacteriaD_2__MelainabacteriaD_3__Gastranaerophilales____	121	58	30	16	21	214	0	51	0	110	17	8	17	0	0	0
D_0__BacteriaD_1__CyanobacteriaD_2__OxyphotobacteriaD_3__Chloroplast____	14	0	0	0	6	16	15	0	0	0	4	26	2	0	0	4
D_0__BacteriaD_1__ElusimicrobiaD_2__ElusimicrobiaD_3__ElusimicrobialesD_4__ElusimicrobiaceaeD_5__Elusimicrobium	3	0	0	0	0	18	0	0	0	0	0	0	0	0	0	0
D_0__BacteriaD_1__ElusimicrobiaD_2__EndomicrobiaD_3__EndomicrobialesD_4__EndomicrobiaceaeD_5__Candidatus_Endomicrobium	0	0	0	0	0	0	0	0	0	0	0	48	7	0	8	0
D_0__BacteriaD_1__EpsilonbacteraeotaD_2__CampylobacteriaD_3__CampylobacteralesD_4__CampylobacteraceaeD_5__Campylobacter	0	0	0	4	0	0	0	0	0	0	0	0	0	0	2	0
D_0__BacteriaD_1__FibrobacteresD_2__FibrobacteriaD_3__FibrobacteralesD_4__FibrobacteraceaeD_5__Fibrobacter	140	1100	325	714	822	12	894	250	245	0	1151	549	2657	175	1549	81
D_0__BacteriaD_1__FibrobacteresD_2__FibrobacteriaD_3__FibrobacteralesD_4__FibrobacteraceaeD_5__uncultured	0	0	0	0	0	0	0	0	0	0	0	10	0	0	0	0
D_0__BacteriaD_1__FirmicutesD_2__BacilliD_3__LactobacillalesD_4__LactobacillaceaeD_5__Lactobacillus	0	0	0	0	0	0	0	3	2	0	0	0	0	0	0	0
D_0__BacteriaD_1__FirmicutesD_2__BacilliD_3__LactobacillalesD_4__StreptococcaceaeD_5__Streptococcus	0	0	0	0	0	0	0	0	6	0	0	0	0	0	0	0
D_0__BacteriaD_1__FirmicutesD_2__ClostridiaD_3__ClostridialesD_4__ChristensenellaceaeD_5__Christensenellaceae_R-7_group	165	175	159	246	243	13	154	392	86	247	285	1213	276	111	77	71
D_0__BacteriaD_1__FirmicutesD_2__ClostridiaD_3__ClostridialesD_4__ChristensenellaceaeD_5__uncultured	0	0	0	7	0	0	0	0	0	0	0	0	0	0	4	2
D_0__BacteriaD_1__FirmicutesD_2__ClostridiaD_3__ClostridialesD_4__Christensenellaceae__	0	5	0	0	0	0	0	6	0	0	0	6	0	0	0	0
D_0__BacteriaD_1__FirmicutesD_2__ClostridiaD_3__ClostridialesD_4__Clostridiaceae_1D_5__Clostridium_sensu_stricto_1	362	0	0	0	0	0	21	0	6	0	0	0	70	0	0	0
D_0__BacteriaD_1__FirmicutesD_2__ClostridiaD_3__ClostridialesD_4__Clostridiales_vadinBB60_groupD_5__uncultured_bacterium	12	8	2	0	0	0	0	2	6	0	0	5	0	0	0	0
D_0__BacteriaD_1__FirmicutesD_2__ClostridiaD_3__ClostridialesD_4__Clostridiales_vadinBB60_groupD_5__uncultured_organism	0	0	3	0	0	0	0	0	0	0	0	0	0	0	0	0
D_0__BacteriaD_1__FirmicutesD_2__ClostridiaD_3__ClostridialesD_4__Clostridiales_vadinBB60_groupD_5__uncultured_rumen_bacterium	17	8	19	0	12	0	0	0	6	0	0	0	7	0	0	0
D_0__BacteriaD_1__FirmicutesD_2__ClostridiaD_3__ClostridialesD_4__Clostridiales_vadinBB60_groupD_5__uncultured_rumen_bacterium_4C28d-15	0	0	6	0	18	0	0	0	0	0	0	11	0	0	0	0
D_0__BacteriaD_1__FirmicutesD_2__ClostridiaD_3__ClostridialesD_4__Clostridiales_vadinBB60_group__	0	3	4	4	17	8	0	6	0	3	0	7	52	15	0	14
D_0__BacteriaD_1__FirmicutesD_2__ClostridiaD_3__ClostridialesD_4__DefluviitaleaceaeD_5__Defluviitaleaceae_UCG-011	3	17	21	12	55	22	32	19	3	28	23	7	67	54	17	16
D_0__BacteriaD_1__FirmicutesD_2__ClostridiaD_3__ClostridialesD_4__EubacteriaceaeD_5__Anaerofustis	0	4	8	2	0	0	0	0	0	0	7	2	3	0	0	0
D_0__BacteriaD_1__FirmicutesD_2__ClostridiaD_3__ClostridialesD_4__EubacteriaceaeD_5__Pseudoramibacter	8	0	0	17	0	10	21	12	0	16	8	0	15	22	11	25
D_0__BacteriaD_1__FirmicutesD_2__ClostridiaD_3__ClostridialesD_4__Family_XIIID_5__Anaerovorax	13	17	17	32	98	0	0	72	0	9	63	99	30	0	0	10
D_0__BacteriaD_1__FirmicutesD_2__ClostridiaD_3__ClostridialesD_4__Family_XIIID_5__Family_XIII_AD3011_group	1	40	34	15	72	25	27	64	12	55	50	132	19	4	15	0
D_0__BacteriaD_1__FirmicutesD_2__ClostridiaD_3__ClostridialesD_4__Family_XIIID_5__Family_XIII_UCG-001	4	7	11	0	8	6	19	14	3	0	16	25	0	6	0	0
D_0__BacteriaD_1__FirmicutesD_2__ClostridiaD_3__ClostridialesD_4__Family_XIIID_5__Mogibacterium	24	67	68	50	153	90	119	88	68	100	53	74	64	89	26	66
D_0__BacteriaD_1__FirmicutesD_2__ClostridiaD_3__ClostridialesD_4__Family_XIIID_5__[Eubacterium]_brachy_group	0	4	0	0	0	0	0	7	0	0	6	0	5	2	2	0
D_0__BacteriaD_1__FirmicutesD_2__ClostridiaD_3__ClostridialesD_4__Family_XIIID_5__[Eubacterium]_nodatum_group	24	57	408	87	66	584	604	500	13	685	81	23	510	418	71	256
D_0__BacteriaD_1__FirmicutesD_2__ClostridiaD_3__ClostridialesD_4__Family_XIIID_5__[Eubacterium]_saphenum_group	0	0	0	0	0	4	0	0	0	0	0	0	0	0	0	0
D_0__BacteriaD_1__FirmicutesD_2__ClostridiaD_3__ClostridialesD_4__Family_XIIID_5__uncultured	0	9	0	0	13	0	12	25	0	14	0	15	0	0	0	0
D_0__BacteriaD_1__FirmicutesD_2__ClostridiaD_3__ClostridialesD_4__Family_XIII__	3	0	6	6	11	14	28	22	0	30	23	13	14	23	11	24
D_0__BacteriaD_1__FirmicutesD_2__ClostridiaD_3__ClostridialesD_4__LachnospiraceaeD_5__Acetitomaculum	74	39	45	175	85	36	61	38	72	63	25	35	65	126	122	37
D_0__BacteriaD_1__FirmicutesD_2__ClostridiaD_3__ClostridialesD_4__LachnospiraceaeD_5__Agathobacter	8	0	0	26	0	0	0	0	0	0	0	0	0	0	23	19
D_0__BacteriaD_1__FirmicutesD_2__ClostridiaD_3__ClostridialesD_4__LachnospiraceaeD_5__Anaerosporobacter	459	0	0	56	15	0	0	8	8	7	0	0	85	0	0	14
D_0__BacteriaD_1__FirmicutesD_2__ClostridiaD_3__ClostridialesD_4__LachnospiraceaeD_5__Blautia	0	0	0	0	0	0	0	0	0	0	0	7	0	0	0	0
D_0__BacteriaD_1__FirmicutesD_2__ClostridiaD_3__ClostridialesD_4__LachnospiraceaeD_5__Butyrivibrio_2	0	0	8	1	0	0	0	0	0	0	0	0	0	0	0	0
D_0__BacteriaD_1__FirmicutesD_2__ClostridiaD_3__ClostridialesD_4__LachnospiraceaeD_5__Coprococcus_1	39	74	27	43	48	25	55	29	0	53	34	0	44	44	25	60
D_0__BacteriaD_1__FirmicutesD_2__ClostridiaD_3__ClostridialesD_4__LachnospiraceaeD_5__Lachnoclostridium_1	8	12	24	8	36	9	7	36	0	34	28	0	10	0	0	0
D_0__BacteriaD_1__FirmicutesD_2__ClostridiaD_3__ClostridialesD_4__LachnospiraceaeD_5__Lachnospiraceae_ND3007_group	0	5	0	0	12	6	3	9	0	0	0	26	0	0	0	0
D_0__BacteriaD_1__FirmicutesD_2__ClostridiaD_3__ClostridialesD_4__LachnospiraceaeD_5__Lachnospiraceae_NK3A20_group	32	19	0	0	70	0	0	0	22	0	8	72	11	0	0	7
D_0__BacteriaD_1__FirmicutesD_2__ClostridiaD_3__ClostridialesD_4__LachnospiraceaeD_5__Lachnospiraceae_NK4A136_group	0	16	22	0	0	0	0	14	0	9	0	25	0	0	0	8
D_0__BacteriaD_1__FirmicutesD_2__ClostridiaD_3__ClostridialesD_4__LachnospiraceaeD_5__Lachnospiraceae_UCG-001	15	0	0	0	0	0	0	0	0	0	0	0	0	0	0	0
D_0__BacteriaD_1__FirmicutesD_2__ClostridiaD_3__ClostridialesD_4__LachnospiraceaeD_5__Lachnospiraceae_UCG-002	0	29	21	18	21	15	36	35	0	22	38	13	18	0	0	0
D_0__BacteriaD_1__FirmicutesD_2__ClostridiaD_3__ClostridialesD_4__LachnospiraceaeD_5__Lachnospiraceae_UCG-004	1	0	1	2	0	0	0	1	0	0	4	0	0	0	0	15
D_0__BacteriaD_1__FirmicutesD_2__ClostridiaD_3__ClostridialesD_4__LachnospiraceaeD_5__Lachnospiraceae_UCG-006	0	9	0	0	0	0	0	0	0	0	0	0	0	0	0	0
D_0__BacteriaD_1__FirmicutesD_2__ClostridiaD_3__ClostridialesD_4__LachnospiraceaeD_5__Lachnospiraceae_UCG-008	4	14	34	19	47	17	12	16	16	14	12	21	58	13	6	31
D_0__BacteriaD_1__FirmicutesD_2__ClostridiaD_3__ClostridialesD_4__LachnospiraceaeD_5__Lachnospiraceae_XPB1014_group	0	0	0	0	0	0	0	0	0	0	0	22	0	0	0	0
D_0__BacteriaD_1__FirmicutesD_2__ClostridiaD_3__ClostridialesD_4__LachnospiraceaeD_5__Marvinbryantia	10	11	6	0	11	0	0	0	0	0	0	42	6	0	0	0
D_0__BacteriaD_1__FirmicutesD_2__ClostridiaD_3__ClostridialesD_4__LachnospiraceaeD_5__Moryella	8	16	28	20	90	37	12	136	12	59	42	32	44	5	0	10
D_0__BacteriaD_1__FirmicutesD_2__ClostridiaD_3__ClostridialesD_4__LachnospiraceaeD_5__Oribacterium	25	9	26	83	24	66	40	43	13	37	28	24	51	45	112	94
D_0__BacteriaD_1__FirmicutesD_2__ClostridiaD_3__ClostridialesD_4__LachnospiraceaeD_5__Pseudobutyrivibrio	3	11	0	0	24	9	13	24	0	30	34	14	0	0	0	0
D_0__BacteriaD_1__FirmicutesD_2__ClostridiaD_3__ClostridialesD_4__LachnospiraceaeD_5__Roseburia	360	0	14	73	34	46	49	15	7	65	22	0	43	69	40	46
D_0__BacteriaD_1__FirmicutesD_2__ClostridiaD_3__ClostridialesD_4__LachnospiraceaeD_5__Shuttleworthia	166	0	0	128	0	0	20	6	36	35	15	0	36	132	380	154
D_0__BacteriaD_1__FirmicutesD_2__ClostridiaD_3__ClostridialesD_4__LachnospiraceaeD_5__Syntrophococcus	61	28	101	718	47	259	287	59	61	192	71	17	261	331	147	550
D_0__BacteriaD_1__FirmicutesD_2__ClostridiaD_3__ClostridialesD_4__LachnospiraceaeD_5__Tyzzerella_3	0	0	6	0	9	0	10	7	0	5	0	0	15	0	0	0
D_0__BacteriaD_1__FirmicutesD_2__ClostridiaD_3__ClostridialesD_4__LachnospiraceaeD_5__[Bacteroides]_pectinophilus_group	8	0	0	0	0	0	0	0	0	0	0	0	0	0	0	0
D_0__BacteriaD_1__FirmicutesD_2__ClostridiaD_3__ClostridialesD_4__LachnospiraceaeD_5__[Eubacterium]_eligens_group	0	0	0	0	0	0	0	0	0	0	0	0	0	4	10	0
D_0__BacteriaD_1__FirmicutesD_2__ClostridiaD_3__ClostridialesD_4__LachnospiraceaeD_5__[Eubacterium]_hallii_group	0	34	13	7	17	0	0	27	0	0	18	17	0	0	0	0
D_0__BacteriaD_1__FirmicutesD_2__ClostridiaD_3__ClostridialesD_4__LachnospiraceaeD_5__[Eubacterium]_ruminantium_group	6	9	0	0	0	0	2	0	0	0	0	0	2	0	0	1
D_0__BacteriaD_1__FirmicutesD_2__ClostridiaD_3__ClostridialesD_4__LachnospiraceaeD_5__[Eubacterium]_ventriosum_group	438	0	0	762	0	0	0	0	79	0	0	0	21	0	0	38
D_0__BacteriaD_1__FirmicutesD_2__ClostridiaD_3__ClostridialesD_4__LachnospiraceaeD_5__[Ruminococcus]_gauvreauii_group	320	160	272	983	438	202	618	217	68	206	309	88	295	440	173	289
D_0__BacteriaD_1__FirmicutesD_2__ClostridiaD_3__ClostridialesD_4__LachnospiraceaeD_5__uncultured	0	4	0	0	0	0	0	0	0	0	0	6	0	0	0	0
D_0__BacteriaD_1__FirmicutesD_2__ClostridiaD_3__ClostridialesD_4__Lachnospiraceae__	1130	53	48	238	163	80	130	80	6	106	72	42	458	294	433	243
D_0__BacteriaD_1__FirmicutesD_2__ClostridiaD_3__ClostridialesD_4__RuminococcaceaeD_5__CAG-352	265	94	120	0	208	0	3	318	0	200	110	190	42	0	0	0
D_0__BacteriaD_1__FirmicutesD_2__ClostridiaD_3__ClostridialesD_4__RuminococcaceaeD_5__Oscillibacter	10	0	0	0	0	0	0	0	0	0	0	0	0	0	0	0
D_0__BacteriaD_1__FirmicutesD_2__ClostridiaD_3__ClostridialesD_4__RuminococcaceaeD_5__Papillibacter	6	87	106	24	110	26	31	122	0	38	81	151	84	0	0	0
D_0__BacteriaD_1__FirmicutesD_2__ClostridiaD_3__ClostridialesD_4__RuminococcaceaeD_5__Ruminiclostridium	0	7	0	0	7	0	0	0	0	0	13	0	0	0	0	0
D_0__BacteriaD_1__FirmicutesD_2__ClostridiaD_3__ClostridialesD_4__RuminococcaceaeD_5__Ruminiclostridium_6	0	0	0	0	0	0	0	0	0	0	0	8	0	0	0	0
D_0__BacteriaD_1__FirmicutesD_2__ClostridiaD_3__ClostridialesD_4__RuminococcaceaeD_5__Ruminococcaceae_NK4A214_group	161	285	346	264	453	95	209	445	36	209	350	351	93	89	25	82
D_0__BacteriaD_1__FirmicutesD_2__ClostridiaD_3__ClostridialesD_4__RuminococcaceaeD_5__Ruminococcaceae_UCG-001	0	10	19	44	14	14	373	8	0	0	0	0	72	35	0	0
D_0__BacteriaD_1__FirmicutesD_2__ClostridiaD_3__ClostridialesD_4__RuminococcaceaeD_5__Ruminococcaceae_UCG-002	132	142	22	99	53	107	148	59	38	115	64	12	186	206	189	167
D_0__BacteriaD_1__FirmicutesD_2__ClostridiaD_3__ClostridialesD_4__RuminococcaceaeD_5__Ruminococcaceae_UCG-003	2	7	0	0	0	13	25	0	16	10	0	0	76	22	69	40
D_0__BacteriaD_1__FirmicutesD_2__ClostridiaD_3__ClostridialesD_4__RuminococcaceaeD_5__Ruminococcaceae_UCG-004	37	0	54	72	39	42	37	33	15	94	41	72	73	72	54	67
D_0__BacteriaD_1__FirmicutesD_2__ClostridiaD_3__ClostridialesD_4__RuminococcaceaeD_5__Ruminococcaceae_UCG-005	32	20	43	67	69	17	74	27	0	26	5	51	187	31	12	402
D_0__BacteriaD_1__FirmicutesD_2__ClostridiaD_3__ClostridialesD_4__RuminococcaceaeD_5__Ruminococcaceae_UCG-009	0	0	0	0	0	0	0	0	0	0	0	0	0	0	3	0
D_0__BacteriaD_1__FirmicutesD_2__ClostridiaD_3__ClostridialesD_4__RuminococcaceaeD_5__Ruminococcaceae_UCG-010	23	60	27	28	57	7	53	62	8	32	67	94	42	24	21	23
D_0__BacteriaD_1__FirmicutesD_2__ClostridiaD_3__ClostridialesD_4__RuminococcaceaeD_5__Ruminococcaceae_UCG-012	0	0	0	0	0	0	0	0	0	0	9	22	0	0	0	0
D_0__BacteriaD_1__FirmicutesD_2__ClostridiaD_3__ClostridialesD_4__RuminococcaceaeD_5__Ruminococcaceae_UCG-013	6	0	4	61	0	0	12	0	0	3	7	4	8	39	7	21
D_0__BacteriaD_1__FirmicutesD_2__ClostridiaD_3__ClostridialesD_4__RuminococcaceaeD_5__Ruminococcaceae_UCG-014	169	0	0	107	44	19	10	10	0	4	16	7	16	55	151	27
D_0__BacteriaD_1__FirmicutesD_2__ClostridiaD_3__ClostridialesD_4__RuminococcaceaeD_5__Ruminococcus_1	279	1131	1248	1743	1676	1586	2260	811	180	1592	1031	232	1584	1304	781	1019
D_0__BacteriaD_1__FirmicutesD_2__ClostridiaD_3__ClostridialesD_4__RuminococcaceaeD_5__Ruminococcus_2	366	52	0	0	18	0	0	78	0	0	11	0	0	4	0	11
D_0__BacteriaD_1__FirmicutesD_2__ClostridiaD_3__ClostridialesD_4__RuminococcaceaeD_5__Saccharofermentans	98	347	41	33	577	40	13	126	5	148	555	139	487	19	18	70
D_0__BacteriaD_1__FirmicutesD_2__ClostridiaD_3__ClostridialesD_4__RuminococcaceaeD_5__[Eubacterium]_coprostanoligenes_group	46	212	134	115	161	239	496	146	15	94	154	66	256	430	133	244
D_0__BacteriaD_1__FirmicutesD_2__ClostridiaD_3__ClostridialesD_4__RuminococcaceaeD_5__uncultured	19	48	52	13	102	8	71	138	0	47	118	74	58	93	27	51
D_0__BacteriaD_1__FirmicutesD_2__ClostridiaD_3__ClostridialesD_4__Ruminococcaceae__	4	55	59	74	88	67	122	78	4	67	54	53	76	14	77	68
D_0__BacteriaD_1__FirmicutesD_2__ClostridiaD_3__Clostridiales____	0	13	27	2	3	2	3	2	0	0	7	16	0	4	3	6
D_0__BacteriaD_1__FirmicutesD_2__ErysipelotrichiaD_3__ErysipelotrichalesD_4__ErysipelotrichaceaeD_5__Asteroleplasma	0	0	0	0	0	0	0	0	0	0	0	0	0	0	11	4
D_0__BacteriaD_1__FirmicutesD_2__ErysipelotrichiaD_3__ErysipelotrichalesD_4__ErysipelotrichaceaeD_5__Erysipelotrichaceae_UCG-002	0	0	0	0	0	0	0	0	0	0	0	0	0	236	0	43
D_0__BacteriaD_1__FirmicutesD_2__ErysipelotrichiaD_3__ErysipelotrichalesD_4__ErysipelotrichaceaeD_5__Erysipelotrichaceae_UCG-004	24	84	46	59	51	44	121	56	0	65	103	25	152	84	7	24
D_0__BacteriaD_1__FirmicutesD_2__ErysipelotrichiaD_3__ErysipelotrichalesD_4__ErysipelotrichaceaeD_5__Erysipelotrichaceae_UCG-006	0	0	10	7	0	8	13	0	12	0	0	0	0	0	0	26
D_0__BacteriaD_1__FirmicutesD_2__ErysipelotrichiaD_3__ErysipelotrichalesD_4__ErysipelotrichaceaeD_5__Erysipelotrichaceae_UCG-009	0	7	29	21	40	32	70	20	6	25	7	0	22	20	4	100
D_0__BacteriaD_1__FirmicutesD_2__ErysipelotrichiaD_3__ErysipelotrichalesD_4__ErysipelotrichaceaeD_5__Sharpea	0	0	0	0	0	0	0	0	0	0	0	0	10	12	42	227
D_0__BacteriaD_1__FirmicutesD_2__ErysipelotrichiaD_3__ErysipelotrichalesD_4__ErysipelotrichaceaeD_5__Solobacterium	0	0	0	0	4	0	0	0	0	0	3	0	0	0	30	0
D_0__BacteriaD_1__FirmicutesD_2__ErysipelotrichiaD_3__ErysipelotrichalesD_4__ErysipelotrichaceaeD_5__[Anaerorhabdus]_furcosa_group	0	0	0	0	0	0	0	0	0	0	12	57	0	0	0	0
D_0__BacteriaD_1__FirmicutesD_2__ErysipelotrichiaD_3__ErysipelotrichalesD_4__Erysipelotrichaceae__	0	0	0	16	13	4	10	17	0	9	0	0	10	0	2	0
D_0__BacteriaD_1__FirmicutesD_2__NegativicutesD_3__SelenomonadalesD_4__AcidaminococcaceaeD_5__Acidaminococcus	0	0	0	0	0	2	2	1	0	0	0	0	1	0	0	12
D_0__BacteriaD_1__FirmicutesD_2__NegativicutesD_3__SelenomonadalesD_4__AcidaminococcaceaeD_5__Succiniclasticum	43	0	0	0	6	0	0	0	0	0	0	0	0	0	0	0
D_0__BacteriaD_1__FirmicutesD_2__NegativicutesD_3__SelenomonadalesD_4__VeillonellaceaeD_5__Dialister	0	0	0	0	0	0	0	0	0	0	0	0	0	0	0	35
D_0__BacteriaD_1__FirmicutesD_2__NegativicutesD_3__SelenomonadalesD_4__VeillonellaceaeD_5__Megasphaera	0	0	0	0	0	2	0	0	6	0	0	0	0	0	0	0
D_0__BacteriaD_1__FirmicutesD_2__NegativicutesD_3__SelenomonadalesD_4__VeillonellaceaeD_5__Selenomonas	0	0	0	0	0	0	0	0	0	0	0	0	0	0	2	0
D_0__BacteriaD_1__FirmicutesD_2__NegativicutesD_3__SelenomonadalesD_4__VeillonellaceaeD_5__Selenomonas_1	0	0	0	0	0	0	0	1	0	0	0	0	0	0	0	0
D_0__BacteriaD_1__FirmicutesD_2__NegativicutesD_3__SelenomonadalesD_4__VeillonellaceaeD_5__Veillonellaceae_UCG-001	0	0	0	0	0	0	0	0	7	0	0	7	0	0	0	0
D_0__BacteriaD_1__FirmicutesD_2__NegativicutesD_3__SelenomonadalesD_4__VeillonellaceaeD_5__uncultured	3	0	0	0	0	0	0	0	0	0	0	0	0	0	0	3
D_0__BacteriaD_1__FirmicutesD_2__NegativicutesD_3__SelenomonadalesD_4__Veillonellaceae__	2	0	0	0	0	0	0	2	0	0	0	0	0	0	0	0
D_0__BacteriaD_1__Firmicutes________	0	0	0	6	0	8	0	0	0	0	0	1	0	0	7	0
D_0__BacteriaD_1__LentisphaeraeD_2__LentisphaeriaD_3__VictivallalesD_4__VictivallaceaeD_5__Victivallis	0	0	0	0	0	0	0	2	0	0	0	0	2	0	0	0
D_0__BacteriaD_1__LentisphaeraeD_2__LentisphaeriaD_3__VictivallalesD_4__VictivallaceaeD_5__uncultured_rumen_bacterium	0	9	4	0	0	0	0	0	0	6	3	7	12	0	0	0
D_0__BacteriaD_1__LentisphaeraeD_2__LentisphaeriaD_3__VictivallalesD_4__Victivallaceae__	0	0	0	0	0	0	0	0	0	0	0	33	0	0	0	0
D_0__BacteriaD_1__LentisphaeraeD_2__LentisphaeriaD_3__VictivallalesD_4__vadinBE97D_5__uncultured_rumen_bacterium	0	4	39	0	21	0	0	26	0	0	0	0	8	0	0	0
D_0__BacteriaD_1__LentisphaeraeD_2__LentisphaeriaD_3__VictivallalesD_4__vadinBE97D_5__unidentified_rumen_bacterium_RFN4	0	22	36	0	0	0	4	12	0	7	14	35	0	0	0	0
D_0__BacteriaD_1__LentisphaeraeD_2__LentisphaeriaD_3__VictivallalesD_4__vadinBE97__	0	0	32	0	0	0	0	31	0	0	0	0	0	0	0	0
D_0__BacteriaD_1__LentisphaeraeD_2__OligosphaeriaD_3__OligosphaeralesD_4__OligosphaeraceaeD_5__Z20	0	0	8	7	0	0	0	0	0	0	0	0	0	0	0	0
D_0__BacteriaD_1__LentisphaeraeD_2__OligosphaeriaD_3__OligosphaeralesD_4__OligosphaeraceaeD_5__horsej-a03	0	0	0	0	0	0	0	0	0	0	0	13	2	0	0	0
D_0__BacteriaD_1__LentisphaeraeD_2__OligosphaeriaD_3__OligosphaeralesD_4__Oligosphaeraceae__	0	4	0	0	0	0	0	0	0	0	0	0	0	0	0	0
D_0__BacteriaD_1__PlanctomycetesD_2__PlanctomycetaciaD_3__PirellulalesD_4__PirellulaceaeD_5__Pirellula	0	0	0	0	0	0	0	0	0	0	0	2	0	0	0	0
D_0__BacteriaD_1__PlanctomycetesD_2__PlanctomycetaciaD_3__PirellulalesD_4__PirellulaceaeD_5__p-1088-a5_gut_group	4	0	0	0	4	0	0	10	0	0	6	11	7	0	0	0
D_0__BacteriaD_1__PlanctomycetesD_2__PlanctomycetaciaD_3__PlanctomycetalesD_4__unculturedD_5__uncultured_bacterium	0	0	0	0	0	0	3	0	0	0	0	0	0	0	0	0
D_0__BacteriaD_1__PlanctomycetesD_2__Planctomycetacia______	0	0	2	0	0	0	0	0	0	0	0	0	0	0	0	0
D_0__BacteriaD_1__ProteobacteriaD_2__AlphaproteobacteriaD_3__RhizobialesD_4__Devosiaceae__	0	0	6	0	0	0	0	0	0	0	0	0	0	0	0	0
D_0__BacteriaD_1__ProteobacteriaD_2__AlphaproteobacteriaD_3__RhizobialesD_4__RhizobiaceaeD_5__Falsochrobactrum	0	0	0	0	0	0	0	0	3	0	0	0	0	0	0	0
D_0__BacteriaD_1__ProteobacteriaD_2__AlphaproteobacteriaD_3__RhizobialesD_4__XanthobacteraceaeD_5__Afipia	0	0	0	0	0	0	0	6	0	0	0	0	0	0	0	0
D_0__BacteriaD_1__ProteobacteriaD_2__AlphaproteobacteriaD_3__Rhizobiales____	0	0	0	5	0	0	0	0	0	0	0	0	0	0	0	0
D_0__BacteriaD_1__ProteobacteriaD_2__AlphaproteobacteriaD_3__RhodospirillalesD_4__unculturedD_5__gut_metagenome	7	0	31	0	0	0	0	19	0	0	0	15	0	6	0	0
D_0__BacteriaD_1__ProteobacteriaD_2__AlphaproteobacteriaD_3__RhodospirillalesD_4__unculturedD_5__uncultured_bacterium	3	0	19	0	0	0	3	0	0	0	0	0	0	0	0	15
D_0__BacteriaD_1__ProteobacteriaD_2__AlphaproteobacteriaD_3__RhodospirillalesD_4__unculturedD_5__uncultured_rumen_bacterium	5	7	0	0	9	0	0	21	0	24	0	0	0	0	0	0
D_0__BacteriaD_1__ProteobacteriaD_2__AlphaproteobacteriaD_3__RhodospirillalesD_4__unculturedD_5__unidentified_rumen_bacterium_RF32	0	0	0	0	24	11	0	0	0	4	0	14	0	0	0	14
D_0__BacteriaD_1__ProteobacteriaD_2__AlphaproteobacteriaD_3__RhodospirillalesD_4__uncultured__	19	71	8	5	8	0	9	24	0	0	9	0	29	0	10	25
D_0__BacteriaD_1__ProteobacteriaD_2__AlphaproteobacteriaD_3__RickettsialesD_4__MitochondriaD_5__uncultured_rumen_bacterium	0	0	0	0	0	0	0	3	0	0	0	0	0	0	0	0
D_0__BacteriaD_1__ProteobacteriaD_2__Deltaproteobacteria______	0	0	0	0	0	0	0	0	0	0	0	23	0	0	0	0
D_0__BacteriaD_1__ProteobacteriaD_2__GammaproteobacteriaD_3__AeromonadalesD_4__SuccinivibrionaceaeD_5__Ruminobacter	0	0	0	0	3	0	0	13	19	0	0	0	0	0	0	0
D_0__BacteriaD_1__ProteobacteriaD_2__GammaproteobacteriaD_3__AeromonadalesD_4__SuccinivibrionaceaeD_5__Succinivibrio	6	115	0	8	3	0	57	0	737	0	235	123	0	0	0	34
D_0__BacteriaD_1__ProteobacteriaD_2__GammaproteobacteriaD_3__AeromonadalesD_4__SuccinivibrionaceaeD_5__Succinivibrionaceae_UCG-001	0	0	0	0	0	1	0	0	29	0	0	0	0	0	24	48
D_0__BacteriaD_1__ProteobacteriaD_2__GammaproteobacteriaD_3__AeromonadalesD_4__Succinivibrionaceae__	5	0	0	5	0	10	5	0	0	0	0	0	4	0	25	0
D_0__BacteriaD_1__ProteobacteriaD_2__GammaproteobacteriaD_3__BetaproteobacterialesD_4__BurkholderiaceaeD_5__Sutterella	0	0	0	0	0	7	2	7	3	10	0	0	11	10	10	12
D_0__BacteriaD_1__ProteobacteriaD_2__GammaproteobacteriaD_3__BetaproteobacterialesD_4__Burkholderiaceae__	0	0	0	0	0	0	0	0	0	0	0	14	0	0	0	0
D_0__BacteriaD_1__Proteobacteria________	0	0	0	0	0	0	0	0	0	0	0	0	18	0	0	0
D_0__BacteriaD_1__SpirochaetesD_2__SpirochaetiaD_3__SpirochaetalesD_4__SpirochaetaceaeD_5__Sphaerochaeta	4	0	0	0	0	0	0	0	0	0	0	6	0	0	0	0
D_0__BacteriaD_1__SpirochaetesD_2__SpirochaetiaD_3__SpirochaetalesD_4__SpirochaetaceaeD_5__Treponema_2	2	0	0	4	0	0	0	0	0	0	0	0	0	0	0	0
D_0__BacteriaD_1__SynergistetesD_2__SynergistiaD_3__SynergistalesD_4__SynergistaceaeD_5__Fretibacterium	0	0	0	0	0	0	0	0	0	0	0	17	0	5	3	0
D_0__BacteriaD_1__SynergistetesD_2__SynergistiaD_3__SynergistalesD_4__SynergistaceaeD_5__Pyramidobacter	19	79	115	29	58	67	65	156	18	267	50	60	57	65	9	29
D_0__BacteriaD_1__SynergistetesD_2__SynergistiaD_3__SynergistalesD_4__Synergistaceae__	0	0	15	8	0	4	13	12	0	17	0	100	0	6	0	0
D_0__BacteriaD_1__TenericutesD_2__MollicutesD_3__AnaeroplasmatalesD_4__AnaeroplasmataceaeD_5__Anaeroplasma	0	0	0	0	15	0	105	0	0	0	20	0	13	0	0	0
D_0__BacteriaD_1__VerrucomicrobiaD_2__VerrucomicrobiaeD_3__OpitutalesD_4__PuniceicoccaceaeD_5__Verruc-01	0	7	0	0	0	0	0	0	0	0	0	0	0	0	0	0
D_0__BacteriaD_1__WPS-2D_2__Burkholderiales_bacterium_Beta_02D_3__Burkholderiales_bacterium_Beta_02D_4__Burkholderiales_bacterium_Beta_02D_5__Burkholderiales_bacterium_Beta_02	0	0	0	0	0	0	0	0	0	0	0	21	0	0	0	0
D_0__BacteriaD_1__WPS-2D_2__uncultured_rumen_bacteriumD_3__uncultured_rumen_bacteriumD_4__uncultured_rumen_bacteriumD_5__uncultured_rumen_bacterium	0	0	0	0	0	0	0	0	0	0	0	25	0	0	0	0
D_0__Bacteria__________	0	0	1	0	0	0	0	1	5	0	1	47	0	3	18	6
D_0__BacteriaD_1__ActinobacteriaD_2__ActinobacteriaD_3__CorynebacterialesD_4__CorynebacteriaceaeD_5__Corynebacterium_1D_6__Corynebacterium_aurimucosum_ATCC_700975	0	5	6	0	8	13	0	0	0	0	0	0	0	0	0	0
D_0__BacteriaD_1__ActinobacteriaD_2__ActinobacteriaD_3__CorynebacterialesD_4__CorynebacteriaceaeD_5__Corynebacterium_1D_6__Corynebacterium_marinum_DSM_44953	0	0	0	0	0	0	0	0	0	0	0	0	13	0	0	3
D_0__BacteriaD_1__ActinobacteriaD_2__ActinobacteriaD_3__CorynebacterialesD_4__CorynebacteriaceaeD_5__Corynebacterium_1D_6__Corynebacterium_sp._DNF00584	0	0	0	0	0	0	9	0	0	0	0	0	0	0	4	0
D_0__BacteriaD_1__ActinobacteriaD_2__ActinobacteriaD_3__CorynebacterialesD_4__CorynebacteriaceaeD_5__Corynebacterium_1D_6__Corynebacterium_stationis	0	0	0	0	0	0	4	0	0	0	0	0	8	0	0	6
D_0__BacteriaD_1__ActinobacteriaD_2__ActinobacteriaD_3__CorynebacterialesD_4__CorynebacteriaceaeD_5__Corynebacterium_1D_6__Corynebacterium_xerosis	0	5	0	7	0	0	8	0	0	9	0	0	0	0	0	0
D_0__BacteriaD_1__ActinobacteriaD_2__ActinobacteriaD_3__CorynebacterialesD_4__CorynebacteriaceaeD_5__Corynebacterium_1__	0	0	0	0	6	0	0	0	0	0	9	0	11	0	0	0
D_0__BacteriaD_1__ActinobacteriaD_2__ActinobacteriaD_3__CorynebacterialesD_4__DietziaceaeD_5__Dietzia__	0	0	0	0	0	0	0	0	0	0	0	0	7	0	0	0
D_0__BacteriaD_1__ActinobacteriaD_2__ActinobacteriaD_3__MicrococcalesD_4__IntrasporangiaceaeD_5__Ornithinimicrobium__	0	0	0	0	0	0	0	0	0	0	0	0	8	0	0	0
D_0__BacteriaD_1__ActinobacteriaD_2__ActinobacteriaD_3__MicrococcalesD_4__Intrasporangiaceae____	0	0	0	0	0	0	0	0	0	0	0	0	7	0	0	0
D_0__BacteriaD_1__ActinobacteriaD_2__ActinobacteriaD_3__MicrococcalesD_4__MicrobacteriaceaeD_5__DiaminobutyricimonasD_6__uncultured_bacterium	0	0	0	0	0	0	0	0	0	0	0	0	0	0	4	0
D_0__BacteriaD_1__ActinobacteriaD_2__ActinobacteriaD_3__PropionibacterialesD_4__NocardioidaceaeD_5__Nocardioides__	0	0	0	0	0	0	0	0	0	0	2	0	0	0	0	0
D_0__BacteriaD_1__ActinobacteriaD_2__ActinobacteriaD_3__PseudonocardialesD_4__PseudonocardiaceaeD_5__SaccharomonosporaD_6__Saccharomonospora_viridis_DSM_43017	0	6	10	0	0	0	10	17	0	19	6	7	12	18	13	11
D_0__BacteriaD_1__ActinobacteriaD_2__ActinobacteriaD_3__PseudonocardialesD_4__PseudonocardiaceaeD_5__SaccharopolysporaD_6__Saccharopolyspora_rectivirgula	0	34	15	6	25	16	27	19	0	25	43	19	10	0	0	0
D_0__BacteriaD_1__ActinobacteriaD_2__ActinobacteriaD_3__PseudonocardialesD_4__PseudonocardiaceaeD_5__SaccharopolysporaD_6__Saccharopolyspora_sp._ZJU1190	0	6	0	0	0	0	0	0	0	0	0	0	0	0	0	0
D_0__BacteriaD_1__ActinobacteriaD_2__ActinobacteriaD_3__StreptosporangialesD_4__NocardiopsaceaeD_5__ThermobifidaD_6__Thermobifida_fusca	0	0	0	6	0	6	7	0	0	0	0	0	0	0	0	3
D_0__BacteriaD_1__ActinobacteriaD_2__ActinobacteriaD_3__StreptosporangialesD_4__NocardiopsaceaeD_5__ThermobifidaD_6__Thermomonospora_sp._MTCC_5117	0	0	0	0	0	0	0	0	0	0	0	0	10	0	0	0
D_0__BacteriaD_1__ActinobacteriaD_2__CoriobacteriiaD_3__CoriobacterialesD_4__AtopobiaceaeD_5__AtopobiumD_6__uncultured_rumen_bacterium	0	0	0	0	0	0	0	0	0	0	0	4	0	0	0	0
D_0__BacteriaD_1__ActinobacteriaD_2__CoriobacteriiaD_3__CoriobacterialesD_4__AtopobiaceaeD_5__Coriobacteriaceae_UCG-003D_6__uncultured_bacterium	0	7	0	0	22	0	0	0	0	0	0	0	0	0	0	0
D_0__BacteriaD_1__ActinobacteriaD_2__CoriobacteriiaD_3__CoriobacterialesD_4__AtopobiaceaeD_5__OlsenellaD_6__Olsenella_sp._W10	0	0	19	95	0	60	36	27	0	10	0	0	17	0	0	0
D_0__BacteriaD_1__ActinobacteriaD_2__CoriobacteriiaD_3__CoriobacterialesD_4__AtopobiaceaeD_5__OlsenellaD_6__bacterium_OL-1	0	0	0	32	15	15	32	44	28	14	17	0	20	51	20	40
D_0__BacteriaD_1__ActinobacteriaD_2__CoriobacteriiaD_3__CoriobacterialesD_4__AtopobiaceaeD_5__OlsenellaD_6__uncultured_bacterium	11	0	27	172	57	32	74	23	8	49	0	0	72	112	76	20
D_0__BacteriaD_1__ActinobacteriaD_2__CoriobacteriiaD_3__CoriobacterialesD_4__AtopobiaceaeD_5__Olsenella__	148	76	0	16	25	16	28	0	225	0	69	0	12	80	24	13
D_0__BacteriaD_1__ActinobacteriaD_2__CoriobacteriiaD_3__CoriobacterialesD_4__Atopobiaceae____	0	0	0	0	0	6	0	0	0	0	0	0	0	0	0	0
D_0__BacteriaD_1__ActinobacteriaD_2__CoriobacteriiaD_3__CoriobacterialesD_4__EggerthellaceaeD_5__DNF00809D_6__uncultured_bacterium	8	0	8	0	12	0	0	13	0	0	0	15	0	0	0	0
D_0__BacteriaD_1__ActinobacteriaD_2__CoriobacteriiaD_3__CoriobacterialesD_4__EggerthellaceaeD_5__unculturedD_6__uncultured_bacterium	5	5	6	18	0	5	3	10	0	0	0	0	8	4	9	0
D_0__BacteriaD_1__ActinobacteriaD_2__CoriobacteriiaD_3__CoriobacterialesD_4__Eggerthellaceae____	0	8	6	0	0	0	0	0	0	0	8	0	5	0	0	0
D_0__BacteriaD_1__ActinobacteriaD_2__CoriobacteriiaD_3__CoriobacterialesD_4__unculturedD_5__uncultured_bacteriumD_6__uncultured_bacterium	7	6	8	25	16	11	9	10	4	6	19	6	11	7	0	9
D_0__BacteriaD_1__ActinobacteriaD_2__CoriobacteriiaD_3__Coriobacteriales______	0	0	0	0	0	5	7	0	0	0	0	0	3	8	0	4
D_0__BacteriaD_1__BacteroidetesD_2__BacteroidiaD_3__BacteroidalesD_4__Bacteroidales_RF16_groupD_5__uncultured_bacteriumD_6__uncultured_bacterium	0	14	11	0	7	0	0	13	0	15	19	0	0	0	0	0
D_0__BacteriaD_1__BacteroidetesD_2__BacteroidiaD_3__BacteroidalesD_4__Bacteroidales_RF16_groupD_5__uncultured_rumen_bacteriumD_6__uncultured_rumen_bacterium	229	31	5	25	0	165	24	16	0	9	18	52	115	12	0	87
D_0__BacteriaD_1__BacteroidetesD_2__BacteroidiaD_3__BacteroidalesD_4__Bacteroidales_RF16_groupD_5__unidentified_rumen_bacterium_RFN41D_6__unidentified_rumen_bacterium_RFN41	0	16	0	0	0	0	0	0	0	0	0	16	0	0	0	0
D_0__BacteriaD_1__BacteroidetesD_2__BacteroidiaD_3__BacteroidalesD_4__Bacteroidales_RF16_group____	97	0	0	37	0	2	7	0	0	0	0	0	111	0	0	108
D_0__BacteriaD_1__BacteroidetesD_2__BacteroidiaD_3__BacteroidalesD_4__Bacteroidales_UCG-001D_5__uncultured_rumen_bacteriumD_6__uncultured_rumen_bacterium	26	18	23	54	27	0	88	24	6	0	19	132	51	41	293	12
D_0__BacteriaD_1__BacteroidetesD_2__BacteroidiaD_3__BacteroidalesD_4__Bacteroidales_UCG-001____	0	0	0	0	0	0	0	0	0	0	0	0	0	0	6	0
D_0__BacteriaD_1__BacteroidetesD_2__BacteroidiaD_3__BacteroidalesD_4__Bacteroidetes_BD2-2D_5__uncultured_rumen_bacteriumD_6__uncultured_rumen_bacterium	0	0	0	0	0	0	0	0	0	0	0	5	0	0	0	0
D_0__BacteriaD_1__BacteroidetesD_2__BacteroidiaD_3__BacteroidalesD_4__F082D_5__uncultured_bacteriumD_6__uncultured_bacterium	0	73	17	5	24	0	8	5	33	6	0	9	51	23	4	12
D_0__BacteriaD_1__BacteroidetesD_2__BacteroidiaD_3__BacteroidalesD_4__F082D_5__uncultured_rumen_bacteriumD_6__uncultured_rumen_bacterium	140	23	302	84	33	24	77	121	55	13	26	96	6	31	28	206
D_0__BacteriaD_1__BacteroidetesD_2__BacteroidiaD_3__BacteroidalesD_4__F082____	0	0	0	0	0	0	0	0	7	0	11	27	0	0	2	0
D_0__BacteriaD_1__BacteroidetesD_2__BacteroidiaD_3__BacteroidalesD_4__MarinilabiliaceaeD_5__unculturedD_6__uncultured_rumen_bacterium	0	0	0	0	0	0	0	0	0	0	4	0	0	0	0	0
D_0__BacteriaD_1__BacteroidetesD_2__BacteroidiaD_3__BacteroidalesD_4__MuribaculaceaeD_5__uncultured_bacteriumD_6__uncultured_bacterium	3	13	31	0	34	15	0	29	0	7	15	34	0	0	0	0
D_0__BacteriaD_1__BacteroidetesD_2__BacteroidiaD_3__BacteroidalesD_4__MuribaculaceaeD_5__uncultured_rumen_bacteriumD_6__uncultured_rumen_bacterium	874	370	1459	168	1262	963	88	2146	32	103	971	3159	7	0	0	0
D_0__BacteriaD_1__BacteroidetesD_2__BacteroidiaD_3__BacteroidalesD_4__Muribaculaceae____	0	29	16	83	30	0	23	9	0	17	8	18	35	2	1	0
D_0__BacteriaD_1__BacteroidetesD_2__BacteroidiaD_3__BacteroidalesD_4__PrevotellaceaeD_5__Prevotella_1D_6__Prevotella_sp._BP1-56	0	0	0	1	1	0	0	0	0	0	0	0	0	0	0	0
D_0__BacteriaD_1__BacteroidetesD_2__BacteroidiaD_3__BacteroidalesD_4__PrevotellaceaeD_5__Prevotella_1D_6__bacterium_MC2010	0	0	0	0	0	0	0	2	0	0	0	0	0	0	0	0
D_0__BacteriaD_1__BacteroidetesD_2__BacteroidiaD_3__BacteroidalesD_4__PrevotellaceaeD_5__Prevotella_1D_6__uncultured_bacterium	0	0	4	0	0	0	0	0	0	0	0	0	0	0	0	0
D_0__BacteriaD_1__BacteroidetesD_2__BacteroidiaD_3__BacteroidalesD_4__PrevotellaceaeD_5__Prevotella_1D_6__unidentified_rumen_bacterium_12-127	0	0	0	2	0	0	0	0	0	0	0	0	0	0	0	0
D_0__BacteriaD_1__BacteroidetesD_2__BacteroidiaD_3__BacteroidalesD_4__PrevotellaceaeD_5__Prevotella_1__	4	0	17	6	0	12	0	16	7	0	5	0	0	14	0	29
D_0__BacteriaD_1__BacteroidetesD_2__BacteroidiaD_3__BacteroidalesD_4__PrevotellaceaeD_5__Prevotella_7D_6__Prevotella_sp._RZ	0	0	0	0	0	0	0	0	2	0	0	0	0	0	0	0
D_0__BacteriaD_1__BacteroidetesD_2__BacteroidiaD_3__BacteroidalesD_4__PrevotellaceaeD_5__Prevotella_7D_6__uncultured_rumen_bacterium	0	0	0	0	0	0	0	0	25	0	0	0	0	0	0	0
D_0__BacteriaD_1__BacteroidetesD_2__BacteroidiaD_3__BacteroidalesD_4__PrevotellaceaeD_5__Prevotella_7D_6__unidentified_rumen_bacterium_12-7	0	0	0	0	0	0	0	0	0	0	0	0	0	6	0	0
D_0__BacteriaD_1__BacteroidetesD_2__BacteroidiaD_3__BacteroidalesD_4__PrevotellaceaeD_5__Prevotella_7__	0	0	0	0	0	0	0	0	1	0	0	0	0	0	0	0
D_0__BacteriaD_1__BacteroidetesD_2__BacteroidiaD_3__BacteroidalesD_4__PrevotellaceaeD_5__Prevotella_9D_6__uncultured_rumen_bacterium	29	0	23	1	12	18	0	31	0	0	12	9	0	0	0	0
D_0__BacteriaD_1__BacteroidetesD_2__BacteroidiaD_3__BacteroidalesD_4__PrevotellaceaeD_5__Prevotella__	0	0	0	0	0	5	0	0	0	0	0	0	0	0	0	6
D_0__BacteriaD_1__BacteroidetesD_2__BacteroidiaD_3__BacteroidalesD_4__PrevotellaceaeD_5__Prevotellaceae_Ga6A1_groupD_6__rumen_bacterium_RC-2	0	0	0	0	0	0	0	0	0	0	0	0	0	0	0	2
D_0__BacteriaD_1__BacteroidetesD_2__BacteroidiaD_3__BacteroidalesD_4__PrevotellaceaeD_5__Prevotellaceae_UCG-001D_6__bacterium_P3	8	49	78	179	19	234	254	98	14	108	8	9	69	44	213	621
D_0__BacteriaD_1__BacteroidetesD_2__BacteroidiaD_3__BacteroidalesD_4__PrevotellaceaeD_5__Prevotellaceae_UCG-001D_6__uncultured_Prevotellaceae_bacterium	5	10	7	0	27	0	0	8	0	18	29	18	0	0	0	0
D_0__BacteriaD_1__BacteroidetesD_2__BacteroidiaD_3__BacteroidalesD_4__PrevotellaceaeD_5__Prevotellaceae_UCG-001D_6__uncultured_rumen_bacterium	0	0	0	0	0	0	0	0	2	0	0	37	0	0	0	18
D_0__BacteriaD_1__BacteroidetesD_2__BacteroidiaD_3__BacteroidalesD_4__PrevotellaceaeD_5__Prevotellaceae_UCG-001__	10	69	31	0	101	0	0	105	0	0	14	29	0	0	12	56
D_0__BacteriaD_1__BacteroidetesD_2__BacteroidiaD_3__BacteroidalesD_4__PrevotellaceaeD_5__Prevotellaceae_UCG-003__	4	0	0	0	0	0	0	0	0	0	0	0	0	0	0	0
D_0__BacteriaD_1__BacteroidetesD_2__BacteroidiaD_3__BacteroidalesD_4__PrevotellaceaeD_5__Prevotellaceae_UCG-004D_6__unidentified_rumen_bacterium_RFN35	0	0	8	0	5	0	0	4	0	0	0	0	3	0	0	0
D_0__BacteriaD_1__BacteroidetesD_2__BacteroidiaD_3__BacteroidalesD_4__Prevotellaceae____	7	0	1	0	2	15	0	1	3	0	0	2	0	2	0	0
D_0__BacteriaD_1__BacteroidetesD_2__BacteroidiaD_3__BacteroidalesD_4__RikenellaceaeD_5__Blvii28_wastewater-sludge_groupD_6__uncultured_bacterium	0	0	0	0	0	0	0	7	0	0	0	0	0	0	0	0
D_0__BacteriaD_1__BacteroidetesD_2__BacteroidiaD_3__BacteroidalesD_4__RikenellaceaeD_5__Blvii28_wastewater-sludge_group__	0	0	0	0	4	0	0	0	0	0	0	0	0	0	0	0
D_0__BacteriaD_1__BacteroidetesD_2__BacteroidiaD_3__BacteroidalesD_4__RikenellaceaeD_5__Rikenellaceae_RC9_gut_groupD_6__Eubacterium_sp._F1	0	37	10	0	11	0	0	16	21	0	66	128	0	0	0	0
D_0__BacteriaD_1__BacteroidetesD_2__BacteroidiaD_3__BacteroidalesD_4__RikenellaceaeD_5__Rikenellaceae_RC9_gut_groupD_6__uncultured_bacterium	45	114	108	95	132	245	503	203	47	224	83	82	165	190	167	254
D_0__BacteriaD_1__BacteroidetesD_2__BacteroidiaD_3__BacteroidalesD_4__RikenellaceaeD_5__Rikenellaceae_RC9_gut_groupD_6__uncultured_rumen_bacterium	0	60	29	0	40	4	16	129	0	32	15	29	13	5	0	14
D_0__BacteriaD_1__BacteroidetesD_2__BacteroidiaD_3__BacteroidalesD_4__RikenellaceaeD_5__Rikenellaceae_RC9_gut_groupD_6__unidentified_rumen_bacterium_RF36	0	14	0	0	0	0	0	0	0	0	0	153	0	0	0	0
D_0__BacteriaD_1__BacteroidetesD_2__BacteroidiaD_3__BacteroidalesD_4__RikenellaceaeD_5__Rikenellaceae_RC9_gut_group__	106	103	121	75	186	148	435	437	71	139	222	229	185	158	103	136
D_0__BacteriaD_1__BacteroidetesD_2__BacteroidiaD_3__BacteroidalesD_4__RikenellaceaeD_5__hoa5-07d05_gut_groupD_6__uncultured_rumen_bacterium	0	0	0	0	0	0	0	0	0	0	0	38	0	0	0	0
D_0__BacteriaD_1__BacteroidetesD_2__BacteroidiaD_3__BacteroidalesD_4__Rikenellaceae____	0	0	0	0	0	0	0	0	1	0	0	0	0	0	0	0
D_0__BacteriaD_1__BacteroidetesD_2__BacteroidiaD_3__BacteroidalesD_4__p-251-o5D_5__uncultured_Bacteroidales_bacteriumD_6__uncultured_Bacteroidales_bacterium	0	0	0	3	0	0	0	0	0	0	0	0	0	0	0	0
D_0__BacteriaD_1__BacteroidetesD_2__BacteroidiaD_3__BacteroidalesD_4__p-251-o5D_5__uncultured_bacteriumD_6__uncultured_bacterium	0	0	0	0	0	0	0	0	0	0	0	76	52	0	0	0
D_0__BacteriaD_1__BacteroidetesD_2__BacteroidiaD_3__BacteroidalesD_4__p-251-o5D_5__uncultured_rumen_bacteriumD_6__uncultured_rumen_bacterium	0	9	0	0	0	0	0	0	0	0	12	0	19	0	7	0
D_0__BacteriaD_1__BacteroidetesD_2__BacteroidiaD_3__BacteroidalesD_4__p-251-o5____	0	0	0	0	0	0	0	0	0	0	0	28	0	0	0	0
D_0__BacteriaD_1__BacteroidetesD_2__BacteroidiaD_3__BacteroidalesD_4__p-2534-18B5_gut_groupD_5__uncultured_bacteriumD_6__uncultured_bacterium	0	0	0	0	0	0	0	0	0	0	0	0	0	0	0	11
D_0__BacteriaD_1__BacteroidetesD_2__BacteroidiaD_3__BacteroidalesD_4__p-2534-18B5_gut_group____	0	0	0	0	0	0	0	0	0	0	0	0	0	2	0	2
D_0__BacteriaD_1__BacteroidetesD_2__BacteroidiaD_3__Bacteroidales______	87	234	67	0	25	29	45	647	91	226	150	174	141	243	151	252
D_0__BacteriaD_1__BacteroidetesD_2__Bacteroidia________	0	0	4	0	0	0	3	27	0	0	6	17	5	0	0	25
D_0__BacteriaD_1__ChloroflexiD_2__AnaerolineaeD_3__AnaerolinealesD_4__AnaerolineaceaeD_5__FlexilineaD_6__uncultured_bacterium	0	21	0	0	0	0	0	7	0	0	7	0	0	0	0	0
D_0__BacteriaD_1__ChloroflexiD_2__AnaerolineaeD_3__AnaerolinealesD_4__AnaerolineaceaeD_5__FlexilineaD_6__uncultured_rumen_bacterium	0	10	0	0	33	0	0	0	0	0	0	15	0	0	0	0
D_0__BacteriaD_1__CyanobacteriaD_2__MelainabacteriaD_3__GastranaerophilalesD_4__uncultured_bacteriumD_5__uncultured_bacteriumD_6__uncultured_bacterium	60	58	90	0	219	123	75	5	0	19	15	4	55	28	19	35
D_0__BacteriaD_1__CyanobacteriaD_2__MelainabacteriaD_3__GastranaerophilalesD_4__uncultured_rumen_bacteriumD_5__uncultured_rumen_bacteriumD_6__uncultured_rumen_bacterium	0	23	0	0	22	10	0	7	0	25	0	52	0	0	0	0
D_0__BacteriaD_1__CyanobacteriaD_2__MelainabacteriaD_3__Gastranaerophilales______	121	58	30	16	21	214	0	51	0	110	17	8	17	0	0	0
D_0__BacteriaD_1__CyanobacteriaD_2__OxyphotobacteriaD_3__Chloroplast______	14	0	0	0	6	16	15	0	0	0	4	26	2	0	0	4
D_0__BacteriaD_1__ElusimicrobiaD_2__ElusimicrobiaD_3__ElusimicrobialesD_4__ElusimicrobiaceaeD_5__ElusimicrobiumD_6__uncultured_rumen_bacterium_4C0d-3	0	0	0	0	0	18	0	0	0	0	0	0	0	0	0	0
D_0__BacteriaD_1__ElusimicrobiaD_2__ElusimicrobiaD_3__ElusimicrobialesD_4__ElusimicrobiaceaeD_5__Elusimicrobium__	3	0	0	0	0	0	0	0	0	0	0	0	0	0	0	0
D_0__BacteriaD_1__ElusimicrobiaD_2__EndomicrobiaD_3__EndomicrobialesD_4__EndomicrobiaceaeD_5__Candidatus_EndomicrobiumD_6__uncultured_rumen_bacterium	0	0	0	0	0	0	0	0	0	0	0	48	7	0	0	0
D_0__BacteriaD_1__ElusimicrobiaD_2__EndomicrobiaD_3__EndomicrobialesD_4__EndomicrobiaceaeD_5__Candidatus_Endomicrobium__	0	0	0	0	0	0	0	0	0	0	0	0	0	0	8	0
D_0__BacteriaD_1__EpsilonbacteraeotaD_2__CampylobacteriaD_3__CampylobacteralesD_4__CampylobacteraceaeD_5__Campylobacter__	0	0	0	4	0	0	0	0	0	0	0	0	0	0	2	0
D_0__BacteriaD_1__FibrobacteresD_2__FibrobacteriaD_3__FibrobacteralesD_4__FibrobacteraceaeD_5__FibrobacterD_6__Fibrobacter_sp._UWH4	36	92	0	0	0	0	172	19	98	0	299	23	0	119	47	39
D_0__BacteriaD_1__FibrobacteresD_2__FibrobacteriaD_3__FibrobacteralesD_4__FibrobacteraceaeD_5__FibrobacterD_6__Fibrobacter_sp._UWT2	0	0	0	0	0	0	0	0	0	0	0	0	20	0	0	0
D_0__BacteriaD_1__FibrobacteresD_2__FibrobacteriaD_3__FibrobacteralesD_4__FibrobacteraceaeD_5__FibrobacterD_6__Fibrobacter_succinogenes_subsp._succinogenes	24	255	0	0	104	0	0	8	45	0	316	378	46	0	0	0
D_0__BacteriaD_1__FibrobacteresD_2__FibrobacteriaD_3__FibrobacteralesD_4__FibrobacteraceaeD_5__FibrobacterD_6__uncultured_Fibrobacteraceae_bacterium	0	0	0	1	0	0	0	0	2	0	0	0	1	1	6	2
D_0__BacteriaD_1__FibrobacteresD_2__FibrobacteriaD_3__FibrobacteralesD_4__FibrobacteraceaeD_5__FibrobacterD_6__uncultured_bacterium	0	0	0	0	0	0	0	0	0	0	8	0	0	0	0	0
D_0__BacteriaD_1__FibrobacteresD_2__FibrobacteriaD_3__FibrobacteralesD_4__FibrobacteraceaeD_5__FibrobacterD_6__uncultured_rumen_bacterium	0	166	104	353	407	0	13	43	0	0	238	85	397	9	0	0
D_0__BacteriaD_1__FibrobacteresD_2__FibrobacteriaD_3__FibrobacteralesD_4__FibrobacteraceaeD_5__Fibrobacter__	80	587	221	360	311	12	709	180	100	0	290	63	2193	46	1496	40
D_0__BacteriaD_1__FibrobacteresD_2__FibrobacteriaD_3__FibrobacteralesD_4__FibrobacteraceaeD_5__unculturedD_6__uncultured_rumen_bacterium	0	0	0	0	0	0	0	0	0	0	0	10	0	0	0	0
D_0__BacteriaD_1__FirmicutesD_2__BacilliD_3__LactobacillalesD_4__LactobacillaceaeD_5__LactobacillusD_6__Lactobacillus_sp._DJF_WC57	0	0	0	0	0	0	0	3	0	0	0	0	0	0	0	0
D_0__BacteriaD_1__FirmicutesD_2__BacilliD_3__LactobacillalesD_4__LactobacillaceaeD_5__Lactobacillus__	0	0	0	0	0	0	0	0	2	0	0	0	0	0	0	0
D_0__BacteriaD_1__FirmicutesD_2__BacilliD_3__LactobacillalesD_4__StreptococcaceaeD_5__Streptococcus__	0	0	0	0	0	0	0	0	6	0	0	0	0	0	0	0
D_0__BacteriaD_1__FirmicutesD_2__ClostridiaD_3__ClostridialesD_4__ChristensenellaceaeD_5__Christensenellaceae_R-7_groupD_6__bacterium_AC2043	0	37	0	0	0	0	0	11	0	0	31	51	5	0	0	0
D_0__BacteriaD_1__FirmicutesD_2__ClostridiaD_3__ClostridialesD_4__ChristensenellaceaeD_5__Christensenellaceae_R-7_groupD_6__bacterium_enrichment_culture_clone_RB7c	0	0	0	0	0	0	0	0	0	0	0	0	10	0	0	0
D_0__BacteriaD_1__FirmicutesD_2__ClostridiaD_3__ClostridialesD_4__ChristensenellaceaeD_5__Christensenellaceae_R-7_groupD_6__uncultured_bacterium	28	24	11	17	45	0	0	20	15	8	39	26	14	0	2	6
D_0__BacteriaD_1__FirmicutesD_2__ClostridiaD_3__ClostridialesD_4__ChristensenellaceaeD_5__Christensenellaceae_R-7_groupD_6__uncultured_organism	8	0	0	19	0	0	15	6	0	8	25	0	13	18	11	13
D_0__BacteriaD_1__FirmicutesD_2__ClostridiaD_3__ClostridialesD_4__ChristensenellaceaeD_5__Christensenellaceae_R-7_groupD_6__uncultured_rumen_bacterium	21	2	10	11	38	0	0	28	0	0	44	34	10	0	0	0
D_0__BacteriaD_1__FirmicutesD_2__ClostridiaD_3__ClostridialesD_4__ChristensenellaceaeD_5__Christensenellaceae_R-7_group__	108	112	138	199	160	13	139	327	71	231	146	1102	224	93	64	52
D_0__BacteriaD_1__FirmicutesD_2__ClostridiaD_3__ClostridialesD_4__ChristensenellaceaeD_5__unculturedD_6__uncultured_rumen_bacterium	0	0	0	7	0	0	0	0	0	0	0	0	0	0	4	2
D_0__BacteriaD_1__FirmicutesD_2__ClostridiaD_3__ClostridialesD_4__Christensenellaceae____	0	5	0	0	0	0	0	6	0	0	0	6	0	0	0	0
D_0__BacteriaD_1__FirmicutesD_2__ClostridiaD_3__ClostridialesD_4__Clostridiaceae_1D_5__Clostridium_sensu_stricto_1D_6__human_gut_metagenome	347	0	0	0	0	0	21	0	6	0	0	0	70	0	0	0
D_0__BacteriaD_1__FirmicutesD_2__ClostridiaD_3__ClostridialesD_4__Clostridiaceae_1D_5__Clostridium_sensu_stricto_1__	15	0	0	0	0	0	0	0	0	0	0	0	0	0	0	0
D_0__BacteriaD_1__FirmicutesD_2__ClostridiaD_3__ClostridialesD_4__Clostridiales_vadinBB60_groupD_5__uncultured_bacteriumD_6__uncultured_bacterium	12	8	2	0	0	0	0	2	6	0	0	5	0	0	0	0
D_0__BacteriaD_1__FirmicutesD_2__ClostridiaD_3__ClostridialesD_4__Clostridiales_vadinBB60_groupD_5__uncultured_organismD_6__uncultured_organism	0	0	3	0	0	0	0	0	0	0	0	0	0	0	0	0
D_0__BacteriaD_1__FirmicutesD_2__ClostridiaD_3__ClostridialesD_4__Clostridiales_vadinBB60_groupD_5__uncultured_rumen_bacterium_4C28d-15D_6__uncultured_rumen_bacterium_4C28d-15	0	0	6	0	18	0	0	0	0	0	0	11	0	0	0	0
D_0__BacteriaD_1__FirmicutesD_2__ClostridiaD_3__ClostridialesD_4__Clostridiales_vadinBB60_groupD_5__uncultured_rumen_bacteriumD_6__uncultured_rumen_bacterium	17	8	19	0	12	0	0	0	6	0	0	0	7	0	0	0
D_0__BacteriaD_1__FirmicutesD_2__ClostridiaD_3__ClostridialesD_4__Clostridiales_vadinBB60_group____	0	3	4	4	17	8	0	6	0	3	0	7	52	15	0	14
D_0__BacteriaD_1__FirmicutesD_2__ClostridiaD_3__ClostridialesD_4__DefluviitaleaceaeD_5__Defluviitaleaceae_UCG-011D_6__uncultured_bacterium	0	0	0	0	0	0	0	0	0	0	0	3	0	0	0	0
D_0__BacteriaD_1__FirmicutesD_2__ClostridiaD_3__ClostridialesD_4__DefluviitaleaceaeD_5__Defluviitaleaceae_UCG-011D_6__uncultured_rumen_bacterium	0	0	0	0	12	0	0	0	0	0	0	4	0	0	0	0
D_0__BacteriaD_1__FirmicutesD_2__ClostridiaD_3__ClostridialesD_4__DefluviitaleaceaeD_5__Defluviitaleaceae_UCG-011__	3	17	21	12	43	22	32	19	3	28	23	0	67	54	17	16
D_0__BacteriaD_1__FirmicutesD_2__ClostridiaD_3__ClostridialesD_4__EubacteriaceaeD_5__AnaerofustisD_6__uncultured_rumen_bacterium	0	4	8	2	0	0	0	0	0	0	7	2	3	0	0	0
D_0__BacteriaD_1__FirmicutesD_2__ClostridiaD_3__ClostridialesD_4__EubacteriaceaeD_5__PseudoramibacterD_6__uncultured_bacterium	8	0	0	17	0	10	21	12	0	16	8	0	15	22	11	25
D_0__BacteriaD_1__FirmicutesD_2__ClostridiaD_3__ClostridialesD_4__Family_XIIID_5__AnaerovoraxD_6__uncultured_rumen_bacterium	13	17	17	32	94	0	0	72	0	9	63	99	20	0	0	10
D_0__BacteriaD_1__FirmicutesD_2__ClostridiaD_3__ClostridialesD_4__Family_XIIID_5__Anaerovorax__	0	0	0	0	4	0	0	0	0	0	0	0	10	0	0	0
D_0__BacteriaD_1__FirmicutesD_2__ClostridiaD_3__ClostridialesD_4__Family_XIIID_5__Family_XIII_AD3011_groupD_6__bacterium_YSD2010	0	0	0	0	0	0	0	0	0	0	0	0	3	0	0	0
D_0__BacteriaD_1__FirmicutesD_2__ClostridiaD_3__ClostridialesD_4__Family_XIIID_5__Family_XIII_AD3011_groupD_6__uncultured_bacterium	1	6	0	3	0	0	0	0	0	15	6	0	16	0	0	0
D_0__BacteriaD_1__FirmicutesD_2__ClostridiaD_3__ClostridialesD_4__Family_XIIID_5__Family_XIII_AD3011_groupD_6__uncultured_rumen_bacterium	0	16	10	5	50	21	27	44	0	21	44	126	0	4	0	0
D_0__BacteriaD_1__FirmicutesD_2__ClostridiaD_3__ClostridialesD_4__Family_XIIID_5__Family_XIII_AD3011_groupD_6__uncultured_rumen_bacterium_3C0d-7	0	17	24	0	22	4	0	20	0	19	0	6	0	0	0	0
D_0__BacteriaD_1__FirmicutesD_2__ClostridiaD_3__ClostridialesD_4__Family_XIIID_5__Family_XIII_AD3011_groupD_6__uncultured_rumen_bacterium_4C28d-20	0	0	0	0	0	0	0	0	5	0	0	0	0	0	0	0
D_0__BacteriaD_1__FirmicutesD_2__ClostridiaD_3__ClostridialesD_4__Family_XIIID_5__Family_XIII_AD3011_group__	0	1	0	7	0	0	0	0	7	0	0	0	0	0	15	0
D_0__BacteriaD_1__FirmicutesD_2__ClostridiaD_3__ClostridialesD_4__Family_XIIID_5__Family_XIII_UCG-001D_6__uncultured_bacterium	0	0	0	0	0	6	19	14	3	0	0	0	0	6	0	0
D_0__BacteriaD_1__FirmicutesD_2__ClostridiaD_3__ClostridialesD_4__Family_XIIID_5__Family_XIII_UCG-001D_6__uncultured_rumen_bacterium	4	7	11	0	8	0	0	0	0	0	16	25	0	0	0	0
D_0__BacteriaD_1__FirmicutesD_2__ClostridiaD_3__ClostridialesD_4__Family_XIIID_5__MogibacteriumD_6__Mobilibacterium_massiliense	0	0	18	15	0	28	65	12	0	24	0	0	31	33	18	54
D_0__BacteriaD_1__FirmicutesD_2__ClostridiaD_3__ClostridialesD_4__Family_XIIID_5__MogibacteriumD_6__uncultured_bacterium	0	0	0	0	0	0	0	0	7	0	0	9	0	0	8	0
D_0__BacteriaD_1__FirmicutesD_2__ClostridiaD_3__ClostridialesD_4__Family_XIIID_5__MogibacteriumD_6__uncultured_rumen_bacterium	19	67	50	35	138	62	32	76	61	76	53	44	0	56	0	12
D_0__BacteriaD_1__FirmicutesD_2__ClostridiaD_3__ClostridialesD_4__Family_XIIID_5__Mogibacterium__	5	0	0	0	15	0	22	0	0	0	0	21	33	0	0	0
D_0__BacteriaD_1__FirmicutesD_2__ClostridiaD_3__ClostridialesD_4__Family_XIIID_5__[Eubacterium]_brachy_groupD_6__uncultured_rumen_bacterium	0	0	0	0	0	0	0	0	0	0	0	0	5	2	2	0
D_0__BacteriaD_1__FirmicutesD_2__ClostridiaD_3__ClostridialesD_4__Family_XIIID_5__[Eubacterium]_brachy_group__	0	4	0	0	0	0	0	7	0	0	6	0	0	0	0	0
D_0__BacteriaD_1__FirmicutesD_2__ClostridiaD_3__ClostridialesD_4__Family_XIIID_5__[Eubacterium]_nodatum_groupD_6__Eubacterium_sp._68-3-10	0	0	0	23	12	13	58	0	13	22	0	0	41	41	40	42
D_0__BacteriaD_1__FirmicutesD_2__ClostridiaD_3__ClostridialesD_4__Family_XIIID_5__[Eubacterium]_nodatum_groupD_6__Eubacterium_sp._AB3007	10	46	20	0	39	31	17	26	0	48	37	9	0	12	0	0
D_0__BacteriaD_1__FirmicutesD_2__ClostridiaD_3__ClostridialesD_4__Family_XIIID_5__[Eubacterium]_nodatum_groupD_6__bacterium_XBB3003	5	0	0	0	0	0	0	0	0	0	0	1	0	0	0	0
D_0__BacteriaD_1__FirmicutesD_2__ClostridiaD_3__ClostridialesD_4__Family_XIIID_5__[Eubacterium]_nodatum_groupD_6__uncultured_bacterium	0	4	0	0	0	0	0	0	0	0	0	0	0	0	0	0
D_0__BacteriaD_1__FirmicutesD_2__ClostridiaD_3__ClostridialesD_4__Family_XIIID_5__[Eubacterium]_nodatum_groupD_6__uncultured_rumen_bacterium	2	0	373	52	11	532	523	428	0	608	32	0	336	345	0	165
D_0__BacteriaD_1__FirmicutesD_2__ClostridiaD_3__ClostridialesD_4__Family_XIIID_5__[Eubacterium]_nodatum_groupD_6__uncultured_rumen_bacterium_3C28d-4	0	0	0	6	0	0	6	0	0	0	0	0	124	14	30	49
D_0__BacteriaD_1__FirmicutesD_2__ClostridiaD_3__ClostridialesD_4__Family_XIIID_5__[Eubacterium]_nodatum_group__	7	7	15	6	4	8	0	46	0	7	12	13	9	6	1	0
D_0__BacteriaD_1__FirmicutesD_2__ClostridiaD_3__ClostridialesD_4__Family_XIIID_5__[Eubacterium]_saphenum_groupD_6__uncultured_bacterium	0	0	0	0	0	4	0	0	0	0	0	0	0	0	0	0
D_0__BacteriaD_1__FirmicutesD_2__ClostridiaD_3__ClostridialesD_4__Family_XIIID_5__unculturedD_6__uncultured_bacterium	0	9	0	0	13	0	12	25	0	14	0	15	0	0	0	0
D_0__BacteriaD_1__FirmicutesD_2__ClostridiaD_3__ClostridialesD_4__Family_XIII____	3	0	6	6	11	14	28	22	0	30	23	13	14	23	11	24
D_0__BacteriaD_1__FirmicutesD_2__ClostridiaD_3__ClostridialesD_4__LachnospiraceaeD_5__AcetitomaculumD_6__uncultured_rumen_bacterium	74	39	45	175	85	36	61	38	72	63	25	35	65	126	122	37
D_0__BacteriaD_1__FirmicutesD_2__ClostridiaD_3__ClostridialesD_4__LachnospiraceaeD_5__Agathobacter__	8	0	0	26	0	0	0	0	0	0	0	0	0	0	23	19
D_0__BacteriaD_1__FirmicutesD_2__ClostridiaD_3__ClostridialesD_4__LachnospiraceaeD_5__AnaerosporobacterD_6__uncultured_bacterium	459	0	0	56	15	0	0	8	8	7	0	0	85	0	0	14
D_0__BacteriaD_1__FirmicutesD_2__ClostridiaD_3__ClostridialesD_4__LachnospiraceaeD_5__BlautiaD_6__uncultured_rumen_bacterium	0	0	0	0	0	0	0	0	0	0	0	7	0	0	0	0
D_0__BacteriaD_1__FirmicutesD_2__ClostridiaD_3__ClostridialesD_4__LachnospiraceaeD_5__Butyrivibrio_2__	0	0	8	1	0	0	0	0	0	0	0	0	0	0	0	0
D_0__BacteriaD_1__FirmicutesD_2__ClostridiaD_3__ClostridialesD_4__LachnospiraceaeD_5__Coprococcus_1D_6__uncultured_bacterium	9	25	0	0	12	0	0	0	0	0	0	0	0	0	0	0
D_0__BacteriaD_1__FirmicutesD_2__ClostridiaD_3__ClostridialesD_4__LachnospiraceaeD_5__Coprococcus_1D_6__uncultured_rumen_bacterium	30	49	27	43	36	25	55	29	0	53	34	0	44	44	25	60
D_0__BacteriaD_1__FirmicutesD_2__ClostridiaD_3__ClostridialesD_4__LachnospiraceaeD_5__Lachnoclostridium_1D_6__uncultured_rumen_bacterium	8	12	24	8	36	9	7	36	0	34	28	0	10	0	0	0
D_0__BacteriaD_1__FirmicutesD_2__ClostridiaD_3__ClostridialesD_4__LachnospiraceaeD_5__Lachnospiraceae_ND3007_groupD_6__uncultured_Lachnospiraceae_bacterium	0	5	0	0	12	6	3	9	0	0	0	26	0	0	0	0
D_0__BacteriaD_1__FirmicutesD_2__ClostridiaD_3__ClostridialesD_4__LachnospiraceaeD_5__Lachnospiraceae_NK3A20_groupD_6__Lachnospiraceae_bacterium_KH1T2	16	0	0	0	0	0	0	0	8	0	8	10	11	0	0	0
D_0__BacteriaD_1__FirmicutesD_2__ClostridiaD_3__ClostridialesD_4__LachnospiraceaeD_5__Lachnospiraceae_NK3A20_groupD_6__uncultured_rumen_bacterium	0	1	0	0	0	0	0	0	3	0	0	7	0	0	0	0
D_0__BacteriaD_1__FirmicutesD_2__ClostridiaD_3__ClostridialesD_4__LachnospiraceaeD_5__Lachnospiraceae_NK3A20_groupD_6__uncultured_rumen_bacterium_4C3d-2	16	18	0	0	70	0	0	0	0	0	0	46	0	0	0	0
D_0__BacteriaD_1__FirmicutesD_2__ClostridiaD_3__ClostridialesD_4__LachnospiraceaeD_5__Lachnospiraceae_NK3A20_group__	0	0	0	0	0	0	0	0	11	0	0	9	0	0	0	7
D_0__BacteriaD_1__FirmicutesD_2__ClostridiaD_3__ClostridialesD_4__LachnospiraceaeD_5__Lachnospiraceae_NK4A136_groupD_6__Lachnospiraceae_bacterium_NK4A179	0	16	0	0	0	0	0	0	0	0	0	25	0	0	0	0
D_0__BacteriaD_1__FirmicutesD_2__ClostridiaD_3__ClostridialesD_4__LachnospiraceaeD_5__Lachnospiraceae_NK4A136_group__	0	0	22	0	0	0	0	14	0	9	0	0	0	0	0	8
D_0__BacteriaD_1__FirmicutesD_2__ClostridiaD_3__ClostridialesD_4__LachnospiraceaeD_5__Lachnospiraceae_UCG-001__	15	0	0	0	0	0	0	0	0	0	0	0	0	0	0	0
D_0__BacteriaD_1__FirmicutesD_2__ClostridiaD_3__ClostridialesD_4__LachnospiraceaeD_5__Lachnospiraceae_UCG-002D_6__uncultured_bacterium	0	0	0	0	0	0	3	0	0	0	13	0	0	0	0	0
D_0__BacteriaD_1__FirmicutesD_2__ClostridiaD_3__ClostridialesD_4__LachnospiraceaeD_5__Lachnospiraceae_UCG-002D_6__uncultured_rumen_bacterium	0	29	21	18	21	15	33	35	0	22	25	13	18	0	0	0
D_0__BacteriaD_1__FirmicutesD_2__ClostridiaD_3__ClostridialesD_4__LachnospiraceaeD_5__Lachnospiraceae_UCG-004D_6__uncultured_bacterium	1	0	1	1	0	0	0	1	0	0	0	0	0	0	0	15
D_0__BacteriaD_1__FirmicutesD_2__ClostridiaD_3__ClostridialesD_4__LachnospiraceaeD_5__Lachnospiraceae_UCG-004D_6__uncultured_rumen_bacterium	0	0	0	0	0	0	0	0	0	0	4	0	0	0	0	0
D_0__BacteriaD_1__FirmicutesD_2__ClostridiaD_3__ClostridialesD_4__LachnospiraceaeD_5__Lachnospiraceae_UCG-004__	0	0	0	1	0	0	0	0	0	0	0	0	0	0	0	0
D_0__BacteriaD_1__FirmicutesD_2__ClostridiaD_3__ClostridialesD_4__LachnospiraceaeD_5__Lachnospiraceae_UCG-006D_6__uncultured_rumen_bacterium	0	9	0	0	0	0	0	0	0	0	0	0	0	0	0	0
D_0__BacteriaD_1__FirmicutesD_2__ClostridiaD_3__ClostridialesD_4__LachnospiraceaeD_5__Lachnospiraceae_UCG-008D_6__uncultured_Lachnospiraceae_bacterium	0	6	34	9	35	6	8	0	0	8	8	0	6	0	0	0
D_0__BacteriaD_1__FirmicutesD_2__ClostridiaD_3__ClostridialesD_4__LachnospiraceaeD_5__Lachnospiraceae_UCG-008D_6__uncultured_Lactobacillus_sp.	4	0	0	10	2	11	4	11	16	6	0	3	38	13	6	31
D_0__BacteriaD_1__FirmicutesD_2__ClostridiaD_3__ClostridialesD_4__LachnospiraceaeD_5__Lachnospiraceae_UCG-008D_6__uncultured_rumen_bacterium	0	8	0	0	10	0	0	5	0	0	4	18	14	0	0	0
D_0__BacteriaD_1__FirmicutesD_2__ClostridiaD_3__ClostridialesD_4__LachnospiraceaeD_5__Lachnospiraceae_XPB1014_group__	0	0	0	0	0	0	0	0	0	0	0	22	0	0	0	0
D_0__BacteriaD_1__FirmicutesD_2__ClostridiaD_3__ClostridialesD_4__LachnospiraceaeD_5__MarvinbryantiaD_6__uncultured_rumen_bacterium	10	11	6	0	11	0	0	0	0	0	0	42	6	0	0	0
D_0__BacteriaD_1__FirmicutesD_2__ClostridiaD_3__ClostridialesD_4__LachnospiraceaeD_5__MoryellaD_6__uncultured_rumen_bacterium	8	16	28	20	60	37	0	109	12	37	17	17	19	5	0	10
D_0__BacteriaD_1__FirmicutesD_2__ClostridiaD_3__ClostridialesD_4__LachnospiraceaeD_5__Moryella__	0	0	0	0	30	0	12	27	0	22	25	15	25	0	0	0
D_0__BacteriaD_1__FirmicutesD_2__ClostridiaD_3__ClostridialesD_4__LachnospiraceaeD_5__OribacteriumD_6__rumen_bacterium_enrichment_culture_clone_Y117	0	0	0	0	0	0	0	0	0	0	0	13	0	0	0	0
D_0__BacteriaD_1__FirmicutesD_2__ClostridiaD_3__ClostridialesD_4__LachnospiraceaeD_5__OribacteriumD_6__uncultured_bacterium	0	9	0	0	0	8	8	0	0	0	0	0	16	0	0	0
D_0__BacteriaD_1__FirmicutesD_2__ClostridiaD_3__ClostridialesD_4__LachnospiraceaeD_5__OribacteriumD_6__uncultured_rumen_bacterium	10	0	8	9	16	0	0	43	8	20	10	11	0	0	0	0
D_0__BacteriaD_1__FirmicutesD_2__ClostridiaD_3__ClostridialesD_4__LachnospiraceaeD_5__OribacteriumD_6__uncultured_rumen_bacterium_4C28d-13	15	0	18	69	8	58	29	0	5	17	12	0	35	45	112	94
D_0__BacteriaD_1__FirmicutesD_2__ClostridiaD_3__ClostridialesD_4__LachnospiraceaeD_5__Oribacterium__	0	0	0	5	0	0	3	0	0	0	6	0	0	0	0	0
D_0__BacteriaD_1__FirmicutesD_2__ClostridiaD_3__ClostridialesD_4__LachnospiraceaeD_5__PseudobutyrivibrioD_6__uncultured_Lachnospiraceae_bacterium	0	0	0	0	13	0	0	0	0	0	0	0	0	0	0	0
D_0__BacteriaD_1__FirmicutesD_2__ClostridiaD_3__ClostridialesD_4__LachnospiraceaeD_5__Pseudobutyrivibrio__	3	11	0	0	11	9	13	24	0	30	34	14	0	0	0	0
D_0__BacteriaD_1__FirmicutesD_2__ClostridiaD_3__ClostridialesD_4__LachnospiraceaeD_5__RoseburiaD_6__uncultured_Roseburia_sp.	270	0	0	0	0	0	0	0	0	0	0	0	0	0	0	0
D_0__BacteriaD_1__FirmicutesD_2__ClostridiaD_3__ClostridialesD_4__LachnospiraceaeD_5__RoseburiaD_6__uncultured_rumen_bacterium	10	0	14	39	34	44	49	15	7	55	22	0	24	63	26	33
D_0__BacteriaD_1__FirmicutesD_2__ClostridiaD_3__ClostridialesD_4__LachnospiraceaeD_5__Roseburia__	80	0	0	34	0	2	0	0	0	10	0	0	19	6	14	13
D_0__BacteriaD_1__FirmicutesD_2__ClostridiaD_3__ClostridialesD_4__LachnospiraceaeD_5__ShuttleworthiaD_6__Clostridiales_bacterium_SY8526	0	0	0	0	0	0	0	6	0	0	0	0	0	0	0	0
D_0__BacteriaD_1__FirmicutesD_2__ClostridiaD_3__ClostridialesD_4__LachnospiraceaeD_5__ShuttleworthiaD_6__uncultured_Lachnospiraceae_bacterium	63	0	0	28	0	0	0	0	12	6	6	0	10	0	48	85
D_0__BacteriaD_1__FirmicutesD_2__ClostridiaD_3__ClostridialesD_4__LachnospiraceaeD_5__ShuttleworthiaD_6__uncultured_bacterium	0	0	0	0	0	0	0	0	24	14	0	0	0	0	173	0
D_0__BacteriaD_1__FirmicutesD_2__ClostridiaD_3__ClostridialesD_4__LachnospiraceaeD_5__ShuttleworthiaD_6__uncultured_rumen_bacterium	27	0	0	0	0	0	0	0	0	15	9	0	0	0	0	0
D_0__BacteriaD_1__FirmicutesD_2__ClostridiaD_3__ClostridialesD_4__LachnospiraceaeD_5__Shuttleworthia__	76	0	0	100	0	0	20	0	0	0	0	0	26	132	159	69
D_0__BacteriaD_1__FirmicutesD_2__ClostridiaD_3__ClostridialesD_4__LachnospiraceaeD_5__SyntrophococcusD_6__uncultured_Eubacterium_sp.	10	0	76	652	0	237	250	23	10	145	0	0	239	256	119	531
D_0__BacteriaD_1__FirmicutesD_2__ClostridiaD_3__ClostridialesD_4__LachnospiraceaeD_5__SyntrophococcusD_6__uncultured_bacterium	36	28	25	54	26	22	37	36	51	47	49	0	22	75	28	14
D_0__BacteriaD_1__FirmicutesD_2__ClostridiaD_3__ClostridialesD_4__LachnospiraceaeD_5__SyntrophococcusD_6__uncultured_rumen_bacterium	15	0	0	12	21	0	0	0	0	0	22	0	0	0	0	0
D_0__BacteriaD_1__FirmicutesD_2__ClostridiaD_3__ClostridialesD_4__LachnospiraceaeD_5__Syntrophococcus__	0	0	0	0	0	0	0	0	0	0	0	17	0	0	0	5
D_0__BacteriaD_1__FirmicutesD_2__ClostridiaD_3__ClostridialesD_4__LachnospiraceaeD_5__Tyzzerella_3D_6__uncultured_rumen_bacterium	0	0	6	0	9	0	10	7	0	5	0	0	15	0	0	0
D_0__BacteriaD_1__FirmicutesD_2__ClostridiaD_3__ClostridialesD_4__LachnospiraceaeD_5__[Bacteroides]_pectinophilus_groupD_6__uncultured_rumen_bacterium	8	0	0	0	0	0	0	0	0	0	0	0	0	0	0	0
D_0__BacteriaD_1__FirmicutesD_2__ClostridiaD_3__ClostridialesD_4__LachnospiraceaeD_5__[Eubacterium]_eligens_groupD_6__uncultured_bacterium	0	0	0	0	0	0	0	0	0	0	0	0	0	4	10	0
D_0__BacteriaD_1__FirmicutesD_2__ClostridiaD_3__ClostridialesD_4__LachnospiraceaeD_5__[Eubacterium]_hallii_groupD_6__uncultured_rumen_bacterium	0	34	13	0	17	0	0	27	0	0	18	17	0	0	0	0
D_0__BacteriaD_1__FirmicutesD_2__ClostridiaD_3__ClostridialesD_4__LachnospiraceaeD_5__[Eubacterium]_hallii_group__	0	0	0	7	0	0	0	0	0	0	0	0	0	0	0	0
D_0__BacteriaD_1__FirmicutesD_2__ClostridiaD_3__ClostridialesD_4__LachnospiraceaeD_5__[Eubacterium]_ruminantium_groupD_6__gut_metagenome	6	0	0	0	0	0	2	0	0	0	0	0	0	0	0	0
D_0__BacteriaD_1__FirmicutesD_2__ClostridiaD_3__ClostridialesD_4__LachnospiraceaeD_5__[Eubacterium]_ruminantium_groupD_6__uncultured_bacterium	0	0	0	0	0	0	0	0	0	0	0	0	0	0	0	1
D_0__BacteriaD_1__FirmicutesD_2__ClostridiaD_3__ClostridialesD_4__LachnospiraceaeD_5__[Eubacterium]_ruminantium_group__	0	9	0	0	0	0	0	0	0	0	0	0	2	0	0	0
D_0__BacteriaD_1__FirmicutesD_2__ClostridiaD_3__ClostridialesD_4__LachnospiraceaeD_5__[Eubacterium]_ventriosum_groupD_6__uncultured_Eubacterium_sp.	438	0	0	762	0	0	0	0	79	0	0	0	21	0	0	38
D_0__BacteriaD_1__FirmicutesD_2__ClostridiaD_3__ClostridialesD_4__LachnospiraceaeD_5__[Ruminococcus]_gauvreauii_groupD_6__uncultured_rumen_bacterium	320	160	269	983	438	202	618	217	68	206	309	88	295	440	173	289
D_0__BacteriaD_1__FirmicutesD_2__ClostridiaD_3__ClostridialesD_4__LachnospiraceaeD_5__[Ruminococcus]_gauvreauii_group__	0	0	3	0	0	0	0	0	0	0	0	0	0	0	0	0
D_0__BacteriaD_1__FirmicutesD_2__ClostridiaD_3__ClostridialesD_4__LachnospiraceaeD_5__unculturedD_6__uncultured_rumen_bacterium	0	4	0	0	0	0	0	0	0	0	0	6	0	0	0	0
D_0__BacteriaD_1__FirmicutesD_2__ClostridiaD_3__ClostridialesD_4__Lachnospiraceae____	1130	53	48	238	163	80	130	80	6	106	72	42	458	294	433	243
D_0__BacteriaD_1__FirmicutesD_2__ClostridiaD_3__ClostridialesD_4__RuminococcaceaeD_5__CAG-352D_6__uncultured_bacterium	59	0	0	0	0	0	0	28	0	0	0	0	0	0	0	0
D_0__BacteriaD_1__FirmicutesD_2__ClostridiaD_3__ClostridialesD_4__RuminococcaceaeD_5__CAG-352D_6__uncultured_rumen_bacterium	204	94	120	0	208	0	3	229	0	200	110	190	42	0	0	0
D_0__BacteriaD_1__FirmicutesD_2__ClostridiaD_3__ClostridialesD_4__RuminococcaceaeD_5__CAG-352__	2	0	0	0	0	0	0	61	0	0	0	0	0	0	0	0
D_0__BacteriaD_1__FirmicutesD_2__ClostridiaD_3__ClostridialesD_4__RuminococcaceaeD_5__Oscillibacter__	10	0	0	0	0	0	0	0	0	0	0	0	0	0	0	0
D_0__BacteriaD_1__FirmicutesD_2__ClostridiaD_3__ClostridialesD_4__RuminococcaceaeD_5__PapillibacterD_6__uncultured_bacterium	6	30	27	0	17	0	20	38	0	20	16	0	19	0	0	0
D_0__BacteriaD_1__FirmicutesD_2__ClostridiaD_3__ClostridialesD_4__RuminococcaceaeD_5__PapillibacterD_6__uncultured_rumen_bacterium	0	57	79	24	93	26	11	84	0	18	65	151	65	0	0	0
D_0__BacteriaD_1__FirmicutesD_2__ClostridiaD_3__ClostridialesD_4__RuminococcaceaeD_5__Ruminiclostridium_6__	0	0	0	0	0	0	0	0	0	0	0	8	0	0	0	0
D_0__BacteriaD_1__FirmicutesD_2__ClostridiaD_3__ClostridialesD_4__RuminococcaceaeD_5__RuminiclostridiumD_6__uncultured_rumen_bacterium	0	7	0	0	7	0	0	0	0	0	13	0	0	0	0	0
D_0__BacteriaD_1__FirmicutesD_2__ClostridiaD_3__ClostridialesD_4__RuminococcaceaeD_5__Ruminococcaceae_NK4A214_groupD_6__gut_metagenome	0	5	0	0	8	0	0	0	0	0	8	0	12	11	0	24
D_0__BacteriaD_1__FirmicutesD_2__ClostridiaD_3__ClostridialesD_4__RuminococcaceaeD_5__Ruminococcaceae_NK4A214_groupD_6__metagenome	0	0	0	0	0	0	7	0	0	0	0	0	37	43	25	4
D_0__BacteriaD_1__FirmicutesD_2__ClostridiaD_3__ClostridialesD_4__RuminococcaceaeD_5__Ruminococcaceae_NK4A214_groupD_6__uncultured_bacterium	0	8	9	25	16	7	21	8	0	23	6	13	0	0	0	0
D_0__BacteriaD_1__FirmicutesD_2__ClostridiaD_3__ClostridialesD_4__RuminococcaceaeD_5__Ruminococcaceae_NK4A214_groupD_6__uncultured_rumen_bacterium	161	166	337	239	360	88	175	435	32	158	183	233	44	35	0	52
D_0__BacteriaD_1__FirmicutesD_2__ClostridiaD_3__ClostridialesD_4__RuminococcaceaeD_5__Ruminococcaceae_NK4A214_groupD_6__uncultured_rumen_bacterium_6C3d-31	0	0	0	0	0	0	0	0	0	0	0	24	0	0	0	0
D_0__BacteriaD_1__FirmicutesD_2__ClostridiaD_3__ClostridialesD_4__RuminococcaceaeD_5__Ruminococcaceae_NK4A214_group__	0	106	0	0	69	0	6	2	4	28	153	81	0	0	0	2
D_0__BacteriaD_1__FirmicutesD_2__ClostridiaD_3__ClostridialesD_4__RuminococcaceaeD_5__Ruminococcaceae_UCG-001D_6__uncultured_bacterium	0	10	0	0	14	14	0	0	0	0	0	0	17	0	0	0
D_0__BacteriaD_1__FirmicutesD_2__ClostridiaD_3__ClostridialesD_4__RuminococcaceaeD_5__Ruminococcaceae_UCG-001D_6__uncultured_rumen_bacterium	0	0	0	44	0	0	0	0	0	0	0	0	16	0	0	0
D_0__BacteriaD_1__FirmicutesD_2__ClostridiaD_3__ClostridialesD_4__RuminococcaceaeD_5__Ruminococcaceae_UCG-001__	0	0	19	0	0	0	373	8	0	0	0	0	39	35	0	0
D_0__BacteriaD_1__FirmicutesD_2__ClostridiaD_3__ClostridialesD_4__RuminococcaceaeD_5__Ruminococcaceae_UCG-002D_6__uncultured_rumen_bacterium	69	97	0	50	42	42	49	29	4	66	16	0	79	112	43	74
D_0__BacteriaD_1__FirmicutesD_2__ClostridiaD_3__ClostridialesD_4__RuminococcaceaeD_5__Ruminococcaceae_UCG-002__	63	45	22	49	11	65	99	30	34	49	48	12	107	94	146	93
D_0__BacteriaD_1__FirmicutesD_2__ClostridiaD_3__ClostridialesD_4__RuminococcaceaeD_5__Ruminococcaceae_UCG-003D_6__uncultured_rumen_bacterium	0	7	0	0	0	13	25	0	16	10	0	0	53	0	23	23
D_0__BacteriaD_1__FirmicutesD_2__ClostridiaD_3__ClostridialesD_4__RuminococcaceaeD_5__Ruminococcaceae_UCG-003__	2	0	0	0	0	0	0	0	0	0	0	0	23	22	46	17
D_0__BacteriaD_1__FirmicutesD_2__ClostridiaD_3__ClostridialesD_4__RuminococcaceaeD_5__Ruminococcaceae_UCG-004D_6__uncultured_rumen_bacterium	35	0	54	72	34	42	37	33	15	94	41	72	73	72	54	67
D_0__BacteriaD_1__FirmicutesD_2__ClostridiaD_3__ClostridialesD_4__RuminococcaceaeD_5__Ruminococcaceae_UCG-004__	2	0	0	0	5	0	0	0	0	0	0	0	0	0	0	0
D_0__BacteriaD_1__FirmicutesD_2__ClostridiaD_3__ClostridialesD_4__RuminococcaceaeD_5__Ruminococcaceae_UCG-005D_6__uncultured_bacterium	0	0	0	0	0	6	9	0	0	0	0	0	0	0	0	0
D_0__BacteriaD_1__FirmicutesD_2__ClostridiaD_3__ClostridialesD_4__RuminococcaceaeD_5__Ruminococcaceae_UCG-005D_6__uncultured_organism	0	0	22	0	28	11	8	17	0	11	0	0	0	0	0	12
D_0__BacteriaD_1__FirmicutesD_2__ClostridiaD_3__ClostridialesD_4__RuminococcaceaeD_5__Ruminococcaceae_UCG-005D_6__uncultured_rumen_bacterium	11	20	10	47	11	0	47	0	0	7	0	51	187	17	12	390
D_0__BacteriaD_1__FirmicutesD_2__ClostridiaD_3__ClostridialesD_4__RuminococcaceaeD_5__Ruminococcaceae_UCG-005__	21	0	11	20	30	0	10	10	0	8	5	0	0	14	0	0
D_0__BacteriaD_1__FirmicutesD_2__ClostridiaD_3__ClostridialesD_4__RuminococcaceaeD_5__Ruminococcaceae_UCG-009D_6__uncultured_bacterium	0	0	0	0	0	0	0	0	0	0	0	0	0	0	3	0
D_0__BacteriaD_1__FirmicutesD_2__ClostridiaD_3__ClostridialesD_4__RuminococcaceaeD_5__Ruminococcaceae_UCG-010D_6__uncultured_bacterium	0	0	11	6	11	7	30	19	0	5	22	15	15	7	10	13
D_0__BacteriaD_1__FirmicutesD_2__ClostridiaD_3__ClostridialesD_4__RuminococcaceaeD_5__Ruminococcaceae_UCG-010D_6__uncultured_rumen_bacterium	23	54	16	22	34	0	23	33	8	20	33	79	27	17	4	10
D_0__BacteriaD_1__FirmicutesD_2__ClostridiaD_3__ClostridialesD_4__RuminococcaceaeD_5__Ruminococcaceae_UCG-010__	0	6	0	0	12	0	0	10	0	7	12	0	0	0	7	0
D_0__BacteriaD_1__FirmicutesD_2__ClostridiaD_3__ClostridialesD_4__RuminococcaceaeD_5__Ruminococcaceae_UCG-012D_6__uncultured_rumen_bacterium	0	0	0	0	0	0	0	0	0	0	9	22	0	0	0	0
D_0__BacteriaD_1__FirmicutesD_2__ClostridiaD_3__ClostridialesD_4__RuminococcaceaeD_5__Ruminococcaceae_UCG-013D_6__uncultured_Acetivibrio_sp.	0	0	0	26	0	0	0	0	0	0	0	0	8	0	0	0
D_0__BacteriaD_1__FirmicutesD_2__ClostridiaD_3__ClostridialesD_4__RuminococcaceaeD_5__Ruminococcaceae_UCG-013D_6__uncultured_bacterium	0	0	0	25	0	0	0	0	0	0	0	0	0	0	0	0
D_0__BacteriaD_1__FirmicutesD_2__ClostridiaD_3__ClostridialesD_4__RuminococcaceaeD_5__Ruminococcaceae_UCG-013D_6__uncultured_rumen_bacterium	0	0	0	0	0	0	0	0	0	0	7	0	0	0	0	0
D_0__BacteriaD_1__FirmicutesD_2__ClostridiaD_3__ClostridialesD_4__RuminococcaceaeD_5__Ruminococcaceae_UCG-013__	6	0	4	10	0	0	12	0	0	3	0	4	0	39	7	21
D_0__BacteriaD_1__FirmicutesD_2__ClostridiaD_3__ClostridialesD_4__RuminococcaceaeD_5__Ruminococcaceae_UCG-014D_6__uncultured_Acetivibrio_sp.	44	0	0	0	24	0	0	0	0	0	0	0	0	0	0	0
D_0__BacteriaD_1__FirmicutesD_2__ClostridiaD_3__ClostridialesD_4__RuminococcaceaeD_5__Ruminococcaceae_UCG-014D_6__uncultured_Ruminococcaceae_bacterium	0	0	0	0	0	0	0	5	0	0	0	0	0	0	0	0
D_0__BacteriaD_1__FirmicutesD_2__ClostridiaD_3__ClostridialesD_4__RuminococcaceaeD_5__Ruminococcaceae_UCG-014D_6__uncultured_bacterium	39	0	0	103	6	18	10	5	0	0	10	0	16	55	151	27
D_0__BacteriaD_1__FirmicutesD_2__ClostridiaD_3__ClostridialesD_4__RuminococcaceaeD_5__Ruminococcaceae_UCG-014__	86	0	0	4	14	1	0	0	0	4	6	7	0	0	0	0
D_0__BacteriaD_1__FirmicutesD_2__ClostridiaD_3__ClostridialesD_4__RuminococcaceaeD_5__Ruminococcus_1D_6__Bacteroidetes_bacterium_ADurb.BinA104	6	0	0	0	0	0	0	0	4	0	0	0	5	24	0	15
D_0__BacteriaD_1__FirmicutesD_2__ClostridiaD_3__ClostridialesD_4__RuminococcaceaeD_5__Ruminococcus_1D_6__Ruminococcus_albus	76	236	209	297	145	460	668	123	28	347	181	40	444	345	254	131
D_0__BacteriaD_1__FirmicutesD_2__ClostridiaD_3__ClostridialesD_4__RuminococcaceaeD_5__Ruminococcus_1D_6__Ruminococcus_flavefaciens	23	119	43	31	166	89	302	89	13	38	269	32	51	162	70	46
D_0__BacteriaD_1__FirmicutesD_2__ClostridiaD_3__ClostridialesD_4__RuminococcaceaeD_5__Ruminococcus_1D_6__Ruminococcus_sp._FC2018	16	152	18	138	132	110	288	45	0	339	97	0	162	9	0	61
D_0__BacteriaD_1__FirmicutesD_2__ClostridiaD_3__ClostridialesD_4__RuminococcaceaeD_5__Ruminococcus_1D_6__Ruminococcus_sp._FSAA-19	0	0	0	0	0	2	0	0	0	0	0	0	0	0	3	0
D_0__BacteriaD_1__FirmicutesD_2__ClostridiaD_3__ClostridialesD_4__RuminococcaceaeD_5__Ruminococcus_1D_6__Ruminococcus_sp._NK3A76	0	8	0	0	37	0	0	0	0	0	16	0	30	0	0	13
D_0__BacteriaD_1__FirmicutesD_2__ClostridiaD_3__ClostridialesD_4__RuminococcaceaeD_5__Ruminococcus_1D_6__Ruminococcus_sp._YE78	6	10	13	13	50	9	55	23	5	26	34	0	22	11	0	10
D_0__BacteriaD_1__FirmicutesD_2__ClostridiaD_3__ClostridialesD_4__RuminococcaceaeD_5__Ruminococcus_1D_6__bacterium_XPD3002	0	35	0	0	14	0	0	0	12	0	0	0	0	8	22	0
D_0__BacteriaD_1__FirmicutesD_2__ClostridiaD_3__ClostridialesD_4__RuminococcaceaeD_5__Ruminococcus_1D_6__bacterium_XPD3003	0	45	74	91	102	12	18	70	0	7	37	25	49	20	6	20
D_0__BacteriaD_1__FirmicutesD_2__ClostridiaD_3__ClostridialesD_4__RuminococcaceaeD_5__Ruminococcus_1D_6__rumen_bacterium_NK4A78	0	0	0	18	0	16	0	0	0	15	6	0	7	13	0	0
D_0__BacteriaD_1__FirmicutesD_2__ClostridiaD_3__ClostridialesD_4__RuminococcaceaeD_5__Ruminococcus_1D_6__uncultured_bacterium	0	0	0	0	0	0	0	0	0	0	0	0	2	0	0	0
D_0__BacteriaD_1__FirmicutesD_2__ClostridiaD_3__ClostridialesD_4__RuminococcaceaeD_5__Ruminococcus_1D_6__uncultured_bacterium_Contigcl_1787	0	0	6	0	0	0	0	0	0	0	0	0	0	0	0	0
D_0__BacteriaD_1__FirmicutesD_2__ClostridiaD_3__ClostridialesD_4__RuminococcaceaeD_5__Ruminococcus_1D_6__uncultured_rumen_bacterium	0	12	0	1	0	0	18	0	0	0	0	0	2	15	15	0
D_0__BacteriaD_1__FirmicutesD_2__ClostridiaD_3__ClostridialesD_4__RuminococcaceaeD_5__Ruminococcus_1__	152	514	885	1154	1030	888	911	461	118	820	391	135	810	697	411	723
D_0__BacteriaD_1__FirmicutesD_2__ClostridiaD_3__ClostridialesD_4__RuminococcaceaeD_5__Ruminococcus_2D_6__uncultured_bacterium	16	14	0	0	0	0	0	0	0	0	11	0	0	0	0	0
D_0__BacteriaD_1__FirmicutesD_2__ClostridiaD_3__ClostridialesD_4__RuminococcaceaeD_5__Ruminococcus_2D_6__uncultured_rumen_bacterium	8	0	0	0	0	0	0	38	0	0	0	0	0	0	0	0
D_0__BacteriaD_1__FirmicutesD_2__ClostridiaD_3__ClostridialesD_4__RuminococcaceaeD_5__Ruminococcus_2D_6__uncultured_rumen_bacterium_6C3d-27	87	0	0	0	8	0	0	0	0	0	0	0	0	0	0	11
D_0__BacteriaD_1__FirmicutesD_2__ClostridiaD_3__ClostridialesD_4__RuminococcaceaeD_5__Ruminococcus_2__	255	38	0	0	10	0	0	40	0	0	0	0	0	4	0	0
D_0__BacteriaD_1__FirmicutesD_2__ClostridiaD_3__ClostridialesD_4__RuminococcaceaeD_5__SaccharofermentansD_6__Ruminococcaceae_bacterium_KH2T8	10	0	0	0	0	0	0	0	5	0	0	15	0	0	2	0
D_0__BacteriaD_1__FirmicutesD_2__ClostridiaD_3__ClostridialesD_4__RuminococcaceaeD_5__SaccharofermentansD_6__uncultured_rumen_bacterium	0	37	0	0	47	0	0	10	0	0	0	31	18	0	0	0
D_0__BacteriaD_1__FirmicutesD_2__ClostridiaD_3__ClostridialesD_4__RuminococcaceaeD_5__Saccharofermentans__	88	310	41	33	530	40	13	116	0	148	555	93	469	19	16	70
D_0__BacteriaD_1__FirmicutesD_2__ClostridiaD_3__ClostridialesD_4__RuminococcaceaeD_5__[Eubacterium]_coprostanoligenes_groupD_6__uncultured_bacterium	0	12	0	0	0	0	0	0	0	0	0	0	18	5	0	0
D_0__BacteriaD_1__FirmicutesD_2__ClostridiaD_3__ClostridialesD_4__RuminococcaceaeD_5__[Eubacterium]_coprostanoligenes_groupD_6__uncultured_rumen_bacterium	33	188	0	56	113	0	0	20	15	30	94	49	20	0	0	0
D_0__BacteriaD_1__FirmicutesD_2__ClostridiaD_3__ClostridialesD_4__RuminococcaceaeD_5__[Eubacterium]_coprostanoligenes_group__	13	12	134	59	48	239	496	126	0	64	60	17	218	425	133	244
D_0__BacteriaD_1__FirmicutesD_2__ClostridiaD_3__ClostridialesD_4__RuminococcaceaeD_5__unculturedD_6__Ruminococcus_sp._YE281	0	0	0	0	0	0	0	40	0	0	9	0	0	0	0	0
D_0__BacteriaD_1__FirmicutesD_2__ClostridiaD_3__ClostridialesD_4__RuminococcaceaeD_5__unculturedD_6__gut_metagenome	0	0	0	0	0	0	0	0	0	0	0	0	11	26	0	8
D_0__BacteriaD_1__FirmicutesD_2__ClostridiaD_3__ClostridialesD_4__RuminococcaceaeD_5__unculturedD_6__uncultured_rumen_bacterium	3	0	0	0	16	0	0	11	0	0	0	0	20	0	0	0
D_0__BacteriaD_1__FirmicutesD_2__ClostridiaD_3__ClostridialesD_4__RuminococcaceaeD_5__unculturedD_6__uncultured_rumen_bacterium_4C0d-17	0	7	0	0	0	2	29	9	0	0	4	0	0	0	0	0
D_0__BacteriaD_1__FirmicutesD_2__ClostridiaD_3__ClostridialesD_4__RuminococcaceaeD_5__uncultured__	16	41	52	13	86	6	42	78	0	47	105	74	27	67	27	43
D_0__BacteriaD_1__FirmicutesD_2__ClostridiaD_3__ClostridialesD_4__Ruminococcaceae____	4	55	59	74	88	67	122	78	4	67	54	53	76	14	77	68
D_0__BacteriaD_1__FirmicutesD_2__ClostridiaD_3__Clostridiales______	0	13	27	2	3	2	3	2	0	0	7	16	0	4	3	6
D_0__BacteriaD_1__FirmicutesD_2__ErysipelotrichiaD_3__ErysipelotrichalesD_4__ErysipelotrichaceaeD_5__Asteroleplasma__	0	0	0	0	0	0	0	0	0	0	0	0	0	0	11	4
D_0__BacteriaD_1__FirmicutesD_2__ErysipelotrichiaD_3__ErysipelotrichalesD_4__ErysipelotrichaceaeD_5__Erysipelotrichaceae_UCG-002D_6__uncultured_Escherichia_sp.	0	0	0	0	0	0	0	0	0	0	0	0	0	2	0	0
D_0__BacteriaD_1__FirmicutesD_2__ErysipelotrichiaD_3__ErysipelotrichalesD_4__ErysipelotrichaceaeD_5__Erysipelotrichaceae_UCG-002D_6__uncultured_bacterium	0	0	0	0	0	0	0	0	0	0	0	0	0	234	0	43
D_0__BacteriaD_1__FirmicutesD_2__ErysipelotrichiaD_3__ErysipelotrichalesD_4__ErysipelotrichaceaeD_5__Erysipelotrichaceae_UCG-004D_6__uncultured_bacterium	6	12	0	18	3	0	9	2	0	0	54	5	16	0	0	3
D_0__BacteriaD_1__FirmicutesD_2__ErysipelotrichiaD_3__ErysipelotrichalesD_4__ErysipelotrichaceaeD_5__Erysipelotrichaceae_UCG-004D_6__uncultured_rumen_bacterium	12	67	46	41	48	44	112	54	0	57	49	20	115	26	7	21
D_0__BacteriaD_1__FirmicutesD_2__ErysipelotrichiaD_3__ErysipelotrichalesD_4__ErysipelotrichaceaeD_5__Erysipelotrichaceae_UCG-004D_6__unidentified_rumen_bacterium_RFN20	0	5	0	0	0	0	0	0	0	8	0	0	0	3	0	0
D_0__BacteriaD_1__FirmicutesD_2__ErysipelotrichiaD_3__ErysipelotrichalesD_4__ErysipelotrichaceaeD_5__Erysipelotrichaceae_UCG-004__	6	0	0	0	0	0	0	0	0	0	0	0	21	55	0	0
D_0__BacteriaD_1__FirmicutesD_2__ErysipelotrichiaD_3__ErysipelotrichalesD_4__ErysipelotrichaceaeD_5__Erysipelotrichaceae_UCG-006D_6__uncultured_bacterium	0	0	10	7	0	8	13	0	12	0	0	0	0	0	0	26
D_0__BacteriaD_1__FirmicutesD_2__ErysipelotrichiaD_3__ErysipelotrichalesD_4__ErysipelotrichaceaeD_5__Erysipelotrichaceae_UCG-009D_6__uncultured_rumen_bacterium	0	7	29	21	40	32	70	20	6	25	7	0	22	20	4	100
D_0__BacteriaD_1__FirmicutesD_2__ErysipelotrichiaD_3__ErysipelotrichalesD_4__ErysipelotrichaceaeD_5__SharpeaD_6__bovine_rumen_bacterium_niuC5	0	0	0	0	0	0	0	0	0	0	0	0	0	0	0	28
D_0__BacteriaD_1__FirmicutesD_2__ErysipelotrichiaD_3__ErysipelotrichalesD_4__ErysipelotrichaceaeD_5__Sharpea__	0	0	0	0	0	0	0	0	0	0	0	0	10	12	42	199
D_0__BacteriaD_1__FirmicutesD_2__ErysipelotrichiaD_3__ErysipelotrichalesD_4__ErysipelotrichaceaeD_5__SolobacteriumD_6__uncultured_bacterium	0	0	0	0	0	0	0	0	0	0	0	0	0	0	26	0
D_0__BacteriaD_1__FirmicutesD_2__ErysipelotrichiaD_3__ErysipelotrichalesD_4__ErysipelotrichaceaeD_5__Solobacterium__	0	0	0	0	4	0	0	0	0	0	3	0	0	0	4	0
D_0__BacteriaD_1__FirmicutesD_2__ErysipelotrichiaD_3__ErysipelotrichalesD_4__ErysipelotrichaceaeD_5__[Anaerorhabdus]_furcosa_groupD_6__uncultured_bacterium	0	0	0	0	0	0	0	0	0	0	0	41	0	0	0	0
D_0__BacteriaD_1__FirmicutesD_2__ErysipelotrichiaD_3__ErysipelotrichalesD_4__ErysipelotrichaceaeD_5__[Anaerorhabdus]_furcosa_groupD_6__uncultured_rumen_bacterium	0	0	0	0	0	0	0	0	0	0	12	16	0	0	0	0
D_0__BacteriaD_1__FirmicutesD_2__ErysipelotrichiaD_3__ErysipelotrichalesD_4__Erysipelotrichaceae____	0	0	0	16	13	4	10	17	0	9	0	0	10	0	2	0
D_0__BacteriaD_1__FirmicutesD_2__NegativicutesD_3__SelenomonadalesD_4__AcidaminococcaceaeD_5__AcidaminococcusD_6__Acidaminococcus_timonensis	0	0	0	0	0	0	0	0	0	0	0	0	0	0	0	9
D_0__BacteriaD_1__FirmicutesD_2__NegativicutesD_3__SelenomonadalesD_4__AcidaminococcaceaeD_5__AcidaminococcusD_6__uncultured_rumen_bacterium	0	0	0	0	0	2	2	1	0	0	0	0	1	0	0	3
D_0__BacteriaD_1__FirmicutesD_2__NegativicutesD_3__SelenomonadalesD_4__AcidaminococcaceaeD_5__SucciniclasticumD_6__uncultured_rumen_bacterium	43	0	0	0	6	0	0	0	0	0	0	0	0	0	0	0
D_0__BacteriaD_1__FirmicutesD_2__NegativicutesD_3__SelenomonadalesD_4__VeillonellaceaeD_5__DialisterD_6__Dialister_succinatiphilus_YIT_11850	0	0	0	0	0	0	0	0	0	0	0	0	0	0	0	4
D_0__BacteriaD_1__FirmicutesD_2__NegativicutesD_3__SelenomonadalesD_4__VeillonellaceaeD_5__Dialister__	0	0	0	0	0	0	0	0	0	0	0	0	0	0	0	31
D_0__BacteriaD_1__FirmicutesD_2__NegativicutesD_3__SelenomonadalesD_4__VeillonellaceaeD_5__MegasphaeraD_6__Megasphaera_elsdenii	0	0	0	0	0	0	0	0	3	0	0	0	0	0	0	0
D_0__BacteriaD_1__FirmicutesD_2__NegativicutesD_3__SelenomonadalesD_4__VeillonellaceaeD_5__MegasphaeraD_6__Megasphaera_sp._MH	0	0	0	0	0	2	0	0	0	0	0	0	0	0	0	0
D_0__BacteriaD_1__FirmicutesD_2__NegativicutesD_3__SelenomonadalesD_4__VeillonellaceaeD_5__Megasphaera__	0	0	0	0	0	0	0	0	3	0	0	0	0	0	0	0
D_0__BacteriaD_1__FirmicutesD_2__NegativicutesD_3__SelenomonadalesD_4__VeillonellaceaeD_5__Selenomonas_1__	0	0	0	0	0	0	0	1	0	0	0	0	0	0	0	0
D_0__BacteriaD_1__FirmicutesD_2__NegativicutesD_3__SelenomonadalesD_4__VeillonellaceaeD_5__SelenomonasD_6__bacterium_mpn-isolate_group_9	0	0	0	0	0	0	0	0	0	0	0	0	0	0	2	0
D_0__BacteriaD_1__FirmicutesD_2__NegativicutesD_3__SelenomonadalesD_4__VeillonellaceaeD_5__Veillonellaceae_UCG-001D_6__uncultured_rumen_bacterium	0	0	0	0	0	0	0	0	7	0	0	7	0	0	0	0
D_0__BacteriaD_1__FirmicutesD_2__NegativicutesD_3__SelenomonadalesD_4__VeillonellaceaeD_5__unculturedD_6__uncultured_rumen_bacterium_4C28d-6	3	0	0	0	0	0	0	0	0	0	0	0	0	0	0	3
D_0__BacteriaD_1__FirmicutesD_2__NegativicutesD_3__SelenomonadalesD_4__Veillonellaceae____	2	0	0	0	0	0	0	2	0	0	0	0	0	0	0	0
D_0__BacteriaD_1__Firmicutes__________	0	0	0	6	0	8	0	0	0	0	0	1	0	0	7	0
D_0__BacteriaD_1__LentisphaeraeD_2__LentisphaeriaD_3__VictivallalesD_4__VictivallaceaeD_5__VictivallisD_6__unidentified	0	0	0	0	0	0	0	0	0	0	0	0	2	0	0	0
D_0__BacteriaD_1__LentisphaeraeD_2__LentisphaeriaD_3__VictivallalesD_4__VictivallaceaeD_5__Victivallis__	0	0	0	0	0	0	0	2	0	0	0	0	0	0	0	0
D_0__BacteriaD_1__LentisphaeraeD_2__LentisphaeriaD_3__VictivallalesD_4__VictivallaceaeD_5__uncultured_rumen_bacteriumD_6__uncultured_rumen_bacterium	0	9	4	0	0	0	0	0	0	6	3	7	12	0	0	0
D_0__BacteriaD_1__LentisphaeraeD_2__LentisphaeriaD_3__VictivallalesD_4__Victivallaceae____	0	0	0	0	0	0	0	0	0	0	0	33	0	0	0	0
D_0__BacteriaD_1__LentisphaeraeD_2__LentisphaeriaD_3__VictivallalesD_4__vadinBE97D_5__uncultured_rumen_bacteriumD_6__uncultured_rumen_bacterium	0	4	39	0	21	0	0	26	0	0	0	0	8	0	0	0
D_0__BacteriaD_1__LentisphaeraeD_2__LentisphaeriaD_3__VictivallalesD_4__vadinBE97D_5__unidentified_rumen_bacterium_RFN4D_6__unidentified_rumen_bacterium_RFN4	0	22	36	0	0	0	4	12	0	7	14	35	0	0	0	0
D_0__BacteriaD_1__LentisphaeraeD_2__LentisphaeriaD_3__VictivallalesD_4__vadinBE97____	0	0	32	0	0	0	0	31	0	0	0	0	0	0	0	0
D_0__BacteriaD_1__LentisphaeraeD_2__OligosphaeriaD_3__OligosphaeralesD_4__OligosphaeraceaeD_5__Z20D_6__uncultured_rumen_bacterium	0	0	8	7	0	0	0	0	0	0	0	0	0	0	0	0
D_0__BacteriaD_1__LentisphaeraeD_2__OligosphaeriaD_3__OligosphaeralesD_4__OligosphaeraceaeD_5__horsej-a03D_6__uncultured_bacterium	0	0	0	0	0	0	0	0	0	0	0	7	0	0	0	0
D_0__BacteriaD_1__LentisphaeraeD_2__OligosphaeriaD_3__OligosphaeralesD_4__OligosphaeraceaeD_5__horsej-a03D_6__uncultured_rumen_bacterium	0	0	0	0	0	0	0	0	0	0	0	6	2	0	0	0
D_0__BacteriaD_1__LentisphaeraeD_2__OligosphaeriaD_3__OligosphaeralesD_4__Oligosphaeraceae____	0	4	0	0	0	0	0	0	0	0	0	0	0	0	0	0
D_0__BacteriaD_1__PlanctomycetesD_2__PlanctomycetaciaD_3__PirellulalesD_4__PirellulaceaeD_5__PirellulaD_6__uncultured_rumen_bacterium	0	0	0	0	0	0	0	0	0	0	0	2	0	0	0	0
D_0__BacteriaD_1__PlanctomycetesD_2__PlanctomycetaciaD_3__PirellulalesD_4__PirellulaceaeD_5__p-1088-a5_gut_groupD_6__uncultured_bacterium	0	0	0	0	4	0	0	10	0	0	6	0	0	0	0	0
D_0__BacteriaD_1__PlanctomycetesD_2__PlanctomycetaciaD_3__PirellulalesD_4__PirellulaceaeD_5__p-1088-a5_gut_groupD_6__uncultured_rumen_bacterium	4	0	0	0	0	0	0	0	0	0	0	11	7	0	0	0
D_0__BacteriaD_1__PlanctomycetesD_2__PlanctomycetaciaD_3__PlanctomycetalesD_4__unculturedD_5__uncultured_bacteriumD_6__uncultured_bacterium	0	0	0	0	0	0	3	0	0	0	0	0	0	0	0	0
D_0__BacteriaD_1__PlanctomycetesD_2__Planctomycetacia________	0	0	2	0	0	0	0	0	0	0	0	0	0	0	0	0
D_0__BacteriaD_1__ProteobacteriaD_2__AlphaproteobacteriaD_3__RhizobialesD_4__Devosiaceae____	0	0	6	0	0	0	0	0	0	0	0	0	0	0	0	0
D_0__BacteriaD_1__ProteobacteriaD_2__AlphaproteobacteriaD_3__RhizobialesD_4__RhizobiaceaeD_5__Falsochrobactrum__	0	0	0	0	0	0	0	0	3	0	0	0	0	0	0	0
D_0__BacteriaD_1__ProteobacteriaD_2__AlphaproteobacteriaD_3__RhizobialesD_4__XanthobacteraceaeD_5__Afipia__	0	0	0	0	0	0	0	6	0	0	0	0	0	0	0	0
D_0__BacteriaD_1__ProteobacteriaD_2__AlphaproteobacteriaD_3__Rhizobiales______	0	0	0	5	0	0	0	0	0	0	0	0	0	0	0	0
D_0__BacteriaD_1__ProteobacteriaD_2__AlphaproteobacteriaD_3__RhodospirillalesD_4__unculturedD_5__gut_metagenomeD_6__gut_metagenome	7	0	31	0	0	0	0	19	0	0	0	15	0	6	0	0
D_0__BacteriaD_1__ProteobacteriaD_2__AlphaproteobacteriaD_3__RhodospirillalesD_4__unculturedD_5__uncultured_bacteriumD_6__uncultured_bacterium	3	0	19	0	0	0	3	0	0	0	0	0	0	0	0	15
D_0__BacteriaD_1__ProteobacteriaD_2__AlphaproteobacteriaD_3__RhodospirillalesD_4__unculturedD_5__uncultured_rumen_bacteriumD_6__uncultured_rumen_bacterium	5	7	0	0	9	0	0	21	0	24	0	0	0	0	0	0
D_0__BacteriaD_1__ProteobacteriaD_2__AlphaproteobacteriaD_3__RhodospirillalesD_4__unculturedD_5__unidentified_rumen_bacterium_RF32D_6__unidentified_rumen_bacterium_RF32	0	0	0	0	24	11	0	0	0	4	0	14	0	0	0	14
D_0__BacteriaD_1__ProteobacteriaD_2__AlphaproteobacteriaD_3__RhodospirillalesD_4__uncultured____	19	71	8	5	8	0	9	24	0	0	9	0	29	0	10	25
D_0__BacteriaD_1__ProteobacteriaD_2__AlphaproteobacteriaD_3__RickettsialesD_4__MitochondriaD_5__uncultured_rumen_bacteriumD_6__uncultured_rumen_bacterium	0	0	0	0	0	0	0	3	0	0	0	0	0	0	0	0
D_0__BacteriaD_1__ProteobacteriaD_2__Deltaproteobacteria________	0	0	0	0	0	0	0	0	0	0	0	23	0	0	0	0
D_0__BacteriaD_1__ProteobacteriaD_2__GammaproteobacteriaD_3__AeromonadalesD_4__SuccinivibrionaceaeD_5__RuminobacterD_6__uncultured_rumen_bacterium	0	0	0	0	0	0	0	0	4	0	0	0	0	0	0	0
D_0__BacteriaD_1__ProteobacteriaD_2__GammaproteobacteriaD_3__AeromonadalesD_4__SuccinivibrionaceaeD_5__Ruminobacter__	0	0	0	0	3	0	0	13	15	0	0	0	0	0	0	0
D_0__BacteriaD_1__ProteobacteriaD_2__GammaproteobacteriaD_3__AeromonadalesD_4__SuccinivibrionaceaeD_5__SuccinivibrioD_6__uncultured_bacterium	6	0	0	8	0	0	57	0	703	0	28	0	0	0	0	34
D_0__BacteriaD_1__ProteobacteriaD_2__GammaproteobacteriaD_3__AeromonadalesD_4__SuccinivibrionaceaeD_5__SuccinivibrioD_6__uncultured_rumen_bacterium	0	44	0	0	3	0	0	0	25	0	56	18	0	0	0	0
D_0__BacteriaD_1__ProteobacteriaD_2__GammaproteobacteriaD_3__AeromonadalesD_4__SuccinivibrionaceaeD_5__Succinivibrio__	0	71	0	0	0	0	0	0	9	0	151	105	0	0	0	0
D_0__BacteriaD_1__ProteobacteriaD_2__GammaproteobacteriaD_3__AeromonadalesD_4__SuccinivibrionaceaeD_5__Succinivibrionaceae_UCG-001D_6__uncultured_bacterium	0	0	0	0	0	1	0	0	2	0	0	0	0	0	24	48
D_0__BacteriaD_1__ProteobacteriaD_2__GammaproteobacteriaD_3__AeromonadalesD_4__SuccinivibrionaceaeD_5__Succinivibrionaceae_UCG-001__	0	0	0	0	0	0	0	0	27	0	0	0	0	0	0	0
D_0__BacteriaD_1__ProteobacteriaD_2__GammaproteobacteriaD_3__AeromonadalesD_4__Succinivibrionaceae____	5	0	0	5	0	10	5	0	0	0	0	0	4	0	25	0
D_0__BacteriaD_1__ProteobacteriaD_2__GammaproteobacteriaD_3__BetaproteobacterialesD_4__BurkholderiaceaeD_5__SutterellaD_6__gut_metagenome	0	0	0	0	0	7	2	7	3	10	0	0	11	10	10	12
D_0__BacteriaD_1__ProteobacteriaD_2__GammaproteobacteriaD_3__BetaproteobacterialesD_4__Burkholderiaceae____	0	0	0	0	0	0	0	0	0	0	0	14	0	0	0	0
D_0__BacteriaD_1__Proteobacteria__________	0	0	0	0	0	0	0	0	0	0	0	0	18	0	0	0
D_0__BacteriaD_1__SpirochaetesD_2__SpirochaetiaD_3__SpirochaetalesD_4__SpirochaetaceaeD_5__SphaerochaetaD_6__uncultured_bacterium	4	0	0	0	0	0	0	0	0	0	0	6	0	0	0	0
D_0__BacteriaD_1__SpirochaetesD_2__SpirochaetiaD_3__SpirochaetalesD_4__SpirochaetaceaeD_5__Treponema_2D_6__Treponema_bryantii	0	0	0	2	0	0	0	0	0	0	0	0	0	0	0	0
D_0__BacteriaD_1__SpirochaetesD_2__SpirochaetiaD_3__SpirochaetalesD_4__SpirochaetaceaeD_5__Treponema_2D_6__uncultured_rumen_bacterium	2	0	0	0	0	0	0	0	0	0	0	0	0	0	0	0
D_0__BacteriaD_1__SpirochaetesD_2__SpirochaetiaD_3__SpirochaetalesD_4__SpirochaetaceaeD_5__Treponema_2__	0	0	0	2	0	0	0	0	0	0	0	0	0	0	0	0
D_0__BacteriaD_1__SynergistetesD_2__SynergistiaD_3__SynergistalesD_4__SynergistaceaeD_5__FretibacteriumD_6__uncultured_bacterium	0	0	0	0	0	0	0	0	0	0	0	17	0	0	0	0
D_0__BacteriaD_1__SynergistetesD_2__SynergistiaD_3__SynergistalesD_4__SynergistaceaeD_5__FretibacteriumD_6__uncultured_rumen_bacterium	0	0	0	0	0	0	0	0	0	0	0	0	0	5	3	0
D_0__BacteriaD_1__SynergistetesD_2__SynergistiaD_3__SynergistalesD_4__SynergistaceaeD_5__PyramidobacterD_6__uncultured_bacterium	0	23	86	7	10	47	14	117	0	218	20	0	39	48	0	15
D_0__BacteriaD_1__SynergistetesD_2__SynergistiaD_3__SynergistalesD_4__SynergistaceaeD_5__PyramidobacterD_6__uncultured_rumen_bacterium	19	56	29	22	48	20	51	39	18	49	30	60	18	17	9	14
D_0__BacteriaD_1__SynergistetesD_2__SynergistiaD_3__SynergistalesD_4__Synergistaceae____	0	0	15	8	0	4	13	12	0	17	0	100	0	6	0	0
D_0__BacteriaD_1__TenericutesD_2__MollicutesD_3__AnaeroplasmatalesD_4__AnaeroplasmataceaeD_5__Anaeroplasma__	0	0	0	0	15	0	105	0	0	0	20	0	13	0	0	0
D_0__BacteriaD_1__VerrucomicrobiaD_2__VerrucomicrobiaeD_3__OpitutalesD_4__PuniceicoccaceaeD_5__Verruc-01D_6__Verrucomicrobia_bacterium_CG1_02_43_26	0	7	0	0	0	0	0	0	0	0	0	0	0	0	0	0
D_0__BacteriaD_1__WPS-2D_2__Burkholderiales_bacterium_Beta_02D_3__Burkholderiales_bacterium_Beta_02D_4__Burkholderiales_bacterium_Beta_02D_5__Burkholderiales_bacterium_Beta_02D_6__Burkholderiales_bacterium_Beta_02	0	0	0	0	0	0	0	0	0	0	0	21	0	0	0	0
D_0__BacteriaD_1__WPS-2D_2__uncultured_rumen_bacteriumD_3__uncultured_rumen_bacteriumD_4__uncultured_rumen_bacteriumD_5__uncultured_rumen_bacteriumD_6__uncultured_rumen_bacterium	0	0	0	0	0	0	0	0	0	0	0	25	0	0	0	0
D_0__Bacteria____________	0	0	1	0	0	0	0	1	5	0	1	47	0	3	18	6

## Sheet: Bacteria_Charolais
ASV	601	604	608	611	612	701	702	703	704	705	706	707	708	709	710	712
D_0__Bacteria	7230	7124	7876	8217	7719	7234	8578	6652	4781	5238	5391	7577	7538	10151	5234	6273
D_0__BacteriaD_1__Actinobacteria	101	51	76	267	127	220	69	240	82	144	157	292	427	212	399	217
D_0__BacteriaD_1__Bacteroidetes	2460	2010	1209	1461	1597	2652	2668	646	708	1183	2132	846	905	891	1488	1684
D_0__BacteriaD_1__Chloroflexi	21	31	0	4	0	40	10	5	0	5	11	0	5	13	9	12
D_0__BacteriaD_1__Cyanobacteria	157	250	11	72	147	28	159	126	32	35	39	17	18	171	3	29
D_0__BacteriaD_1__Elusimicrobia	0	33	5	0	0	8	0	0	0	8	0	6	7	0	13	0
D_0__BacteriaD_1__Epsilonbacteraeota	0	0	0	0	3	5	0	0	0	0	0	4	4	2	0	0
D_0__BacteriaD_1__Fibrobacteres	543	674	675	1304	7	153	353	866	148	600	1014	109	1146	2536	17	15
D_0__BacteriaD_1__Firmicutes	3761	3655	5582	4788	4514	3619	4644	4613	3593	3157	1875	6158	4744	6040	2986	3907
D_0__BacteriaD_1__Fusobacteria	0	0	0	0	6	9	0	0	0	0	0	0	0	0	6	0
D_0__BacteriaD_1__Lentisphaerae	63	79	0	26	18	0	76	13	3	0	45	0	0	3	0	0
D_0__BacteriaD_1__Planctomycetes	23	23	19	7	20	0	9	0	0	0	9	0	0	18	7	0
D_0__BacteriaD_1__Proteobacteria	56	154	166	77	1096	350	333	86	53	36	19	44	40	134	167	320
D_0__BacteriaD_1__Spirochaetes	0	109	4	0	0	0	2	0	0	0	2	0	0	0	0	0
D_0__BacteriaD_1__Synergistetes	40	40	82	211	96	150	139	55	160	67	81	99	242	118	118	80
D_0__BacteriaD_1__Tenericutes	0	0	41	0	82	0	9	0	0	3	0	0	0	0	7	9
D_0__BacteriaD_1__Verrucomicrobia	4	6	3	0	5	0	7	0	0	0	0	0	0	10	6	0
D_0__BacteriaD_1__WPS-2	0	0	0	0	0	0	65	0	0	0	0	0	0	0	0	0
D_0__Bacteria__	1	9	3	0	1	0	35	2	2	0	7	2	0	3	8	0
D_0__BacteriaD_1__ActinobacteriaD_2__Actinobacteria	55	37	26	127	40	80	39	40	29	59	125	37	103	82	50	52
D_0__BacteriaD_1__ActinobacteriaD_2__Coriobacteriia	46	14	50	140	87	140	30	200	53	85	32	255	324	130	349	165
D_0__BacteriaD_1__BacteroidetesD_2__Bacteroidia	2460	2010	1209	1461	1597	2652	2668	646	708	1183	2132	846	905	891	1488	1684
D_0__BacteriaD_1__ChloroflexiD_2__Anaerolineae	21	31	0	4	0	40	10	5	0	5	11	0	5	13	9	12
D_0__BacteriaD_1__CyanobacteriaD_2__Melainabacteria	131	142	11	72	133	28	159	122	32	35	39	17	18	171	0	29
D_0__BacteriaD_1__CyanobacteriaD_2__Oxyphotobacteria	26	108	0	0	14	0	0	4	0	0	0	0	0	0	3	0
D_0__BacteriaD_1__ElusimicrobiaD_2__Elusimicrobia	0	15	5	0	0	0	0	0	0	0	0	0	0	0	8	0
D_0__BacteriaD_1__ElusimicrobiaD_2__Endomicrobia	0	18	0	0	0	8	0	0	0	8	0	6	7	0	5	0
D_0__BacteriaD_1__EpsilonbacteraeotaD_2__Campylobacteria	0	0	0	0	3	5	0	0	0	0	0	4	4	2	0	0
D_0__BacteriaD_1__FibrobacteresD_2__Fibrobacteria	543	674	675	1304	7	153	353	866	148	600	1014	109	1146	2536	17	15
D_0__BacteriaD_1__FirmicutesD_2__Bacilli	0	0	0	0	0	0	0	0	0	0	0	0	0	0	2	0
D_0__BacteriaD_1__FirmicutesD_2__Clostridia	3624	3520	5510	4306	4372	3493	4462	4526	3539	3079	1793	6022	4662	5786	2727	3615
D_0__BacteriaD_1__FirmicutesD_2__Erysipelotrichia	135	129	69	482	136	125	182	84	53	78	81	123	80	253	248	270
D_0__BacteriaD_1__FirmicutesD_2__Negativicutes	2	5	2	0	6	1	0	3	1	0	1	13	2	1	9	22
D_0__BacteriaD_1__Firmicutes__	0	1	1	0	0	0	0	0	0	0	0	0	0	0	0	0
D_0__BacteriaD_1__FusobacteriaD_2__Fusobacteriia	0	0	0	0	6	9	0	0	0	0	0	0	0	0	6	0
D_0__BacteriaD_1__LentisphaeraeD_2__Lentisphaeria	35	50	0	19	18	0	63	13	3	0	19	0	0	3	0	0
D_0__BacteriaD_1__LentisphaeraeD_2__Oligosphaeria	28	29	0	7	0	0	13	0	0	0	26	0	0	0	0	0
D_0__BacteriaD_1__PlanctomycetesD_2__Planctomycetacia	23	23	19	7	20	0	9	0	0	0	9	0	0	18	7	0
D_0__BacteriaD_1__ProteobacteriaD_2__Alphaproteobacteria	45	135	164	54	144	61	289	32	29	7	10	4	19	127	20	12
D_0__BacteriaD_1__ProteobacteriaD_2__Deltaproteobacteria	0	0	0	0	0	0	4	0	0	0	0	0	2	0	0	0
D_0__BacteriaD_1__ProteobacteriaD_2__Gammaproteobacteria	11	19	2	23	952	289	22	54	24	29	9	40	19	7	147	308
D_0__BacteriaD_1__Proteobacteria__	0	0	0	0	0	0	18	0	0	0	0	0	0	0	0	0
D_0__BacteriaD_1__SpirochaetesD_2__Spirochaetia	0	109	4	0	0	0	2	0	0	0	2	0	0	0	0	0
D_0__BacteriaD_1__SynergistetesD_2__Synergistia	40	40	82	211	96	150	139	55	160	67	81	99	242	118	118	80
D_0__BacteriaD_1__TenericutesD_2__Mollicutes	0	0	41	0	82	0	9	0	0	3	0	0	0	0	7	9
D_0__BacteriaD_1__VerrucomicrobiaD_2__Verrucomicrobiae	4	6	3	0	5	0	7	0	0	0	0	0	0	10	6	0
D_0__BacteriaD_1__WPS-2D_2__uncultured_rumen_bacterium	0	0	0	0	0	0	65	0	0	0	0	0	0	0	0	0
D_0__Bacteria____	1	9	3	0	1	0	35	2	2	0	7	2	0	3	8	0
D_0__BacteriaD_1__ActinobacteriaD_2__ActinobacteriaD_3__Corynebacteriales	10	13	0	43	7	26	10	18	0	19	101	14	35	31	16	13
D_0__BacteriaD_1__ActinobacteriaD_2__ActinobacteriaD_3__Micrococcales	0	0	0	5	0	0	6	0	0	0	5	0	0	0	0	0
D_0__BacteriaD_1__ActinobacteriaD_2__ActinobacteriaD_3__Propionibacteriales	0	0	0	0	0	4	0	0	0	5	0	0	0	0	0	0
D_0__BacteriaD_1__ActinobacteriaD_2__ActinobacteriaD_3__Pseudonocardiales	36	24	26	68	33	42	23	22	29	35	19	23	68	51	34	39
D_0__BacteriaD_1__ActinobacteriaD_2__ActinobacteriaD_3__Streptosporangiales	8	0	0	11	0	8	0	0	0	0	0	0	0	0	0	0
D_0__BacteriaD_1__ActinobacteriaD_2__Actinobacteria__	1	0	0	0	0	0	0	0	0	0	0	0	0	0	0	0
D_0__BacteriaD_1__ActinobacteriaD_2__CoriobacteriiaD_3__Coriobacteriales	46	14	50	140	87	140	30	200	53	85	32	255	324	130	349	165
D_0__BacteriaD_1__BacteroidetesD_2__BacteroidiaD_3__Bacteroidales	2460	2001	1191	1455	1597	2652	2664	641	705	1183	2132	846	905	891	1488	1680
D_0__BacteriaD_1__BacteroidetesD_2__Bacteroidia__	0	9	18	6	0	0	4	5	3	0	0	0	0	0	0	4
D_0__BacteriaD_1__ChloroflexiD_2__AnaerolineaeD_3__Anaerolineales	21	31	0	4	0	40	10	5	0	5	11	0	5	13	9	12
D_0__BacteriaD_1__CyanobacteriaD_2__MelainabacteriaD_3__Gastranaerophilales	131	142	11	72	133	28	159	122	32	35	39	17	18	171	0	29
D_0__BacteriaD_1__CyanobacteriaD_2__OxyphotobacteriaD_3__Chloroplast	26	108	0	0	14	0	0	4	0	0	0	0	0	0	3	0
D_0__BacteriaD_1__ElusimicrobiaD_2__ElusimicrobiaD_3__Elusimicrobiales	0	15	5	0	0	0	0	0	0	0	0	0	0	0	8	0
D_0__BacteriaD_1__ElusimicrobiaD_2__EndomicrobiaD_3__Endomicrobiales	0	18	0	0	0	8	0	0	0	8	0	6	7	0	5	0
D_0__BacteriaD_1__EpsilonbacteraeotaD_2__CampylobacteriaD_3__Campylobacterales	0	0	0	0	3	5	0	0	0	0	0	4	4	2	0	0
D_0__BacteriaD_1__FibrobacteresD_2__FibrobacteriaD_3__Fibrobacterales	543	674	675	1304	7	153	353	866	148	600	1014	109	1146	2536	17	15
D_0__BacteriaD_1__FirmicutesD_2__BacilliD_3__Bacillales	0	0	0	0	0	0	0	0	0	0	0	0	0	0	2	0
D_0__BacteriaD_1__FirmicutesD_2__ClostridiaD_3__Clostridiales	3624	3520	5510	4306	4372	3493	4462	4526	3539	3079	1793	6022	4662	5786	2727	3615
D_0__BacteriaD_1__FirmicutesD_2__ErysipelotrichiaD_3__Erysipelotrichales	135	129	69	482	136	125	182	84	53	78	81	123	80	253	248	270
D_0__BacteriaD_1__FirmicutesD_2__NegativicutesD_3__Selenomonadales	2	5	2	0	6	1	0	3	1	0	1	13	2	1	9	22
D_0__BacteriaD_1__Firmicutes____	0	1	1	0	0	0	0	0	0	0	0	0	0	0	0	0
D_0__BacteriaD_1__FusobacteriaD_2__FusobacteriiaD_3__Fusobacteriales	0	0	0	0	6	9	0	0	0	0	0	0	0	0	6	0
D_0__BacteriaD_1__LentisphaeraeD_2__LentisphaeriaD_3__Victivallales	35	50	0	19	18	0	63	13	3	0	19	0	0	3	0	0
D_0__BacteriaD_1__LentisphaeraeD_2__OligosphaeriaD_3__Oligosphaerales	28	29	0	7	0	0	13	0	0	0	26	0	0	0	0	0
D_0__BacteriaD_1__PlanctomycetesD_2__PlanctomycetaciaD_3__Pirellulales	23	20	19	7	20	0	9	0	0	0	9	0	0	18	7	0
D_0__BacteriaD_1__PlanctomycetesD_2__Planctomycetacia__	0	3	0	0	0	0	0	0	0	0	0	0	0	0	0	0
D_0__BacteriaD_1__ProteobacteriaD_2__AlphaproteobacteriaD_3__Paracaedibacterales	4	12	0	0	5	0	0	0	0	0	0	0	0	7	9	9
D_0__BacteriaD_1__ProteobacteriaD_2__AlphaproteobacteriaD_3__Rhizobiales	0	8	7	12	0	0	0	6	11	0	0	4	14	7	7	0
D_0__BacteriaD_1__ProteobacteriaD_2__AlphaproteobacteriaD_3__Rhodobacterales	0	0	0	0	0	0	0	0	2	0	0	0	0	0	0	0
D_0__BacteriaD_1__ProteobacteriaD_2__AlphaproteobacteriaD_3__Rhodospirillales	41	96	157	42	139	61	174	26	16	7	10	0	5	113	4	3
D_0__BacteriaD_1__ProteobacteriaD_2__AlphaproteobacteriaD_3__Rickettsiales	0	19	0	0	0	0	111	0	0	0	0	0	0	0	0	0
D_0__BacteriaD_1__ProteobacteriaD_2__AlphaproteobacteriaD_3__Sphingomonadales	0	0	0	0	0	0	4	0	0	0	0	0	0	0	0	0
D_0__BacteriaD_1__ProteobacteriaD_2__DeltaproteobacteriaD_3__Bradymonadales	0	0	0	0	0	0	4	0	0	0	0	0	2	0	0	0
D_0__BacteriaD_1__ProteobacteriaD_2__GammaproteobacteriaD_3__Aeromonadales	4	14	0	23	952	289	22	54	24	29	9	27	0	2	147	308
D_0__BacteriaD_1__ProteobacteriaD_2__GammaproteobacteriaD_3__Betaproteobacteriales	7	5	0	0	0	0	0	0	0	0	0	13	19	5	0	0
D_0__BacteriaD_1__ProteobacteriaD_2__GammaproteobacteriaD_3__Xanthomonadales	0	0	2	0	0	0	0	0	0	0	0	0	0	0	0	0
D_0__BacteriaD_1__Proteobacteria____	0	0	0	0	0	0	18	0	0	0	0	0	0	0	0	0
D_0__BacteriaD_1__SpirochaetesD_2__SpirochaetiaD_3__Spirochaetales	0	109	4	0	0	0	2	0	0	0	2	0	0	0	0	0
D_0__BacteriaD_1__SynergistetesD_2__SynergistiaD_3__Synergistales	40	40	82	211	96	150	139	55	160	67	81	99	242	118	118	80
D_0__BacteriaD_1__TenericutesD_2__MollicutesD_3__Anaeroplasmatales	0	0	41	0	82	0	9	0	0	3	0	0	0	0	7	9
D_0__BacteriaD_1__VerrucomicrobiaD_2__VerrucomicrobiaeD_3__Opitutales	4	6	3	0	5	0	7	0	0	0	0	0	0	10	6	0
D_0__BacteriaD_1__WPS-2D_2__uncultured_rumen_bacteriumD_3__uncultured_rumen_bacterium	0	0	0	0	0	0	65	0	0	0	0	0	0	0	0	0
D_0__Bacteria______	1	9	3	0	1	0	35	2	2	0	7	2	0	3	8	0
D_0__BacteriaD_1__ActinobacteriaD_2__ActinobacteriaD_3__CorynebacterialesD_4__Corynebacteriaceae	10	13	0	28	7	26	10	18	0	17	101	14	35	31	16	13
D_0__BacteriaD_1__ActinobacteriaD_2__ActinobacteriaD_3__CorynebacterialesD_4__Dietziaceae	0	0	0	15	0	0	0	0	0	0	0	0	0	0	0	0
D_0__BacteriaD_1__ActinobacteriaD_2__ActinobacteriaD_3__Corynebacteriales__	0	0	0	0	0	0	0	0	0	2	0	0	0	0	0	0
D_0__BacteriaD_1__ActinobacteriaD_2__ActinobacteriaD_3__MicrococcalesD_4__Bogoriellaceae	0	0	0	0	0	0	6	0	0	0	0	0	0	0	0	0
D_0__BacteriaD_1__ActinobacteriaD_2__ActinobacteriaD_3__MicrococcalesD_4__Dermabacteraceae	0	0	0	0	0	0	0	0	0	0	5	0	0	0	0	0
D_0__BacteriaD_1__ActinobacteriaD_2__ActinobacteriaD_3__MicrococcalesD_4__Microbacteriaceae	0	0	0	5	0	0	0	0	0	0	0	0	0	0	0	0
D_0__BacteriaD_1__ActinobacteriaD_2__ActinobacteriaD_3__PropionibacterialesD_4__Propionibacteriaceae	0	0	0	0	0	4	0	0	0	5	0	0	0	0	0	0
D_0__BacteriaD_1__ActinobacteriaD_2__ActinobacteriaD_3__PseudonocardialesD_4__Pseudonocardiaceae	36	24	26	68	33	42	23	22	29	35	19	23	68	51	34	39
D_0__BacteriaD_1__ActinobacteriaD_2__ActinobacteriaD_3__StreptosporangialesD_4__Nocardiopsaceae	8	0	0	11	0	8	0	0	0	0	0	0	0	0	0	0
D_0__BacteriaD_1__ActinobacteriaD_2__Actinobacteria____	1	0	0	0	0	0	0	0	0	0	0	0	0	0	0	0
D_0__BacteriaD_1__ActinobacteriaD_2__CoriobacteriiaD_3__CoriobacterialesD_4__Atopobiaceae	22	0	41	115	71	112	15	186	47	69	27	250	302	116	339	165
D_0__BacteriaD_1__ActinobacteriaD_2__CoriobacteriiaD_3__CoriobacterialesD_4__Eggerthellaceae	20	14	9	20	13	22	15	14	3	16	0	0	8	14	7	0
D_0__BacteriaD_1__ActinobacteriaD_2__CoriobacteriiaD_3__CoriobacterialesD_4__uncultured	4	0	0	5	3	6	0	0	3	0	5	5	7	0	3	0
D_0__BacteriaD_1__ActinobacteriaD_2__CoriobacteriiaD_3__Coriobacteriales__	0	0	0	0	0	0	0	0	0	0	0	0	7	0	0	0
D_0__BacteriaD_1__BacteroidetesD_2__BacteroidiaD_3__BacteroidalesD_4__Bacteroidales_RF16_group	88	238	177	25	274	44	26	102	56	66	0	10	97	195	21	83
D_0__BacteriaD_1__BacteroidetesD_2__BacteroidiaD_3__BacteroidalesD_4__Bacteroidales_UCG-001	0	26	7	0	8	0	7	0	0	0	0	4	0	45	0	0
D_0__BacteriaD_1__BacteroidetesD_2__BacteroidiaD_3__BacteroidalesD_4__F082	717	135	396	180	174	170	35	38	24	91	43	123	103	25	73	203
D_0__BacteriaD_1__BacteroidetesD_2__BacteroidiaD_3__BacteroidalesD_4__Muribaculaceae	642	274	38	675	295	1561	1911	0	120	422	1550	9	195	50	476	246
D_0__BacteriaD_1__BacteroidetesD_2__BacteroidiaD_3__BacteroidalesD_4__Prevotellaceae	133	18	145	82	14	101	165	222	113	58	79	277	144	111	47	113
D_0__BacteriaD_1__BacteroidetesD_2__BacteroidiaD_3__BacteroidalesD_4__Rikenellaceae	657	963	342	454	368	394	458	272	175	268	242	302	360	458	471	518
D_0__BacteriaD_1__BacteroidetesD_2__BacteroidiaD_3__BacteroidalesD_4__p-251-o5	10	16	0	0	0	0	0	0	0	0	0	0	0	0	0	0
D_0__BacteriaD_1__BacteroidetesD_2__BacteroidiaD_3__BacteroidalesD_4__p-2534-18B5_gut_group	0	0	0	0	0	0	0	0	0	0	0	3	0	0	0	0
D_0__BacteriaD_1__BacteroidetesD_2__BacteroidiaD_3__Bacteroidales__	213	331	86	39	464	382	62	7	217	278	218	118	6	7	400	517
D_0__BacteriaD_1__BacteroidetesD_2__Bacteroidia____	0	9	18	6	0	0	4	5	3	0	0	0	0	0	0	4
D_0__BacteriaD_1__ChloroflexiD_2__AnaerolineaeD_3__AnaerolinealesD_4__Anaerolineaceae	21	31	0	4	0	40	10	5	0	5	11	0	5	13	9	12
D_0__BacteriaD_1__CyanobacteriaD_2__MelainabacteriaD_3__GastranaerophilalesD_4__rumen_bacterium_YS2	3	0	0	0	0	0	0	0	0	0	0	0	0	0	0	0
D_0__BacteriaD_1__CyanobacteriaD_2__MelainabacteriaD_3__GastranaerophilalesD_4__uncultured_bacterium	33	22	4	8	63	3	90	23	0	6	16	17	18	108	0	0
D_0__BacteriaD_1__CyanobacteriaD_2__MelainabacteriaD_3__GastranaerophilalesD_4__uncultured_rumen_bacterium	34	25	4	8	28	25	39	0	14	16	13	0	0	29	0	0
D_0__BacteriaD_1__CyanobacteriaD_2__MelainabacteriaD_3__Gastranaerophilales__	61	95	3	56	42	0	30	99	18	13	10	0	0	34	0	29
D_0__BacteriaD_1__CyanobacteriaD_2__OxyphotobacteriaD_3__Chloroplast__	26	108	0	0	14	0	0	4	0	0	0	0	0	0	3	0
D_0__BacteriaD_1__ElusimicrobiaD_2__ElusimicrobiaD_3__ElusimicrobialesD_4__Elusimicrobiaceae	0	15	5	0	0	0	0	0	0	0	0	0	0	0	8	0
D_0__BacteriaD_1__ElusimicrobiaD_2__EndomicrobiaD_3__EndomicrobialesD_4__Endomicrobiaceae	0	18	0	0	0	8	0	0	0	8	0	6	7	0	5	0
D_0__BacteriaD_1__EpsilonbacteraeotaD_2__CampylobacteriaD_3__CampylobacteralesD_4__Campylobacteraceae	0	0	0	0	3	5	0	0	0	0	0	4	4	2	0	0
D_0__BacteriaD_1__FibrobacteresD_2__FibrobacteriaD_3__FibrobacteralesD_4__Fibrobacteraceae	543	674	675	1304	7	153	353	866	148	600	1014	109	1146	2536	17	15
D_0__BacteriaD_1__FirmicutesD_2__BacilliD_3__BacillalesD_4__Bacillaceae	0	0	0	0	0	0	0	0	0	0	0	0	0	0	2	0
D_0__BacteriaD_1__FirmicutesD_2__ClostridiaD_3__ClostridialesD_4__Caldicoprobacteraceae	0	0	0	0	0	0	0	0	0	0	0	0	3	0	0	0
D_0__BacteriaD_1__FirmicutesD_2__ClostridiaD_3__ClostridialesD_4__Christensenellaceae	517	290	83	306	502	188	484	161	80	124	239	72	54	164	118	123
D_0__BacteriaD_1__FirmicutesD_2__ClostridiaD_3__ClostridialesD_4__Clostridiaceae_1	0	5	8	0	0	0	0	0	0	0	0	0	3	0	0	0
D_0__BacteriaD_1__FirmicutesD_2__ClostridiaD_3__ClostridialesD_4__Clostridiales_vadinBB60_group	38	31	18	18	73	4	95	2	6	0	7	9	0	45	11	5
D_0__BacteriaD_1__FirmicutesD_2__ClostridiaD_3__ClostridialesD_4__Defluviitaleaceae	9	0	0	17	10	25	3	6	52	12	0	29	18	25	14	21
D_0__BacteriaD_1__FirmicutesD_2__ClostridiaD_3__ClostridialesD_4__Eubacteriaceae	0	0	13	7	9	4	0	12	8	9	4	26	14	17	0	8
D_0__BacteriaD_1__FirmicutesD_2__ClostridiaD_3__ClostridialesD_4__Family_XIII	341	292	376	785	370	538	516	341	907	696	183	576	1088	1300	401	390
D_0__BacteriaD_1__FirmicutesD_2__ClostridiaD_3__ClostridialesD_4__Lachnospiraceae	799	475	726	978	991	1008	714	1153	871	756	370	1999	1734	1295	936	1275
D_0__BacteriaD_1__FirmicutesD_2__ClostridiaD_3__ClostridialesD_4__Ruminococcaceae	1905	2416	4283	2185	2417	1714	2650	2851	1613	1482	978	3310	1748	2932	1246	1792
D_0__BacteriaD_1__FirmicutesD_2__ClostridiaD_3__Clostridiales__	15	11	3	10	0	12	0	0	2	0	12	1	0	8	1	1
D_0__BacteriaD_1__FirmicutesD_2__ErysipelotrichiaD_3__ErysipelotrichalesD_4__Erysipelotrichaceae	135	129	69	482	136	125	182	84	53	78	81	123	80	253	248	270
D_0__BacteriaD_1__FirmicutesD_2__NegativicutesD_3__SelenomonadalesD_4__Acidaminococcaceae	0	0	2	0	0	0	0	2	1	0	0	7	0	1	8	5
D_0__BacteriaD_1__FirmicutesD_2__NegativicutesD_3__SelenomonadalesD_4__Veillonellaceae	2	5	0	0	6	1	0	1	0	0	1	6	2	0	1	17
D_0__BacteriaD_1__Firmicutes______	0	1	1	0	0	0	0	0	0	0	0	0	0	0	0	0
D_0__BacteriaD_1__FusobacteriaD_2__FusobacteriiaD_3__FusobacterialesD_4__Fusobacteriaceae	0	0	0	0	6	9	0	0	0	0	0	0	0	0	6	0
D_0__BacteriaD_1__LentisphaeraeD_2__LentisphaeriaD_3__VictivallalesD_4__Victivallaceae	4	10	0	0	0	0	12	13	0	0	0	0	0	3	0	0
D_0__BacteriaD_1__LentisphaeraeD_2__LentisphaeriaD_3__VictivallalesD_4__vadinBE97	31	40	0	19	18	0	51	0	3	0	19	0	0	0	0	0
D_0__BacteriaD_1__LentisphaeraeD_2__OligosphaeriaD_3__OligosphaeralesD_4__Oligosphaeraceae	28	29	0	7	0	0	13	0	0	0	26	0	0	0	0	0
D_0__BacteriaD_1__PlanctomycetesD_2__PlanctomycetaciaD_3__PirellulalesD_4__Pirellulaceae	23	20	19	7	20	0	9	0	0	0	9	0	0	18	7	0
D_0__BacteriaD_1__PlanctomycetesD_2__Planctomycetacia____	0	3	0	0	0	0	0	0	0	0	0	0	0	0	0	0
D_0__BacteriaD_1__ProteobacteriaD_2__AlphaproteobacteriaD_3__ParacaedibacteralesD_4__Paracaedibacteraceae	4	12	0	0	5	0	0	0	0	0	0	0	0	7	9	9
D_0__BacteriaD_1__ProteobacteriaD_2__AlphaproteobacteriaD_3__RhizobialesD_4__Devosiaceae	0	0	0	0	0	0	0	0	11	0	0	0	14	0	0	0
D_0__BacteriaD_1__ProteobacteriaD_2__AlphaproteobacteriaD_3__RhizobialesD_4__Hyphomicrobiaceae	0	0	0	5	0	0	0	0	0	0	0	0	0	0	0	0
D_0__BacteriaD_1__ProteobacteriaD_2__AlphaproteobacteriaD_3__RhizobialesD_4__Rhizobiaceae	0	8	7	0	0	0	0	0	0	0	0	4	0	7	7	0
D_0__BacteriaD_1__ProteobacteriaD_2__AlphaproteobacteriaD_3__RhizobialesD_4__Xanthobacteraceae	0	0	0	7	0	0	0	0	0	0	0	0	0	0	0	0
D_0__BacteriaD_1__ProteobacteriaD_2__AlphaproteobacteriaD_3__Rhizobiales__	0	0	0	0	0	0	0	6	0	0	0	0	0	0	0	0
D_0__BacteriaD_1__ProteobacteriaD_2__AlphaproteobacteriaD_3__RhodobacteralesD_4__Rhodobacteraceae	0	0	0	0	0	0	0	0	2	0	0	0	0	0	0	0
D_0__BacteriaD_1__ProteobacteriaD_2__AlphaproteobacteriaD_3__RhodospirillalesD_4__uncultured	41	96	157	42	139	61	174	26	16	7	10	0	5	113	4	3
D_0__BacteriaD_1__ProteobacteriaD_2__AlphaproteobacteriaD_3__RickettsialesD_4__Mitochondria	0	19	0	0	0	0	0	0	0	0	0	0	0	0	0	0
D_0__BacteriaD_1__ProteobacteriaD_2__AlphaproteobacteriaD_3__RickettsialesD_4__uncultured	0	0	0	0	0	0	111	0	0	0	0	0	0	0	0	0
D_0__BacteriaD_1__ProteobacteriaD_2__AlphaproteobacteriaD_3__SphingomonadalesD_4__Sphingomonadaceae	0	0	0	0	0	0	4	0	0	0	0	0	0	0	0	0
D_0__BacteriaD_1__ProteobacteriaD_2__DeltaproteobacteriaD_3__BradymonadalesD_4__uncultured_rumen_bacterium	0	0	0	0	0	0	4	0	0	0	0	0	2	0	0	0
D_0__BacteriaD_1__ProteobacteriaD_2__GammaproteobacteriaD_3__AeromonadalesD_4__Succinivibrionaceae	4	14	0	23	952	289	22	54	24	29	9	27	0	2	147	308
D_0__BacteriaD_1__ProteobacteriaD_2__GammaproteobacteriaD_3__BetaproteobacterialesD_4__Burkholderiaceae	7	5	0	0	0	0	0	0	0	0	0	13	19	5	0	0
D_0__BacteriaD_1__ProteobacteriaD_2__GammaproteobacteriaD_3__XanthomonadalesD_4__Xanthomonadaceae	0	0	2	0	0	0	0	0	0	0	0	0	0	0	0	0
D_0__BacteriaD_1__Proteobacteria______	0	0	0	0	0	0	18	0	0	0	0	0	0	0	0	0
D_0__BacteriaD_1__SpirochaetesD_2__SpirochaetiaD_3__SpirochaetalesD_4__Spirochaetaceae	0	109	4	0	0	0	2	0	0	0	2	0	0	0	0	0
D_0__BacteriaD_1__SynergistetesD_2__SynergistiaD_3__SynergistalesD_4__Synergistaceae	40	40	82	211	96	150	139	55	160	67	81	99	242	118	118	80
D_0__BacteriaD_1__TenericutesD_2__MollicutesD_3__AnaeroplasmatalesD_4__Anaeroplasmataceae	0	0	41	0	82	0	9	0	0	3	0	0	0	0	7	9
D_0__BacteriaD_1__VerrucomicrobiaD_2__VerrucomicrobiaeD_3__OpitutalesD_4__Puniceicoccaceae	4	6	3	0	5	0	7	0	0	0	0	0	0	10	6	0
D_0__BacteriaD_1__WPS-2D_2__uncultured_rumen_bacteriumD_3__uncultured_rumen_bacteriumD_4__uncultured_rumen_bacterium	0	0	0	0	0	0	65	0	0	0	0	0	0	0	0	0
D_0__Bacteria________	1	9	3	0	1	0	35	2	2	0	7	2	0	3	8	0
D_0__BacteriaD_1__ActinobacteriaD_2__ActinobacteriaD_3__CorynebacterialesD_4__CorynebacteriaceaeD_5__Corynebacterium_1	10	13	0	28	7	26	10	18	0	17	89	14	35	31	16	13
D_0__BacteriaD_1__ActinobacteriaD_2__ActinobacteriaD_3__CorynebacterialesD_4__Corynebacteriaceae__	0	0	0	0	0	0	0	0	0	0	12	0	0	0	0	0
D_0__BacteriaD_1__ActinobacteriaD_2__ActinobacteriaD_3__CorynebacterialesD_4__DietziaceaeD_5__Dietzia	0	0	0	15	0	0	0	0	0	0	0	0	0	0	0	0
D_0__BacteriaD_1__ActinobacteriaD_2__ActinobacteriaD_3__Corynebacteriales____	0	0	0	0	0	0	0	0	0	2	0	0	0	0	0	0
D_0__BacteriaD_1__ActinobacteriaD_2__ActinobacteriaD_3__MicrococcalesD_4__BogoriellaceaeD_5__Georgenia	0	0	0	0	0	0	6	0	0	0	0	0	0	0	0	0
D_0__BacteriaD_1__ActinobacteriaD_2__ActinobacteriaD_3__MicrococcalesD_4__DermabacteraceaeD_5__Brachybacterium	0	0	0	0	0	0	0	0	0	0	5	0	0	0	0	0
D_0__BacteriaD_1__ActinobacteriaD_2__ActinobacteriaD_3__MicrococcalesD_4__MicrobacteriaceaeD_5__Leucobacter	0	0	0	5	0	0	0	0	0	0	0	0	0	0	0	0
D_0__BacteriaD_1__ActinobacteriaD_2__ActinobacteriaD_3__PropionibacterialesD_4__PropionibacteriaceaeD_5__Luteococcus	0	0	0	0	0	4	0	0	0	0	0	0	0	0	0	0
D_0__BacteriaD_1__ActinobacteriaD_2__ActinobacteriaD_3__PropionibacterialesD_4__PropionibacteriaceaeD_5__Tessaracoccus	0	0	0	0	0	0	0	0	0	5	0	0	0	0	0	0
D_0__BacteriaD_1__ActinobacteriaD_2__ActinobacteriaD_3__PseudonocardialesD_4__PseudonocardiaceaeD_5__Saccharomonospora	20	14	16	40	20	28	15	10	18	21	12	17	46	33	21	27
D_0__BacteriaD_1__ActinobacteriaD_2__ActinobacteriaD_3__PseudonocardialesD_4__PseudonocardiaceaeD_5__Saccharopolyspora	16	10	10	28	13	14	8	12	11	14	7	6	22	18	13	12
D_0__BacteriaD_1__ActinobacteriaD_2__ActinobacteriaD_3__StreptosporangialesD_4__NocardiopsaceaeD_5__Thermobifida	8	0	0	11	0	8	0	0	0	0	0	0	0	0	0	0
D_0__BacteriaD_1__ActinobacteriaD_2__Actinobacteria______	1	0	0	0	0	0	0	0	0	0	0	0	0	0	0	0
D_0__BacteriaD_1__ActinobacteriaD_2__CoriobacteriiaD_3__CoriobacterialesD_4__AtopobiaceaeD_5__Atopobium	0	0	0	0	0	0	0	0	0	2	0	0	0	0	0	0
D_0__BacteriaD_1__ActinobacteriaD_2__CoriobacteriiaD_3__CoriobacterialesD_4__AtopobiaceaeD_5__Coriobacteriaceae_UCG-003	6	0	0	0	10	0	0	0	0	0	0	0	0	0	14	23
D_0__BacteriaD_1__ActinobacteriaD_2__CoriobacteriiaD_3__CoriobacterialesD_4__AtopobiaceaeD_5__Olsenella	0	0	41	115	61	112	15	176	47	67	27	246	302	116	325	142
D_0__BacteriaD_1__ActinobacteriaD_2__CoriobacteriiaD_3__CoriobacterialesD_4__Atopobiaceae__	16	0	0	0	0	0	0	10	0	0	0	4	0	0	0	0
D_0__BacteriaD_1__ActinobacteriaD_2__CoriobacteriiaD_3__CoriobacterialesD_4__EggerthellaceaeD_5__DNF00809	13	0	0	0	0	6	5	0	0	7	0	0	0	5	0	0
D_0__BacteriaD_1__ActinobacteriaD_2__CoriobacteriiaD_3__CoriobacterialesD_4__EggerthellaceaeD_5__Enterorhabdus	0	2	0	0	0	0	0	0	0	0	0	0	0	0	0	0
D_0__BacteriaD_1__ActinobacteriaD_2__CoriobacteriiaD_3__CoriobacterialesD_4__EggerthellaceaeD_5__uncultured	7	5	9	11	8	13	6	7	3	3	0	0	8	0	7	0
D_0__BacteriaD_1__ActinobacteriaD_2__CoriobacteriiaD_3__CoriobacterialesD_4__Eggerthellaceae__	0	7	0	9	5	3	4	7	0	6	0	0	0	9	0	0
D_0__BacteriaD_1__ActinobacteriaD_2__CoriobacteriiaD_3__CoriobacterialesD_4__unculturedD_5__uncultured_bacterium	4	0	0	5	3	6	0	0	3	0	5	5	7	0	3	0
D_0__BacteriaD_1__ActinobacteriaD_2__CoriobacteriiaD_3__Coriobacteriales____	0	0	0	0	0	0	0	0	0	0	0	0	7	0	0	0
D_0__BacteriaD_1__BacteroidetesD_2__BacteroidiaD_3__BacteroidalesD_4__Bacteroidales_RF16_groupD_5__uncultured_bacterium	43	0	0	16	18	0	12	0	9	0	0	0	0	0	9	29
D_0__BacteriaD_1__BacteroidetesD_2__BacteroidiaD_3__BacteroidalesD_4__Bacteroidales_RF16_groupD_5__uncultured_rumen_bacterium	45	9	177	9	166	18	14	51	32	51	0	10	41	103	12	54
D_0__BacteriaD_1__BacteroidetesD_2__BacteroidiaD_3__BacteroidalesD_4__Bacteroidales_RF16_groupD_5__unidentified_rumen_bacterium_RFN41	0	222	0	0	0	18	0	0	0	0	0	0	0	0	0	0
D_0__BacteriaD_1__BacteroidetesD_2__BacteroidiaD_3__BacteroidalesD_4__Bacteroidales_RF16_group__	0	7	0	0	90	8	0	51	15	15	0	0	56	92	0	0
D_0__BacteriaD_1__BacteroidetesD_2__BacteroidiaD_3__BacteroidalesD_4__Bacteroidales_UCG-001D_5__uncultured_rumen_bacterium	0	26	7	0	8	0	7	0	0	0	0	4	0	45	0	0
D_0__BacteriaD_1__BacteroidetesD_2__BacteroidiaD_3__BacteroidalesD_4__F082D_5__uncultured_bacterium	709	74	8	19	29	16	5	6	0	17	0	8	0	25	36	30
D_0__BacteriaD_1__BacteroidetesD_2__BacteroidiaD_3__BacteroidalesD_4__F082D_5__uncultured_rumen_bacterium	8	57	380	161	145	151	30	32	24	74	43	115	103	0	37	170
D_0__BacteriaD_1__BacteroidetesD_2__BacteroidiaD_3__BacteroidalesD_4__F082__	0	4	8	0	0	3	0	0	0	0	0	0	0	0	0	3
D_0__BacteriaD_1__BacteroidetesD_2__BacteroidiaD_3__BacteroidalesD_4__MuribaculaceaeD_5__uncultured_bacterium	0	17	0	55	15	33	34	0	35	30	9	0	0	0	0	25
D_0__BacteriaD_1__BacteroidetesD_2__BacteroidiaD_3__BacteroidalesD_4__MuribaculaceaeD_5__uncultured_rumen_bacterium	560	251	9	588	152	1516	1760	0	70	280	1269	1	190	15	388	193
D_0__BacteriaD_1__BacteroidetesD_2__BacteroidiaD_3__BacteroidalesD_4__Muribaculaceae__	82	6	29	32	128	12	117	0	15	112	272	8	5	35	88	28
D_0__BacteriaD_1__BacteroidetesD_2__BacteroidiaD_3__BacteroidalesD_4__PrevotellaceaeD_5__Prevotella_1	3	0	10	14	0	0	17	9	4	3	13	7	4	4	0	19
D_0__BacteriaD_1__BacteroidetesD_2__BacteroidiaD_3__BacteroidalesD_4__PrevotellaceaeD_5__Prevotella_7	0	0	0	0	0	3	0	0	0	0	0	2	0	0	0	4
D_0__BacteriaD_1__BacteroidetesD_2__BacteroidiaD_3__BacteroidalesD_4__PrevotellaceaeD_5__Prevotella_9	19	3	10	2	1	17	7	0	23	0	29	0	0	0	10	3
D_0__BacteriaD_1__BacteroidetesD_2__BacteroidiaD_3__BacteroidalesD_4__PrevotellaceaeD_5__Prevotellaceae_UCG-001	110	15	120	66	11	79	127	204	86	55	24	268	140	107	35	87
D_0__BacteriaD_1__BacteroidetesD_2__BacteroidiaD_3__BacteroidalesD_4__PrevotellaceaeD_5__Prevotellaceae_UCG-004	0	0	0	0	0	0	11	5	0	0	7	0	0	0	0	0
D_0__BacteriaD_1__BacteroidetesD_2__BacteroidiaD_3__BacteroidalesD_4__Prevotellaceae__	1	0	5	0	2	2	3	4	0	0	6	0	0	0	2	0
D_0__BacteriaD_1__BacteroidetesD_2__BacteroidiaD_3__BacteroidalesD_4__RikenellaceaeD_5__Blvii28_wastewater-sludge_group	0	0	0	13	0	0	0	0	0	5	0	0	0	0	5	0
D_0__BacteriaD_1__BacteroidetesD_2__BacteroidiaD_3__BacteroidalesD_4__RikenellaceaeD_5__Rikenellaceae_RC9_gut_group	657	963	342	441	368	394	458	272	175	263	242	302	360	458	466	518
D_0__BacteriaD_1__BacteroidetesD_2__BacteroidiaD_3__BacteroidalesD_4__p-251-o5D_5__uncultured_bacterium	0	16	0	0	0	0	0	0	0	0	0	0	0	0	0	0
D_0__BacteriaD_1__BacteroidetesD_2__BacteroidiaD_3__BacteroidalesD_4__p-251-o5D_5__uncultured_rumen_bacterium	10	0	0	0	0	0	0	0	0	0	0	0	0	0	0	0
D_0__BacteriaD_1__BacteroidetesD_2__BacteroidiaD_3__BacteroidalesD_4__p-2534-18B5_gut_groupD_5__uncultured_rumen_bacterium	0	0	0	0	0	0	0	0	0	0	0	3	0	0	0	0
D_0__BacteriaD_1__BacteroidetesD_2__BacteroidiaD_3__Bacteroidales____	213	331	86	39	464	382	62	7	217	278	218	118	6	7	400	517
D_0__BacteriaD_1__BacteroidetesD_2__Bacteroidia______	0	9	18	6	0	0	4	5	3	0	0	0	0	0	0	4
D_0__BacteriaD_1__ChloroflexiD_2__AnaerolineaeD_3__AnaerolinealesD_4__AnaerolineaceaeD_5__Flexilinea	21	31	0	4	0	40	10	5	0	5	11	0	5	13	9	12
D_0__BacteriaD_1__CyanobacteriaD_2__MelainabacteriaD_3__GastranaerophilalesD_4__rumen_bacterium_YS2D_5__rumen_bacterium_YS2	3	0	0	0	0	0	0	0	0	0	0	0	0	0	0	0
D_0__BacteriaD_1__CyanobacteriaD_2__MelainabacteriaD_3__GastranaerophilalesD_4__uncultured_bacteriumD_5__uncultured_bacterium	33	22	4	8	63	3	90	23	0	6	16	17	18	108	0	0
D_0__BacteriaD_1__CyanobacteriaD_2__MelainabacteriaD_3__GastranaerophilalesD_4__uncultured_rumen_bacteriumD_5__uncultured_rumen_bacterium	34	25	4	8	28	25	39	0	14	16	13	0	0	29	0	0
D_0__BacteriaD_1__CyanobacteriaD_2__MelainabacteriaD_3__Gastranaerophilales____	61	95	3	56	42	0	30	99	18	13	10	0	0	34	0	29
D_0__BacteriaD_1__CyanobacteriaD_2__OxyphotobacteriaD_3__Chloroplast____	26	108	0	0	14	0	0	4	0	0	0	0	0	0	3	0
D_0__BacteriaD_1__ElusimicrobiaD_2__ElusimicrobiaD_3__ElusimicrobialesD_4__ElusimicrobiaceaeD_5__Elusimicrobium	0	15	5	0	0	0	0	0	0	0	0	0	0	0	8	0
D_0__BacteriaD_1__ElusimicrobiaD_2__EndomicrobiaD_3__EndomicrobialesD_4__EndomicrobiaceaeD_5__Candidatus_Endomicrobium	0	18	0	0	0	8	0	0	0	8	0	6	7	0	5	0
D_0__BacteriaD_1__EpsilonbacteraeotaD_2__CampylobacteriaD_3__CampylobacteralesD_4__CampylobacteraceaeD_5__Campylobacter	0	0	0	0	3	5	0	0	0	0	0	4	4	2	0	0
D_0__BacteriaD_1__FibrobacteresD_2__FibrobacteriaD_3__FibrobacteralesD_4__FibrobacteraceaeD_5__Fibrobacter	543	668	675	1304	7	153	353	866	148	600	1014	109	1146	2536	17	15
D_0__BacteriaD_1__FibrobacteresD_2__FibrobacteriaD_3__FibrobacteralesD_4__FibrobacteraceaeD_5__uncultured	0	6	0	0	0	0	0	0	0	0	0	0	0	0	0	0
D_0__BacteriaD_1__FirmicutesD_2__BacilliD_3__BacillalesD_4__BacillaceaeD_5__Bacillus	0	0	0	0	0	0	0	0	0	0	0	0	0	0	2	0
D_0__BacteriaD_1__FirmicutesD_2__ClostridiaD_3__ClostridialesD_4__CaldicoprobacteraceaeD_5__Caldicoprobacter	0	0	0	0	0	0	0	0	0	0	0	0	3	0	0	0
D_0__BacteriaD_1__FirmicutesD_2__ClostridiaD_3__ClostridialesD_4__ChristensenellaceaeD_5__Christensenellaceae_R-7_group	517	279	83	298	502	180	479	161	80	124	239	72	54	164	118	123
D_0__BacteriaD_1__FirmicutesD_2__ClostridiaD_3__ClostridialesD_4__ChristensenellaceaeD_5__uncultured	0	5	0	0	0	0	0	0	0	0	0	0	0	0	0	0
D_0__BacteriaD_1__FirmicutesD_2__ClostridiaD_3__ClostridialesD_4__Christensenellaceae__	0	6	0	8	0	8	5	0	0	0	0	0	0	0	0	0
D_0__BacteriaD_1__FirmicutesD_2__ClostridiaD_3__ClostridialesD_4__Clostridiaceae_1D_5__Clostridium_sensu_stricto_1	0	5	8	0	0	0	0	0	0	0	0	0	0	0	0	0
D_0__BacteriaD_1__FirmicutesD_2__ClostridiaD_3__ClostridialesD_4__Clostridiaceae_1D_5__Clostridium_sensu_stricto_13	0	0	0	0	0	0	0	0	0	0	0	0	3	0	0	0
D_0__BacteriaD_1__FirmicutesD_2__ClostridiaD_3__ClostridialesD_4__Clostridiales_vadinBB60_groupD_5__uncultured_bacterium	23	7	4	18	25	4	54	0	0	0	0	0	0	0	8	0
D_0__BacteriaD_1__FirmicutesD_2__ClostridiaD_3__ClostridialesD_4__Clostridiales_vadinBB60_groupD_5__uncultured_rumen_bacterium	0	20	11	0	48	0	30	0	6	0	7	4	0	0	3	5
D_0__BacteriaD_1__FirmicutesD_2__ClostridiaD_3__ClostridialesD_4__Clostridiales_vadinBB60_groupD_5__uncultured_rumen_bacterium_4C28d-15	7	4	3	0	0	0	0	0	0	0	0	0	0	0	0	0
D_0__BacteriaD_1__FirmicutesD_2__ClostridiaD_3__ClostridialesD_4__Clostridiales_vadinBB60_group__	8	0	0	0	0	0	11	2	0	0	0	5	0	45	0	0
D_0__BacteriaD_1__FirmicutesD_2__ClostridiaD_3__ClostridialesD_4__DefluviitaleaceaeD_5__Defluviitaleaceae_UCG-011	9	0	0	17	10	25	3	6	52	12	0	29	18	25	14	21
D_0__BacteriaD_1__FirmicutesD_2__ClostridiaD_3__ClostridialesD_4__EubacteriaceaeD_5__Anaerofustis	0	0	9	0	0	0	0	0	0	0	0	0	0	0	0	0
D_0__BacteriaD_1__FirmicutesD_2__ClostridiaD_3__ClostridialesD_4__EubacteriaceaeD_5__Pseudoramibacter	0	0	4	7	9	4	0	12	8	9	4	26	14	17	0	8
D_0__BacteriaD_1__FirmicutesD_2__ClostridiaD_3__ClostridialesD_4__Family_XIIID_5__Anaerovorax	27	41	27	20	18	55	104	21	9	12	26	11	7	26	8	33
D_0__BacteriaD_1__FirmicutesD_2__ClostridiaD_3__ClostridialesD_4__Family_XIIID_5__Family_XIII_AD3011_group	95	107	27	95	90	113	113	34	40	39	50	22	23	98	56	54
D_0__BacteriaD_1__FirmicutesD_2__ClostridiaD_3__ClostridialesD_4__Family_XIIID_5__Family_XIII_UCG-001	14	14	7	8	0	15	14	9	5	0	0	6	8	8	8	0
D_0__BacteriaD_1__FirmicutesD_2__ClostridiaD_3__ClostridialesD_4__Family_XIIID_5__Mogibacterium	97	47	67	152	128	149	177	78	92	63	37	104	124	177	164	106
D_0__BacteriaD_1__FirmicutesD_2__ClostridiaD_3__ClostridialesD_4__Family_XIIID_5__[Eubacterium]_brachy_group	0	0	0	0	6	0	0	0	0	0	0	0	0	0	5	0
D_0__BacteriaD_1__FirmicutesD_2__ClostridiaD_3__ClostridialesD_4__Family_XIIID_5__[Eubacterium]_nodatum_group	71	45	211	473	83	161	93	187	735	570	43	420	904	958	132	176
D_0__BacteriaD_1__FirmicutesD_2__ClostridiaD_3__ClostridialesD_4__Family_XIIID_5__[Eubacterium]_saphenum_group	0	0	4	0	0	0	0	0	5	0	0	0	3	2	0	0
D_0__BacteriaD_1__FirmicutesD_2__ClostridiaD_3__ClostridialesD_4__Family_XIIID_5__uncultured	12	29	0	17	21	8	15	0	0	0	12	0	0	0	14	0
D_0__BacteriaD_1__FirmicutesD_2__ClostridiaD_3__ClostridialesD_4__Family_XIII__	25	9	33	20	24	37	0	12	21	12	15	13	19	31	14	21
D_0__BacteriaD_1__FirmicutesD_2__ClostridiaD_3__ClostridialesD_4__LachnospiraceaeD_5__Acetitomaculum	33	7	29	55	68	72	59	37	22	29	46	57	33	62	158	72
D_0__BacteriaD_1__FirmicutesD_2__ClostridiaD_3__ClostridialesD_4__LachnospiraceaeD_5__Agathobacter	0	0	0	0	0	0	0	9	0	0	0	17	58	0	0	12
D_0__BacteriaD_1__FirmicutesD_2__ClostridiaD_3__ClostridialesD_4__LachnospiraceaeD_5__Anaerosporobacter	2	0	9	6	9	2	10	0	6	0	1	0	0	0	0	0
D_0__BacteriaD_1__FirmicutesD_2__ClostridiaD_3__ClostridialesD_4__LachnospiraceaeD_5__Blautia	0	6	0	0	0	0	0	0	0	0	0	0	0	0	0	0
D_0__BacteriaD_1__FirmicutesD_2__ClostridiaD_3__ClostridialesD_4__LachnospiraceaeD_5__Coprococcus_1	116	35	30	95	45	92	87	53	23	56	57	40	34	194	115	100
D_0__BacteriaD_1__FirmicutesD_2__ClostridiaD_3__ClostridialesD_4__LachnospiraceaeD_5__Lachnoclostridium_1	16	0	23	22	20	16	32	21	12	9	11	0	13	44	25	15
D_0__BacteriaD_1__FirmicutesD_2__ClostridiaD_3__ClostridialesD_4__LachnospiraceaeD_5__Lachnospiraceae_FE2018_group	0	0	0	0	2	0	0	0	0	0	0	0	0	0	0	0
D_0__BacteriaD_1__FirmicutesD_2__ClostridiaD_3__ClostridialesD_4__LachnospiraceaeD_5__Lachnospiraceae_ND3007_group	92	58	31	18	53	0	0	8	8	0	19	0	0	0	8	16
D_0__BacteriaD_1__FirmicutesD_2__ClostridiaD_3__ClostridialesD_4__LachnospiraceaeD_5__Lachnospiraceae_NK3A20_group	77	13	28	28	34	77	0	0	30	24	5	0	0	0	31	37
D_0__BacteriaD_1__FirmicutesD_2__ClostridiaD_3__ClostridialesD_4__LachnospiraceaeD_5__Lachnospiraceae_NK4A136_group	16	0	0	30	18	0	0	42	0	13	5	15	0	52	0	0
D_0__BacteriaD_1__FirmicutesD_2__ClostridiaD_3__ClostridialesD_4__LachnospiraceaeD_5__Lachnospiraceae_NK4B4_group	0	0	0	0	0	0	6	0	0	0	0	0	0	0	0	0
D_0__BacteriaD_1__FirmicutesD_2__ClostridiaD_3__ClostridialesD_4__LachnospiraceaeD_5__Lachnospiraceae_UCG-001	0	0	0	0	0	0	0	0	0	0	0	3	0	0	0	0
D_0__BacteriaD_1__FirmicutesD_2__ClostridiaD_3__ClostridialesD_4__LachnospiraceaeD_5__Lachnospiraceae_UCG-002	45	0	13	56	12	20	19	11	16	15	15	0	7	35	20	14
D_0__BacteriaD_1__FirmicutesD_2__ClostridiaD_3__ClostridialesD_4__LachnospiraceaeD_5__Lachnospiraceae_UCG-004	0	0	2	0	0	0	0	13	0	0	0	23	0	0	1	0
D_0__BacteriaD_1__FirmicutesD_2__ClostridiaD_3__ClostridialesD_4__LachnospiraceaeD_5__Lachnospiraceae_UCG-008	26	31	7	0	22	39	18	15	0	17	8	17	38	14	7	19
D_0__BacteriaD_1__FirmicutesD_2__ClostridiaD_3__ClostridialesD_4__LachnospiraceaeD_5__Lachnospiraceae_UCG-010	0	0	0	0	0	0	2	0	0	0	0	0	0	0	0	0
D_0__BacteriaD_1__FirmicutesD_2__ClostridiaD_3__ClostridialesD_4__LachnospiraceaeD_5__Lachnospiraceae_XPB1014_group	0	0	0	0	0	9	0	0	0	0	0	0	0	0	0	0
D_0__BacteriaD_1__FirmicutesD_2__ClostridiaD_3__ClostridialesD_4__LachnospiraceaeD_5__Marvinbryantia	22	6	0	0	0	0	23	0	0	0	0	0	0	0	0	0
D_0__BacteriaD_1__FirmicutesD_2__ClostridiaD_3__ClostridialesD_4__LachnospiraceaeD_5__Moryella	97	27	127	110	79	133	104	68	70	45	47	45	42	112	119	70
D_0__BacteriaD_1__FirmicutesD_2__ClostridiaD_3__ClostridialesD_4__LachnospiraceaeD_5__Oribacterium	34	32	45	43	37	54	35	200	52	89	8	255	149	65	27	68
D_0__BacteriaD_1__FirmicutesD_2__ClostridiaD_3__ClostridialesD_4__LachnospiraceaeD_5__Pseudobutyrivibrio	108	0	8	7	0	0	7	0	0	9	10	0	0	0	0	0
D_0__BacteriaD_1__FirmicutesD_2__ClostridiaD_3__ClostridialesD_4__LachnospiraceaeD_5__Roseburia	6	0	43	51	27	27	27	49	38	10	16	66	112	52	35	41
D_0__BacteriaD_1__FirmicutesD_2__ClostridiaD_3__ClostridialesD_4__LachnospiraceaeD_5__Shuttleworthia	0	9	23	14	11	65	0	90	23	75	4	129	95	32	28	22
D_0__BacteriaD_1__FirmicutesD_2__ClostridiaD_3__ClostridialesD_4__LachnospiraceaeD_5__Syntrophococcus	31	13	63	60	50	60	17	126	58	84	17	145	671	252	56	148
D_0__BacteriaD_1__FirmicutesD_2__ClostridiaD_3__ClostridialesD_4__LachnospiraceaeD_5__Tyzzerella_3	0	0	0	0	0	0	16	0	14	0	0	0	0	9	0	0
D_0__BacteriaD_1__FirmicutesD_2__ClostridiaD_3__ClostridialesD_4__LachnospiraceaeD_5__[Eubacterium]_eligens_group	0	0	0	0	0	0	0	0	0	0	0	5	0	0	0	0
D_0__BacteriaD_1__FirmicutesD_2__ClostridiaD_3__ClostridialesD_4__LachnospiraceaeD_5__[Eubacterium]_hallii_group	10	14	0	0	9	0	12	0	0	0	9	0	0	7	0	0
D_0__BacteriaD_1__FirmicutesD_2__ClostridiaD_3__ClostridialesD_4__LachnospiraceaeD_5__[Eubacterium]_ruminantium_group	0	0	0	0	1	6	0	0	0	0	0	0	0	0	0	0
D_0__BacteriaD_1__FirmicutesD_2__ClostridiaD_3__ClostridialesD_4__LachnospiraceaeD_5__[Eubacterium]_ventriosum_group	0	0	85	0	0	15	0	33	0	0	0	39	0	0	0	0
D_0__BacteriaD_1__FirmicutesD_2__ClostridiaD_3__ClostridialesD_4__LachnospiraceaeD_5__[Ruminococcus]_gauvreauii_group	47	51	131	306	213	237	194	302	266	218	48	1013	329	286	264	299
D_0__BacteriaD_1__FirmicutesD_2__ClostridiaD_3__ClostridialesD_4__LachnospiraceaeD_5__uncultured	0	0	0	0	0	0	0	0	0	0	4	0	0	0	19	113
D_0__BacteriaD_1__FirmicutesD_2__ClostridiaD_3__ClostridialesD_4__Lachnospiraceae__	21	173	29	77	281	84	46	76	233	63	40	130	153	79	23	229
D_0__BacteriaD_1__FirmicutesD_2__ClostridiaD_3__ClostridialesD_4__RuminococcaceaeD_5__CAG-352	154	714	1850	62	148	18	74	0	22	0	31	0	0	0	21	0
D_0__BacteriaD_1__FirmicutesD_2__ClostridiaD_3__ClostridialesD_4__RuminococcaceaeD_5__Oscillospira	0	0	0	0	8	0	0	0	4	0	0	0	0	0	0	0
D_0__BacteriaD_1__FirmicutesD_2__ClostridiaD_3__ClostridialesD_4__RuminococcaceaeD_5__Papillibacter	88	71	39	114	52	41	138	33	26	54	42	33	5	65	12	10
D_0__BacteriaD_1__FirmicutesD_2__ClostridiaD_3__ClostridialesD_4__RuminococcaceaeD_5__Ruminiclostridium	0	0	0	0	9	4	0	0	0	0	0	0	0	0	0	0
D_0__BacteriaD_1__FirmicutesD_2__ClostridiaD_3__ClostridialesD_4__RuminococcaceaeD_5__Ruminiclostridium_9	0	0	0	0	0	5	0	0	0	0	0	0	0	0	0	0
D_0__BacteriaD_1__FirmicutesD_2__ClostridiaD_3__ClostridialesD_4__RuminococcaceaeD_5__Ruminococcaceae_NK4A214_group	293	157	369	273	273	257	749	139	119	159	159	43	30	240	143	208
D_0__BacteriaD_1__FirmicutesD_2__ClostridiaD_3__ClostridialesD_4__RuminococcaceaeD_5__Ruminococcaceae_UCG-001	0	10	44	0	0	19	48	6	0	7	0	0	0	29	9	0
D_0__BacteriaD_1__FirmicutesD_2__ClostridiaD_3__ClostridialesD_4__RuminococcaceaeD_5__Ruminococcaceae_UCG-002	23	407	82	63	243	120	49	237	53	102	21	93	135	213	77	136
D_0__BacteriaD_1__FirmicutesD_2__ClostridiaD_3__ClostridialesD_4__RuminococcaceaeD_5__Ruminococcaceae_UCG-003	0	17	2	0	15	0	0	65	14	7	0	2	15	43	0	4
D_0__BacteriaD_1__FirmicutesD_2__ClostridiaD_3__ClostridialesD_4__RuminococcaceaeD_5__Ruminococcaceae_UCG-004	48	0	36	34	112	62	85	40	17	67	36	37	58	83	1	39
D_0__BacteriaD_1__FirmicutesD_2__ClostridiaD_3__ClostridialesD_4__RuminococcaceaeD_5__Ruminococcaceae_UCG-005	22	10	26	60	47	30	35	40	35	36	0	16	52	47	32	45
D_0__BacteriaD_1__FirmicutesD_2__ClostridiaD_3__ClostridialesD_4__RuminococcaceaeD_5__Ruminococcaceae_UCG-009	0	0	0	0	0	0	0	5	0	0	0	0	0	0	0	0
D_0__BacteriaD_1__FirmicutesD_2__ClostridiaD_3__ClostridialesD_4__RuminococcaceaeD_5__Ruminococcaceae_UCG-010	120	35	31	29	99	40	132	26	15	14	30	5	0	13	40	29
D_0__BacteriaD_1__FirmicutesD_2__ClostridiaD_3__ClostridialesD_4__RuminococcaceaeD_5__Ruminococcaceae_UCG-013	0	14	4	5	4	5	0	41	16	11	19	53	21	22	5	0
D_0__BacteriaD_1__FirmicutesD_2__ClostridiaD_3__ClostridialesD_4__RuminococcaceaeD_5__Ruminococcaceae_UCG-014	0	41	59	12	0	14	7	34	20	14	4	32	36	19	16	10
D_0__BacteriaD_1__FirmicutesD_2__ClostridiaD_3__ClostridialesD_4__RuminococcaceaeD_5__Ruminococcaceae_V9D2013_group	0	0	0	0	0	2	0	0	0	0	0	0	0	0	0	0
D_0__BacteriaD_1__FirmicutesD_2__ClostridiaD_3__ClostridialesD_4__RuminococcaceaeD_5__Ruminococcus_1	478	228	756	900	774	700	575	1799	872	686	241	2576	962	1398	539	1065
D_0__BacteriaD_1__FirmicutesD_2__ClostridiaD_3__ClostridialesD_4__RuminococcaceaeD_5__Ruminococcus_2	148	154	516	143	84	42	100	0	0	0	64	0	0	0	48	27
D_0__BacteriaD_1__FirmicutesD_2__ClostridiaD_3__ClostridialesD_4__RuminococcaceaeD_5__Saccharofermentans	198	127	272	92	205	91	227	23	70	83	177	22	0	437	49	10
D_0__BacteriaD_1__FirmicutesD_2__ClostridiaD_3__ClostridialesD_4__RuminococcaceaeD_5__[Eubacterium]_coprostanoligenes_group	179	275	93	225	173	150	240	192	224	89	102	263	392	185	219	178
D_0__BacteriaD_1__FirmicutesD_2__ClostridiaD_3__ClostridialesD_4__RuminococcaceaeD_5__uncultured	79	90	81	80	80	58	137	80	58	97	27	65	14	81	29	4
D_0__BacteriaD_1__FirmicutesD_2__ClostridiaD_3__ClostridialesD_4__Ruminococcaceae__	75	66	23	93	91	56	54	91	48	56	25	70	28	57	6	27
D_0__BacteriaD_1__FirmicutesD_2__ClostridiaD_3__Clostridiales____	15	11	3	10	0	12	0	0	2	0	12	1	0	8	1	1
D_0__BacteriaD_1__FirmicutesD_2__ErysipelotrichiaD_3__ErysipelotrichalesD_4__ErysipelotrichaceaeD_5__Asteroleplasma	0	3	0	0	0	4	0	0	0	0	0	0	0	0	0	0
D_0__BacteriaD_1__FirmicutesD_2__ErysipelotrichiaD_3__ErysipelotrichalesD_4__ErysipelotrichaceaeD_5__Erysipelotrichaceae_UCG-002	0	3	0	0	0	0	11	2	12	0	0	0	0	0	0	206
D_0__BacteriaD_1__FirmicutesD_2__ErysipelotrichiaD_3__ErysipelotrichalesD_4__ErysipelotrichaceaeD_5__Erysipelotrichaceae_UCG-004	85	116	54	413	117	75	146	31	19	49	62	44	19	139	168	46
D_0__BacteriaD_1__FirmicutesD_2__ErysipelotrichiaD_3__ErysipelotrichalesD_4__ErysipelotrichaceaeD_5__Erysipelotrichaceae_UCG-006	0	0	0	5	0	19	4	0	0	11	0	26	4	5	7	0
D_0__BacteriaD_1__FirmicutesD_2__ErysipelotrichiaD_3__ErysipelotrichalesD_4__ErysipelotrichaceaeD_5__Erysipelotrichaceae_UCG-009	0	0	0	24	7	7	9	40	14	18	8	26	38	95	56	16
D_0__BacteriaD_1__FirmicutesD_2__ErysipelotrichiaD_3__ErysipelotrichalesD_4__ErysipelotrichaceaeD_5__Solobacterium	0	0	0	0	0	0	0	0	0	0	0	19	10	0	0	0
D_0__BacteriaD_1__FirmicutesD_2__ErysipelotrichiaD_3__ErysipelotrichalesD_4__ErysipelotrichaceaeD_5__Turicibacter	0	0	0	5	0	0	0	0	0	0	0	0	0	0	0	0
D_0__BacteriaD_1__FirmicutesD_2__ErysipelotrichiaD_3__ErysipelotrichalesD_4__ErysipelotrichaceaeD_5__[Anaerorhabdus]_furcosa_group	50	0	0	9	0	20	7	0	0	0	11	0	0	0	15	0
D_0__BacteriaD_1__FirmicutesD_2__ErysipelotrichiaD_3__ErysipelotrichalesD_4__Erysipelotrichaceae__	0	7	15	26	12	0	5	11	8	0	0	8	9	14	2	2
D_0__BacteriaD_1__FirmicutesD_2__NegativicutesD_3__SelenomonadalesD_4__AcidaminococcaceaeD_5__Acidaminococcus	0	0	0	0	0	0	0	2	1	0	0	7	0	1	0	0
D_0__BacteriaD_1__FirmicutesD_2__NegativicutesD_3__SelenomonadalesD_4__AcidaminococcaceaeD_5__Succiniclasticum	0	0	2	0	0	0	0	0	0	0	0	0	0	0	8	5
D_0__BacteriaD_1__FirmicutesD_2__NegativicutesD_3__SelenomonadalesD_4__VeillonellaceaeD_5__Dialister	0	0	0	0	0	0	0	0	0	0	0	4	0	0	0	0
D_0__BacteriaD_1__FirmicutesD_2__NegativicutesD_3__SelenomonadalesD_4__VeillonellaceaeD_5__Megasphaera	0	0	0	0	0	0	0	0	0	0	0	0	2	0	0	0
D_0__BacteriaD_1__FirmicutesD_2__NegativicutesD_3__SelenomonadalesD_4__VeillonellaceaeD_5__Schwartzia	0	0	0	0	0	0	0	1	0	0	0	0	0	0	0	0
D_0__BacteriaD_1__FirmicutesD_2__NegativicutesD_3__SelenomonadalesD_4__VeillonellaceaeD_5__Selenomonas	0	0	0	0	0	0	0	0	0	0	0	0	0	0	0	17
D_0__BacteriaD_1__FirmicutesD_2__NegativicutesD_3__SelenomonadalesD_4__VeillonellaceaeD_5__Selenomonas_1	0	1	0	0	6	0	0	0	0	0	0	0	0	0	0	0
D_0__BacteriaD_1__FirmicutesD_2__NegativicutesD_3__SelenomonadalesD_4__VeillonellaceaeD_5__uncultured	0	3	0	0	0	0	0	0	0	0	0	2	0	0	0	0
D_0__BacteriaD_1__FirmicutesD_2__NegativicutesD_3__SelenomonadalesD_4__Veillonellaceae__	2	1	0	0	0	1	0	0	0	0	1	0	0	0	1	0
D_0__BacteriaD_1__Firmicutes________	0	1	1	0	0	0	0	0	0	0	0	0	0	0	0	0
D_0__BacteriaD_1__FusobacteriaD_2__FusobacteriiaD_3__FusobacterialesD_4__FusobacteriaceaeD_5__Fusobacterium	0	0	0	0	6	9	0	0	0	0	0	0	0	0	6	0
D_0__BacteriaD_1__LentisphaeraeD_2__LentisphaeriaD_3__VictivallalesD_4__VictivallaceaeD_5__Victivallis	0	0	0	0	0	0	0	13	0	0	0	0	0	0	0	0
D_0__BacteriaD_1__LentisphaeraeD_2__LentisphaeriaD_3__VictivallalesD_4__VictivallaceaeD_5__uncultured_rumen_bacterium	4	10	0	0	0	0	12	0	0	0	0	0	0	3	0	0
D_0__BacteriaD_1__LentisphaeraeD_2__LentisphaeriaD_3__VictivallalesD_4__vadinBE97D_5__uncultured_rumen_bacterium	0	6	0	0	0	0	0	0	0	0	0	0	0	0	0	0
D_0__BacteriaD_1__LentisphaeraeD_2__LentisphaeriaD_3__VictivallalesD_4__vadinBE97D_5__unidentified_rumen_bacterium_RFN4	31	11	0	19	18	0	51	0	0	0	19	0	0	0	0	0
D_0__BacteriaD_1__LentisphaeraeD_2__LentisphaeriaD_3__VictivallalesD_4__vadinBE97__	0	23	0	0	0	0	0	0	3	0	0	0	0	0	0	0
D_0__BacteriaD_1__LentisphaeraeD_2__OligosphaeriaD_3__OligosphaeralesD_4__OligosphaeraceaeD_5__Z20	28	0	0	7	0	0	13	0	0	0	26	0	0	0	0	0
D_0__BacteriaD_1__LentisphaeraeD_2__OligosphaeriaD_3__OligosphaeralesD_4__OligosphaeraceaeD_5__horsej-a03	0	29	0	0	0	0	0	0	0	0	0	0	0	0	0	0
D_0__BacteriaD_1__PlanctomycetesD_2__PlanctomycetaciaD_3__PirellulalesD_4__PirellulaceaeD_5__p-1088-a5_gut_group	23	20	19	7	20	0	9	0	0	0	9	0	0	18	7	0
D_0__BacteriaD_1__PlanctomycetesD_2__Planctomycetacia______	0	3	0	0	0	0	0	0	0	0	0	0	0	0	0	0
D_0__BacteriaD_1__ProteobacteriaD_2__AlphaproteobacteriaD_3__ParacaedibacteralesD_4__ParacaedibacteraceaeD_5__uncultured	4	12	0	0	5	0	0	0	0	0	0	0	0	7	9	9
D_0__BacteriaD_1__ProteobacteriaD_2__AlphaproteobacteriaD_3__RhizobialesD_4__DevosiaceaeD_5__Devosia	0	0	0	0	0	0	0	0	11	0	0	0	14	0	0	0
D_0__BacteriaD_1__ProteobacteriaD_2__AlphaproteobacteriaD_3__RhizobialesD_4__HyphomicrobiaceaeD_5__Pedomicrobium	0	0	0	5	0	0	0	0	0	0	0	0	0	0	0	0
D_0__BacteriaD_1__ProteobacteriaD_2__AlphaproteobacteriaD_3__RhizobialesD_4__RhizobiaceaeD_5__Allorhizobium-Neorhizobium-Pararhizobium-Rhizobium	0	0	0	0	0	0	0	0	0	0	0	4	0	0	0	0
D_0__BacteriaD_1__ProteobacteriaD_2__AlphaproteobacteriaD_3__RhizobialesD_4__RhizobiaceaeD_5__Falsochrobactrum	0	8	0	0	0	0	0	0	0	0	0	0	0	0	0	0
D_0__BacteriaD_1__ProteobacteriaD_2__AlphaproteobacteriaD_3__RhizobialesD_4__RhizobiaceaeD_5__Ochrobactrum	0	0	7	0	0	0	0	0	0	0	0	0	0	0	0	0
D_0__BacteriaD_1__ProteobacteriaD_2__AlphaproteobacteriaD_3__RhizobialesD_4__RhizobiaceaeD_5__Pseudaminobacter	0	0	0	0	0	0	0	0	0	0	0	0	0	0	7	0
D_0__BacteriaD_1__ProteobacteriaD_2__AlphaproteobacteriaD_3__RhizobialesD_4__Rhizobiaceae__	0	0	0	0	0	0	0	0	0	0	0	0	0	7	0	0
D_0__BacteriaD_1__ProteobacteriaD_2__AlphaproteobacteriaD_3__RhizobialesD_4__XanthobacteraceaeD_5__uncultured	0	0	0	7	0	0	0	0	0	0	0	0	0	0	0	0
D_0__BacteriaD_1__ProteobacteriaD_2__AlphaproteobacteriaD_3__Rhizobiales____	0	0	0	0	0	0	0	6	0	0	0	0	0	0	0	0
D_0__BacteriaD_1__ProteobacteriaD_2__AlphaproteobacteriaD_3__RhodobacteralesD_4__RhodobacteraceaeD_5__Paracoccus	0	0	0	0	0	0	0	0	2	0	0	0	0	0	0	0
D_0__BacteriaD_1__ProteobacteriaD_2__AlphaproteobacteriaD_3__RhodospirillalesD_4__unculturedD_5__gut_metagenome	0	0	0	22	69	0	28	0	0	0	0	0	0	0	4	0
D_0__BacteriaD_1__ProteobacteriaD_2__AlphaproteobacteriaD_3__RhodospirillalesD_4__unculturedD_5__uncultured_bacterium	0	0	1	0	4	12	0	2	0	0	10	0	0	0	0	0
D_0__BacteriaD_1__ProteobacteriaD_2__AlphaproteobacteriaD_3__RhodospirillalesD_4__unculturedD_5__uncultured_rumen_bacterium	36	47	10	4	66	49	0	0	0	7	0	0	0	85	0	0
D_0__BacteriaD_1__ProteobacteriaD_2__AlphaproteobacteriaD_3__RhodospirillalesD_4__unculturedD_5__unidentified_rumen_bacterium_RF32	5	0	35	0	0	0	0	0	0	0	0	0	0	0	0	0
D_0__BacteriaD_1__ProteobacteriaD_2__AlphaproteobacteriaD_3__RhodospirillalesD_4__uncultured__	0	49	111	16	0	0	146	24	16	0	0	0	5	28	0	3
D_0__BacteriaD_1__ProteobacteriaD_2__AlphaproteobacteriaD_3__RickettsialesD_4__MitochondriaD_5__uncultured_rumen_bacterium	0	19	0	0	0	0	0	0	0	0	0	0	0	0	0	0
D_0__BacteriaD_1__ProteobacteriaD_2__AlphaproteobacteriaD_3__RickettsialesD_4__unculturedD_5__uncultured_rumen_bacterium	0	0	0	0	0	0	111	0	0	0	0	0	0	0	0	0
D_0__BacteriaD_1__ProteobacteriaD_2__AlphaproteobacteriaD_3__SphingomonadalesD_4__SphingomonadaceaeD_5__Sphingopyxis	0	0	0	0	0	0	4	0	0	0	0	0	0	0	0	0
D_0__BacteriaD_1__ProteobacteriaD_2__DeltaproteobacteriaD_3__BradymonadalesD_4__uncultured_rumen_bacteriumD_5__uncultured_rumen_bacterium	0	0	0	0	0	0	4	0	0	0	0	0	2	0	0	0
D_0__BacteriaD_1__ProteobacteriaD_2__GammaproteobacteriaD_3__AeromonadalesD_4__SuccinivibrionaceaeD_5__Ruminobacter	0	0	0	0	19	0	0	0	0	0	6	0	0	0	0	0
D_0__BacteriaD_1__ProteobacteriaD_2__GammaproteobacteriaD_3__AeromonadalesD_4__SuccinivibrionaceaeD_5__Succinimonas	0	0	0	0	0	0	0	0	0	0	0	0	0	0	27	0
D_0__BacteriaD_1__ProteobacteriaD_2__GammaproteobacteriaD_3__AeromonadalesD_4__SuccinivibrionaceaeD_5__Succinivibrio	4	14	0	23	933	267	22	0	0	29	0	21	0	0	120	288
D_0__BacteriaD_1__ProteobacteriaD_2__GammaproteobacteriaD_3__AeromonadalesD_4__SuccinivibrionaceaeD_5__Succinivibrionaceae_UCG-001	0	0	0	0	0	0	0	36	24	0	0	0	0	2	0	20
D_0__BacteriaD_1__ProteobacteriaD_2__GammaproteobacteriaD_3__AeromonadalesD_4__SuccinivibrionaceaeD_5__Succinivibrionaceae_UCG-002	0	0	0	0	0	0	0	0	0	0	3	0	0	0	0	0
D_0__BacteriaD_1__ProteobacteriaD_2__GammaproteobacteriaD_3__AeromonadalesD_4__Succinivibrionaceae__	0	0	0	0	0	22	0	18	0	0	0	6	0	0	0	0
D_0__BacteriaD_1__ProteobacteriaD_2__GammaproteobacteriaD_3__BetaproteobacterialesD_4__BurkholderiaceaeD_5__Sutterella	7	5	0	0	0	0	0	0	0	0	0	13	19	5	0	0
D_0__BacteriaD_1__ProteobacteriaD_2__GammaproteobacteriaD_3__XanthomonadalesD_4__Xanthomonadaceae__	0	0	2	0	0	0	0	0	0	0	0	0	0	0	0	0
D_0__BacteriaD_1__Proteobacteria________	0	0	0	0	0	0	18	0	0	0	0	0	0	0	0	0
D_0__BacteriaD_1__SpirochaetesD_2__SpirochaetiaD_3__SpirochaetalesD_4__SpirochaetaceaeD_5__Sphaerochaeta	0	109	0	0	0	0	0	0	0	0	0	0	0	0	0	0
D_0__BacteriaD_1__SpirochaetesD_2__SpirochaetiaD_3__SpirochaetalesD_4__SpirochaetaceaeD_5__Treponema_2	0	0	4	0	0	0	2	0	0	0	2	0	0	0	0	0
D_0__BacteriaD_1__SynergistetesD_2__SynergistiaD_3__SynergistalesD_4__SynergistaceaeD_5__Fretibacterium	0	0	0	6	0	0	0	0	0	0	0	0	0	0	0	0
D_0__BacteriaD_1__SynergistetesD_2__SynergistiaD_3__SynergistalesD_4__SynergistaceaeD_5__Pyramidobacter	40	36	82	169	96	140	139	44	151	67	81	87	220	118	112	80
D_0__BacteriaD_1__SynergistetesD_2__SynergistiaD_3__SynergistalesD_4__Synergistaceae__	0	4	0	36	0	10	0	11	9	0	0	12	22	0	6	0
D_0__BacteriaD_1__TenericutesD_2__MollicutesD_3__AnaeroplasmatalesD_4__AnaeroplasmataceaeD_5__Anaeroplasma	0	0	41	0	82	0	9	0	0	3	0	0	0	0	7	9
D_0__BacteriaD_1__VerrucomicrobiaD_2__VerrucomicrobiaeD_3__OpitutalesD_4__PuniceicoccaceaeD_5__Verruc-01	4	6	3	0	5	0	7	0	0	0	0	0	0	10	6	0
D_0__BacteriaD_1__WPS-2D_2__uncultured_rumen_bacteriumD_3__uncultured_rumen_bacteriumD_4__uncultured_rumen_bacteriumD_5__uncultured_rumen_bacterium	0	0	0	0	0	0	65	0	0	0	0	0	0	0	0	0
D_0__Bacteria__________	1	9	3	0	1	0	35	2	2	0	7	2	0	3	8	0
D_0__BacteriaD_1__ActinobacteriaD_2__ActinobacteriaD_3__CorynebacterialesD_4__CorynebacteriaceaeD_5__Corynebacterium_1D_6__Corynebacterium_aurimucosum_ATCC_700975	0	0	0	0	7	0	0	5	0	0	0	0	0	0	7	0
D_0__BacteriaD_1__ActinobacteriaD_2__ActinobacteriaD_3__CorynebacterialesD_4__CorynebacteriaceaeD_5__Corynebacterium_1D_6__Corynebacterium_glutamicum	0	0	0	0	0	0	0	0	0	0	6	0	0	0	0	0
D_0__BacteriaD_1__ActinobacteriaD_2__ActinobacteriaD_3__CorynebacterialesD_4__CorynebacteriaceaeD_5__Corynebacterium_1D_6__Corynebacterium_marinum_DSM_44953	0	0	0	0	0	0	7	0	0	0	0	0	0	0	0	0
D_0__BacteriaD_1__ActinobacteriaD_2__ActinobacteriaD_3__CorynebacterialesD_4__CorynebacteriaceaeD_5__Corynebacterium_1D_6__Corynebacterium_sp._DNF00584	0	0	0	0	0	0	0	3	0	0	0	0	0	9	0	0
D_0__BacteriaD_1__ActinobacteriaD_2__ActinobacteriaD_3__CorynebacterialesD_4__CorynebacteriaceaeD_5__Corynebacterium_1D_6__Corynebacterium_xerosis	0	7	0	0	0	0	0	0	0	0	72	0	0	0	8	0
D_0__BacteriaD_1__ActinobacteriaD_2__ActinobacteriaD_3__CorynebacterialesD_4__CorynebacteriaceaeD_5__Corynebacterium_1__	10	6	0	28	0	26	3	10	0	17	11	14	35	22	1	13
D_0__BacteriaD_1__ActinobacteriaD_2__ActinobacteriaD_3__CorynebacterialesD_4__Corynebacteriaceae____	0	0	0	0	0	0	0	0	0	0	12	0	0	0	0	0
D_0__BacteriaD_1__ActinobacteriaD_2__ActinobacteriaD_3__CorynebacterialesD_4__DietziaceaeD_5__Dietzia__	0	0	0	15	0	0	0	0	0	0	0	0	0	0	0	0
D_0__BacteriaD_1__ActinobacteriaD_2__ActinobacteriaD_3__Corynebacteriales______	0	0	0	0	0	0	0	0	0	2	0	0	0	0	0	0
D_0__BacteriaD_1__ActinobacteriaD_2__ActinobacteriaD_3__MicrococcalesD_4__BogoriellaceaeD_5__GeorgeniaD_6__uncultured_bacterium	0	0	0	0	0	0	6	0	0	0	0	0	0	0	0	0
D_0__BacteriaD_1__ActinobacteriaD_2__ActinobacteriaD_3__MicrococcalesD_4__DermabacteraceaeD_5__BrachybacteriumD_6__Brachybacterium_paraconglomeratum	0	0	0	0	0	0	0	0	0	0	5	0	0	0	0	0
D_0__BacteriaD_1__ActinobacteriaD_2__ActinobacteriaD_3__MicrococcalesD_4__MicrobacteriaceaeD_5__LeucobacterD_6__Leucobacter_holotrichiae	0	0	0	5	0	0	0	0	0	0	0	0	0	0	0	0
D_0__BacteriaD_1__ActinobacteriaD_2__ActinobacteriaD_3__PropionibacterialesD_4__PropionibacteriaceaeD_5__LuteococcusD_6__uncultured_bacterium	0	0	0	0	0	4	0	0	0	0	0	0	0	0	0	0
D_0__BacteriaD_1__ActinobacteriaD_2__ActinobacteriaD_3__PropionibacterialesD_4__PropionibacteriaceaeD_5__TessaracoccusD_6__uncultured_bacterium	0	0	0	0	0	0	0	0	0	5	0	0	0	0	0	0
D_0__BacteriaD_1__ActinobacteriaD_2__ActinobacteriaD_3__PseudonocardialesD_4__PseudonocardiaceaeD_5__SaccharomonosporaD_6__Saccharomonospora_viridis_DSM_43017	20	14	16	40	20	28	15	10	18	21	12	17	46	33	21	25
D_0__BacteriaD_1__ActinobacteriaD_2__ActinobacteriaD_3__PseudonocardialesD_4__PseudonocardiaceaeD_5__Saccharomonospora__	0	0	0	0	0	0	0	0	0	0	0	0	0	0	0	2
D_0__BacteriaD_1__ActinobacteriaD_2__ActinobacteriaD_3__PseudonocardialesD_4__PseudonocardiaceaeD_5__SaccharopolysporaD_6__Saccharopolyspora_rectivirgula	16	10	10	28	13	14	8	12	11	14	7	6	22	18	13	12
D_0__BacteriaD_1__ActinobacteriaD_2__ActinobacteriaD_3__StreptosporangialesD_4__NocardiopsaceaeD_5__ThermobifidaD_6__Thermobifida_fusca	8	0	0	11	0	0	0	0	0	0	0	0	0	0	0	0
D_0__BacteriaD_1__ActinobacteriaD_2__ActinobacteriaD_3__StreptosporangialesD_4__NocardiopsaceaeD_5__ThermobifidaD_6__Thermomonospora_sp._MTCC_5117	0	0	0	0	0	8	0	0	0	0	0	0	0	0	0	0
D_0__BacteriaD_1__ActinobacteriaD_2__Actinobacteria________	1	0	0	0	0	0	0	0	0	0	0	0	0	0	0	0
D_0__BacteriaD_1__ActinobacteriaD_2__CoriobacteriiaD_3__CoriobacterialesD_4__AtopobiaceaeD_5__Atopobium__	0	0	0	0	0	0	0	0	0	2	0	0	0	0	0	0
D_0__BacteriaD_1__ActinobacteriaD_2__CoriobacteriiaD_3__CoriobacterialesD_4__AtopobiaceaeD_5__Coriobacteriaceae_UCG-003D_6__uncultured_bacterium	6	0	0	0	10	0	0	0	0	0	0	0	0	0	14	23
D_0__BacteriaD_1__ActinobacteriaD_2__CoriobacteriiaD_3__CoriobacterialesD_4__AtopobiaceaeD_5__OlsenellaD_6__Olsenella_sp._W10	0	0	18	0	0	0	15	31	0	0	20	56	180	28	0	0
D_0__BacteriaD_1__ActinobacteriaD_2__CoriobacteriiaD_3__CoriobacterialesD_4__AtopobiaceaeD_5__OlsenellaD_6__bacterium_OL-1	0	0	23	44	0	33	0	40	18	0	7	111	39	40	74	27
D_0__BacteriaD_1__ActinobacteriaD_2__CoriobacteriiaD_3__CoriobacterialesD_4__AtopobiaceaeD_5__OlsenellaD_6__bacterium_WCE2013	0	0	0	0	0	11	0	0	0	0	0	0	0	0	13	0
D_0__BacteriaD_1__ActinobacteriaD_2__CoriobacteriiaD_3__CoriobacterialesD_4__AtopobiaceaeD_5__OlsenellaD_6__uncultured_bacterium	0	0	0	30	13	14	0	88	15	45	0	70	69	48	21	41
D_0__BacteriaD_1__ActinobacteriaD_2__CoriobacteriiaD_3__CoriobacterialesD_4__AtopobiaceaeD_5__Olsenella__	0	0	0	41	48	54	0	17	14	22	0	9	14	0	217	74
D_0__BacteriaD_1__ActinobacteriaD_2__CoriobacteriiaD_3__CoriobacterialesD_4__Atopobiaceae____	16	0	0	0	0	0	0	10	0	0	0	4	0	0	0	0
D_0__BacteriaD_1__ActinobacteriaD_2__CoriobacteriiaD_3__CoriobacterialesD_4__EggerthellaceaeD_5__DNF00809D_6__uncultured_bacterium	13	0	0	0	0	6	5	0	0	7	0	0	0	5	0	0
D_0__BacteriaD_1__ActinobacteriaD_2__CoriobacteriiaD_3__CoriobacterialesD_4__EggerthellaceaeD_5__EnterorhabdusD_6__uncultured_bacterium	0	2	0	0	0	0	0	0	0	0	0	0	0	0	0	0
D_0__BacteriaD_1__ActinobacteriaD_2__CoriobacteriiaD_3__CoriobacterialesD_4__EggerthellaceaeD_5__unculturedD_6__uncultured_bacterium	7	5	9	11	8	13	6	7	3	3	0	0	8	0	7	0
D_0__BacteriaD_1__ActinobacteriaD_2__CoriobacteriiaD_3__CoriobacterialesD_4__Eggerthellaceae____	0	7	0	9	5	3	4	7	0	6	0	0	0	9	0	0
D_0__BacteriaD_1__ActinobacteriaD_2__CoriobacteriiaD_3__CoriobacterialesD_4__unculturedD_5__uncultured_bacteriumD_6__uncultured_bacterium	4	0	0	5	3	6	0	0	3	0	5	5	7	0	3	0
D_0__BacteriaD_1__ActinobacteriaD_2__CoriobacteriiaD_3__Coriobacteriales______	0	0	0	0	0	0	0	0	0	0	0	0	7	0	0	0
D_0__BacteriaD_1__BacteroidetesD_2__BacteroidiaD_3__BacteroidalesD_4__Bacteroidales_RF16_groupD_5__uncultured_bacteriumD_6__uncultured_bacterium	43	0	0	16	18	0	12	0	9	0	0	0	0	0	9	29
D_0__BacteriaD_1__BacteroidetesD_2__BacteroidiaD_3__BacteroidalesD_4__Bacteroidales_RF16_groupD_5__uncultured_rumen_bacteriumD_6__uncultured_rumen_bacterium	45	9	177	9	166	18	14	51	32	51	0	10	41	103	12	54
D_0__BacteriaD_1__BacteroidetesD_2__BacteroidiaD_3__BacteroidalesD_4__Bacteroidales_RF16_groupD_5__unidentified_rumen_bacterium_RFN41D_6__unidentified_rumen_bacterium_RFN41	0	222	0	0	0	18	0	0	0	0	0	0	0	0	0	0
D_0__BacteriaD_1__BacteroidetesD_2__BacteroidiaD_3__BacteroidalesD_4__Bacteroidales_RF16_group____	0	7	0	0	90	8	0	51	15	15	0	0	56	92	0	0
D_0__BacteriaD_1__BacteroidetesD_2__BacteroidiaD_3__BacteroidalesD_4__Bacteroidales_UCG-001D_5__uncultured_rumen_bacteriumD_6__uncultured_rumen_bacterium	0	26	7	0	8	0	7	0	0	0	0	4	0	45	0	0
D_0__BacteriaD_1__BacteroidetesD_2__BacteroidiaD_3__BacteroidalesD_4__F082D_5__uncultured_bacteriumD_6__uncultured_bacterium	709	74	8	19	29	16	5	6	0	17	0	8	0	25	36	30
D_0__BacteriaD_1__BacteroidetesD_2__BacteroidiaD_3__BacteroidalesD_4__F082D_5__uncultured_rumen_bacteriumD_6__uncultured_rumen_bacterium	8	57	380	161	145	151	30	32	24	74	43	115	103	0	37	170
D_0__BacteriaD_1__BacteroidetesD_2__BacteroidiaD_3__BacteroidalesD_4__F082____	0	4	8	0	0	3	0	0	0	0	0	0	0	0	0	3
D_0__BacteriaD_1__BacteroidetesD_2__BacteroidiaD_3__BacteroidalesD_4__MuribaculaceaeD_5__uncultured_bacteriumD_6__uncultured_bacterium	0	17	0	55	15	33	34	0	35	30	9	0	0	0	0	25
D_0__BacteriaD_1__BacteroidetesD_2__BacteroidiaD_3__BacteroidalesD_4__MuribaculaceaeD_5__uncultured_rumen_bacteriumD_6__uncultured_rumen_bacterium	560	251	9	588	152	1516	1760	0	70	280	1269	1	190	15	388	193
D_0__BacteriaD_1__BacteroidetesD_2__BacteroidiaD_3__BacteroidalesD_4__Muribaculaceae____	82	6	29	32	128	12	117	0	15	112	272	8	5	35	88	28
D_0__BacteriaD_1__BacteroidetesD_2__BacteroidiaD_3__BacteroidalesD_4__PrevotellaceaeD_5__Prevotella_1D_6__bacterium_MC2010	0	0	1	0	0	0	0	0	0	0	0	0	0	0	0	0
D_0__BacteriaD_1__BacteroidetesD_2__BacteroidiaD_3__BacteroidalesD_4__PrevotellaceaeD_5__Prevotella_1D_6__uncultured_bacterium	0	0	4	4	0	0	0	0	0	0	0	0	0	0	0	0
D_0__BacteriaD_1__BacteroidetesD_2__BacteroidiaD_3__BacteroidalesD_4__PrevotellaceaeD_5__Prevotella_1D_6__unidentified_rumen_bacterium_12-12	0	0	0	0	0	0	0	0	2	0	0	0	0	0	0	0
D_0__BacteriaD_1__BacteroidetesD_2__BacteroidiaD_3__BacteroidalesD_4__PrevotellaceaeD_5__Prevotella_1__	3	0	5	10	0	0	17	9	2	3	13	7	4	4	0	19
D_0__BacteriaD_1__BacteroidetesD_2__BacteroidiaD_3__BacteroidalesD_4__PrevotellaceaeD_5__Prevotella_7D_6__uncultured_rumen_bacterium	0	0	0	0	0	3	0	0	0	0	0	2	0	0	0	4
D_0__BacteriaD_1__BacteroidetesD_2__BacteroidiaD_3__BacteroidalesD_4__PrevotellaceaeD_5__Prevotella_9D_6__uncultured_rumen_bacterium	19	3	10	2	1	17	7	0	23	0	29	0	0	0	10	3
D_0__BacteriaD_1__BacteroidetesD_2__BacteroidiaD_3__BacteroidalesD_4__PrevotellaceaeD_5__Prevotellaceae_UCG-001D_6__bacterium_P3	102	6	120	32	0	79	45	204	86	55	24	251	140	107	35	85
D_0__BacteriaD_1__BacteroidetesD_2__BacteroidiaD_3__BacteroidalesD_4__PrevotellaceaeD_5__Prevotellaceae_UCG-001D_6__uncultured_Prevotellaceae_bacterium	8	9	0	16	11	0	0	0	0	0	0	0	0	0	0	0
D_0__BacteriaD_1__BacteroidetesD_2__BacteroidiaD_3__BacteroidalesD_4__PrevotellaceaeD_5__Prevotellaceae_UCG-001D_6__uncultured_bacterium	0	0	0	0	0	0	0	0	0	0	0	0	0	0	0	2
D_0__BacteriaD_1__BacteroidetesD_2__BacteroidiaD_3__BacteroidalesD_4__PrevotellaceaeD_5__Prevotellaceae_UCG-001D_6__uncultured_rumen_bacterium	0	0	0	0	0	0	0	0	0	0	0	3	0	0	0	0
D_0__BacteriaD_1__BacteroidetesD_2__BacteroidiaD_3__BacteroidalesD_4__PrevotellaceaeD_5__Prevotellaceae_UCG-001__	0	0	0	18	0	0	82	0	0	0	0	14	0	0	0	0
D_0__BacteriaD_1__BacteroidetesD_2__BacteroidiaD_3__BacteroidalesD_4__PrevotellaceaeD_5__Prevotellaceae_UCG-004D_6__unidentified_rumen_bacterium_RFN35	0	0	0	0	0	0	11	5	0	0	7	0	0	0	0	0
D_0__BacteriaD_1__BacteroidetesD_2__BacteroidiaD_3__BacteroidalesD_4__Prevotellaceae____	1	0	5	0	2	2	3	4	0	0	6	0	0	0	2	0
D_0__BacteriaD_1__BacteroidetesD_2__BacteroidiaD_3__BacteroidalesD_4__RikenellaceaeD_5__Blvii28_wastewater-sludge_groupD_6__uncultured_bacterium	0	0	0	13	0	0	0	0	0	0	0	0	0	0	0	0
D_0__BacteriaD_1__BacteroidetesD_2__BacteroidiaD_3__BacteroidalesD_4__RikenellaceaeD_5__Blvii28_wastewater-sludge_group__	0	0	0	0	0	0	0	0	0	5	0	0	0	0	5	0
D_0__BacteriaD_1__BacteroidetesD_2__BacteroidiaD_3__BacteroidalesD_4__RikenellaceaeD_5__Rikenellaceae_RC9_gut_groupD_6__Eubacterium_sp._F1	78	0	0	0	0	15	0	0	0	0	8	0	0	0	19	0
D_0__BacteriaD_1__BacteroidetesD_2__BacteroidiaD_3__BacteroidalesD_4__RikenellaceaeD_5__Rikenellaceae_RC9_gut_groupD_6__uncultured_bacterium	152	118	71	155	99	136	123	122	111	101	53	158	192	285	212	254
D_0__BacteriaD_1__BacteroidetesD_2__BacteroidiaD_3__BacteroidalesD_4__RikenellaceaeD_5__Rikenellaceae_RC9_gut_groupD_6__uncultured_rumen_bacterium	45	33	44	62	10	15	97	4	0	29	9	10	8	22	52	1
D_0__BacteriaD_1__BacteroidetesD_2__BacteroidiaD_3__BacteroidalesD_4__RikenellaceaeD_5__Rikenellaceae_RC9_gut_groupD_6__unidentified_rumen_bacterium_RF36	25	0	19	0	20	16	35	0	0	0	0	0	0	0	21	37
D_0__BacteriaD_1__BacteroidetesD_2__BacteroidiaD_3__BacteroidalesD_4__RikenellaceaeD_5__Rikenellaceae_RC9_gut_group__	357	812	208	224	239	212	203	146	64	133	172	134	160	151	162	226
D_0__BacteriaD_1__BacteroidetesD_2__BacteroidiaD_3__BacteroidalesD_4__p-251-o5D_5__uncultured_bacteriumD_6__uncultured_bacterium	0	16	0	0	0	0	0	0	0	0	0	0	0	0	0	0
D_0__BacteriaD_1__BacteroidetesD_2__BacteroidiaD_3__BacteroidalesD_4__p-251-o5D_5__uncultured_rumen_bacteriumD_6__uncultured_rumen_bacterium	10	0	0	0	0	0	0	0	0	0	0	0	0	0	0	0
D_0__BacteriaD_1__BacteroidetesD_2__BacteroidiaD_3__BacteroidalesD_4__p-2534-18B5_gut_groupD_5__uncultured_rumen_bacteriumD_6__uncultured_rumen_bacterium	0	0	0	0	0	0	0	0	0	0	0	3	0	0	0	0
D_0__BacteriaD_1__BacteroidetesD_2__BacteroidiaD_3__Bacteroidales______	213	331	86	39	464	382	62	7	217	278	218	118	6	7	400	517
D_0__BacteriaD_1__BacteroidetesD_2__Bacteroidia________	0	9	18	6	0	0	4	5	3	0	0	0	0	0	0	4
D_0__BacteriaD_1__ChloroflexiD_2__AnaerolineaeD_3__AnaerolinealesD_4__AnaerolineaceaeD_5__FlexilineaD_6__uncultured_bacterium	21	26	0	4	0	0	0	0	0	0	0	0	5	13	0	12
D_0__BacteriaD_1__ChloroflexiD_2__AnaerolineaeD_3__AnaerolinealesD_4__AnaerolineaceaeD_5__FlexilineaD_6__uncultured_rumen_bacterium	0	5	0	0	0	40	10	5	0	5	11	0	0	0	9	0
D_0__BacteriaD_1__CyanobacteriaD_2__MelainabacteriaD_3__GastranaerophilalesD_4__rumen_bacterium_YS2D_5__rumen_bacterium_YS2D_6__rumen_bacterium_YS2	3	0	0	0	0	0	0	0	0	0	0	0	0	0	0	0
D_0__BacteriaD_1__CyanobacteriaD_2__MelainabacteriaD_3__GastranaerophilalesD_4__uncultured_bacteriumD_5__uncultured_bacteriumD_6__uncultured_bacterium	33	22	4	8	63	3	90	23	0	6	16	17	18	108	0	0
D_0__BacteriaD_1__CyanobacteriaD_2__MelainabacteriaD_3__GastranaerophilalesD_4__uncultured_rumen_bacteriumD_5__uncultured_rumen_bacteriumD_6__uncultured_rumen_bacterium	34	25	4	8	28	25	39	0	14	16	13	0	0	29	0	0
D_0__BacteriaD_1__CyanobacteriaD_2__MelainabacteriaD_3__Gastranaerophilales______	61	95	3	56	42	0	30	99	18	13	10	0	0	34	0	29
D_0__BacteriaD_1__CyanobacteriaD_2__OxyphotobacteriaD_3__Chloroplast______	26	108	0	0	14	0	0	4	0	0	0	0	0	0	3	0
D_0__BacteriaD_1__ElusimicrobiaD_2__ElusimicrobiaD_3__ElusimicrobialesD_4__ElusimicrobiaceaeD_5__ElusimicrobiumD_6__uncultured_bacterium	0	15	0	0	0	0	0	0	0	0	0	0	0	0	0	0
D_0__BacteriaD_1__ElusimicrobiaD_2__ElusimicrobiaD_3__ElusimicrobialesD_4__ElusimicrobiaceaeD_5__ElusimicrobiumD_6__uncultured_rumen_bacterium_4C0d-3	0	0	0	0	0	0	0	0	0	0	0	0	0	0	8	0
D_0__BacteriaD_1__ElusimicrobiaD_2__ElusimicrobiaD_3__ElusimicrobialesD_4__ElusimicrobiaceaeD_5__Elusimicrobium__	0	0	5	0	0	0	0	0	0	0	0	0	0	0	0	0
D_0__BacteriaD_1__ElusimicrobiaD_2__EndomicrobiaD_3__EndomicrobialesD_4__EndomicrobiaceaeD_5__Candidatus_EndomicrobiumD_6__uncultured_rumen_bacterium	0	10	0	0	0	0	0	0	0	8	0	6	7	0	0	0
D_0__BacteriaD_1__ElusimicrobiaD_2__EndomicrobiaD_3__EndomicrobialesD_4__EndomicrobiaceaeD_5__Candidatus_Endomicrobium__	0	8	0	0	0	8	0	0	0	0	0	0	0	0	5	0
D_0__BacteriaD_1__EpsilonbacteraeotaD_2__CampylobacteriaD_3__CampylobacteralesD_4__CampylobacteraceaeD_5__Campylobacter__	0	0	0	0	3	5	0	0	0	0	0	4	4	2	0	0
D_0__BacteriaD_1__FibrobacteresD_2__FibrobacteriaD_3__FibrobacteralesD_4__FibrobacteraceaeD_5__FibrobacterD_6__Fibrobacter_sp._UWCM	0	0	0	0	0	3	0	0	0	0	0	0	0	0	0	0
D_0__BacteriaD_1__FibrobacteresD_2__FibrobacteriaD_3__FibrobacteralesD_4__FibrobacteraceaeD_5__FibrobacterD_6__Fibrobacter_sp._UWH4	0	0	63	35	0	0	12	27	89	289	43	63	21	115	0	0
D_0__BacteriaD_1__FibrobacteresD_2__FibrobacteriaD_3__FibrobacteralesD_4__FibrobacteraceaeD_5__FibrobacterD_6__Fibrobacter_succinogenes_subsp._succinogenes	418	535	62	27	0	0	0	165	0	0	459	0	0	18	0	0
D_0__BacteriaD_1__FibrobacteresD_2__FibrobacteriaD_3__FibrobacteralesD_4__FibrobacteraceaeD_5__FibrobacterD_6__uncultured_Fibrobacteraceae_bacterium	0	0	0	0	0	0	0	0	0	0	0	0	1	2	0	0
D_0__BacteriaD_1__FibrobacteresD_2__FibrobacteriaD_3__FibrobacteralesD_4__FibrobacteraceaeD_5__FibrobacterD_6__uncultured_bacterium	9	0	0	0	0	0	0	0	0	3	0	0	0	0	0	0
D_0__BacteriaD_1__FibrobacteresD_2__FibrobacteriaD_3__FibrobacteralesD_4__FibrobacteraceaeD_5__FibrobacterD_6__uncultured_rumen_bacterium	84	94	488	6	3	0	279	175	17	90	484	11	67	766	17	0
D_0__BacteriaD_1__FibrobacteresD_2__FibrobacteriaD_3__FibrobacteralesD_4__FibrobacteraceaeD_5__Fibrobacter__	32	39	62	1236	4	150	62	499	42	218	28	35	1057	1635	0	15
D_0__BacteriaD_1__FibrobacteresD_2__FibrobacteriaD_3__FibrobacteralesD_4__FibrobacteraceaeD_5__unculturedD_6__uncultured_rumen_bacterium	0	6	0	0	0	0	0	0	0	0	0	0	0	0	0	0
D_0__BacteriaD_1__FirmicutesD_2__BacilliD_3__BacillalesD_4__BacillaceaeD_5__Bacillus__	0	0	0	0	0	0	0	0	0	0	0	0	0	0	2	0
D_0__BacteriaD_1__FirmicutesD_2__ClostridiaD_3__ClostridialesD_4__CaldicoprobacteraceaeD_5__CaldicoprobacterD_6__uncultured_bacterium	0	0	0	0	0	0	0	0	0	0	0	0	3	0	0	0
D_0__BacteriaD_1__FirmicutesD_2__ClostridiaD_3__ClostridialesD_4__ChristensenellaceaeD_5__Christensenellaceae_R-7_groupD_6__bacterium_AC2043	46	48	0	3	23	30	0	0	21	0	0	0	0	0	19	0
D_0__BacteriaD_1__FirmicutesD_2__ClostridiaD_3__ClostridialesD_4__ChristensenellaceaeD_5__Christensenellaceae_R-7_groupD_6__bacterium_enrichment_culture_clone_RB7c	0	0	0	0	0	6	0	2	0	0	0	0	0	0	2	2
D_0__BacteriaD_1__FirmicutesD_2__ClostridiaD_3__ClostridialesD_4__ChristensenellaceaeD_5__Christensenellaceae_R-7_groupD_6__uncultured_bacterium	179	40	20	10	70	39	86	6	0	6	19	0	0	18	37	78
D_0__BacteriaD_1__FirmicutesD_2__ClostridiaD_3__ClostridialesD_4__ChristensenellaceaeD_5__Christensenellaceae_R-7_groupD_6__uncultured_organism	0	9	0	13	0	15	0	23	3	16	0	36	49	35	12	5
D_0__BacteriaD_1__FirmicutesD_2__ClostridiaD_3__ClostridialesD_4__ChristensenellaceaeD_5__Christensenellaceae_R-7_groupD_6__uncultured_rumen_bacterium	42	86	0	12	32	0	0	0	0	1	0	0	0	0	0	0
D_0__BacteriaD_1__FirmicutesD_2__ClostridiaD_3__ClostridialesD_4__ChristensenellaceaeD_5__Christensenellaceae_R-7_group__	250	96	63	260	377	90	393	130	56	101	220	36	5	111	48	38
D_0__BacteriaD_1__FirmicutesD_2__ClostridiaD_3__ClostridialesD_4__ChristensenellaceaeD_5__unculturedD_6__uncultured_bacterium	0	5	0	0	0	0	0	0	0	0	0	0	0	0	0	0
D_0__BacteriaD_1__FirmicutesD_2__ClostridiaD_3__ClostridialesD_4__Christensenellaceae____	0	6	0	8	0	8	5	0	0	0	0	0	0	0	0	0
D_0__BacteriaD_1__FirmicutesD_2__ClostridiaD_3__ClostridialesD_4__Clostridiaceae_1D_5__Clostridium_sensu_stricto_13D_6__Clostridium_subterminale	0	0	0	0	0	0	0	0	0	0	0	0	3	0	0	0
D_0__BacteriaD_1__FirmicutesD_2__ClostridiaD_3__ClostridialesD_4__Clostridiaceae_1D_5__Clostridium_sensu_stricto_1D_6__human_gut_metagenome	0	5	8	0	0	0	0	0	0	0	0	0	0	0	0	0
D_0__BacteriaD_1__FirmicutesD_2__ClostridiaD_3__ClostridialesD_4__Clostridiales_vadinBB60_groupD_5__uncultured_bacteriumD_6__uncultured_bacterium	23	7	4	18	25	4	54	0	0	0	0	0	0	0	8	0
D_0__BacteriaD_1__FirmicutesD_2__ClostridiaD_3__ClostridialesD_4__Clostridiales_vadinBB60_groupD_5__uncultured_rumen_bacterium_4C28d-15D_6__uncultured_rumen_bacterium_4C28d-15	7	4	3	0	0	0	0	0	0	0	0	0	0	0	0	0
D_0__BacteriaD_1__FirmicutesD_2__ClostridiaD_3__ClostridialesD_4__Clostridiales_vadinBB60_groupD_5__uncultured_rumen_bacteriumD_6__uncultured_rumen_bacterium	0	20	11	0	48	0	30	0	6	0	7	4	0	0	3	5
D_0__BacteriaD_1__FirmicutesD_2__ClostridiaD_3__ClostridialesD_4__Clostridiales_vadinBB60_group____	8	0	0	0	0	0	11	2	0	0	0	5	0	45	0	0
D_0__BacteriaD_1__FirmicutesD_2__ClostridiaD_3__ClostridialesD_4__DefluviitaleaceaeD_5__Defluviitaleaceae_UCG-011D_6__uncultured_bacterium	0	0	0	0	0	0	3	0	0	0	0	0	0	0	0	0
D_0__BacteriaD_1__FirmicutesD_2__ClostridiaD_3__ClostridialesD_4__DefluviitaleaceaeD_5__Defluviitaleaceae_UCG-011__	9	0	0	17	10	25	0	6	52	12	0	29	18	25	14	21
D_0__BacteriaD_1__FirmicutesD_2__ClostridiaD_3__ClostridialesD_4__EubacteriaceaeD_5__AnaerofustisD_6__uncultured_rumen_bacterium	0	0	9	0	0	0	0	0	0	0	0	0	0	0	0	0
D_0__BacteriaD_1__FirmicutesD_2__ClostridiaD_3__ClostridialesD_4__EubacteriaceaeD_5__PseudoramibacterD_6__uncultured_bacterium	0	0	4	7	9	4	0	12	8	9	4	26	14	17	0	8
D_0__BacteriaD_1__FirmicutesD_2__ClostridiaD_3__ClostridialesD_4__Family_XIIID_5__AnaerovoraxD_6__uncultured_bacterium	0	0	0	0	0	0	0	7	0	0	0	0	0	0	0	0
D_0__BacteriaD_1__FirmicutesD_2__ClostridiaD_3__ClostridialesD_4__Family_XIIID_5__AnaerovoraxD_6__uncultured_rumen_bacterium	27	41	27	20	18	55	101	14	9	12	26	0	7	26	8	33
D_0__BacteriaD_1__FirmicutesD_2__ClostridiaD_3__ClostridialesD_4__Family_XIIID_5__Anaerovorax__	0	0	0	0	0	0	3	0	0	0	0	11	0	0	0	0
D_0__BacteriaD_1__FirmicutesD_2__ClostridiaD_3__ClostridialesD_4__Family_XIIID_5__Family_XIII_AD3011_groupD_6__uncultured_bacterium	9	7	0	0	0	0	0	0	0	8	0	8	0	28	0	0
D_0__BacteriaD_1__FirmicutesD_2__ClostridiaD_3__ClostridialesD_4__Family_XIIID_5__Family_XIII_AD3011_groupD_6__uncultured_rumen_bacterium	62	45	25	88	45	93	104	19	35	21	36	0	0	49	35	28
D_0__BacteriaD_1__FirmicutesD_2__ClostridiaD_3__ClostridialesD_4__Family_XIIID_5__Family_XIII_AD3011_groupD_6__uncultured_rumen_bacterium_3C0d-17	0	0	0	0	0	0	0	0	0	0	0	0	0	0	3	0
D_0__BacteriaD_1__FirmicutesD_2__ClostridiaD_3__ClostridialesD_4__Family_XIIID_5__Family_XIII_AD3011_groupD_6__uncultured_rumen_bacterium_3C0d-7	24	53	0	0	45	20	9	15	0	0	0	0	0	19	18	26
D_0__BacteriaD_1__FirmicutesD_2__ClostridiaD_3__ClostridialesD_4__Family_XIIID_5__Family_XIII_AD3011_groupD_6__uncultured_rumen_bacterium_4C28d-20	0	2	0	0	0	0	0	0	0	0	0	0	0	0	0	0
D_0__BacteriaD_1__FirmicutesD_2__ClostridiaD_3__ClostridialesD_4__Family_XIIID_5__Family_XIII_AD3011_group__	0	0	2	7	0	0	0	0	5	10	14	14	23	2	0	0
D_0__BacteriaD_1__FirmicutesD_2__ClostridiaD_3__ClostridialesD_4__Family_XIIID_5__Family_XIII_UCG-001D_6__uncultured_bacterium	0	0	7	8	0	0	0	9	5	0	0	6	8	8	0	0
D_0__BacteriaD_1__FirmicutesD_2__ClostridiaD_3__ClostridialesD_4__Family_XIIID_5__Family_XIII_UCG-001D_6__uncultured_rumen_bacterium	14	14	0	0	0	15	14	0	0	0	0	0	0	0	8	0
D_0__BacteriaD_1__FirmicutesD_2__ClostridiaD_3__ClostridialesD_4__Family_XIIID_5__MogibacteriumD_6__Mobilibacterium_massiliense	0	8	0	12	0	0	0	0	5	0	5	59	78	29	0	8
D_0__BacteriaD_1__FirmicutesD_2__ClostridiaD_3__ClostridialesD_4__Family_XIIID_5__MogibacteriumD_6__uncultured_bacterium	0	0	0	0	0	0	0	0	0	5	0	0	0	0	0	0
D_0__BacteriaD_1__FirmicutesD_2__ClostridiaD_3__ClostridialesD_4__Family_XIIID_5__MogibacteriumD_6__uncultured_rumen_bacterium	72	17	67	121	101	118	177	78	78	58	32	38	46	148	139	77
D_0__BacteriaD_1__FirmicutesD_2__ClostridiaD_3__ClostridialesD_4__Family_XIIID_5__Mogibacterium__	25	22	0	19	27	31	0	0	9	0	0	7	0	0	25	21
D_0__BacteriaD_1__FirmicutesD_2__ClostridiaD_3__ClostridialesD_4__Family_XIIID_5__[Eubacterium]_brachy_group__	0	0	0	0	6	0	0	0	0	0	0	0	0	0	5	0
D_0__BacteriaD_1__FirmicutesD_2__ClostridiaD_3__ClostridialesD_4__Family_XIIID_5__[Eubacterium]_nodatum_groupD_6__Eubacterium_sp._68-3-10	0	0	0	0	6	6	0	17	0	0	0	42	40	12	0	0
D_0__BacteriaD_1__FirmicutesD_2__ClostridiaD_3__ClostridialesD_4__Family_XIIID_5__[Eubacterium]_nodatum_groupD_6__Eubacterium_sp._AB3007	36	0	33	97	43	130	68	50	0	70	33	25	11	102	67	61
D_0__BacteriaD_1__FirmicutesD_2__ClostridiaD_3__ClostridialesD_4__Family_XIIID_5__[Eubacterium]_nodatum_groupD_6__bacterium_XBB3003	13	0	0	0	0	0	0	0	0	0	0	0	0	0	0	0
D_0__BacteriaD_1__FirmicutesD_2__ClostridiaD_3__ClostridialesD_4__Family_XIIID_5__[Eubacterium]_nodatum_groupD_6__uncultured_bacterium	9	0	5	8	0	0	0	0	0	0	0	0	0	0	3	0
D_0__BacteriaD_1__FirmicutesD_2__ClostridiaD_3__ClostridialesD_4__Family_XIIID_5__[Eubacterium]_nodatum_groupD_6__uncultured_rumen_bacterium	2	12	151	357	24	16	11	89	735	483	4	318	853	801	47	93
D_0__BacteriaD_1__FirmicutesD_2__ClostridiaD_3__ClostridialesD_4__Family_XIIID_5__[Eubacterium]_nodatum_groupD_6__uncultured_rumen_bacterium_3C28d-4	0	0	0	0	0	0	0	23	0	0	0	35	0	24	0	0
D_0__BacteriaD_1__FirmicutesD_2__ClostridiaD_3__ClostridialesD_4__Family_XIIID_5__[Eubacterium]_nodatum_group__	11	33	22	11	10	9	14	8	0	17	6	0	0	19	15	22
D_0__BacteriaD_1__FirmicutesD_2__ClostridiaD_3__ClostridialesD_4__Family_XIIID_5__[Eubacterium]_saphenum_groupD_6__uncultured_bacterium	0	0	4	0	0	0	0	0	5	0	0	0	3	2	0	0
D_0__BacteriaD_1__FirmicutesD_2__ClostridiaD_3__ClostridialesD_4__Family_XIIID_5__unculturedD_6__uncultured_bacterium	12	29	0	17	21	8	15	0	0	0	12	0	0	0	14	0
D_0__BacteriaD_1__FirmicutesD_2__ClostridiaD_3__ClostridialesD_4__Family_XIII____	25	9	33	20	24	37	0	12	21	12	15	13	19	31	14	21
D_0__BacteriaD_1__FirmicutesD_2__ClostridiaD_3__ClostridialesD_4__LachnospiraceaeD_5__AcetitomaculumD_6__uncultured_rumen_bacterium	33	7	29	55	59	72	59	37	22	29	46	57	33	62	158	72
D_0__BacteriaD_1__FirmicutesD_2__ClostridiaD_3__ClostridialesD_4__LachnospiraceaeD_5__Acetitomaculum__	0	0	0	0	9	0	0	0	0	0	0	0	0	0	0	0
D_0__BacteriaD_1__FirmicutesD_2__ClostridiaD_3__ClostridialesD_4__LachnospiraceaeD_5__Agathobacter__	0	0	0	0	0	0	0	9	0	0	0	17	58	0	0	12
D_0__BacteriaD_1__FirmicutesD_2__ClostridiaD_3__ClostridialesD_4__LachnospiraceaeD_5__AnaerosporobacterD_6__uncultured_bacterium	2	0	9	6	9	2	10	0	6	0	1	0	0	0	0	0
D_0__BacteriaD_1__FirmicutesD_2__ClostridiaD_3__ClostridialesD_4__LachnospiraceaeD_5__BlautiaD_6__uncultured_rumen_bacterium	0	6	0	0	0	0	0	0	0	0	0	0	0	0	0	0
D_0__BacteriaD_1__FirmicutesD_2__ClostridiaD_3__ClostridialesD_4__LachnospiraceaeD_5__Coprococcus_1D_6__uncultured_bacterium	27	0	0	16	10	39	16	0	0	0	18	0	0	0	54	16
D_0__BacteriaD_1__FirmicutesD_2__ClostridiaD_3__ClostridialesD_4__LachnospiraceaeD_5__Coprococcus_1D_6__uncultured_rumen_bacterium	89	35	30	79	35	53	71	53	23	56	39	40	34	194	61	84
D_0__BacteriaD_1__FirmicutesD_2__ClostridiaD_3__ClostridialesD_4__LachnospiraceaeD_5__Lachnoclostridium_1D_6__uncultured_rumen_bacterium	16	0	23	22	20	16	32	21	12	9	11	0	13	44	25	15
D_0__BacteriaD_1__FirmicutesD_2__ClostridiaD_3__ClostridialesD_4__LachnospiraceaeD_5__Lachnospiraceae_FE2018_groupD_6__bacterium_FE2018	0	0	0	0	2	0	0	0	0	0	0	0	0	0	0	0
D_0__BacteriaD_1__FirmicutesD_2__ClostridiaD_3__ClostridialesD_4__LachnospiraceaeD_5__Lachnospiraceae_ND3007_groupD_6__uncultured_Lachnospiraceae_bacterium	88	58	31	18	48	0	0	8	8	0	19	0	0	0	8	16
D_0__BacteriaD_1__FirmicutesD_2__ClostridiaD_3__ClostridialesD_4__LachnospiraceaeD_5__Lachnospiraceae_ND3007_groupD_6__uncultured_rumen_bacterium	4	0	0	0	5	0	0	0	0	0	0	0	0	0	0	0
D_0__BacteriaD_1__FirmicutesD_2__ClostridiaD_3__ClostridialesD_4__LachnospiraceaeD_5__Lachnospiraceae_NK3A20_groupD_6__Lachnospiraceae_bacterium_KH1T2	0	13	0	0	18	0	0	0	0	0	0	0	0	0	0	0
D_0__BacteriaD_1__FirmicutesD_2__ClostridiaD_3__ClostridialesD_4__LachnospiraceaeD_5__Lachnospiraceae_NK3A20_groupD_6__uncultured_rumen_bacterium	1	0	7	0	3	2	0	0	1	1	0	0	0	0	3	0
D_0__BacteriaD_1__FirmicutesD_2__ClostridiaD_3__ClostridialesD_4__LachnospiraceaeD_5__Lachnospiraceae_NK3A20_groupD_6__uncultured_rumen_bacterium_4C3d-2	26	0	21	28	13	50	0	0	6	23	0	0	0	0	11	37
D_0__BacteriaD_1__FirmicutesD_2__ClostridiaD_3__ClostridialesD_4__LachnospiraceaeD_5__Lachnospiraceae_NK3A20_group__	50	0	0	0	0	25	0	0	23	0	5	0	0	0	17	0
D_0__BacteriaD_1__FirmicutesD_2__ClostridiaD_3__ClostridialesD_4__LachnospiraceaeD_5__Lachnospiraceae_NK4A136_groupD_6__Lachnospiraceae_bacterium_NK4A179	14	0	0	0	0	0	0	0	0	0	5	0	0	0	0	0
D_0__BacteriaD_1__FirmicutesD_2__ClostridiaD_3__ClostridialesD_4__LachnospiraceaeD_5__Lachnospiraceae_NK4A136_group__	2	0	0	30	18	0	0	42	0	13	0	15	0	52	0	0
D_0__BacteriaD_1__FirmicutesD_2__ClostridiaD_3__ClostridialesD_4__LachnospiraceaeD_5__Lachnospiraceae_NK4B4_groupD_6__rumen_bacterium_NK4B4	0	0	0	0	0	0	6	0	0	0	0	0	0	0	0	0
D_0__BacteriaD_1__FirmicutesD_2__ClostridiaD_3__ClostridialesD_4__LachnospiraceaeD_5__Lachnospiraceae_UCG-001D_6__metagenome	0	0	0	0	0	0	0	0	0	0	0	3	0	0	0	0
D_0__BacteriaD_1__FirmicutesD_2__ClostridiaD_3__ClostridialesD_4__LachnospiraceaeD_5__Lachnospiraceae_UCG-002D_6__uncultured_bacterium	2	0	0	10	0	0	0	0	0	0	0	0	0	7	0	0
D_0__BacteriaD_1__FirmicutesD_2__ClostridiaD_3__ClostridialesD_4__LachnospiraceaeD_5__Lachnospiraceae_UCG-002D_6__uncultured_rumen_bacterium	43	0	13	46	12	20	19	11	16	15	15	0	7	28	20	14
D_0__BacteriaD_1__FirmicutesD_2__ClostridiaD_3__ClostridialesD_4__LachnospiraceaeD_5__Lachnospiraceae_UCG-004D_6__uncultured_bacterium	0	0	2	0	0	0	0	13	0	0	0	23	0	0	1	0
D_0__BacteriaD_1__FirmicutesD_2__ClostridiaD_3__ClostridialesD_4__LachnospiraceaeD_5__Lachnospiraceae_UCG-008D_6__uncultured_Lachnospiraceae_bacterium	10	0	7	0	16	8	8	4	0	10	0	0	0	0	0	5
D_0__BacteriaD_1__FirmicutesD_2__ClostridiaD_3__ClostridialesD_4__LachnospiraceaeD_5__Lachnospiraceae_UCG-008D_6__uncultured_Lactobacillus_sp.	0	9	0	0	0	7	0	11	0	0	8	0	38	0	0	4
D_0__BacteriaD_1__FirmicutesD_2__ClostridiaD_3__ClostridialesD_4__LachnospiraceaeD_5__Lachnospiraceae_UCG-008D_6__uncultured_rumen_bacterium	16	22	0	0	6	24	10	0	0	7	0	17	0	14	7	10
D_0__BacteriaD_1__FirmicutesD_2__ClostridiaD_3__ClostridialesD_4__LachnospiraceaeD_5__Lachnospiraceae_UCG-010D_6__uncultured_rumen_bacterium	0	0	0	0	0	0	2	0	0	0	0	0	0	0	0	0
D_0__BacteriaD_1__FirmicutesD_2__ClostridiaD_3__ClostridialesD_4__LachnospiraceaeD_5__Lachnospiraceae_XPB1014_group__	0	0	0	0	0	9	0	0	0	0	0	0	0	0	0	0
D_0__BacteriaD_1__FirmicutesD_2__ClostridiaD_3__ClostridialesD_4__LachnospiraceaeD_5__MarvinbryantiaD_6__uncultured_rumen_bacterium	22	6	0	0	0	0	23	0	0	0	0	0	0	0	0	0
D_0__BacteriaD_1__FirmicutesD_2__ClostridiaD_3__ClostridialesD_4__LachnospiraceaeD_5__MoryellaD_6__uncultured_bacterium	0	0	0	25	0	0	0	0	0	0	0	0	0	0	0	0
D_0__BacteriaD_1__FirmicutesD_2__ClostridiaD_3__ClostridialesD_4__LachnospiraceaeD_5__MoryellaD_6__uncultured_rumen_bacterium	79	27	67	62	52	116	78	43	35	24	20	23	15	82	119	70
D_0__BacteriaD_1__FirmicutesD_2__ClostridiaD_3__ClostridialesD_4__LachnospiraceaeD_5__Moryella__	18	0	60	23	27	17	26	25	35	21	27	22	27	30	0	0
D_0__BacteriaD_1__FirmicutesD_2__ClostridiaD_3__ClostridialesD_4__LachnospiraceaeD_5__OribacteriumD_6__rumen_bacterium_enrichment_culture_clone_Y117	0	16	0	0	0	0	0	0	0	0	0	0	0	0	0	0
D_0__BacteriaD_1__FirmicutesD_2__ClostridiaD_3__ClostridialesD_4__LachnospiraceaeD_5__OribacteriumD_6__uncultured_bacterium	0	0	0	0	12	0	0	0	0	0	0	0	0	15	0	0
D_0__BacteriaD_1__FirmicutesD_2__ClostridiaD_3__ClostridialesD_4__LachnospiraceaeD_5__OribacteriumD_6__uncultured_rumen_bacterium	34	16	20	26	18	25	21	10	13	22	8	0	12	14	27	23
D_0__BacteriaD_1__FirmicutesD_2__ClostridiaD_3__ClostridialesD_4__LachnospiraceaeD_5__OribacteriumD_6__uncultured_rumen_bacterium_4C28d-13	0	0	25	12	0	22	14	186	39	67	0	246	132	32	0	42
D_0__BacteriaD_1__FirmicutesD_2__ClostridiaD_3__ClostridialesD_4__LachnospiraceaeD_5__Oribacterium__	0	0	0	5	7	7	0	4	0	0	0	9	5	4	0	3
D_0__BacteriaD_1__FirmicutesD_2__ClostridiaD_3__ClostridialesD_4__LachnospiraceaeD_5__PseudobutyrivibrioD_6__uncultured_Lachnospiraceae_bacterium	0	0	8	7	0	0	7	0	0	4	0	0	0	0	0	0
D_0__BacteriaD_1__FirmicutesD_2__ClostridiaD_3__ClostridialesD_4__LachnospiraceaeD_5__Pseudobutyrivibrio__	108	0	0	0	0	0	0	0	0	5	10	0	0	0	0	0
D_0__BacteriaD_1__FirmicutesD_2__ClostridiaD_3__ClostridialesD_4__LachnospiraceaeD_5__RoseburiaD_6__uncultured_Roseburia_sp.	0	0	0	0	9	0	0	0	0	0	0	0	0	0	0	0
D_0__BacteriaD_1__FirmicutesD_2__ClostridiaD_3__ClostridialesD_4__LachnospiraceaeD_5__RoseburiaD_6__uncultured_rumen_bacterium	6	0	43	51	18	27	27	19	38	10	16	38	75	47	35	31
D_0__BacteriaD_1__FirmicutesD_2__ClostridiaD_3__ClostridialesD_4__LachnospiraceaeD_5__Roseburia__	0	0	0	0	0	0	0	30	0	0	0	28	37	5	0	10
D_0__BacteriaD_1__FirmicutesD_2__ClostridiaD_3__ClostridialesD_4__LachnospiraceaeD_5__ShuttleworthiaD_6__uncultured_Lachnospiraceae_bacterium	0	9	8	0	11	0	0	17	7	0	4	49	0	6	16	14
D_0__BacteriaD_1__FirmicutesD_2__ClostridiaD_3__ClostridialesD_4__LachnospiraceaeD_5__ShuttleworthiaD_6__uncultured_bacterium	0	0	0	14	0	0	0	0	0	0	0	0	0	26	12	0
D_0__BacteriaD_1__FirmicutesD_2__ClostridiaD_3__ClostridialesD_4__LachnospiraceaeD_5__Shuttleworthia__	0	0	15	0	0	65	0	73	16	75	0	80	95	0	0	8
D_0__BacteriaD_1__FirmicutesD_2__ClostridiaD_3__ClostridialesD_4__LachnospiraceaeD_5__SyntrophococcusD_6__uncultured_Eubacterium_sp.	0	0	33	16	0	8	0	100	24	40	0	51	636	197	0	52
D_0__BacteriaD_1__FirmicutesD_2__ClostridiaD_3__ClostridialesD_4__LachnospiraceaeD_5__SyntrophococcusD_6__uncultured_bacterium	31	5	30	44	36	47	17	26	34	44	17	94	35	55	56	96
D_0__BacteriaD_1__FirmicutesD_2__ClostridiaD_3__ClostridialesD_4__LachnospiraceaeD_5__SyntrophococcusD_6__uncultured_rumen_bacterium	0	8	0	0	14	5	0	0	0	0	0	0	0	0	0	0
D_0__BacteriaD_1__FirmicutesD_2__ClostridiaD_3__ClostridialesD_4__LachnospiraceaeD_5__Tyzzerella_3D_6__uncultured_rumen_bacterium	0	0	0	0	0	0	16	0	14	0	0	0	0	9	0	0
D_0__BacteriaD_1__FirmicutesD_2__ClostridiaD_3__ClostridialesD_4__LachnospiraceaeD_5__[Eubacterium]_eligens_groupD_6__uncultured_bacterium	0	0	0	0	0	0	0	0	0	0	0	5	0	0	0	0
D_0__BacteriaD_1__FirmicutesD_2__ClostridiaD_3__ClostridialesD_4__LachnospiraceaeD_5__[Eubacterium]_hallii_groupD_6__uncultured_rumen_bacterium	10	14	0	0	9	0	12	0	0	0	9	0	0	7	0	0
D_0__BacteriaD_1__FirmicutesD_2__ClostridiaD_3__ClostridialesD_4__LachnospiraceaeD_5__[Eubacterium]_ruminantium_groupD_6__Lachnospiraceae_bacterium_RM64	0	0	0	0	1	0	0	0	0	0	0	0	0	0	0	0
D_0__BacteriaD_1__FirmicutesD_2__ClostridiaD_3__ClostridialesD_4__LachnospiraceaeD_5__[Eubacterium]_ruminantium_group__	0	0	0	0	0	6	0	0	0	0	0	0	0	0	0	0
D_0__BacteriaD_1__FirmicutesD_2__ClostridiaD_3__ClostridialesD_4__LachnospiraceaeD_5__[Eubacterium]_ventriosum_groupD_6__uncultured_Eubacterium_sp.	0	0	85	0	0	15	0	33	0	0	0	39	0	0	0	0
D_0__BacteriaD_1__FirmicutesD_2__ClostridiaD_3__ClostridialesD_4__LachnospiraceaeD_5__[Ruminococcus]_gauvreauii_groupD_6__uncultured_rumen_bacterium	47	51	131	306	213	237	194	302	266	218	48	1013	329	286	264	299
D_0__BacteriaD_1__FirmicutesD_2__ClostridiaD_3__ClostridialesD_4__LachnospiraceaeD_5__unculturedD_6__wallaby_gut_metagenome	0	0	0	0	0	0	0	0	0	0	4	0	0	0	19	113
D_0__BacteriaD_1__FirmicutesD_2__ClostridiaD_3__ClostridialesD_4__Lachnospiraceae____	21	173	29	77	281	84	46	76	233	63	40	130	153	79	23	229
D_0__BacteriaD_1__FirmicutesD_2__ClostridiaD_3__ClostridialesD_4__RuminococcaceaeD_5__CAG-352D_6__uncultured_bacterium	14	0	208	0	0	0	0	0	0	0	0	0	0	0	0	0
D_0__BacteriaD_1__FirmicutesD_2__ClostridiaD_3__ClostridialesD_4__RuminococcaceaeD_5__CAG-352D_6__uncultured_organism	0	0	36	0	0	0	0	0	0	0	0	0	0	0	0	0
D_0__BacteriaD_1__FirmicutesD_2__ClostridiaD_3__ClostridialesD_4__RuminococcaceaeD_5__CAG-352D_6__uncultured_rumen_bacterium	140	714	0	62	148	18	71	0	22	0	24	0	0	0	21	0
D_0__BacteriaD_1__FirmicutesD_2__ClostridiaD_3__ClostridialesD_4__RuminococcaceaeD_5__CAG-352__	0	0	1606	0	0	0	3	0	0	0	7	0	0	0	0	0
D_0__BacteriaD_1__FirmicutesD_2__ClostridiaD_3__ClostridialesD_4__RuminococcaceaeD_5__Oscillospira__	0	0	0	0	8	0	0	0	4	0	0	0	0	0	0	0
D_0__BacteriaD_1__FirmicutesD_2__ClostridiaD_3__ClostridialesD_4__RuminococcaceaeD_5__PapillibacterD_6__uncultured_bacterium	25	0	24	0	24	14	34	16	7	13	19	16	0	9	12	10
D_0__BacteriaD_1__FirmicutesD_2__ClostridiaD_3__ClostridialesD_4__RuminococcaceaeD_5__PapillibacterD_6__uncultured_rumen_bacterium	63	71	15	114	28	27	104	17	19	41	23	17	5	56	0	0
D_0__BacteriaD_1__FirmicutesD_2__ClostridiaD_3__ClostridialesD_4__RuminococcaceaeD_5__Ruminiclostridium_9__	0	0	0	0	0	5	0	0	0	0	0	0	0	0	0	0
D_0__BacteriaD_1__FirmicutesD_2__ClostridiaD_3__ClostridialesD_4__RuminococcaceaeD_5__RuminiclostridiumD_6__uncultured_rumen_bacterium	0	0	0	0	9	4	0	0	0	0	0	0	0	0	0	0
D_0__BacteriaD_1__FirmicutesD_2__ClostridiaD_3__ClostridialesD_4__RuminococcaceaeD_5__Ruminococcaceae_NK4A214_groupD_6__gut_metagenome	0	0	0	0	0	0	0	0	0	0	0	25	7	23	0	0
D_0__BacteriaD_1__FirmicutesD_2__ClostridiaD_3__ClostridialesD_4__RuminococcaceaeD_5__Ruminococcaceae_NK4A214_groupD_6__metagenome	0	0	0	0	0	0	0	11	0	0	0	5	0	0	0	0
D_0__BacteriaD_1__FirmicutesD_2__ClostridiaD_3__ClostridialesD_4__RuminococcaceaeD_5__Ruminococcaceae_NK4A214_groupD_6__uncultured_bacterium	16	0	17	14	16	12	0	6	6	12	0	0	8	0	0	0
D_0__BacteriaD_1__FirmicutesD_2__ClostridiaD_3__ClostridialesD_4__RuminococcaceaeD_5__Ruminococcaceae_NK4A214_groupD_6__uncultured_rumen_bacterium	233	78	306	239	257	227	688	122	113	147	147	13	15	215	109	193
D_0__BacteriaD_1__FirmicutesD_2__ClostridiaD_3__ClostridialesD_4__RuminococcaceaeD_5__Ruminococcaceae_NK4A214_groupD_6__uncultured_rumen_bacterium_6C3d-31	19	0	0	0	0	18	0	0	0	0	0	0	0	0	16	15
D_0__BacteriaD_1__FirmicutesD_2__ClostridiaD_3__ClostridialesD_4__RuminococcaceaeD_5__Ruminococcaceae_NK4A214_group__	25	79	46	20	0	0	61	0	0	0	12	0	0	2	18	0
D_0__BacteriaD_1__FirmicutesD_2__ClostridiaD_3__ClostridialesD_4__RuminococcaceaeD_5__Ruminococcaceae_UCG-001D_6__uncultured_bacterium	0	0	29	0	0	0	0	6	0	7	0	0	0	29	0	0
D_0__BacteriaD_1__FirmicutesD_2__ClostridiaD_3__ClostridialesD_4__RuminococcaceaeD_5__Ruminococcaceae_UCG-001__	0	10	15	0	0	19	48	0	0	0	0	0	0	0	9	0
D_0__BacteriaD_1__FirmicutesD_2__ClostridiaD_3__ClostridialesD_4__RuminococcaceaeD_5__Ruminococcaceae_UCG-002D_6__uncultured_bacterium	0	2	0	0	0	0	0	0	0	0	0	0	0	0	0	0
D_0__BacteriaD_1__FirmicutesD_2__ClostridiaD_3__ClostridialesD_4__RuminococcaceaeD_5__Ruminococcaceae_UCG-002D_6__uncultured_rumen_bacterium	12	65	48	38	92	57	19	122	23	29	6	57	55	121	44	98
D_0__BacteriaD_1__FirmicutesD_2__ClostridiaD_3__ClostridialesD_4__RuminococcaceaeD_5__Ruminococcaceae_UCG-002__	11	340	34	25	151	63	30	115	30	73	15	36	80	92	33	38
D_0__BacteriaD_1__FirmicutesD_2__ClostridiaD_3__ClostridialesD_4__RuminococcaceaeD_5__Ruminococcaceae_UCG-003D_6__uncultured_rumen_bacterium	0	0	0	0	0	0	0	20	0	7	0	0	0	0	0	0
D_0__BacteriaD_1__FirmicutesD_2__ClostridiaD_3__ClostridialesD_4__RuminococcaceaeD_5__Ruminococcaceae_UCG-003__	0	17	2	0	15	0	0	45	14	0	0	2	15	43	0	4
D_0__BacteriaD_1__FirmicutesD_2__ClostridiaD_3__ClostridialesD_4__RuminococcaceaeD_5__Ruminococcaceae_UCG-004D_6__uncultured_rumen_bacterium	48	0	36	34	112	62	85	40	17	67	36	37	58	83	0	39
D_0__BacteriaD_1__FirmicutesD_2__ClostridiaD_3__ClostridialesD_4__RuminococcaceaeD_5__Ruminococcaceae_UCG-004__	0	0	0	0	0	0	0	0	0	0	0	0	0	0	1	0
D_0__BacteriaD_1__FirmicutesD_2__ClostridiaD_3__ClostridialesD_4__RuminococcaceaeD_5__Ruminococcaceae_UCG-005D_6__uncultured_bacterium	0	0	0	0	0	0	0	0	0	0	0	8	3	0	0	0
D_0__BacteriaD_1__FirmicutesD_2__ClostridiaD_3__ClostridialesD_4__RuminococcaceaeD_5__Ruminococcaceae_UCG-005D_6__uncultured_organism	0	0	0	12	0	0	0	0	1	0	0	0	0	0	0	0
D_0__BacteriaD_1__FirmicutesD_2__ClostridiaD_3__ClostridialesD_4__RuminococcaceaeD_5__Ruminococcaceae_UCG-005D_6__uncultured_rumen_bacterium	22	0	12	44	30	30	35	40	30	36	0	8	49	47	21	31
D_0__BacteriaD_1__FirmicutesD_2__ClostridiaD_3__ClostridialesD_4__RuminococcaceaeD_5__Ruminococcaceae_UCG-005__	0	10	14	4	17	0	0	0	4	0	0	0	0	0	11	14
D_0__BacteriaD_1__FirmicutesD_2__ClostridiaD_3__ClostridialesD_4__RuminococcaceaeD_5__Ruminococcaceae_UCG-009D_6__uncultured_bacterium	0	0	0	0	0	0	0	5	0	0	0	0	0	0	0	0
D_0__BacteriaD_1__FirmicutesD_2__ClostridiaD_3__ClostridialesD_4__RuminococcaceaeD_5__Ruminococcaceae_UCG-010D_6__uncultured_bacterium	17	4	0	22	19	9	0	11	15	4	0	5	0	9	0	13
D_0__BacteriaD_1__FirmicutesD_2__ClostridiaD_3__ClostridialesD_4__RuminococcaceaeD_5__Ruminococcaceae_UCG-010D_6__uncultured_rumen_bacterium	103	25	31	5	65	0	132	15	0	10	22	0	0	0	36	16
D_0__BacteriaD_1__FirmicutesD_2__ClostridiaD_3__ClostridialesD_4__RuminococcaceaeD_5__Ruminococcaceae_UCG-010__	0	6	0	2	15	31	0	0	0	0	8	0	0	4	4	0
D_0__BacteriaD_1__FirmicutesD_2__ClostridiaD_3__ClostridialesD_4__RuminococcaceaeD_5__Ruminococcaceae_UCG-013D_6__uncultured_Acetivibrio_sp.	0	0	0	0	0	0	0	8	0	0	12	32	0	5	0	0
D_0__BacteriaD_1__FirmicutesD_2__ClostridiaD_3__ClostridialesD_4__RuminococcaceaeD_5__Ruminococcaceae_UCG-013D_6__uncultured_bacterium	0	0	0	0	4	0	0	0	12	7	7	0	9	0	0	0
D_0__BacteriaD_1__FirmicutesD_2__ClostridiaD_3__ClostridialesD_4__RuminococcaceaeD_5__Ruminococcaceae_UCG-013__	0	14	4	5	0	5	0	33	4	4	0	21	12	17	5	0
D_0__BacteriaD_1__FirmicutesD_2__ClostridiaD_3__ClostridialesD_4__RuminococcaceaeD_5__Ruminococcaceae_UCG-014D_6__uncultured_bacterium	0	7	11	12	0	14	0	34	20	14	4	31	36	19	16	10
D_0__BacteriaD_1__FirmicutesD_2__ClostridiaD_3__ClostridialesD_4__RuminococcaceaeD_5__Ruminococcaceae_UCG-014D_6__uncultured_rumen_bacterium	0	4	0	0	0	0	0	0	0	0	0	0	0	0	0	0
D_0__BacteriaD_1__FirmicutesD_2__ClostridiaD_3__ClostridialesD_4__RuminococcaceaeD_5__Ruminococcaceae_UCG-014__	0	30	48	0	0	0	7	0	0	0	0	1	0	0	0	0
D_0__BacteriaD_1__FirmicutesD_2__ClostridiaD_3__ClostridialesD_4__RuminococcaceaeD_5__Ruminococcaceae_V9D2013_groupD_6__uncultured_rumen_bacterium	0	0	0	0	0	2	0	0	0	0	0	0	0	0	0	0
D_0__BacteriaD_1__FirmicutesD_2__ClostridiaD_3__ClostridialesD_4__RuminococcaceaeD_5__Ruminococcus_1D_6__Bacteroidetes_bacterium_ADurb.BinA104	7	0	0	0	23	0	0	0	0	0	0	0	0	0	0	0
D_0__BacteriaD_1__FirmicutesD_2__ClostridiaD_3__ClostridialesD_4__RuminococcaceaeD_5__Ruminococcus_1D_6__Ruminococcus_albus	61	9	284	122	284	105	20	190	260	133	18	271	42	367	74	22
D_0__BacteriaD_1__FirmicutesD_2__ClostridiaD_3__ClostridialesD_4__RuminococcaceaeD_5__Ruminococcus_1D_6__Ruminococcus_flavefaciens	127	70	86	92	15	50	58	330	53	176	109	368	535	22	14	114
D_0__BacteriaD_1__FirmicutesD_2__ClostridiaD_3__ClostridialesD_4__RuminococcaceaeD_5__Ruminococcus_1D_6__Ruminococcus_sp._FC2018	9	4	68	77	70	53	31	116	124	116	12	47	0	124	49	18
D_0__BacteriaD_1__FirmicutesD_2__ClostridiaD_3__ClostridialesD_4__RuminococcaceaeD_5__Ruminococcus_1D_6__Ruminococcus_sp._FSAA-19	0	0	0	2	0	0	0	0	0	0	0	17	0	0	0	0
D_0__BacteriaD_1__FirmicutesD_2__ClostridiaD_3__ClostridialesD_4__RuminococcaceaeD_5__Ruminococcus_1D_6__Ruminococcus_sp._NK3A76	6	0	0	0	0	0	18	0	0	0	0	0	0	0	0	0
D_0__BacteriaD_1__FirmicutesD_2__ClostridiaD_3__ClostridialesD_4__RuminococcaceaeD_5__Ruminococcus_1D_6__Ruminococcus_sp._YE78	0	0	0	0	5	13	11	31	0	9	0	37	0	18	0	0
D_0__BacteriaD_1__FirmicutesD_2__ClostridiaD_3__ClostridialesD_4__RuminococcaceaeD_5__Ruminococcus_1D_6__bacterium_XPD3002	5	0	0	0	0	10	9	47	0	0	0	4	0	0	0	3
D_0__BacteriaD_1__FirmicutesD_2__ClostridiaD_3__ClostridialesD_4__RuminococcaceaeD_5__Ruminococcus_1D_6__bacterium_XPD3003	65	29	30	76	74	0	110	32	52	20	12	0	0	59	0	0
D_0__BacteriaD_1__FirmicutesD_2__ClostridiaD_3__ClostridialesD_4__RuminococcaceaeD_5__Ruminococcus_1D_6__rumen_bacterium_NK4A78	0	0	0	14	0	14	0	18	17	20	0	14	0	22	0	55
D_0__BacteriaD_1__FirmicutesD_2__ClostridiaD_3__ClostridialesD_4__RuminococcaceaeD_5__Ruminococcus_1D_6__uncultured_rumen_bacterium	5	0	0	0	0	0	0	14	0	0	0	0	0	0	0	3
D_0__BacteriaD_1__FirmicutesD_2__ClostridiaD_3__ClostridialesD_4__RuminococcaceaeD_5__Ruminococcus_1__	193	116	288	517	303	455	318	1021	366	212	90	1818	385	786	402	850
D_0__BacteriaD_1__FirmicutesD_2__ClostridiaD_3__ClostridialesD_4__RuminococcaceaeD_5__Ruminococcus_2D_6__uncultured_bacterium	0	37	0	0	0	29	44	0	0	0	0	0	0	0	21	27
D_0__BacteriaD_1__FirmicutesD_2__ClostridiaD_3__ClostridialesD_4__RuminococcaceaeD_5__Ruminococcus_2D_6__uncultured_rumen_bacterium	0	44	15	127	0	0	0	0	0	0	0	0	0	0	0	0
D_0__BacteriaD_1__FirmicutesD_2__ClostridiaD_3__ClostridialesD_4__RuminococcaceaeD_5__Ruminococcus_2D_6__uncultured_rumen_bacterium_4C28d-19	0	0	0	0	9	0	0	0	0	0	0	0	0	0	0	0
D_0__BacteriaD_1__FirmicutesD_2__ClostridiaD_3__ClostridialesD_4__RuminococcaceaeD_5__Ruminococcus_2D_6__uncultured_rumen_bacterium_6C3d-27	0	0	123	16	27	0	0	0	0	0	0	0	0	0	0	0
D_0__BacteriaD_1__FirmicutesD_2__ClostridiaD_3__ClostridialesD_4__RuminococcaceaeD_5__Ruminococcus_2__	148	73	378	0	48	13	56	0	0	0	64	0	0	0	27	0
D_0__BacteriaD_1__FirmicutesD_2__ClostridiaD_3__ClostridialesD_4__RuminococcaceaeD_5__SaccharofermentansD_6__Ruminococcaceae_bacterium_KH2T8	34	0	0	0	34	8	26	0	0	0	0	0	0	0	0	0
D_0__BacteriaD_1__FirmicutesD_2__ClostridiaD_3__ClostridialesD_4__RuminococcaceaeD_5__SaccharofermentansD_6__uncultured_rumen_bacterium	41	5	26	29	36	38	76	0	8	11	10	0	0	0	49	10
D_0__BacteriaD_1__FirmicutesD_2__ClostridiaD_3__ClostridialesD_4__RuminococcaceaeD_5__Saccharofermentans__	123	122	246	63	135	45	125	23	62	72	167	22	0	437	0	0
D_0__BacteriaD_1__FirmicutesD_2__ClostridiaD_3__ClostridialesD_4__RuminococcaceaeD_5__[Eubacterium]_coprostanoligenes_groupD_6__uncultured_bacterium	0	15	0	0	9	0	0	0	0	0	0	0	0	10	16	9
D_0__BacteriaD_1__FirmicutesD_2__ClostridiaD_3__ClostridialesD_4__RuminococcaceaeD_5__[Eubacterium]_coprostanoligenes_groupD_6__uncultured_rumen_bacterium	179	193	17	108	108	144	188	0	6	29	86	0	0	17	171	169
D_0__BacteriaD_1__FirmicutesD_2__ClostridiaD_3__ClostridialesD_4__RuminococcaceaeD_5__[Eubacterium]_coprostanoligenes_group__	0	67	76	117	56	6	52	192	218	60	16	263	392	158	32	0
D_0__BacteriaD_1__FirmicutesD_2__ClostridiaD_3__ClostridialesD_4__RuminococcaceaeD_5__unculturedD_6__Ruminococcus_sp._YE281	0	0	48	0	0	0	0	0	0	0	0	0	0	0	0	0
D_0__BacteriaD_1__FirmicutesD_2__ClostridiaD_3__ClostridialesD_4__RuminococcaceaeD_5__unculturedD_6__gut_metagenome	0	30	0	0	0	0	0	0	0	0	0	0	0	0	0	0
D_0__BacteriaD_1__FirmicutesD_2__ClostridiaD_3__ClostridialesD_4__RuminococcaceaeD_5__unculturedD_6__uncultured_rumen_bacterium	9	6	0	3	31	0	35	0	0	0	0	6	0	0	0	0
D_0__BacteriaD_1__FirmicutesD_2__ClostridiaD_3__ClostridialesD_4__RuminococcaceaeD_5__unculturedD_6__uncultured_rumen_bacterium_4C0d-17	6	9	0	8	8	8	0	6	0	11	0	13	0	19	18	4
D_0__BacteriaD_1__FirmicutesD_2__ClostridiaD_3__ClostridialesD_4__RuminococcaceaeD_5__uncultured__	64	45	33	69	41	50	102	74	58	86	27	46	14	62	11	0
D_0__BacteriaD_1__FirmicutesD_2__ClostridiaD_3__ClostridialesD_4__Ruminococcaceae____	75	66	23	93	91	56	54	91	48	56	25	70	28	57	6	27
D_0__BacteriaD_1__FirmicutesD_2__ClostridiaD_3__Clostridiales______	15	11	3	10	0	12	0	0	2	0	12	1	0	8	1	1
D_0__BacteriaD_1__FirmicutesD_2__ErysipelotrichiaD_3__ErysipelotrichalesD_4__ErysipelotrichaceaeD_5__AsteroleplasmaD_6__gut_metagenome	0	3	0	0	0	4	0	0	0	0	0	0	0	0	0	0
D_0__BacteriaD_1__FirmicutesD_2__ErysipelotrichiaD_3__ErysipelotrichalesD_4__ErysipelotrichaceaeD_5__Erysipelotrichaceae_UCG-002D_6__uncultured_bacterium	0	3	0	0	0	0	11	2	12	0	0	0	0	0	0	206
D_0__BacteriaD_1__FirmicutesD_2__ErysipelotrichiaD_3__ErysipelotrichalesD_4__ErysipelotrichaceaeD_5__Erysipelotrichaceae_UCG-004D_6__uncultured_bacterium	51	35	16	344	8	27	30	0	8	29	32	4	5	5	105	14
D_0__BacteriaD_1__FirmicutesD_2__ErysipelotrichiaD_3__ErysipelotrichalesD_4__ErysipelotrichaceaeD_5__Erysipelotrichaceae_UCG-004D_6__uncultured_rumen_bacterium	34	81	38	58	101	42	101	31	11	20	30	40	14	134	35	32
D_0__BacteriaD_1__FirmicutesD_2__ErysipelotrichiaD_3__ErysipelotrichalesD_4__ErysipelotrichaceaeD_5__Erysipelotrichaceae_UCG-004D_6__unidentified_rumen_bacterium_RFN20	0	0	0	0	8	0	0	0	0	0	0	0	0	0	18	0
D_0__BacteriaD_1__FirmicutesD_2__ErysipelotrichiaD_3__ErysipelotrichalesD_4__ErysipelotrichaceaeD_5__Erysipelotrichaceae_UCG-004__	0	0	0	11	0	6	15	0	0	0	0	0	0	0	10	0
D_0__BacteriaD_1__FirmicutesD_2__ErysipelotrichiaD_3__ErysipelotrichalesD_4__ErysipelotrichaceaeD_5__Erysipelotrichaceae_UCG-006D_6__uncultured_bacterium	0	0	0	5	0	19	4	0	0	11	0	26	4	5	7	0
D_0__BacteriaD_1__FirmicutesD_2__ErysipelotrichiaD_3__ErysipelotrichalesD_4__ErysipelotrichaceaeD_5__Erysipelotrichaceae_UCG-009D_6__uncultured_rumen_bacterium	0	0	0	24	7	7	9	40	14	18	8	26	38	95	56	16
D_0__BacteriaD_1__FirmicutesD_2__ErysipelotrichiaD_3__ErysipelotrichalesD_4__ErysipelotrichaceaeD_5__SolobacteriumD_6__uncultured_bacterium	0	0	0	0	0	0	0	0	0	0	0	19	10	0	0	0
D_0__BacteriaD_1__FirmicutesD_2__ErysipelotrichiaD_3__ErysipelotrichalesD_4__ErysipelotrichaceaeD_5__Turicibacter__	0	0	0	5	0	0	0	0	0	0	0	0	0	0	0	0
D_0__BacteriaD_1__FirmicutesD_2__ErysipelotrichiaD_3__ErysipelotrichalesD_4__ErysipelotrichaceaeD_5__[Anaerorhabdus]_furcosa_groupD_6__uncultured_rumen_bacterium	50	0	0	9	0	20	0	0	0	0	11	0	0	0	15	0
D_0__BacteriaD_1__FirmicutesD_2__ErysipelotrichiaD_3__ErysipelotrichalesD_4__ErysipelotrichaceaeD_5__[Anaerorhabdus]_furcosa_group__	0	0	0	0	0	0	7	0	0	0	0	0	0	0	0	0
D_0__BacteriaD_1__FirmicutesD_2__ErysipelotrichiaD_3__ErysipelotrichalesD_4__Erysipelotrichaceae____	0	7	15	26	12	0	5	11	8	0	0	8	9	14	2	2
D_0__BacteriaD_1__FirmicutesD_2__NegativicutesD_3__SelenomonadalesD_4__AcidaminococcaceaeD_5__AcidaminococcusD_6__Acidaminococcus_timonensis	0	0	0	0	0	0	0	0	0	0	0	5	0	0	0	0
D_0__BacteriaD_1__FirmicutesD_2__NegativicutesD_3__SelenomonadalesD_4__AcidaminococcaceaeD_5__AcidaminococcusD_6__uncultured_rumen_bacterium	0	0	0	0	0	0	0	2	1	0	0	0	0	1	0	0
D_0__BacteriaD_1__FirmicutesD_2__NegativicutesD_3__SelenomonadalesD_4__AcidaminococcaceaeD_5__Acidaminococcus__	0	0	0	0	0	0	0	0	0	0	0	2	0	0	0	0
D_0__BacteriaD_1__FirmicutesD_2__NegativicutesD_3__SelenomonadalesD_4__AcidaminococcaceaeD_5__SucciniclasticumD_6__uncultured_rumen_bacterium	0	0	2	0	0	0	0	0	0	0	0	0	0	0	8	5
D_0__BacteriaD_1__FirmicutesD_2__NegativicutesD_3__SelenomonadalesD_4__VeillonellaceaeD_5__Dialister__	0	0	0	0	0	0	0	0	0	0	0	4	0	0	0	0
D_0__BacteriaD_1__FirmicutesD_2__NegativicutesD_3__SelenomonadalesD_4__VeillonellaceaeD_5__MegasphaeraD_6__Megasphaera_sp._MH	0	0	0	0	0	0	0	0	0	0	0	0	2	0	0	0
D_0__BacteriaD_1__FirmicutesD_2__NegativicutesD_3__SelenomonadalesD_4__VeillonellaceaeD_5__SchwartziaD_6__uncultured_bacterium	0	0	0	0	0	0	0	1	0	0	0	0	0	0	0	0
D_0__BacteriaD_1__FirmicutesD_2__NegativicutesD_3__SelenomonadalesD_4__VeillonellaceaeD_5__Selenomonas_1D_6__Selenomonas_sp._MCB2	0	1	0	0	0	0	0	0	0	0	0	0	0	0	0	0
D_0__BacteriaD_1__FirmicutesD_2__NegativicutesD_3__SelenomonadalesD_4__VeillonellaceaeD_5__Selenomonas_1__	0	0	0	0	6	0	0	0	0	0	0	0	0	0	0	0
D_0__BacteriaD_1__FirmicutesD_2__NegativicutesD_3__SelenomonadalesD_4__VeillonellaceaeD_5__SelenomonasD_6__bacterium_mpn-isolate_group_9	0	0	0	0	0	0	0	0	0	0	0	0	0	0	0	2
D_0__BacteriaD_1__FirmicutesD_2__NegativicutesD_3__SelenomonadalesD_4__VeillonellaceaeD_5__Selenomonas__	0	0	0	0	0	0	0	0	0	0	0	0	0	0	0	15
D_0__BacteriaD_1__FirmicutesD_2__NegativicutesD_3__SelenomonadalesD_4__VeillonellaceaeD_5__unculturedD_6__uncultured_rumen_bacterium_4C28d-6	0	3	0	0	0	0	0	0	0	0	0	0	0	0	0	0
D_0__BacteriaD_1__FirmicutesD_2__NegativicutesD_3__SelenomonadalesD_4__VeillonellaceaeD_5__uncultured__	0	0	0	0	0	0	0	0	0	0	0	2	0	0	0	0
D_0__BacteriaD_1__FirmicutesD_2__NegativicutesD_3__SelenomonadalesD_4__Veillonellaceae____	2	1	0	0	0	1	0	0	0	0	1	0	0	0	1	0
D_0__BacteriaD_1__Firmicutes__________	0	1	1	0	0	0	0	0	0	0	0	0	0	0	0	0
D_0__BacteriaD_1__FusobacteriaD_2__FusobacteriiaD_3__FusobacterialesD_4__FusobacteriaceaeD_5__Fusobacterium__	0	0	0	0	6	9	0	0	0	0	0	0	0	0	6	0
D_0__BacteriaD_1__LentisphaeraeD_2__LentisphaeriaD_3__VictivallalesD_4__VictivallaceaeD_5__Victivallis__	0	0	0	0	0	0	0	13	0	0	0	0	0	0	0	0
D_0__BacteriaD_1__LentisphaeraeD_2__LentisphaeriaD_3__VictivallalesD_4__VictivallaceaeD_5__uncultured_rumen_bacteriumD_6__uncultured_rumen_bacterium	4	10	0	0	0	0	12	0	0	0	0	0	0	3	0	0
D_0__BacteriaD_1__LentisphaeraeD_2__LentisphaeriaD_3__VictivallalesD_4__vadinBE97D_5__uncultured_rumen_bacteriumD_6__uncultured_rumen_bacterium	0	6	0	0	0	0	0	0	0	0	0	0	0	0	0	0
D_0__BacteriaD_1__LentisphaeraeD_2__LentisphaeriaD_3__VictivallalesD_4__vadinBE97D_5__unidentified_rumen_bacterium_RFN4D_6__unidentified_rumen_bacterium_RFN4	31	11	0	19	18	0	51	0	0	0	19	0	0	0	0	0
D_0__BacteriaD_1__LentisphaeraeD_2__LentisphaeriaD_3__VictivallalesD_4__vadinBE97____	0	23	0	0	0	0	0	0	3	0	0	0	0	0	0	0
D_0__BacteriaD_1__LentisphaeraeD_2__OligosphaeriaD_3__OligosphaeralesD_4__OligosphaeraceaeD_5__Z20D_6__uncultured_rumen_bacterium	28	0	0	7	0	0	13	0	0	0	26	0	0	0	0	0
D_0__BacteriaD_1__LentisphaeraeD_2__OligosphaeriaD_3__OligosphaeralesD_4__OligosphaeraceaeD_5__horsej-a03D_6__uncultured_rumen_bacterium	0	29	0	0	0	0	0	0	0	0	0	0	0	0	0	0
D_0__BacteriaD_1__PlanctomycetesD_2__PlanctomycetaciaD_3__PirellulalesD_4__PirellulaceaeD_5__p-1088-a5_gut_groupD_6__uncultured_bacterium	23	0	19	7	20	0	0	0	0	0	0	0	0	18	7	0
D_0__BacteriaD_1__PlanctomycetesD_2__PlanctomycetaciaD_3__PirellulalesD_4__PirellulaceaeD_5__p-1088-a5_gut_groupD_6__uncultured_rumen_bacterium	0	20	0	0	0	0	9	0	0	0	9	0	0	0	0	0
D_0__BacteriaD_1__PlanctomycetesD_2__Planctomycetacia________	0	3	0	0	0	0	0	0	0	0	0	0	0	0	0	0
D_0__BacteriaD_1__ProteobacteriaD_2__AlphaproteobacteriaD_3__ParacaedibacteralesD_4__ParacaedibacteraceaeD_5__unculturedD_6__uncultured_bacterium	4	12	0	0	5	0	0	0	0	0	0	0	0	7	9	9
D_0__BacteriaD_1__ProteobacteriaD_2__AlphaproteobacteriaD_3__RhizobialesD_4__DevosiaceaeD_5__DevosiaD_6__Devosia_sp._BF65B_I1	0	0	0	0	0	0	0	0	11	0	0	0	14	0	0	0
D_0__BacteriaD_1__ProteobacteriaD_2__AlphaproteobacteriaD_3__RhizobialesD_4__HyphomicrobiaceaeD_5__PedomicrobiumD_6__uncultured_bacterium	0	0	0	5	0	0	0	0	0	0	0	0	0	0	0	0
D_0__BacteriaD_1__ProteobacteriaD_2__AlphaproteobacteriaD_3__RhizobialesD_4__RhizobiaceaeD_5__Allorhizobium-Neorhizobium-Pararhizobium-Rhizobium__	0	0	0	0	0	0	0	0	0	0	0	4	0	0	0	0
D_0__BacteriaD_1__ProteobacteriaD_2__AlphaproteobacteriaD_3__RhizobialesD_4__RhizobiaceaeD_5__Falsochrobactrum__	0	8	0	0	0	0	0	0	0	0	0	0	0	0	0	0
D_0__BacteriaD_1__ProteobacteriaD_2__AlphaproteobacteriaD_3__RhizobialesD_4__RhizobiaceaeD_5__Ochrobactrum__	0	0	7	0	0	0	0	0	0	0	0	0	0	0	0	0
D_0__BacteriaD_1__ProteobacteriaD_2__AlphaproteobacteriaD_3__RhizobialesD_4__RhizobiaceaeD_5__PseudaminobacterD_6__uncultured_bacterium	0	0	0	0	0	0	0	0	0	0	0	0	0	0	7	0
D_0__BacteriaD_1__ProteobacteriaD_2__AlphaproteobacteriaD_3__RhizobialesD_4__Rhizobiaceae____	0	0	0	0	0	0	0	0	0	0	0	0	0	7	0	0
D_0__BacteriaD_1__ProteobacteriaD_2__AlphaproteobacteriaD_3__RhizobialesD_4__XanthobacteraceaeD_5__uncultured__	0	0	0	7	0	0	0	0	0	0	0	0	0	0	0	0
D_0__BacteriaD_1__ProteobacteriaD_2__AlphaproteobacteriaD_3__Rhizobiales______	0	0	0	0	0	0	0	6	0	0	0	0	0	0	0	0
D_0__BacteriaD_1__ProteobacteriaD_2__AlphaproteobacteriaD_3__RhodobacteralesD_4__RhodobacteraceaeD_5__Paracoccus__	0	0	0	0	0	0	0	0	2	0	0	0	0	0	0	0
D_0__BacteriaD_1__ProteobacteriaD_2__AlphaproteobacteriaD_3__RhodospirillalesD_4__unculturedD_5__gut_metagenomeD_6__gut_metagenome	0	0	0	22	69	0	28	0	0	0	0	0	0	0	4	0
D_0__BacteriaD_1__ProteobacteriaD_2__AlphaproteobacteriaD_3__RhodospirillalesD_4__unculturedD_5__uncultured_bacteriumD_6__uncultured_bacterium	0	0	1	0	4	12	0	2	0	0	10	0	0	0	0	0
D_0__BacteriaD_1__ProteobacteriaD_2__AlphaproteobacteriaD_3__RhodospirillalesD_4__unculturedD_5__uncultured_rumen_bacteriumD_6__uncultured_rumen_bacterium	36	47	10	4	66	49	0	0	0	7	0	0	0	85	0	0
D_0__BacteriaD_1__ProteobacteriaD_2__AlphaproteobacteriaD_3__RhodospirillalesD_4__unculturedD_5__unidentified_rumen_bacterium_RF32D_6__unidentified_rumen_bacterium_RF32	5	0	35	0	0	0	0	0	0	0	0	0	0	0	0	0
D_0__BacteriaD_1__ProteobacteriaD_2__AlphaproteobacteriaD_3__RhodospirillalesD_4__uncultured____	0	49	111	16	0	0	146	24	16	0	0	0	5	28	0	3
D_0__BacteriaD_1__ProteobacteriaD_2__AlphaproteobacteriaD_3__RickettsialesD_4__MitochondriaD_5__uncultured_rumen_bacteriumD_6__uncultured_rumen_bacterium	0	19	0	0	0	0	0	0	0	0	0	0	0	0	0	0
D_0__BacteriaD_1__ProteobacteriaD_2__AlphaproteobacteriaD_3__RickettsialesD_4__unculturedD_5__uncultured_rumen_bacteriumD_6__uncultured_rumen_bacterium	0	0	0	0	0	0	111	0	0	0	0	0	0	0	0	0
D_0__BacteriaD_1__ProteobacteriaD_2__AlphaproteobacteriaD_3__SphingomonadalesD_4__SphingomonadaceaeD_5__Sphingopyxis__	0	0	0	0	0	0	4	0	0	0	0	0	0	0	0	0
D_0__BacteriaD_1__ProteobacteriaD_2__DeltaproteobacteriaD_3__BradymonadalesD_4__uncultured_rumen_bacteriumD_5__uncultured_rumen_bacteriumD_6__uncultured_rumen_bacterium	0	0	0	0	0	0	4	0	0	0	0	0	2	0	0	0
D_0__BacteriaD_1__ProteobacteriaD_2__GammaproteobacteriaD_3__AeromonadalesD_4__SuccinivibrionaceaeD_5__RuminobacterD_6__uncultured_rumen_bacterium	0	0	0	0	19	0	0	0	0	0	0	0	0	0	0	0
D_0__BacteriaD_1__ProteobacteriaD_2__GammaproteobacteriaD_3__AeromonadalesD_4__SuccinivibrionaceaeD_5__Ruminobacter__	0	0	0	0	0	0	0	0	0	0	6	0	0	0	0	0
D_0__BacteriaD_1__ProteobacteriaD_2__GammaproteobacteriaD_3__AeromonadalesD_4__SuccinivibrionaceaeD_5__SuccinimonasD_6__uncultured_rumen_bacterium	0	0	0	0	0	0	0	0	0	0	0	0	0	0	27	0
D_0__BacteriaD_1__ProteobacteriaD_2__GammaproteobacteriaD_3__AeromonadalesD_4__SuccinivibrionaceaeD_5__SuccinivibrioD_6__Succinivibrio_dextrinosolvens	0	0	0	0	2	0	0	0	0	0	0	0	0	0	0	0
D_0__BacteriaD_1__ProteobacteriaD_2__GammaproteobacteriaD_3__AeromonadalesD_4__SuccinivibrionaceaeD_5__SuccinivibrioD_6__uncultured_Succinivibrio_sp.	0	0	0	0	2	0	0	0	0	0	0	0	0	0	0	0
D_0__BacteriaD_1__ProteobacteriaD_2__GammaproteobacteriaD_3__AeromonadalesD_4__SuccinivibrionaceaeD_5__SuccinivibrioD_6__uncultured_bacterium	0	14	0	23	701	0	0	0	0	29	0	21	0	0	0	0
D_0__BacteriaD_1__ProteobacteriaD_2__GammaproteobacteriaD_3__AeromonadalesD_4__SuccinivibrionaceaeD_5__SuccinivibrioD_6__uncultured_rumen_bacterium	4	0	0	0	31	73	0	0	0	0	0	0	0	0	24	68
D_0__BacteriaD_1__ProteobacteriaD_2__GammaproteobacteriaD_3__AeromonadalesD_4__SuccinivibrionaceaeD_5__Succinivibrio__	0	0	0	0	197	194	22	0	0	0	0	0	0	0	96	220
D_0__BacteriaD_1__ProteobacteriaD_2__GammaproteobacteriaD_3__AeromonadalesD_4__SuccinivibrionaceaeD_5__Succinivibrionaceae_UCG-001D_6__uncultured_bacterium	0	0	0	0	0	0	0	36	24	0	0	0	0	2	0	20
D_0__BacteriaD_1__ProteobacteriaD_2__GammaproteobacteriaD_3__AeromonadalesD_4__SuccinivibrionaceaeD_5__Succinivibrionaceae_UCG-002D_6__uncultured_bacterium	0	0	0	0	0	0	0	0	0	0	3	0	0	0	0	0
D_0__BacteriaD_1__ProteobacteriaD_2__GammaproteobacteriaD_3__AeromonadalesD_4__Succinivibrionaceae____	0	0	0	0	0	22	0	18	0	0	0	6	0	0	0	0
D_0__BacteriaD_1__ProteobacteriaD_2__GammaproteobacteriaD_3__BetaproteobacterialesD_4__BurkholderiaceaeD_5__SutterellaD_6__gut_metagenome	3	5	0	0	0	0	0	0	0	0	0	13	19	5	0	0
D_0__BacteriaD_1__ProteobacteriaD_2__GammaproteobacteriaD_3__BetaproteobacterialesD_4__BurkholderiaceaeD_5__Sutterella__	4	0	0	0	0	0	0	0	0	0	0	0	0	0	0	0
D_0__BacteriaD_1__ProteobacteriaD_2__GammaproteobacteriaD_3__XanthomonadalesD_4__Xanthomonadaceae____	0	0	2	0	0	0	0	0	0	0	0	0	0	0	0	0
D_0__BacteriaD_1__Proteobacteria__________	0	0	0	0	0	0	18	0	0	0	0	0	0	0	0	0
D_0__BacteriaD_1__SpirochaetesD_2__SpirochaetiaD_3__SpirochaetalesD_4__SpirochaetaceaeD_5__SphaerochaetaD_6__uncultured_bacterium	0	109	0	0	0	0	0	0	0	0	0	0	0	0	0	0
D_0__BacteriaD_1__SpirochaetesD_2__SpirochaetiaD_3__SpirochaetalesD_4__SpirochaetaceaeD_5__Treponema_2D_6__bacterium_MD2012	0	0	2	0	0	0	0	0	0	0	0	0	0	0	0	0
D_0__BacteriaD_1__SpirochaetesD_2__SpirochaetiaD_3__SpirochaetalesD_4__SpirochaetaceaeD_5__Treponema_2D_6__uncultured_bacterium	0	0	0	0	0	0	2	0	0	0	0	0	0	0	0	0
D_0__BacteriaD_1__SpirochaetesD_2__SpirochaetiaD_3__SpirochaetalesD_4__SpirochaetaceaeD_5__Treponema_2__	0	0	2	0	0	0	0	0	0	0	2	0	0	0	0	0
D_0__BacteriaD_1__SynergistetesD_2__SynergistiaD_3__SynergistalesD_4__SynergistaceaeD_5__FretibacteriumD_6__uncultured_rumen_bacterium	0	0	0	6	0	0	0	0	0	0	0	0	0	0	0	0
D_0__BacteriaD_1__SynergistetesD_2__SynergistiaD_3__SynergistalesD_4__SynergistaceaeD_5__PyramidobacterD_6__uncultured_bacterium	0	6	30	95	9	81	24	10	119	41	48	59	201	45	59	25
D_0__BacteriaD_1__SynergistetesD_2__SynergistiaD_3__SynergistalesD_4__SynergistaceaeD_5__PyramidobacterD_6__uncultured_rumen_bacterium	40	30	52	74	87	59	115	34	32	26	33	28	19	73	53	55
D_0__BacteriaD_1__SynergistetesD_2__SynergistiaD_3__SynergistalesD_4__Synergistaceae____	0	4	0	36	0	10	0	11	9	0	0	12	22	0	6	0
D_0__BacteriaD_1__TenericutesD_2__MollicutesD_3__AnaeroplasmatalesD_4__AnaeroplasmataceaeD_5__Anaeroplasma__	0	0	41	0	82	0	9	0	0	3	0	0	0	0	7	9
D_0__BacteriaD_1__VerrucomicrobiaD_2__VerrucomicrobiaeD_3__OpitutalesD_4__PuniceicoccaceaeD_5__Verruc-01D_6__Verrucomicrobia_bacterium_CG1_02_43_26	4	6	3	0	5	0	7	0	0	0	0	0	0	10	6	0
D_0__BacteriaD_1__WPS-2D_2__uncultured_rumen_bacteriumD_3__uncultured_rumen_bacteriumD_4__uncultured_rumen_bacteriumD_5__uncultured_rumen_bacteriumD_6__uncultured_rumen_bacterium	0	0	0	0	0	0	65	0	0	0	0	0	0	0	0	0
D_0__Bacteria____________	1	9	3	0	1	0	35	2	2	0	7	2	0	3	8	0

## Sheet: Bacteria_Kinsella
Supplementary Table 4: Abundance of archaea and bacteria ASVs identified for Angus, Charolais and Kinsella samples.
ASV	101	103	104	105	106	107	112	201	202	203	205	206	207	208	209	210
D_0__Bacteria	9782	10986	8367	9017	7527	6273	11114	9594	7974	7993	6852	8028	8885	9089	12775	11522
D_0__BacteriaD_1__Actinobacteria	154	146	89	197	57	127	114	148	103	242	87	69	170	63	126	121
D_0__BacteriaD_1__Armatimonadetes	0	9	0	0	3	0	0	0	0	0	0	0	0	0	0	0
D_0__BacteriaD_1__Bacteroidetes	2585	2779	2988	2147	2381	909	3872	2142	1928	880	1790	2775	2171	2675	3009	3368
D_0__BacteriaD_1__Chloroflexi	79	28	116	119	142	0	113	31	65	14	47	23	82	155	101	85
D_0__BacteriaD_1__Cyanobacteria	200	40	40	44	48	52	129	145	554	72	139	15	58	5	36	185
D_0__BacteriaD_1__Elusimicrobia	8	22	0	0	0	0	4	9	10	0	0	0	0	3	0	6
D_0__BacteriaD_1__Epsilonbacteraeota	11	0	0	0	0	0	0	0	0	7	0	0	0	0	0	0
D_0__BacteriaD_1__Fibrobacteres	1970	638	1582	740	724	485	2239	1768	1094	898	911	7	1735	1566	2190	628
D_0__BacteriaD_1__Firmicutes	4321	7009	3272	5615	3891	4005	4378	5194	3853	5742	3814	4832	4450	4370	7057	6673
D_0__BacteriaD_1__Fusobacteria	0	0	0	0	0	4	0	0	0	0	0	0	0	0	0	0
D_0__BacteriaD_1__Lentisphaerae	84	49	89	23	45	6	26	20	34	0	0	58	68	44	61	25
D_0__BacteriaD_1__Patescibacteria	0	0	3	5	0	0	0	0	0	0	0	65	4	0	7	17
D_0__BacteriaD_1__Planctomycetes	0	0	0	0	14	13	5	9	0	0	6	5	11	10	7	9
D_0__BacteriaD_1__Proteobacteria	260	87	108	39	60	600	158	81	199	50	35	67	73	134	105	287
D_0__BacteriaD_1__Spirochaetes	0	0	0	14	0	0	0	0	0	0	0	0	6	6	0	0
D_0__BacteriaD_1__Synergistetes	71	98	29	42	40	52	76	25	130	88	22	74	51	42	76	84
D_0__BacteriaD_1__Tenericutes	39	18	15	30	15	11	0	0	4	0	0	0	0	16	0	34
D_0__BacteriaD_1__Verrucomicrobia	0	0	0	0	11	0	0	18	0	0	0	34	4	0	0	0
D_0__BacteriaD_1__WPS-2	0	18	3	0	79	0	0	0	0	0	0	4	0	0	0	0
D_0__Bacteria__	0	45	33	2	17	9	0	4	0	0	1	0	2	0	0	0
D_0__BacteriaD_1__ActinobacteriaD_2__Actinobacteria	83	62	21	154	50	25	38	10	0	10	0	14	24	0	23	10
D_0__BacteriaD_1__ActinobacteriaD_2__Coriobacteriia	71	84	68	43	7	102	76	138	103	232	87	55	146	63	103	111
D_0__BacteriaD_1__ArmatimonadetesD_2__uncultured	0	9	0	0	3	0	0	0	0	0	0	0	0	0	0	0
D_0__BacteriaD_1__BacteroidetesD_2__Bacteroidia	2585	2779	2988	2147	2381	909	3872	2142	1928	880	1790	2775	2171	2675	3009	3368
D_0__BacteriaD_1__ChloroflexiD_2__Anaerolineae	79	28	116	119	142	0	113	31	65	14	47	23	82	155	101	85
D_0__BacteriaD_1__CyanobacteriaD_2__Melainabacteria	200	40	32	44	19	34	129	145	548	72	139	6	58	5	36	185
D_0__BacteriaD_1__CyanobacteriaD_2__Oxyphotobacteria	0	0	8	0	29	18	0	0	6	0	0	9	0	0	0	0
D_0__BacteriaD_1__ElusimicrobiaD_2__Elusimicrobia	0	0	0	0	0	0	4	9	10	0	0	0	0	0	0	0
D_0__BacteriaD_1__ElusimicrobiaD_2__Endomicrobia	8	22	0	0	0	0	0	0	0	0	0	0	0	3	0	6
D_0__BacteriaD_1__EpsilonbacteraeotaD_2__Campylobacteria	11	0	0	0	0	0	0	0	0	7	0	0	0	0	0	0
D_0__BacteriaD_1__FibrobacteresD_2__Fibrobacteria	1970	638	1582	740	724	485	2239	1768	1094	898	911	7	1735	1566	2190	628
D_0__BacteriaD_1__FirmicutesD_2__Clostridia	4154	6889	3164	5448	3818	3896	4282	5091	3744	5635	3761	4783	4346	4269	6951	6433
D_0__BacteriaD_1__FirmicutesD_2__Erysipelotrichia	167	109	99	167	73	107	94	91	109	107	30	49	103	96	106	236
D_0__BacteriaD_1__FirmicutesD_2__Negativicutes	0	10	9	0	0	2	2	12	0	0	23	0	1	5	0	4
D_0__BacteriaD_1__Firmicutes__	0	1	0	0	0	0	0	0	0	0	0	0	0	0	0	0
D_0__BacteriaD_1__FusobacteriaD_2__Fusobacteriia	0	0	0	0	0	4	0	0	0	0	0	0	0	0	0	0
D_0__BacteriaD_1__LentisphaeraeD_2__Lentisphaeria	62	38	51	15	36	6	26	12	34	0	0	48	61	39	46	25
D_0__BacteriaD_1__LentisphaeraeD_2__Oligosphaeria	22	11	38	8	9	0	0	8	0	0	0	10	7	5	15	0
D_0__BacteriaD_1__PatescibacteriaD_2__Gracilibacteria	0	0	0	0	0	0	0	0	0	0	0	0	0	0	0	5
D_0__BacteriaD_1__PatescibacteriaD_2__Saccharimonadia	0	0	3	5	0	0	0	0	0	0	0	65	4	0	7	12
D_0__BacteriaD_1__PlanctomycetesD_2__Planctomycetacia	0	0	0	0	14	13	5	9	0	0	6	5	11	10	7	9
D_0__BacteriaD_1__ProteobacteriaD_2__Alphaproteobacteria	260	44	108	22	47	588	148	48	179	15	35	16	70	122	62	273
D_0__BacteriaD_1__ProteobacteriaD_2__Gammaproteobacteria	0	43	0	17	13	12	10	33	20	35	0	51	3	12	43	14
D_0__BacteriaD_1__SpirochaetesD_2__Spirochaetia	0	0	0	14	0	0	0	0	0	0	0	0	6	6	0	0
D_0__BacteriaD_1__SynergistetesD_2__Synergistia	71	98	29	42	40	52	76	25	130	88	22	74	51	42	76	84
D_0__BacteriaD_1__TenericutesD_2__Mollicutes	39	18	15	30	15	11	0	0	4	0	0	0	0	16	0	34
D_0__BacteriaD_1__VerrucomicrobiaD_2__Verrucomicrobiae	0	0	0	0	11	0	0	18	0	0	0	34	4	0	0	0
D_0__BacteriaD_1__WPS-2D_2__Burkholderiales_bacterium_Beta_02	0	0	0	0	8	0	0	0	0	0	0	0	0	0	0	0
D_0__BacteriaD_1__WPS-2D_2__uncultured_rumen_bacterium	0	18	3	0	71	0	0	0	0	0	0	4	0	0	0	0
D_0__Bacteria____	0	45	33	2	17	9	0	4	0	0	1	0	2	0	0	0
D_0__BacteriaD_1__ActinobacteriaD_2__ActinobacteriaD_3__Corynebacteriales	0	0	0	0	0	0	0	5	0	0	0	0	0	0	3	0
D_0__BacteriaD_1__ActinobacteriaD_2__ActinobacteriaD_3__Glycomycetales	0	0	0	7	0	0	0	0	0	0	0	0	0	0	0	0
D_0__BacteriaD_1__ActinobacteriaD_2__ActinobacteriaD_3__Micrococcales	0	0	0	7	0	0	0	5	0	10	0	3	0	0	0	0
D_0__BacteriaD_1__ActinobacteriaD_2__ActinobacteriaD_3__Pseudonocardiales	40	56	21	104	45	22	27	0	0	0	0	11	24	0	20	10
D_0__BacteriaD_1__ActinobacteriaD_2__ActinobacteriaD_3__Streptomycetales	0	6	0	7	5	0	3	0	0	0	0	0	0	0	0	0
D_0__BacteriaD_1__ActinobacteriaD_2__ActinobacteriaD_3__Streptosporangiales	43	0	0	29	0	0	8	0	0	0	0	0	0	0	0	0
D_0__BacteriaD_1__ActinobacteriaD_2__Actinobacteria__	0	0	0	0	0	3	0	0	0	0	0	0	0	0	0	0
D_0__BacteriaD_1__ActinobacteriaD_2__CoriobacteriiaD_3__Coriobacteriales	71	84	68	43	7	102	76	138	103	232	87	55	146	63	103	111
D_0__BacteriaD_1__ArmatimonadetesD_2__unculturedD_3__uncultured_bacterium	0	9	0	0	0	0	0	0	0	0	0	0	0	0	0	0
D_0__BacteriaD_1__ArmatimonadetesD_2__uncultured__	0	0	0	0	3	0	0	0	0	0	0	0	0	0	0	0
D_0__BacteriaD_1__BacteroidetesD_2__BacteroidiaD_3__Bacteroidales	2540	2693	2973	2147	2381	909	3872	2140	1928	880	1790	2768	2127	2667	3009	3368
D_0__BacteriaD_1__BacteroidetesD_2__Bacteroidia__	45	86	15	0	0	0	0	2	0	0	0	7	44	8	0	0
D_0__BacteriaD_1__ChloroflexiD_2__AnaerolineaeD_3__Anaerolineales	79	28	116	119	142	0	113	31	65	14	47	23	82	155	101	85
D_0__BacteriaD_1__CyanobacteriaD_2__MelainabacteriaD_3__Gastranaerophilales	200	40	32	44	19	34	129	145	548	72	139	6	58	5	36	185
D_0__BacteriaD_1__CyanobacteriaD_2__OxyphotobacteriaD_3__Chloroplast	0	0	8	0	29	18	0	0	6	0	0	9	0	0	0	0
D_0__BacteriaD_1__ElusimicrobiaD_2__ElusimicrobiaD_3__Elusimicrobiales	0	0	0	0	0	0	4	9	10	0	0	0	0	0	0	0
D_0__BacteriaD_1__ElusimicrobiaD_2__EndomicrobiaD_3__Endomicrobiales	8	22	0	0	0	0	0	0	0	0	0	0	0	3	0	6
D_0__BacteriaD_1__EpsilonbacteraeotaD_2__CampylobacteriaD_3__Campylobacterales	11	0	0	0	0	0	0	0	0	7	0	0	0	0	0	0
D_0__BacteriaD_1__FibrobacteresD_2__FibrobacteriaD_3__Fibrobacterales	1970	638	1582	740	724	485	2239	1768	1094	898	911	7	1735	1566	2190	628
D_0__BacteriaD_1__FirmicutesD_2__ClostridiaD_3__Clostridiales	4154	6889	3164	5448	3818	3896	4282	5091	3744	5635	3761	4783	4346	4269	6951	6433
D_0__BacteriaD_1__FirmicutesD_2__ErysipelotrichiaD_3__Erysipelotrichales	167	109	99	167	73	107	94	91	109	107	30	49	103	96	106	236
D_0__BacteriaD_1__FirmicutesD_2__NegativicutesD_3__Selenomonadales	0	10	9	0	0	2	2	12	0	0	23	0	1	5	0	4
D_0__BacteriaD_1__Firmicutes____	0	1	0	0	0	0	0	0	0	0	0	0	0	0	0	0
D_0__BacteriaD_1__FusobacteriaD_2__FusobacteriiaD_3__Fusobacteriales	0	0	0	0	0	4	0	0	0	0	0	0	0	0	0	0
D_0__BacteriaD_1__LentisphaeraeD_2__LentisphaeriaD_3__Victivallales	62	38	51	15	36	6	26	12	34	0	0	48	61	39	46	25
D_0__BacteriaD_1__LentisphaeraeD_2__OligosphaeriaD_3__Oligosphaerales	22	11	38	8	9	0	0	8	0	0	0	10	7	5	15	0
D_0__BacteriaD_1__PatescibacteriaD_2__GracilibacteriaD_3__Absconditabacteriales_(SR1)	0	0	0	0	0	0	0	0	0	0	0	0	0	0	0	5
D_0__BacteriaD_1__PatescibacteriaD_2__SaccharimonadiaD_3__Saccharimonadales	0	0	3	5	0	0	0	0	0	0	0	65	4	0	7	12
D_0__BacteriaD_1__PlanctomycetesD_2__PlanctomycetaciaD_3__Pirellulales	0	0	0	0	14	13	5	9	0	0	6	5	11	10	7	9
D_0__BacteriaD_1__ProteobacteriaD_2__AlphaproteobacteriaD_3__Acetobacterales	0	0	0	0	0	0	0	0	0	0	0	0	0	0	3	0
D_0__BacteriaD_1__ProteobacteriaD_2__AlphaproteobacteriaD_3__Paracaedibacterales	0	7	0	0	0	0	0	0	0	0	0	0	2	0	0	0
D_0__BacteriaD_1__ProteobacteriaD_2__AlphaproteobacteriaD_3__Reyranellales	0	0	3	0	0	0	0	0	0	0	0	0	0	0	0	0
D_0__BacteriaD_1__ProteobacteriaD_2__AlphaproteobacteriaD_3__Rhizobiales	8	0	0	8	0	0	0	4	0	0	2	0	0	0	4	0
D_0__BacteriaD_1__ProteobacteriaD_2__AlphaproteobacteriaD_3__Rhodospirillales	252	37	89	3	47	588	141	44	179	15	33	16	68	33	24	273
D_0__BacteriaD_1__ProteobacteriaD_2__AlphaproteobacteriaD_3__Rickettsiales	0	0	16	11	0	0	7	0	0	0	0	0	0	89	31	0
D_0__BacteriaD_1__ProteobacteriaD_2__GammaproteobacteriaD_3__Aeromonadales	0	32	0	0	13	12	10	33	11	13	0	45	3	6	43	14
D_0__BacteriaD_1__ProteobacteriaD_2__GammaproteobacteriaD_3__Betaproteobacteriales	0	11	0	17	0	0	0	0	9	22	0	6	0	6	0	0
D_0__BacteriaD_1__SpirochaetesD_2__SpirochaetiaD_3__Spirochaetales	0	0	0	14	0	0	0	0	0	0	0	0	6	6	0	0
D_0__BacteriaD_1__SynergistetesD_2__SynergistiaD_3__Synergistales	71	98	29	42	40	52	76	25	130	88	22	74	51	42	76	84
D_0__BacteriaD_1__TenericutesD_2__MollicutesD_3__Anaeroplasmatales	39	18	15	30	15	11	0	0	4	0	0	0	0	16	0	34
D_0__BacteriaD_1__VerrucomicrobiaD_2__VerrucomicrobiaeD_3__Opitutales	0	0	0	0	11	0	0	18	0	0	0	34	4	0	0	0
D_0__BacteriaD_1__WPS-2D_2__Burkholderiales_bacterium_Beta_02D_3__Burkholderiales_bacterium_Beta_02	0	0	0	0	8	0	0	0	0	0	0	0	0	0	0	0
D_0__BacteriaD_1__WPS-2D_2__uncultured_rumen_bacteriumD_3__uncultured_rumen_bacterium	0	18	3	0	71	0	0	0	0	0	0	4	0	0	0	0
D_0__Bacteria______	0	45	33	2	17	9	0	4	0	0	1	0	2	0	0	0
D_0__BacteriaD_1__ActinobacteriaD_2__ActinobacteriaD_3__CorynebacterialesD_4__Corynebacteriaceae	0	0	0	0	0	0	0	5	0	0	0	0	0	0	3	0
D_0__BacteriaD_1__ActinobacteriaD_2__ActinobacteriaD_3__GlycomycetalesD_4__Glycomycetaceae	0	0	0	7	0	0	0	0	0	0	0	0	0	0	0	0
D_0__BacteriaD_1__ActinobacteriaD_2__ActinobacteriaD_3__MicrococcalesD_4__Brevibacteriaceae	0	0	0	7	0	0	0	0	0	0	0	0	0	0	0	0
D_0__BacteriaD_1__ActinobacteriaD_2__ActinobacteriaD_3__MicrococcalesD_4__Microbacteriaceae	0	0	0	0	0	0	0	0	0	10	0	3	0	0	0	0
D_0__BacteriaD_1__ActinobacteriaD_2__ActinobacteriaD_3__MicrococcalesD_4__Micrococcaceae	0	0	0	0	0	0	0	5	0	0	0	0	0	0	0	0
D_0__BacteriaD_1__ActinobacteriaD_2__ActinobacteriaD_3__PseudonocardialesD_4__Pseudonocardiaceae	40	56	21	104	45	22	27	0	0	0	0	11	24	0	20	10
D_0__BacteriaD_1__ActinobacteriaD_2__ActinobacteriaD_3__StreptomycetalesD_4__Streptomycetaceae	0	6	0	7	5	0	3	0	0	0	0	0	0	0	0	0
D_0__BacteriaD_1__ActinobacteriaD_2__ActinobacteriaD_3__StreptosporangialesD_4__Nocardiopsaceae	43	0	0	29	0	0	8	0	0	0	0	0	0	0	0	0
D_0__BacteriaD_1__ActinobacteriaD_2__Actinobacteria____	0	0	0	0	0	3	0	0	0	0	0	0	0	0	0	0
D_0__BacteriaD_1__ActinobacteriaD_2__CoriobacteriiaD_3__CoriobacterialesD_4__Atopobiaceae	46	71	50	32	7	92	39	117	81	187	52	41	113	49	57	83
D_0__BacteriaD_1__ActinobacteriaD_2__CoriobacteriiaD_3__CoriobacterialesD_4__Eggerthellaceae	17	13	18	3	0	10	30	15	12	31	27	10	28	14	36	23
D_0__BacteriaD_1__ActinobacteriaD_2__CoriobacteriiaD_3__CoriobacterialesD_4__uncultured	8	0	0	8	0	0	7	6	10	8	8	4	5	0	10	5
D_0__BacteriaD_1__ActinobacteriaD_2__CoriobacteriiaD_3__Coriobacteriales__	0	0	0	0	0	0	0	0	0	6	0	0	0	0	0	0
D_0__BacteriaD_1__ArmatimonadetesD_2__unculturedD_3__uncultured_bacteriumD_4__uncultured_bacterium	0	9	0	0	0	0	0	0	0	0	0	0	0	0	0	0
D_0__BacteriaD_1__ArmatimonadetesD_2__uncultured____	0	0	0	0	3	0	0	0	0	0	0	0	0	0	0	0
D_0__BacteriaD_1__BacteroidetesD_2__BacteroidiaD_3__BacteroidalesD_4__Bacteroidales_RF16_group	28	97	4	58	24	15	40	23	23	29	19	27	17	23	55	62
D_0__BacteriaD_1__BacteroidetesD_2__BacteroidiaD_3__BacteroidalesD_4__Bacteroidales_UCG-001	86	70	115	201	116	10	683	54	0	14	230	101	366	274	410	118
D_0__BacteriaD_1__BacteroidetesD_2__BacteroidiaD_3__BacteroidalesD_4__Bacteroidetes_BD2-2	0	0	0	28	0	0	6	0	0	0	0	0	0	9	0	0
D_0__BacteriaD_1__BacteroidetesD_2__BacteroidiaD_3__BacteroidalesD_4__F082	261	742	212	180	140	356	118	153	149	114	101	185	401	650	260	289
D_0__BacteriaD_1__BacteroidetesD_2__BacteroidiaD_3__BacteroidalesD_4__Marinifilaceae	0	79	0	40	0	0	0	0	0	0	0	0	0	2	0	0
D_0__BacteriaD_1__BacteroidetesD_2__BacteroidiaD_3__BacteroidalesD_4__Marinilabiliaceae	0	0	0	0	0	0	7	0	0	0	0	0	0	0	0	0
D_0__BacteriaD_1__BacteroidetesD_2__BacteroidiaD_3__BacteroidalesD_4__Muribaculaceae	1004	731	1841	708	1410	86	1245	1081	967	12	361	1564	346	617	1044	1293
D_0__BacteriaD_1__BacteroidetesD_2__BacteroidiaD_3__BacteroidalesD_4__Prevotellaceae	82	124	135	36	132	74	191	158	324	201	446	98	214	86	297	284
D_0__BacteriaD_1__BacteroidetesD_2__BacteroidiaD_3__BacteroidalesD_4__RH-aaj90h05	0	0	0	0	0	0	0	2	0	0	0	0	0	0	0	0
D_0__BacteriaD_1__BacteroidetesD_2__BacteroidiaD_3__BacteroidalesD_4__Rikenellaceae	833	640	515	573	354	293	832	506	389	390	429	669	658	746	648	973
D_0__BacteriaD_1__BacteroidetesD_2__BacteroidiaD_3__BacteroidalesD_4__p-251-o5	27	14	8	13	34	33	93	6	0	2	0	10	63	34	17	32
D_0__BacteriaD_1__BacteroidetesD_2__BacteroidiaD_3__Bacteroidales__	219	196	143	310	171	42	657	157	76	118	204	114	62	226	278	317
D_0__BacteriaD_1__BacteroidetesD_2__Bacteroidia____	45	86	15	0	0	0	0	2	0	0	0	7	44	8	0	0
D_0__BacteriaD_1__ChloroflexiD_2__AnaerolineaeD_3__AnaerolinealesD_4__Anaerolineaceae	79	28	116	119	142	0	113	31	65	14	47	23	82	155	101	85
D_0__BacteriaD_1__CyanobacteriaD_2__MelainabacteriaD_3__GastranaerophilalesD_4__uncultured_bacterium	97	34	14	11	7	20	22	67	139	0	37	6	12	0	20	22
D_0__BacteriaD_1__CyanobacteriaD_2__MelainabacteriaD_3__GastranaerophilalesD_4__uncultured_rumen_bacterium	11	0	8	26	10	0	95	42	23	5	34	0	20	5	13	88
D_0__BacteriaD_1__CyanobacteriaD_2__MelainabacteriaD_3__Gastranaerophilales__	92	6	10	7	2	14	12	36	386	67	68	0	26	0	3	75
D_0__BacteriaD_1__CyanobacteriaD_2__OxyphotobacteriaD_3__Chloroplast__	0	0	8	0	29	18	0	0	6	0	0	9	0	0	0	0
D_0__BacteriaD_1__ElusimicrobiaD_2__ElusimicrobiaD_3__ElusimicrobialesD_4__Elusimicrobiaceae	0	0	0	0	0	0	4	9	10	0	0	0	0	0	0	0
D_0__BacteriaD_1__ElusimicrobiaD_2__EndomicrobiaD_3__EndomicrobialesD_4__Endomicrobiaceae	8	22	0	0	0	0	0	0	0	0	0	0	0	3	0	6
D_0__BacteriaD_1__EpsilonbacteraeotaD_2__CampylobacteriaD_3__CampylobacteralesD_4__Campylobacteraceae	11	0	0	0	0	0	0	0	0	7	0	0	0	0	0	0
D_0__BacteriaD_1__FibrobacteresD_2__FibrobacteriaD_3__FibrobacteralesD_4__Fibrobacteraceae	1970	638	1582	740	724	485	2239	1768	1094	898	911	7	1735	1566	2190	628
D_0__BacteriaD_1__FirmicutesD_2__ClostridiaD_3__ClostridialesD_4__Christensenellaceae	376	2472	265	1144	802	233	627	326	209	185	236	506	341	671	588	484
D_0__BacteriaD_1__FirmicutesD_2__ClostridiaD_3__ClostridialesD_4__Clostridiaceae_1	0	0	0	0	0	118	0	0	0	0	0	0	11	0	0	0
D_0__BacteriaD_1__FirmicutesD_2__ClostridiaD_3__ClostridialesD_4__Clostridiales_vadinBB60_group	36	17	23	18	0	10	7	29	2	6	4	21	23	32	0	45
D_0__BacteriaD_1__FirmicutesD_2__ClostridiaD_3__ClostridialesD_4__Defluviitaleaceae	24	57	21	36	0	0	6	0	21	9	8	15	12	12	41	41
D_0__BacteriaD_1__FirmicutesD_2__ClostridiaD_3__ClostridialesD_4__Eubacteriaceae	0	0	0	0	0	3	0	0	0	17	0	0	0	14	6	14
D_0__BacteriaD_1__FirmicutesD_2__ClostridiaD_3__ClostridialesD_4__Family_XIII	312	268	238	211	303	112	229	209	257	312	143	374	255	387	400	388
D_0__BacteriaD_1__FirmicutesD_2__ClostridiaD_3__ClostridialesD_4__Lachnospiraceae	881	1117	703	1176	607	720	1184	1146	693	1377	1322	791	1032	845	1843	1141
D_0__BacteriaD_1__FirmicutesD_2__ClostridiaD_3__ClostridialesD_4__Ruminococcaceae	2513	2944	1914	2844	2079	2699	2188	3380	2554	3729	2030	3057	2650	2284	4050	4300
D_0__BacteriaD_1__FirmicutesD_2__ClostridiaD_3__Clostridiales__	12	14	0	19	27	1	41	1	8	0	18	19	22	24	23	20
D_0__BacteriaD_1__FirmicutesD_2__ErysipelotrichiaD_3__ErysipelotrichalesD_4__Erysipelotrichaceae	167	109	99	167	73	107	94	91	109	107	30	49	103	96	106	236
D_0__BacteriaD_1__FirmicutesD_2__NegativicutesD_3__SelenomonadalesD_4__Acidaminococcaceae	0	10	9	0	0	2	2	9	0	0	20	0	0	0	0	4
D_0__BacteriaD_1__FirmicutesD_2__NegativicutesD_3__SelenomonadalesD_4__Veillonellaceae	0	0	0	0	0	0	0	3	0	0	3	0	1	5	0	0
D_0__BacteriaD_1__Firmicutes______	0	1	0	0	0	0	0	0	0	0	0	0	0	0	0	0
D_0__BacteriaD_1__FusobacteriaD_2__FusobacteriiaD_3__FusobacterialesD_4__Fusobacteriaceae	0	0	0	0	0	4	0	0	0	0	0	0	0	0	0	0
D_0__BacteriaD_1__LentisphaeraeD_2__LentisphaeriaD_3__VictivallalesD_4__Victivallaceae	9	15	0	0	0	0	0	0	0	0	0	0	0	5	0	0
D_0__BacteriaD_1__LentisphaeraeD_2__LentisphaeriaD_3__VictivallalesD_4__vadinBE97	53	23	51	15	36	6	26	12	34	0	0	48	61	34	46	25
D_0__BacteriaD_1__LentisphaeraeD_2__OligosphaeriaD_3__OligosphaeralesD_4__Oligosphaeraceae	22	11	38	8	9	0	0	8	0	0	0	10	7	5	15	0
D_0__BacteriaD_1__PatescibacteriaD_2__GracilibacteriaD_3__Absconditabacteriales_(SR1)D_4__uncultured_rumen_bacterium	0	0	0	0	0	0	0	0	0	0	0	0	0	0	0	5
D_0__BacteriaD_1__PatescibacteriaD_2__SaccharimonadiaD_3__SaccharimonadalesD_4__Saccharimonadaceae	0	0	3	5	0	0	0	0	0	0	0	65	4	0	7	12
D_0__BacteriaD_1__PlanctomycetesD_2__PlanctomycetaciaD_3__PirellulalesD_4__Pirellulaceae	0	0	0	0	14	13	5	9	0	0	6	5	11	10	7	9
D_0__BacteriaD_1__ProteobacteriaD_2__AlphaproteobacteriaD_3__AcetobacteralesD_4__Acetobacteraceae	0	0	0	0	0	0	0	0	0	0	0	0	0	0	3	0
D_0__BacteriaD_1__ProteobacteriaD_2__AlphaproteobacteriaD_3__ParacaedibacteralesD_4__Paracaedibacteraceae	0	7	0	0	0	0	0	0	0	0	0	0	2	0	0	0
D_0__BacteriaD_1__ProteobacteriaD_2__AlphaproteobacteriaD_3__ReyranellalesD_4__Reyranellaceae	0	0	3	0	0	0	0	0	0	0	0	0	0	0	0	0
D_0__BacteriaD_1__ProteobacteriaD_2__AlphaproteobacteriaD_3__RhizobialesD_4__Devosiaceae	8	0	0	0	0	0	0	0	0	0	0	0	0	0	0	0
D_0__BacteriaD_1__ProteobacteriaD_2__AlphaproteobacteriaD_3__RhizobialesD_4__Rhizobiaceae	0	0	0	0	0	0	0	4	0	0	2	0	0	0	0	0
D_0__BacteriaD_1__ProteobacteriaD_2__AlphaproteobacteriaD_3__RhizobialesD_4__Xanthobacteraceae	0	0	0	8	0	0	0	0	0	0	0	0	0	0	0	0
D_0__BacteriaD_1__ProteobacteriaD_2__AlphaproteobacteriaD_3__RhizobialesD_4__uncultured	0	0	0	0	0	0	0	0	0	0	0	0	0	0	4	0
D_0__BacteriaD_1__ProteobacteriaD_2__AlphaproteobacteriaD_3__RhodospirillalesD_4__uncultured	252	37	89	3	47	588	141	44	179	15	33	16	68	33	24	273
D_0__BacteriaD_1__ProteobacteriaD_2__AlphaproteobacteriaD_3__RickettsialesD_4__uncultured	0	0	16	11	0	0	7	0	0	0	0	0	0	89	31	0
D_0__BacteriaD_1__ProteobacteriaD_2__GammaproteobacteriaD_3__AeromonadalesD_4__Succinivibrionaceae	0	32	0	0	13	12	10	33	11	13	0	45	3	6	43	14
D_0__BacteriaD_1__ProteobacteriaD_2__GammaproteobacteriaD_3__BetaproteobacterialesD_4__Burkholderiaceae	0	11	0	17	0	0	0	0	9	22	0	6	0	6	0	0
D_0__BacteriaD_1__SpirochaetesD_2__SpirochaetiaD_3__SpirochaetalesD_4__Spirochaetaceae	0	0	0	14	0	0	0	0	0	0	0	0	6	6	0	0
D_0__BacteriaD_1__SynergistetesD_2__SynergistiaD_3__SynergistalesD_4__Synergistaceae	71	98	29	42	40	52	76	25	130	88	22	74	51	42	76	84
D_0__BacteriaD_1__TenericutesD_2__MollicutesD_3__AnaeroplasmatalesD_4__Anaeroplasmataceae	39	18	15	30	15	11	0	0	4	0	0	0	0	16	0	34
D_0__BacteriaD_1__VerrucomicrobiaD_2__VerrucomicrobiaeD_3__OpitutalesD_4__Puniceicoccaceae	0	0	0	0	11	0	0	18	0	0	0	34	4	0	0	0
D_0__BacteriaD_1__WPS-2D_2__Burkholderiales_bacterium_Beta_02D_3__Burkholderiales_bacterium_Beta_02D_4__Burkholderiales_bacterium_Beta_02	0	0	0	0	8	0	0	0	0	0	0	0	0	0	0	0
D_0__BacteriaD_1__WPS-2D_2__uncultured_rumen_bacteriumD_3__uncultured_rumen_bacteriumD_4__uncultured_rumen_bacterium	0	18	3	0	71	0	0	0	0	0	0	4	0	0	0	0
D_0__Bacteria________	0	45	33	2	17	9	0	4	0	0	1	0	2	0	0	0
D_0__BacteriaD_1__ActinobacteriaD_2__ActinobacteriaD_3__CorynebacterialesD_4__CorynebacteriaceaeD_5__Corynebacterium_1	0	0	0	0	0	0	0	5	0	0	0	0	0	0	3	0
D_0__BacteriaD_1__ActinobacteriaD_2__ActinobacteriaD_3__GlycomycetalesD_4__GlycomycetaceaeD_5__Glycomyces	0	0	0	7	0	0	0	0	0	0	0	0	0	0	0	0
D_0__BacteriaD_1__ActinobacteriaD_2__ActinobacteriaD_3__MicrococcalesD_4__BrevibacteriaceaeD_5__Brevibacterium	0	0	0	7	0	0	0	0	0	0	0	0	0	0	0	0
D_0__BacteriaD_1__ActinobacteriaD_2__ActinobacteriaD_3__MicrococcalesD_4__Microbacteriaceae__	0	0	0	0	0	0	0	0	0	10	0	3	0	0	0	0
D_0__BacteriaD_1__ActinobacteriaD_2__ActinobacteriaD_3__MicrococcalesD_4__MicrococcaceaeD_5__Kocuria	0	0	0	0	0	0	0	5	0	0	0	0	0	0	0	0
D_0__BacteriaD_1__ActinobacteriaD_2__ActinobacteriaD_3__PseudonocardialesD_4__PseudonocardiaceaeD_5__Saccharomonospora	0	0	2	8	9	0	7	0	0	0	0	7	0	0	5	0
D_0__BacteriaD_1__ActinobacteriaD_2__ActinobacteriaD_3__PseudonocardialesD_4__PseudonocardiaceaeD_5__Saccharopolyspora	40	56	19	96	36	22	20	0	0	0	0	4	24	0	15	10
D_0__BacteriaD_1__ActinobacteriaD_2__ActinobacteriaD_3__StreptomycetalesD_4__StreptomycetaceaeD_5__Streptomyces	0	6	0	7	5	0	3	0	0	0	0	0	0	0	0	0
D_0__BacteriaD_1__ActinobacteriaD_2__ActinobacteriaD_3__StreptosporangialesD_4__NocardiopsaceaeD_5__Nocardiopsis	21	0	0	0	0	0	0	0	0	0	0	0	0	0	0	0
D_0__BacteriaD_1__ActinobacteriaD_2__ActinobacteriaD_3__StreptosporangialesD_4__Nocardiopsaceae__	22	0	0	29	0	0	8	0	0	0	0	0	0	0	0	0
D_0__BacteriaD_1__ActinobacteriaD_2__Actinobacteria______	0	0	0	0	0	3	0	0	0	0	0	0	0	0	0	0
D_0__BacteriaD_1__ActinobacteriaD_2__CoriobacteriiaD_3__CoriobacterialesD_4__AtopobiaceaeD_5__Atopobium	0	17	0	0	0	0	10	13	0	0	0	0	38	17	0	0
D_0__BacteriaD_1__ActinobacteriaD_2__CoriobacteriiaD_3__CoriobacterialesD_4__AtopobiaceaeD_5__Coriobacteriaceae_UCG-003	0	11	0	0	0	0	0	11	0	0	0	0	0	0	11	0
D_0__BacteriaD_1__ActinobacteriaD_2__CoriobacteriiaD_3__CoriobacterialesD_4__AtopobiaceaeD_5__Olsenella	38	41	35	28	0	92	0	93	81	187	52	16	64	10	43	61
D_0__BacteriaD_1__ActinobacteriaD_2__CoriobacteriiaD_3__CoriobacterialesD_4__AtopobiaceaeD_5__uncultured	0	0	2	4	0	0	0	0	0	0	0	6	3	4	3	0
D_0__BacteriaD_1__ActinobacteriaD_2__CoriobacteriiaD_3__CoriobacterialesD_4__Atopobiaceae__	8	2	13	0	7	0	29	0	0	0	0	19	8	18	0	22
D_0__BacteriaD_1__ActinobacteriaD_2__CoriobacteriiaD_3__CoriobacterialesD_4__EggerthellaceaeD_5__DNF00809	7	4	4	0	0	4	10	0	0	0	8	10	0	0	16	0
D_0__BacteriaD_1__ActinobacteriaD_2__CoriobacteriiaD_3__CoriobacterialesD_4__EggerthellaceaeD_5__Enterorhabdus	0	0	0	0	0	0	0	0	0	0	0	0	7	0	0	0
D_0__BacteriaD_1__ActinobacteriaD_2__CoriobacteriiaD_3__CoriobacterialesD_4__EggerthellaceaeD_5__uncultured	10	9	6	3	0	6	14	9	12	12	9	0	11	8	17	13
D_0__BacteriaD_1__ActinobacteriaD_2__CoriobacteriiaD_3__CoriobacterialesD_4__Eggerthellaceae__	0	0	8	0	0	0	6	6	0	19	10	0	10	6	3	10
D_0__BacteriaD_1__ActinobacteriaD_2__CoriobacteriiaD_3__CoriobacterialesD_4__unculturedD_5__uncultured_bacterium	8	0	0	8	0	0	7	6	10	8	8	4	5	0	10	5
D_0__BacteriaD_1__ActinobacteriaD_2__CoriobacteriiaD_3__Coriobacteriales____	0	0	0	0	0	0	0	0	0	6	0	0	0	0	0	0
D_0__BacteriaD_1__ArmatimonadetesD_2__unculturedD_3__uncultured_bacteriumD_4__uncultured_bacteriumD_5__uncultured_bacterium	0	9	0	0	0	0	0	0	0	0	0	0	0	0	0	0
D_0__BacteriaD_1__ArmatimonadetesD_2__uncultured______	0	0	0	0	3	0	0	0	0	0	0	0	0	0	0	0
D_0__BacteriaD_1__BacteroidetesD_2__BacteroidiaD_3__BacteroidalesD_4__Bacteroidales_RF16_groupD_5__uncultured_bacterium	6	56	0	0	0	0	0	0	13	0	0	2	17	0	3	22
D_0__BacteriaD_1__BacteroidetesD_2__BacteroidiaD_3__BacteroidalesD_4__Bacteroidales_RF16_groupD_5__uncultured_rumen_bacterium	22	31	4	58	24	15	25	16	10	29	16	25	0	23	52	40
D_0__BacteriaD_1__BacteroidetesD_2__BacteroidiaD_3__BacteroidalesD_4__Bacteroidales_RF16_groupD_5__unidentified_rumen_bacterium_RFN41	0	10	0	0	0	0	15	0	0	0	0	0	0	0	0	0
D_0__BacteriaD_1__BacteroidetesD_2__BacteroidiaD_3__BacteroidalesD_4__Bacteroidales_RF16_group__	0	0	0	0	0	0	0	7	0	0	3	0	0	0	0	0
D_0__BacteriaD_1__BacteroidetesD_2__BacteroidiaD_3__BacteroidalesD_4__Bacteroidales_UCG-001D_5__uncultured_rumen_bacterium	86	70	115	201	116	10	683	54	0	14	230	101	366	274	410	118
D_0__BacteriaD_1__BacteroidetesD_2__BacteroidiaD_3__BacteroidalesD_4__Bacteroidetes_BD2-2D_5__uncultured_rumen_bacterium	0	0	0	28	0	0	6	0	0	0	0	0	0	9	0	0
D_0__BacteriaD_1__BacteroidetesD_2__BacteroidiaD_3__BacteroidalesD_4__F082D_5__uncultured_bacterium	0	677	0	49	0	11	35	20	6	21	0	43	22	128	43	12
D_0__BacteriaD_1__BacteroidetesD_2__BacteroidiaD_3__BacteroidalesD_4__F082D_5__uncultured_rumen_bacterium	261	65	212	99	140	345	83	131	143	93	101	142	379	512	205	277
D_0__BacteriaD_1__BacteroidetesD_2__BacteroidiaD_3__BacteroidalesD_4__F082__	0	0	0	32	0	0	0	2	0	0	0	0	0	10	12	0
D_0__BacteriaD_1__BacteroidetesD_2__BacteroidiaD_3__BacteroidalesD_4__MarinifilaceaeD_5__uncultured	0	79	0	40	0	0	0	0	0	0	0	0	0	2	0	0
D_0__BacteriaD_1__BacteroidetesD_2__BacteroidiaD_3__BacteroidalesD_4__MarinilabiliaceaeD_5__uncultured	0	0	0	0	0	0	7	0	0	0	0	0	0	0	0	0
D_0__BacteriaD_1__BacteroidetesD_2__BacteroidiaD_3__BacteroidalesD_4__MuribaculaceaeD_5__uncultured_bacterium	34	0	38	31	9	0	27	58	0	0	86	39	49	14	36	24
D_0__BacteriaD_1__BacteroidetesD_2__BacteroidiaD_3__BacteroidalesD_4__MuribaculaceaeD_5__uncultured_rumen_bacterium	916	731	1631	668	1387	31	1182	933	963	2	201	1357	227	576	965	1049
D_0__BacteriaD_1__BacteroidetesD_2__BacteroidiaD_3__BacteroidalesD_4__Muribaculaceae__	54	0	172	9	14	55	36	90	4	10	74	168	70	27	43	220
D_0__BacteriaD_1__BacteroidetesD_2__BacteroidiaD_3__BacteroidalesD_4__PrevotellaceaeD_5__Alloprevotella	0	0	0	0	0	2	0	0	0	0	0	0	0	0	0	0
D_0__BacteriaD_1__BacteroidetesD_2__BacteroidiaD_3__BacteroidalesD_4__PrevotellaceaeD_5__Paraprevotella	0	0	0	0	0	0	8	0	0	0	0	0	0	16	9	0
D_0__BacteriaD_1__BacteroidetesD_2__BacteroidiaD_3__BacteroidalesD_4__PrevotellaceaeD_5__Prevotella_1	3	4	10	0	14	0	0	15	0	0	8	5	11	0	9	0
D_0__BacteriaD_1__BacteroidetesD_2__BacteroidiaD_3__BacteroidalesD_4__PrevotellaceaeD_5__Prevotella_9	6	6	6	3	17	0	11	14	0	0	3	10	1	0	9	5
D_0__BacteriaD_1__BacteroidetesD_2__BacteroidiaD_3__BacteroidalesD_4__PrevotellaceaeD_5__Prevotellaceae_Ga6A1_group	0	0	0	0	0	0	0	0	0	0	0	0	2	0	0	0
D_0__BacteriaD_1__BacteroidetesD_2__BacteroidiaD_3__BacteroidalesD_4__PrevotellaceaeD_5__Prevotellaceae_UCG-001	72	112	117	28	86	59	170	129	324	199	422	59	199	70	250	277
D_0__BacteriaD_1__BacteroidetesD_2__BacteroidiaD_3__BacteroidalesD_4__PrevotellaceaeD_5__Prevotellaceae_UCG-004	0	0	0	5	10	13	0	0	0	0	6	24	0	0	17	0
D_0__BacteriaD_1__BacteroidetesD_2__BacteroidiaD_3__BacteroidalesD_4__Prevotellaceae__	1	2	2	0	5	0	2	0	0	2	7	0	1	0	3	2
D_0__BacteriaD_1__BacteroidetesD_2__BacteroidiaD_3__BacteroidalesD_4__RH-aaj90h05D_5__uncultured_bacterium	0	0	0	0	0	0	0	2	0	0	0	0	0	0	0	0
D_0__BacteriaD_1__BacteroidetesD_2__BacteroidiaD_3__BacteroidalesD_4__RikenellaceaeD_5__Rikenellaceae_RC9_gut_group	833	613	515	573	348	293	832	506	389	390	429	669	658	742	648	973
D_0__BacteriaD_1__BacteroidetesD_2__BacteroidiaD_3__BacteroidalesD_4__RikenellaceaeD_5__hoa5-07d05_gut_group	0	27	0	0	6	0	0	0	0	0	0	0	0	4	0	0
D_0__BacteriaD_1__BacteroidetesD_2__BacteroidiaD_3__BacteroidalesD_4__p-251-o5D_5__uncultured_Bacteroidales_bacterium	0	8	0	0	0	0	0	0	0	2	0	0	0	0	0	0
D_0__BacteriaD_1__BacteroidetesD_2__BacteroidiaD_3__BacteroidalesD_4__p-251-o5D_5__uncultured_bacterium	12	0	0	7	0	0	68	0	0	0	0	0	0	12	0	0
D_0__BacteriaD_1__BacteroidetesD_2__BacteroidiaD_3__BacteroidalesD_4__p-251-o5D_5__uncultured_rumen_bacterium	15	6	8	6	8	15	25	6	0	0	0	10	63	22	17	26
D_0__BacteriaD_1__BacteroidetesD_2__BacteroidiaD_3__BacteroidalesD_4__p-251-o5__	0	0	0	0	26	18	0	0	0	0	0	0	0	0	0	6
D_0__BacteriaD_1__BacteroidetesD_2__BacteroidiaD_3__Bacteroidales____	219	196	143	310	171	42	657	157	76	118	204	114	62	226	278	317
D_0__BacteriaD_1__BacteroidetesD_2__Bacteroidia______	45	86	15	0	0	0	0	2	0	0	0	7	44	8	0	0
D_0__BacteriaD_1__ChloroflexiD_2__AnaerolineaeD_3__AnaerolinealesD_4__AnaerolineaceaeD_5__Flexilinea	79	28	116	119	142	0	113	31	65	14	47	23	82	155	101	85
D_0__BacteriaD_1__CyanobacteriaD_2__MelainabacteriaD_3__GastranaerophilalesD_4__uncultured_bacteriumD_5__uncultured_bacterium	97	34	14	11	7	20	22	67	139	0	37	6	12	0	20	22
D_0__BacteriaD_1__CyanobacteriaD_2__MelainabacteriaD_3__GastranaerophilalesD_4__uncultured_rumen_bacteriumD_5__uncultured_rumen_bacterium	11	0	8	26	10	0	95	42	23	5	34	0	20	5	13	88
D_0__BacteriaD_1__CyanobacteriaD_2__MelainabacteriaD_3__Gastranaerophilales____	92	6	10	7	2	14	12	36	386	67	68	0	26	0	3	75
D_0__BacteriaD_1__CyanobacteriaD_2__OxyphotobacteriaD_3__Chloroplast____	0	0	8	0	29	18	0	0	6	0	0	9	0	0	0	0
D_0__BacteriaD_1__ElusimicrobiaD_2__ElusimicrobiaD_3__ElusimicrobialesD_4__ElusimicrobiaceaeD_5__Elusimicrobium	0	0	0	0	0	0	4	9	10	0	0	0	0	0	0	0
D_0__BacteriaD_1__ElusimicrobiaD_2__EndomicrobiaD_3__EndomicrobialesD_4__EndomicrobiaceaeD_5__Candidatus_Endomicrobium	8	22	0	0	0	0	0	0	0	0	0	0	0	3	0	6
D_0__BacteriaD_1__EpsilonbacteraeotaD_2__CampylobacteriaD_3__CampylobacteralesD_4__CampylobacteraceaeD_5__Campylobacter	11	0	0	0	0	0	0	0	0	7	0	0	0	0	0	0
D_0__BacteriaD_1__FibrobacteresD_2__FibrobacteriaD_3__FibrobacteralesD_4__FibrobacteraceaeD_5__Fibrobacter	1970	630	1582	726	724	485	2202	1768	1094	898	911	7	1735	1561	2190	628
D_0__BacteriaD_1__FibrobacteresD_2__FibrobacteriaD_3__FibrobacteralesD_4__FibrobacteraceaeD_5__uncultured	0	8	0	14	0	0	37	0	0	0	0	0	0	5	0	0
D_0__BacteriaD_1__FirmicutesD_2__ClostridiaD_3__ClostridialesD_4__ChristensenellaceaeD_5__Christensenellaceae_R-7_group	365	2449	248	1144	802	233	627	326	209	185	236	506	341	654	580	484
D_0__BacteriaD_1__FirmicutesD_2__ClostridiaD_3__ClostridialesD_4__ChristensenellaceaeD_5__uncultured	11	5	10	0	0	0	0	0	0	0	0	0	0	17	0	0
D_0__BacteriaD_1__FirmicutesD_2__ClostridiaD_3__ClostridialesD_4__Christensenellaceae__	0	18	7	0	0	0	0	0	0	0	0	0	0	0	8	0
D_0__BacteriaD_1__FirmicutesD_2__ClostridiaD_3__ClostridialesD_4__Clostridiaceae_1D_5__Clostridium_sensu_stricto_1	0	0	0	0	0	118	0	0	0	0	0	0	11	0	0	0
D_0__BacteriaD_1__FirmicutesD_2__ClostridiaD_3__ClostridialesD_4__Clostridiales_vadinBB60_groupD_5__uncultured_bacterium	19	12	18	8	0	0	0	18	0	0	0	5	3	23	0	22
D_0__BacteriaD_1__FirmicutesD_2__ClostridiaD_3__ClostridialesD_4__Clostridiales_vadinBB60_groupD_5__uncultured_rumen_bacterium	0	0	0	10	0	0	7	5	0	0	0	0	0	0	0	23
D_0__BacteriaD_1__FirmicutesD_2__ClostridiaD_3__ClostridialesD_4__Clostridiales_vadinBB60_groupD_5__uncultured_rumen_bacterium_4C28d-15	4	5	5	0	0	6	0	0	2	0	0	8	20	9	0	0
D_0__BacteriaD_1__FirmicutesD_2__ClostridiaD_3__ClostridialesD_4__Clostridiales_vadinBB60_group__	13	0	0	0	0	4	0	6	0	6	4	8	0	0	0	0
D_0__BacteriaD_1__FirmicutesD_2__ClostridiaD_3__ClostridialesD_4__DefluviitaleaceaeD_5__Defluviitaleaceae_UCG-011	24	57	21	36	0	0	6	0	21	9	8	15	12	12	41	41
D_0__BacteriaD_1__FirmicutesD_2__ClostridiaD_3__ClostridialesD_4__EubacteriaceaeD_5__Anaerofustis	0	0	0	0	0	0	0	0	0	0	0	0	0	14	6	14
D_0__BacteriaD_1__FirmicutesD_2__ClostridiaD_3__ClostridialesD_4__EubacteriaceaeD_5__Pseudoramibacter	0	0	0	0	0	3	0	0	0	17	0	0	0	0	0	0
D_0__BacteriaD_1__FirmicutesD_2__ClostridiaD_3__ClostridialesD_4__Family_XIIID_5__Anaerovorax	76	105	62	45	43	34	57	32	74	34	6	48	29	77	92	79
D_0__BacteriaD_1__FirmicutesD_2__ClostridiaD_3__ClostridialesD_4__Family_XIIID_5__Family_XIII_AD3011_group	66	84	73	67	87	12	53	60	60	5	30	141	67	67	96	93
D_0__BacteriaD_1__FirmicutesD_2__ClostridiaD_3__ClostridialesD_4__Family_XIIID_5__Family_XIII_UCG-001	25	0	0	17	16	8	0	10	10	12	15	31	0	25	26	24
D_0__BacteriaD_1__FirmicutesD_2__ClostridiaD_3__ClostridialesD_4__Family_XIIID_5__Mogibacterium	59	44	37	46	112	40	66	55	50	115	73	77	99	155	80	66
D_0__BacteriaD_1__FirmicutesD_2__ClostridiaD_3__ClostridialesD_4__Family_XIIID_5__[Eubacterium]_brachy_group	5	0	0	0	0	0	0	0	0	0	0	5	7	0	6	8
D_0__BacteriaD_1__FirmicutesD_2__ClostridiaD_3__ClostridialesD_4__Family_XIIID_5__[Eubacterium]_nodatum_group	55	17	44	21	29	11	31	41	55	123	19	46	40	20	63	102
D_0__BacteriaD_1__FirmicutesD_2__ClostridiaD_3__ClostridialesD_4__Family_XIIID_5__[Eubacterium]_saphenum_group	0	0	0	0	0	0	0	0	0	0	0	0	0	0	5	0
D_0__BacteriaD_1__FirmicutesD_2__ClostridiaD_3__ClostridialesD_4__Family_XIIID_5__uncultured	13	18	13	11	12	7	19	0	8	0	0	21	11	33	26	8
D_0__BacteriaD_1__FirmicutesD_2__ClostridiaD_3__ClostridialesD_4__Family_XIII__	13	0	9	4	4	0	3	11	0	23	0	5	2	10	6	8
D_0__BacteriaD_1__FirmicutesD_2__ClostridiaD_3__ClostridialesD_4__LachnospiraceaeD_5__Acetitomaculum	51	20	31	15	17	30	37	51	32	87	57	25	76	26	37	65
D_0__BacteriaD_1__FirmicutesD_2__ClostridiaD_3__ClostridialesD_4__LachnospiraceaeD_5__Agathobacter	0	0	0	0	0	0	0	0	12	60	0	0	0	0	0	0
D_0__BacteriaD_1__FirmicutesD_2__ClostridiaD_3__ClostridialesD_4__LachnospiraceaeD_5__Anaerosporobacter	0	0	0	0	0	10	0	0	0	0	0	0	0	0	0	0
D_0__BacteriaD_1__FirmicutesD_2__ClostridiaD_3__ClostridialesD_4__LachnospiraceaeD_5__Blautia	0	17	0	11	0	0	11	0	0	0	0	0	0	15	17	8
D_0__BacteriaD_1__FirmicutesD_2__ClostridiaD_3__ClostridialesD_4__LachnospiraceaeD_5__Butyrivibrio_2	0	0	0	0	0	0	0	0	0	0	0	0	3	0	0	0
D_0__BacteriaD_1__FirmicutesD_2__ClostridiaD_3__ClostridialesD_4__LachnospiraceaeD_5__Coprococcus_1	32	16	68	18	28	16	24	85	25	29	15	38	28	21	65	50
D_0__BacteriaD_1__FirmicutesD_2__ClostridiaD_3__ClostridialesD_4__LachnospiraceaeD_5__Lachnoclostridium_1	44	22	37	11	25	0	18	27	12	9	11	15	18	15	13	11
D_0__BacteriaD_1__FirmicutesD_2__ClostridiaD_3__ClostridialesD_4__LachnospiraceaeD_5__Lachnospiraceae_AC2044_group	0	176	0	244	5	0	0	0	0	0	0	0	0	13	9	0
D_0__BacteriaD_1__FirmicutesD_2__ClostridiaD_3__ClostridialesD_4__LachnospiraceaeD_5__Lachnospiraceae_FCS020_group	0	0	0	18	0	0	0	6	0	0	18	0	41	83	188	27
D_0__BacteriaD_1__FirmicutesD_2__ClostridiaD_3__ClostridialesD_4__LachnospiraceaeD_5__Lachnospiraceae_ND3007_group	15	0	7	18	0	10	48	6	21	8	6	14	23	48	17	37
D_0__BacteriaD_1__FirmicutesD_2__ClostridiaD_3__ClostridialesD_4__LachnospiraceaeD_5__Lachnospiraceae_NK3A20_group	49	88	38	43	105	0	75	160	51	13	22	53	45	61	138	151
D_0__BacteriaD_1__FirmicutesD_2__ClostridiaD_3__ClostridialesD_4__LachnospiraceaeD_5__Lachnospiraceae_NK4A136_group	14	20	8	14	0	15	17	6	12	0	14	14	37	0	40	26
D_0__BacteriaD_1__FirmicutesD_2__ClostridiaD_3__ClostridialesD_4__LachnospiraceaeD_5__Lachnospiraceae_UCG-002	66	9	33	20	50	10	88	27	29	0	33	22	51	26	94	67
D_0__BacteriaD_1__FirmicutesD_2__ClostridiaD_3__ClostridialesD_4__LachnospiraceaeD_5__Lachnospiraceae_UCG-004	0	3	0	0	2	0	0	3	0	0	9	0	0	0	1	0
D_0__BacteriaD_1__FirmicutesD_2__ClostridiaD_3__ClostridialesD_4__LachnospiraceaeD_5__Lachnospiraceae_UCG-006	15	48	13	21	0	0	14	18	0	0	11	10	10	0	13	19
D_0__BacteriaD_1__FirmicutesD_2__ClostridiaD_3__ClostridialesD_4__LachnospiraceaeD_5__Lachnospiraceae_UCG-008	26	22	30	9	9	5	20	26	19	25	17	48	59	22	73	43
D_0__BacteriaD_1__FirmicutesD_2__ClostridiaD_3__ClostridialesD_4__LachnospiraceaeD_5__Lachnospiraceae_UCG-009	0	0	0	0	1	0	15	0	0	0	0	0	0	0	0	0
D_0__BacteriaD_1__FirmicutesD_2__ClostridiaD_3__ClostridialesD_4__LachnospiraceaeD_5__Lachnospiraceae_XPB1014_group	0	24	11	82	42	0	2	0	8	0	0	0	13	38	86	0
D_0__BacteriaD_1__FirmicutesD_2__ClostridiaD_3__ClostridialesD_4__LachnospiraceaeD_5__Marvinbryantia	17	117	16	56	32	8	41	39	14	0	34	36	15	28	77	23
D_0__BacteriaD_1__FirmicutesD_2__ClostridiaD_3__ClostridialesD_4__LachnospiraceaeD_5__Moryella	73	73	57	15	58	54	23	62	36	24	50	41	41	51	39	51
D_0__BacteriaD_1__FirmicutesD_2__ClostridiaD_3__ClostridialesD_4__LachnospiraceaeD_5__Oribacterium	37	14	18	0	15	56	36	44	50	154	32	20	23	22	11	23
D_0__BacteriaD_1__FirmicutesD_2__ClostridiaD_3__ClostridialesD_4__LachnospiraceaeD_5__Pseudobutyrivibrio	93	48	46	63	64	49	301	45	30	23	112	29	177	104	221	86
D_0__BacteriaD_1__FirmicutesD_2__ClostridiaD_3__ClostridialesD_4__LachnospiraceaeD_5__Roseburia	26	0	15	0	0	23	0	16	11	63	26	0	20	9	4	13
D_0__BacteriaD_1__FirmicutesD_2__ClostridiaD_3__ClostridialesD_4__LachnospiraceaeD_5__Shuttleworthia	0	0	0	0	0	0	0	61	16	50	39	1	1	0	16	32
D_0__BacteriaD_1__FirmicutesD_2__ClostridiaD_3__ClostridialesD_4__LachnospiraceaeD_5__Syntrophococcus	36	0	37	17	25	109	37	67	65	214	37	26	22	28	19	41
D_0__BacteriaD_1__FirmicutesD_2__ClostridiaD_3__ClostridialesD_4__LachnospiraceaeD_5__Tyzzerella_3	0	0	0	0	0	0	0	0	9	0	6	3	5	0	0	8
D_0__BacteriaD_1__FirmicutesD_2__ClostridiaD_3__ClostridialesD_4__LachnospiraceaeD_5__[Eubacterium]_eligens_group	0	0	0	0	0	0	0	0	8	13	0	0	0	0	0	0
D_0__BacteriaD_1__FirmicutesD_2__ClostridiaD_3__ClostridialesD_4__LachnospiraceaeD_5__[Eubacterium]_hallii_group	0	20	15	33	27	0	44	0	35	0	17	20	37	32	11	35
D_0__BacteriaD_1__FirmicutesD_2__ClostridiaD_3__ClostridialesD_4__LachnospiraceaeD_5__[Eubacterium]_ruminantium_group	0	0	0	12	0	0	0	0	0	0	0	0	0	0	3	0
D_0__BacteriaD_1__FirmicutesD_2__ClostridiaD_3__ClostridialesD_4__LachnospiraceaeD_5__[Eubacterium]_xylanophilum_group	0	0	0	0	0	2	0	0	0	0	0	0	0	0	0	0
D_0__BacteriaD_1__FirmicutesD_2__ClostridiaD_3__ClostridialesD_4__LachnospiraceaeD_5__[Ruminococcus]_gauvreauii_group	139	78	64	52	45	125	53	283	156	428	182	110	117	36	129	159
D_0__BacteriaD_1__FirmicutesD_2__ClostridiaD_3__ClostridialesD_4__LachnospiraceaeD_5__probable_genus_10	34	0	31	189	0	0	104	13	0	0	439	66	98	107	138	52
D_0__BacteriaD_1__FirmicutesD_2__ClostridiaD_3__ClostridialesD_4__LachnospiraceaeD_5__uncultured	24	168	26	42	31	0	123	62	6	0	18	16	42	46	305	28
D_0__BacteriaD_1__FirmicutesD_2__ClostridiaD_3__ClostridialesD_4__Lachnospiraceae__	90	134	102	173	26	198	53	39	36	177	117	184	30	14	79	86
D_0__BacteriaD_1__FirmicutesD_2__ClostridiaD_3__ClostridialesD_4__RuminococcaceaeD_5__CAG-352	300	135	35	35	47	0	0	28	108	0	0	123	0	30	13	40
D_0__BacteriaD_1__FirmicutesD_2__ClostridiaD_3__ClostridialesD_4__RuminococcaceaeD_5__Oscillospira	0	0	0	0	0	0	0	0	0	0	0	3	0	0	0	0
D_0__BacteriaD_1__FirmicutesD_2__ClostridiaD_3__ClostridialesD_4__RuminococcaceaeD_5__Papillibacter	256	350	144	174	261	18	236	52	39	15	22	164	42	185	319	81
D_0__BacteriaD_1__FirmicutesD_2__ClostridiaD_3__ClostridialesD_4__RuminococcaceaeD_5__Ruminiclostridium	16	6	11	4	15	0	0	0	0	0	12	0	11	0	11	11
D_0__BacteriaD_1__FirmicutesD_2__ClostridiaD_3__ClostridialesD_4__RuminococcaceaeD_5__Ruminiclostridium_5	0	0	3	4	0	0	0	0	0	0	0	0	0	3	0	0
D_0__BacteriaD_1__FirmicutesD_2__ClostridiaD_3__ClostridialesD_4__RuminococcaceaeD_5__Ruminiclostridium_6	0	73	11	59	6	0	25	0	0	0	0	24	0	0	0	8
D_0__BacteriaD_1__FirmicutesD_2__ClostridiaD_3__ClostridialesD_4__RuminococcaceaeD_5__Ruminococcaceae_NK4A214_group	485	226	435	405	334	458	351	292	317	68	209	472	380	445	453	504
D_0__BacteriaD_1__FirmicutesD_2__ClostridiaD_3__ClostridialesD_4__RuminococcaceaeD_5__Ruminococcaceae_UCG-001	16	0	0	0	0	30	0	7	30	19	5	17	0	0	3	0
D_0__BacteriaD_1__FirmicutesD_2__ClostridiaD_3__ClostridialesD_4__RuminococcaceaeD_5__Ruminococcaceae_UCG-002	23	40	0	15	0	98	0	26	48	155	0	13	0	0	0	43
D_0__BacteriaD_1__FirmicutesD_2__ClostridiaD_3__ClostridialesD_4__RuminococcaceaeD_5__Ruminococcaceae_UCG-003	0	0	0	0	0	10	0	0	0	23	0	0	0	0	0	0
D_0__BacteriaD_1__FirmicutesD_2__ClostridiaD_3__ClostridialesD_4__RuminococcaceaeD_5__Ruminococcaceae_UCG-004	24	38	51	58	54	36	50	49	48	22	46	71	48	59	0	66
D_0__BacteriaD_1__FirmicutesD_2__ClostridiaD_3__ClostridialesD_4__RuminococcaceaeD_5__Ruminococcaceae_UCG-005	33	64	39	18	49	56	20	35	34	48	15	118	26	24	43	55
D_0__BacteriaD_1__FirmicutesD_2__ClostridiaD_3__ClostridialesD_4__RuminococcaceaeD_5__Ruminococcaceae_UCG-010	91	60	58	152	47	66	165	68	23	50	50	102	92	78	92	131
D_0__BacteriaD_1__FirmicutesD_2__ClostridiaD_3__ClostridialesD_4__RuminococcaceaeD_5__Ruminococcaceae_UCG-012	0	19	15	23	32	0	5	0	0	0	0	0	22	16	0	4
D_0__BacteriaD_1__FirmicutesD_2__ClostridiaD_3__ClostridialesD_4__RuminococcaceaeD_5__Ruminococcaceae_UCG-013	0	2	0	0	0	31	0	2	6	5	0	2	0	0	0	10
D_0__BacteriaD_1__FirmicutesD_2__ClostridiaD_3__ClostridialesD_4__RuminococcaceaeD_5__Ruminococcaceae_UCG-014	11	44	3	67	15	89	25	14	16	27	13	15	0	5	0	51
D_0__BacteriaD_1__FirmicutesD_2__ClostridiaD_3__ClostridialesD_4__RuminococcaceaeD_5__Ruminococcaceae_V9D2013_group	0	0	0	0	0	4	0	0	0	0	0	0	0	2	0	0
D_0__BacteriaD_1__FirmicutesD_2__ClostridiaD_3__ClostridialesD_4__RuminococcaceaeD_5__Ruminococcus_1	737	918	564	993	472	1407	734	1880	1546	2811	1225	1076	899	831	1547	2105
D_0__BacteriaD_1__FirmicutesD_2__ClostridiaD_3__ClostridialesD_4__RuminococcaceaeD_5__Ruminococcus_2	31	51	20	90	57	57	86	62	0	13	22	105	55	108	128	180
D_0__BacteriaD_1__FirmicutesD_2__ClostridiaD_3__ClostridialesD_4__RuminococcaceaeD_5__Saccharofermentans	132	253	200	401	287	85	177	522	115	74	215	465	854	237	1057	652
D_0__BacteriaD_1__FirmicutesD_2__ClostridiaD_3__ClostridialesD_4__RuminococcaceaeD_5__[Eubacterium]_coprostanoligenes_group	219	395	215	201	316	151	249	290	167	269	148	218	126	184	241	288
D_0__BacteriaD_1__FirmicutesD_2__ClostridiaD_3__ClostridialesD_4__RuminococcaceaeD_5__uncultured	64	126	68	46	78	63	40	0	26	4	27	40	49	33	44	20
D_0__BacteriaD_1__FirmicutesD_2__ClostridiaD_3__ClostridialesD_4__Ruminococcaceae__	75	144	42	99	9	40	25	53	31	126	21	29	46	44	99	51
D_0__BacteriaD_1__FirmicutesD_2__ClostridiaD_3__Clostridiales____	12	14	0	19	27	1	41	1	8	0	18	19	22	24	23	20
D_0__BacteriaD_1__FirmicutesD_2__ErysipelotrichiaD_3__ErysipelotrichalesD_4__ErysipelotrichaceaeD_5__Erysipelotrichaceae_UCG-002	0	0	0	0	0	15	0	0	0	14	0	0	0	0	0	0
D_0__BacteriaD_1__FirmicutesD_2__ErysipelotrichiaD_3__ErysipelotrichalesD_4__ErysipelotrichaceaeD_5__Erysipelotrichaceae_UCG-004	66	36	39	108	32	42	86	74	54	41	20	33	72	61	75	212
D_0__BacteriaD_1__FirmicutesD_2__ErysipelotrichiaD_3__ErysipelotrichalesD_4__ErysipelotrichaceaeD_5__Erysipelotrichaceae_UCG-006	0	0	0	0	0	4	0	0	6	9	0	7	0	0	0	7
D_0__BacteriaD_1__FirmicutesD_2__ErysipelotrichiaD_3__ErysipelotrichalesD_4__ErysipelotrichaceaeD_5__Erysipelotrichaceae_UCG-008	0	0	0	0	3	0	0	0	0	0	0	0	0	0	0	0
D_0__BacteriaD_1__FirmicutesD_2__ErysipelotrichiaD_3__ErysipelotrichalesD_4__ErysipelotrichaceaeD_5__Erysipelotrichaceae_UCG-009	3	0	0	0	0	21	0	0	9	31	0	0	0	0	0	0
D_0__BacteriaD_1__FirmicutesD_2__ErysipelotrichiaD_3__ErysipelotrichalesD_4__ErysipelotrichaceaeD_5__Kandleria	0	0	0	0	0	0	0	3	0	0	0	0	0	0	0	0
D_0__BacteriaD_1__FirmicutesD_2__ErysipelotrichiaD_3__ErysipelotrichalesD_4__ErysipelotrichaceaeD_5__[Anaerorhabdus]_furcosa_group	73	67	60	55	38	0	8	11	19	0	0	9	20	35	31	17
D_0__BacteriaD_1__FirmicutesD_2__ErysipelotrichiaD_3__ErysipelotrichalesD_4__Erysipelotrichaceae__	25	6	0	4	0	25	0	3	21	12	10	0	11	0	0	0
D_0__BacteriaD_1__FirmicutesD_2__NegativicutesD_3__SelenomonadalesD_4__AcidaminococcaceaeD_5__Succiniclasticum	0	10	9	0	0	2	2	9	0	0	20	0	0	0	0	4
D_0__BacteriaD_1__FirmicutesD_2__NegativicutesD_3__SelenomonadalesD_4__VeillonellaceaeD_5__Quinella	0	0	0	0	0	0	0	0	0	0	0	0	0	5	0	0
D_0__BacteriaD_1__FirmicutesD_2__NegativicutesD_3__SelenomonadalesD_4__VeillonellaceaeD_5__uncultured	0	0	0	0	0	0	0	0	0	0	3	0	0	0	0	0
D_0__BacteriaD_1__FirmicutesD_2__NegativicutesD_3__SelenomonadalesD_4__Veillonellaceae__	0	0	0	0	0	0	0	3	0	0	0	0	1	0	0	0
D_0__BacteriaD_1__Firmicutes________	0	1	0	0	0	0	0	0	0	0	0	0	0	0	0	0
D_0__BacteriaD_1__FusobacteriaD_2__FusobacteriiaD_3__FusobacterialesD_4__FusobacteriaceaeD_5__Fusobacterium	0	0	0	0	0	4	0	0	0	0	0	0	0	0	0	0
D_0__BacteriaD_1__LentisphaeraeD_2__LentisphaeriaD_3__VictivallalesD_4__VictivallaceaeD_5__uncultured_rumen_bacterium	9	9	0	0	0	0	0	0	0	0	0	0	0	5	0	0
D_0__BacteriaD_1__LentisphaeraeD_2__LentisphaeriaD_3__VictivallalesD_4__Victivallaceae__	0	6	0	0	0	0	0	0	0	0	0	0	0	0	0	0
D_0__BacteriaD_1__LentisphaeraeD_2__LentisphaeriaD_3__VictivallalesD_4__vadinBE97D_5__uncultured_rumen_bacterium	0	0	0	0	0	6	0	0	0	0	0	0	0	0	0	0
D_0__BacteriaD_1__LentisphaeraeD_2__LentisphaeriaD_3__VictivallalesD_4__vadinBE97D_5__unidentified_rumen_bacterium_RFN4	53	23	0	0	22	0	26	12	34	0	0	48	37	0	39	25
D_0__BacteriaD_1__LentisphaeraeD_2__LentisphaeriaD_3__VictivallalesD_4__vadinBE97__	0	0	51	15	14	0	0	0	0	0	0	0	24	34	7	0
D_0__BacteriaD_1__LentisphaeraeD_2__OligosphaeriaD_3__OligosphaeralesD_4__OligosphaeraceaeD_5__Z20	22	11	38	8	9	0	0	8	0	0	0	6	7	0	15	0
D_0__BacteriaD_1__LentisphaeraeD_2__OligosphaeriaD_3__OligosphaeralesD_4__Oligosphaeraceae__	0	0	0	0	0	0	0	0	0	0	0	4	0	5	0	0
D_0__BacteriaD_1__PatescibacteriaD_2__GracilibacteriaD_3__Absconditabacteriales_(SR1)D_4__uncultured_rumen_bacteriumD_5__uncultured_rumen_bacterium	0	0	0	0	0	0	0	0	0	0	0	0	0	0	0	5
D_0__BacteriaD_1__PatescibacteriaD_2__SaccharimonadiaD_3__SaccharimonadalesD_4__SaccharimonadaceaeD_5__Candidatus_Saccharimonas	0	0	3	5	0	0	0	0	0	0	0	65	4	0	7	12
D_0__BacteriaD_1__PlanctomycetesD_2__PlanctomycetaciaD_3__PirellulalesD_4__PirellulaceaeD_5__Pirellula	0	0	0	0	0	0	0	6	0	0	0	0	0	0	0	0
D_0__BacteriaD_1__PlanctomycetesD_2__PlanctomycetaciaD_3__PirellulalesD_4__PirellulaceaeD_5__p-1088-a5_gut_group	0	0	0	0	14	13	5	3	0	0	6	5	11	10	7	9
D_0__BacteriaD_1__ProteobacteriaD_2__AlphaproteobacteriaD_3__AcetobacteralesD_4__AcetobacteraceaeD_5__Roseomonas	0	0	0	0	0	0	0	0	0	0	0	0	0	0	3	0
D_0__BacteriaD_1__ProteobacteriaD_2__AlphaproteobacteriaD_3__ParacaedibacteralesD_4__ParacaedibacteraceaeD_5__uncultured	0	7	0	0	0	0	0	0	0	0	0	0	2	0	0	0
D_0__BacteriaD_1__ProteobacteriaD_2__AlphaproteobacteriaD_3__ReyranellalesD_4__ReyranellaceaeD_5__Reyranella	0	0	3	0	0	0	0	0	0	0	0	0	0	0	0	0
D_0__BacteriaD_1__ProteobacteriaD_2__AlphaproteobacteriaD_3__RhizobialesD_4__DevosiaceaeD_5__Devosia	8	0	0	0	0	0	0	0	0	0	0	0	0	0	0	0
D_0__BacteriaD_1__ProteobacteriaD_2__AlphaproteobacteriaD_3__RhizobialesD_4__RhizobiaceaeD_5__Aureimonas	0	0	0	0	0	0	0	4	0	0	0	0	0	0	0	0
D_0__BacteriaD_1__ProteobacteriaD_2__AlphaproteobacteriaD_3__RhizobialesD_4__Rhizobiaceae__	0	0	0	0	0	0	0	0	0	0	2	0	0	0	0	0
D_0__BacteriaD_1__ProteobacteriaD_2__AlphaproteobacteriaD_3__RhizobialesD_4__XanthobacteraceaeD_5__Afipia	0	0	0	8	0	0	0	0	0	0	0	0	0	0	0	0
D_0__BacteriaD_1__ProteobacteriaD_2__AlphaproteobacteriaD_3__RhizobialesD_4__unculturedD_5__uncultured_alpha_proteobacterium	0	0	0	0	0	0	0	0	0	0	0	0	0	0	4	0
D_0__BacteriaD_1__ProteobacteriaD_2__AlphaproteobacteriaD_3__RhodospirillalesD_4__unculturedD_5__gut_metagenome	42	0	5	0	0	404	15	0	83	0	16	11	19	0	0	88
D_0__BacteriaD_1__ProteobacteriaD_2__AlphaproteobacteriaD_3__RhodospirillalesD_4__unculturedD_5__uncultured_bacterium	65	8	5	3	8	2	14	0	5	0	3	0	10	0	0	26
D_0__BacteriaD_1__ProteobacteriaD_2__AlphaproteobacteriaD_3__RhodospirillalesD_4__unculturedD_5__uncultured_rumen_bacterium	28	5	34	0	0	32	0	16	12	15	0	0	9	5	5	42
D_0__BacteriaD_1__ProteobacteriaD_2__AlphaproteobacteriaD_3__RhodospirillalesD_4__unculturedD_5__unidentified_rumen_bacterium_RF32	0	0	0	0	0	14	27	0	0	0	0	0	0	6	0	6
D_0__BacteriaD_1__ProteobacteriaD_2__AlphaproteobacteriaD_3__RhodospirillalesD_4__uncultured__	117	24	45	0	39	136	85	28	79	0	14	5	30	22	19	111
D_0__BacteriaD_1__ProteobacteriaD_2__AlphaproteobacteriaD_3__RickettsialesD_4__unculturedD_5__uncultured_rumen_bacterium	0	0	16	11	0	0	7	0	0	0	0	0	0	89	31	0
D_0__BacteriaD_1__ProteobacteriaD_2__GammaproteobacteriaD_3__AeromonadalesD_4__SuccinivibrionaceaeD_5__Ruminobacter	0	6	0	0	0	12	0	0	0	0	0	0	0	0	0	0
D_0__BacteriaD_1__ProteobacteriaD_2__GammaproteobacteriaD_3__AeromonadalesD_4__SuccinivibrionaceaeD_5__Succinimonas	0	0	0	0	0	0	0	0	0	0	0	0	0	6	0	0
D_0__BacteriaD_1__ProteobacteriaD_2__GammaproteobacteriaD_3__AeromonadalesD_4__SuccinivibrionaceaeD_5__Succinivibrio	0	26	0	0	9	0	10	0	11	0	0	45	0	0	43	14
D_0__BacteriaD_1__ProteobacteriaD_2__GammaproteobacteriaD_3__AeromonadalesD_4__SuccinivibrionaceaeD_5__Succinivibrionaceae_UCG-001	0	0	0	0	0	0	0	21	0	0	0	0	0	0	0	0
D_0__BacteriaD_1__ProteobacteriaD_2__GammaproteobacteriaD_3__AeromonadalesD_4__SuccinivibrionaceaeD_5__Succinivibrionaceae_UCG-002	0	0	0	0	4	0	0	0	0	0	0	0	0	0	0	0
D_0__BacteriaD_1__ProteobacteriaD_2__GammaproteobacteriaD_3__AeromonadalesD_4__SuccinivibrionaceaeD_5__uncultured	0	0	0	0	0	0	0	2	0	0	0	0	0	0	0	0
D_0__BacteriaD_1__ProteobacteriaD_2__GammaproteobacteriaD_3__AeromonadalesD_4__Succinivibrionaceae__	0	0	0	0	0	0	0	10	0	13	0	0	3	0	0	0
D_0__BacteriaD_1__ProteobacteriaD_2__GammaproteobacteriaD_3__BetaproteobacterialesD_4__BurkholderiaceaeD_5__Sutterella	0	0	0	0	0	0	0	0	9	22	0	6	0	0	0	0
D_0__BacteriaD_1__ProteobacteriaD_2__GammaproteobacteriaD_3__BetaproteobacterialesD_4__BurkholderiaceaeD_5__Variovorax	0	0	0	4	0	0	0	0	0	0	0	0	0	0	0	0
D_0__BacteriaD_1__ProteobacteriaD_2__GammaproteobacteriaD_3__BetaproteobacterialesD_4__Burkholderiaceae__	0	11	0	13	0	0	0	0	0	0	0	0	0	6	0	0
D_0__BacteriaD_1__SpirochaetesD_2__SpirochaetiaD_3__SpirochaetalesD_4__SpirochaetaceaeD_5__Sphaerochaeta	0	0	0	14	0	0	0	0	0	0	0	0	6	6	0	0
D_0__BacteriaD_1__SynergistetesD_2__SynergistiaD_3__SynergistalesD_4__SynergistaceaeD_5__Pyramidobacter	64	84	29	42	33	52	71	18	130	88	22	74	51	42	71	82
D_0__BacteriaD_1__SynergistetesD_2__SynergistiaD_3__SynergistalesD_4__Synergistaceae__	7	14	0	0	7	0	5	7	0	0	0	0	0	0	5	2
D_0__BacteriaD_1__TenericutesD_2__MollicutesD_3__AnaeroplasmatalesD_4__AnaeroplasmataceaeD_5__Anaeroplasma	39	18	15	30	15	11	0	0	4	0	0	0	0	16	0	34
D_0__BacteriaD_1__VerrucomicrobiaD_2__VerrucomicrobiaeD_3__OpitutalesD_4__PuniceicoccaceaeD_5__Verruc-01	0	0	0	0	11	0	0	18	0	0	0	34	4	0	0	0
D_0__BacteriaD_1__WPS-2D_2__Burkholderiales_bacterium_Beta_02D_3__Burkholderiales_bacterium_Beta_02D_4__Burkholderiales_bacterium_Beta_02D_5__Burkholderiales_bacterium_Beta_02	0	0	0	0	8	0	0	0	0	0	0	0	0	0	0	0
D_0__BacteriaD_1__WPS-2D_2__uncultured_rumen_bacteriumD_3__uncultured_rumen_bacteriumD_4__uncultured_rumen_bacteriumD_5__uncultured_rumen_bacterium	0	18	3	0	71	0	0	0	0	0	0	4	0	0	0	0
D_0__Bacteria__________	0	45	33	2	17	9	0	4	0	0	1	0	2	0	0	0
D_0__BacteriaD_1__ActinobacteriaD_2__ActinobacteriaD_3__CorynebacterialesD_4__CorynebacteriaceaeD_5__Corynebacterium_1D_6__Corynebacterium_marinum_DSM_44953	0	0	0	0	0	0	0	5	0	0	0	0	0	0	3	0
D_0__BacteriaD_1__ActinobacteriaD_2__ActinobacteriaD_3__GlycomycetalesD_4__GlycomycetaceaeD_5__GlycomycesD_6__Glycomyces_mongolensis	0	0	0	7	0	0	0	0	0	0	0	0	0	0	0	0
D_0__BacteriaD_1__ActinobacteriaD_2__ActinobacteriaD_3__MicrococcalesD_4__BrevibacteriaceaeD_5__Brevibacterium__	0	0	0	7	0	0	0	0	0	0	0	0	0	0	0	0
D_0__BacteriaD_1__ActinobacteriaD_2__ActinobacteriaD_3__MicrococcalesD_4__Microbacteriaceae____	0	0	0	0	0	0	0	0	0	10	0	3	0	0	0	0
D_0__BacteriaD_1__ActinobacteriaD_2__ActinobacteriaD_3__MicrococcalesD_4__MicrococcaceaeD_5__KocuriaD_6__Curtobacterium_sp._S6	0	0	0	0	0	0	0	5	0	0	0	0	0	0	0	0
D_0__BacteriaD_1__ActinobacteriaD_2__ActinobacteriaD_3__PseudonocardialesD_4__PseudonocardiaceaeD_5__SaccharomonosporaD_6__Saccharomonospora_glauca_K62	0	0	2	0	9	0	7	0	0	0	0	7	0	0	5	0
D_0__BacteriaD_1__ActinobacteriaD_2__ActinobacteriaD_3__PseudonocardialesD_4__PseudonocardiaceaeD_5__SaccharomonosporaD_6__Saccharomonospora_viridis_DSM_43017	0	0	0	8	0	0	0	0	0	0	0	0	0	0	0	0
D_0__BacteriaD_1__ActinobacteriaD_2__ActinobacteriaD_3__PseudonocardialesD_4__PseudonocardiaceaeD_5__SaccharopolysporaD_6__Saccharopolyspora_rectivirgula	40	56	19	96	27	22	20	0	0	0	0	0	24	0	15	10
D_0__BacteriaD_1__ActinobacteriaD_2__ActinobacteriaD_3__PseudonocardialesD_4__PseudonocardiaceaeD_5__SaccharopolysporaD_6__Saccharopolyspora_sp._ZJU1190	0	0	0	0	7	0	0	0	0	0	0	4	0	0	0	0
D_0__BacteriaD_1__ActinobacteriaD_2__ActinobacteriaD_3__PseudonocardialesD_4__PseudonocardiaceaeD_5__Saccharopolyspora__	0	0	0	0	2	0	0	0	0	0	0	0	0	0	0	0
D_0__BacteriaD_1__ActinobacteriaD_2__ActinobacteriaD_3__StreptomycetalesD_4__StreptomycetaceaeD_5__StreptomycesD_6__Streptomyces_thermoatroviridis	0	0	0	0	5	0	0	0	0	0	0	0	0	0	0	0
D_0__BacteriaD_1__ActinobacteriaD_2__ActinobacteriaD_3__StreptomycetalesD_4__StreptomycetaceaeD_5__Streptomyces__	0	6	0	7	0	0	3	0	0	0	0	0	0	0	0	0
D_0__BacteriaD_1__ActinobacteriaD_2__ActinobacteriaD_3__StreptosporangialesD_4__NocardiopsaceaeD_5__Nocardiopsis__	21	0	0	0	0	0	0	0	0	0	0	0	0	0	0	0
D_0__BacteriaD_1__ActinobacteriaD_2__ActinobacteriaD_3__StreptosporangialesD_4__Nocardiopsaceae____	22	0	0	29	0	0	8	0	0	0	0	0	0	0	0	0
D_0__BacteriaD_1__ActinobacteriaD_2__Actinobacteria________	0	0	0	0	0	3	0	0	0	0	0	0	0	0	0	0
D_0__BacteriaD_1__ActinobacteriaD_2__CoriobacteriiaD_3__CoriobacterialesD_4__AtopobiaceaeD_5__AtopobiumD_6__uncultured_rumen_bacterium	0	0	0	0	0	0	0	13	0	0	0	0	38	17	0	0
D_0__BacteriaD_1__ActinobacteriaD_2__CoriobacteriiaD_3__CoriobacterialesD_4__AtopobiaceaeD_5__Atopobium__	0	17	0	0	0	0	10	0	0	0	0	0	0	0	0	0
D_0__BacteriaD_1__ActinobacteriaD_2__CoriobacteriiaD_3__CoriobacterialesD_4__AtopobiaceaeD_5__Coriobacteriaceae_UCG-003D_6__uncultured_bacterium	0	11	0	0	0	0	0	11	0	0	0	0	0	0	11	0
D_0__BacteriaD_1__ActinobacteriaD_2__CoriobacteriiaD_3__CoriobacterialesD_4__AtopobiaceaeD_5__OlsenellaD_6__Olsenella_sp._W10	0	0	0	0	0	18	0	0	0	108	0	0	57	0	0	0
D_0__BacteriaD_1__ActinobacteriaD_2__CoriobacteriiaD_3__CoriobacterialesD_4__AtopobiaceaeD_5__OlsenellaD_6__bacterium_OL-1	0	0	0	0	0	29	0	15	11	14	0	0	0	0	0	0
D_0__BacteriaD_1__ActinobacteriaD_2__CoriobacteriiaD_3__CoriobacterialesD_4__AtopobiaceaeD_5__OlsenellaD_6__bacterium_WCE2013	11	41	0	28	0	0	0	13	17	0	18	16	0	10	16	0
D_0__BacteriaD_1__ActinobacteriaD_2__CoriobacteriiaD_3__CoriobacterialesD_4__AtopobiaceaeD_5__OlsenellaD_6__uncultured_bacterium	0	0	0	0	0	45	0	5	11	62	0	0	7	0	0	0
D_0__BacteriaD_1__ActinobacteriaD_2__CoriobacteriiaD_3__CoriobacterialesD_4__AtopobiaceaeD_5__Olsenella__	27	0	35	0	0	0	0	60	42	3	34	0	0	0	27	61
D_0__BacteriaD_1__ActinobacteriaD_2__CoriobacteriiaD_3__CoriobacterialesD_4__AtopobiaceaeD_5__unculturedD_6__uncultured_rumen_bacterium	0	0	2	4	0	0	0	0	0	0	0	6	3	4	3	0
D_0__BacteriaD_1__ActinobacteriaD_2__CoriobacteriiaD_3__CoriobacterialesD_4__Atopobiaceae____	8	2	13	0	7	0	29	0	0	0	0	19	8	18	0	22
D_0__BacteriaD_1__ActinobacteriaD_2__CoriobacteriiaD_3__CoriobacterialesD_4__EggerthellaceaeD_5__DNF00809D_6__uncultured_actinobacterium	0	4	0	0	0	0	10	0	0	0	0	0	0	0	0	0
D_0__BacteriaD_1__ActinobacteriaD_2__CoriobacteriiaD_3__CoriobacterialesD_4__EggerthellaceaeD_5__DNF00809D_6__uncultured_bacterium	7	0	4	0	0	4	0	0	0	0	8	10	0	0	16	0
D_0__BacteriaD_1__ActinobacteriaD_2__CoriobacteriiaD_3__CoriobacterialesD_4__EggerthellaceaeD_5__EnterorhabdusD_6__uncultured_bacterium	0	0	0	0	0	0	0	0	0	0	0	0	7	0	0	0
D_0__BacteriaD_1__ActinobacteriaD_2__CoriobacteriiaD_3__CoriobacterialesD_4__EggerthellaceaeD_5__unculturedD_6__uncultured_bacterium	10	9	6	3	0	6	14	9	12	12	9	0	11	8	17	13
D_0__BacteriaD_1__ActinobacteriaD_2__CoriobacteriiaD_3__CoriobacterialesD_4__Eggerthellaceae____	0	0	8	0	0	0	6	6	0	19	10	0	10	6	3	10
D_0__BacteriaD_1__ActinobacteriaD_2__CoriobacteriiaD_3__CoriobacterialesD_4__unculturedD_5__uncultured_bacteriumD_6__uncultured_bacterium	8	0	0	8	0	0	7	6	10	8	8	4	5	0	10	5
D_0__BacteriaD_1__ActinobacteriaD_2__CoriobacteriiaD_3__Coriobacteriales______	0	0	0	0	0	0	0	0	0	6	0	0	0	0	0	0
D_0__BacteriaD_1__ArmatimonadetesD_2__unculturedD_3__uncultured_bacteriumD_4__uncultured_bacteriumD_5__uncultured_bacteriumD_6__uncultured_bacterium	0	9	0	0	0	0	0	0	0	0	0	0	0	0	0	0
D_0__BacteriaD_1__ArmatimonadetesD_2__uncultured________	0	0	0	0	3	0	0	0	0	0	0	0	0	0	0	0
D_0__BacteriaD_1__BacteroidetesD_2__BacteroidiaD_3__BacteroidalesD_4__Bacteroidales_RF16_groupD_5__uncultured_bacteriumD_6__uncultured_bacterium	6	56	0	0	0	0	0	0	13	0	0	2	17	0	3	22
D_0__BacteriaD_1__BacteroidetesD_2__BacteroidiaD_3__BacteroidalesD_4__Bacteroidales_RF16_groupD_5__uncultured_rumen_bacteriumD_6__uncultured_rumen_bacterium	22	31	4	58	24	15	25	16	10	29	16	25	0	23	52	40
D_0__BacteriaD_1__BacteroidetesD_2__BacteroidiaD_3__BacteroidalesD_4__Bacteroidales_RF16_groupD_5__unidentified_rumen_bacterium_RFN41D_6__unidentified_rumen_bacterium_RFN41	0	10	0	0	0	0	15	0	0	0	0	0	0	0	0	0
D_0__BacteriaD_1__BacteroidetesD_2__BacteroidiaD_3__BacteroidalesD_4__Bacteroidales_RF16_group____	0	0	0	0	0	0	0	7	0	0	3	0	0	0	0	0
D_0__BacteriaD_1__BacteroidetesD_2__BacteroidiaD_3__BacteroidalesD_4__Bacteroidales_UCG-001D_5__uncultured_rumen_bacteriumD_6__uncultured_rumen_bacterium	86	70	115	201	116	10	683	54	0	14	230	101	366	274	410	118
D_0__BacteriaD_1__BacteroidetesD_2__BacteroidiaD_3__BacteroidalesD_4__Bacteroidetes_BD2-2D_5__uncultured_rumen_bacteriumD_6__uncultured_rumen_bacterium	0	0	0	28	0	0	6	0	0	0	0	0	0	9	0	0
D_0__BacteriaD_1__BacteroidetesD_2__BacteroidiaD_3__BacteroidalesD_4__F082D_5__uncultured_bacteriumD_6__uncultured_bacterium	0	677	0	49	0	11	35	20	6	21	0	43	22	128	43	12
D_0__BacteriaD_1__BacteroidetesD_2__BacteroidiaD_3__BacteroidalesD_4__F082D_5__uncultured_rumen_bacteriumD_6__uncultured_rumen_bacterium	261	65	212	99	140	345	83	131	143	93	101	142	379	512	205	277
D_0__BacteriaD_1__BacteroidetesD_2__BacteroidiaD_3__BacteroidalesD_4__F082____	0	0	0	32	0	0	0	2	0	0	0	0	0	10	12	0
D_0__BacteriaD_1__BacteroidetesD_2__BacteroidiaD_3__BacteroidalesD_4__MarinifilaceaeD_5__unculturedD_6__uncultured_rumen_bacterium	0	79	0	40	0	0	0	0	0	0	0	0	0	2	0	0
D_0__BacteriaD_1__BacteroidetesD_2__BacteroidiaD_3__BacteroidalesD_4__MarinilabiliaceaeD_5__unculturedD_6__uncultured_rumen_bacterium	0	0	0	0	0	0	7	0	0	0	0	0	0	0	0	0
D_0__BacteriaD_1__BacteroidetesD_2__BacteroidiaD_3__BacteroidalesD_4__MuribaculaceaeD_5__uncultured_bacteriumD_6__uncultured_bacterium	34	0	38	31	9	0	27	58	0	0	86	39	49	14	36	24
D_0__BacteriaD_1__BacteroidetesD_2__BacteroidiaD_3__BacteroidalesD_4__MuribaculaceaeD_5__uncultured_rumen_bacteriumD_6__uncultured_rumen_bacterium	916	731	1631	668	1387	31	1182	933	963	2	201	1357	227	576	965	1049
D_0__BacteriaD_1__BacteroidetesD_2__BacteroidiaD_3__BacteroidalesD_4__Muribaculaceae____	54	0	172	9	14	55	36	90	4	10	74	168	70	27	43	220
D_0__BacteriaD_1__BacteroidetesD_2__BacteroidiaD_3__BacteroidalesD_4__PrevotellaceaeD_5__AlloprevotellaD_6__uncultured_rumen_bacterium	0	0	0	0	0	2	0	0	0	0	0	0	0	0	0	0
D_0__BacteriaD_1__BacteroidetesD_2__BacteroidiaD_3__BacteroidalesD_4__PrevotellaceaeD_5__ParaprevotellaD_6__uncultured_rumen_bacterium	0	0	0	0	0	0	8	0	0	0	0	0	0	16	9	0
D_0__BacteriaD_1__BacteroidetesD_2__BacteroidiaD_3__BacteroidalesD_4__PrevotellaceaeD_5__Prevotella_1D_6__bacterium_MC2010	0	0	1	0	0	0	0	0	0	0	0	0	1	0	0	0
D_0__BacteriaD_1__BacteroidetesD_2__BacteroidiaD_3__BacteroidalesD_4__PrevotellaceaeD_5__Prevotella_1D_6__uncultured_bacterium	0	0	7	0	2	0	0	0	0	0	0	3	0	0	2	0
D_0__BacteriaD_1__BacteroidetesD_2__BacteroidiaD_3__BacteroidalesD_4__PrevotellaceaeD_5__Prevotella_1__	3	4	2	0	12	0	0	15	0	0	8	2	10	0	7	0
D_0__BacteriaD_1__BacteroidetesD_2__BacteroidiaD_3__BacteroidalesD_4__PrevotellaceaeD_5__Prevotella_9D_6__uncultured_rumen_bacterium	6	6	6	3	17	0	11	14	0	0	3	10	1	0	9	5
D_0__BacteriaD_1__BacteroidetesD_2__BacteroidiaD_3__BacteroidalesD_4__PrevotellaceaeD_5__Prevotellaceae_Ga6A1_groupD_6__rumen_bacterium_RC-2	0	0	0	0	0	0	0	0	0	0	0	0	2	0	0	0
D_0__BacteriaD_1__BacteroidetesD_2__BacteroidiaD_3__BacteroidalesD_4__PrevotellaceaeD_5__Prevotellaceae_UCG-001D_6__bacterium_P3	26	105	66	0	62	15	99	44	16	186	400	29	55	38	197	165
D_0__BacteriaD_1__BacteroidetesD_2__BacteroidiaD_3__BacteroidalesD_4__PrevotellaceaeD_5__Prevotellaceae_UCG-001D_6__uncultured_Prevotellaceae_bacterium	13	0	37	9	24	25	71	16	21	13	21	28	143	25	52	60
D_0__BacteriaD_1__BacteroidetesD_2__BacteroidiaD_3__BacteroidalesD_4__PrevotellaceaeD_5__Prevotellaceae_UCG-001D_6__uncultured_bacterium	0	0	0	0	0	0	0	0	0	0	1	0	0	0	0	0
D_0__BacteriaD_1__BacteroidetesD_2__BacteroidiaD_3__BacteroidalesD_4__PrevotellaceaeD_5__Prevotellaceae_UCG-001D_6__uncultured_rumen_bacterium	0	0	0	8	0	0	0	0	0	0	0	0	0	7	0	0
D_0__BacteriaD_1__BacteroidetesD_2__BacteroidiaD_3__BacteroidalesD_4__PrevotellaceaeD_5__Prevotellaceae_UCG-001__	33	7	14	11	0	19	0	69	287	0	0	2	1	0	1	52
D_0__BacteriaD_1__BacteroidetesD_2__BacteroidiaD_3__BacteroidalesD_4__PrevotellaceaeD_5__Prevotellaceae_UCG-004D_6__uncultured_rumen_bacterium	0	0	0	0	0	13	0	0	0	0	0	0	0	0	0	0
D_0__BacteriaD_1__BacteroidetesD_2__BacteroidiaD_3__BacteroidalesD_4__PrevotellaceaeD_5__Prevotellaceae_UCG-004D_6__unidentified_rumen_bacterium_RFN35	0	0	0	5	10	0	0	0	0	0	6	24	0	0	17	0
D_0__BacteriaD_1__BacteroidetesD_2__BacteroidiaD_3__BacteroidalesD_4__Prevotellaceae____	1	2	2	0	5	0	2	0	0	2	7	0	1	0	3	2
D_0__BacteriaD_1__BacteroidetesD_2__BacteroidiaD_3__BacteroidalesD_4__RH-aaj90h05D_5__uncultured_bacteriumD_6__uncultured_bacterium	0	0	0	0	0	0	0	2	0	0	0	0	0	0	0	0
D_0__BacteriaD_1__BacteroidetesD_2__BacteroidiaD_3__BacteroidalesD_4__RikenellaceaeD_5__Rikenellaceae_RC9_gut_groupD_6__Eubacterium_sp._F1	24	26	25	58	13	0	5	14	9	0	0	21	8	26	51	32
D_0__BacteriaD_1__BacteroidetesD_2__BacteroidiaD_3__BacteroidalesD_4__RikenellaceaeD_5__Rikenellaceae_RC9_gut_groupD_6__rumen_bacterium_R-23	0	0	0	10	0	0	0	0	0	0	0	0	0	245	13	0
D_0__BacteriaD_1__BacteroidetesD_2__BacteroidiaD_3__BacteroidalesD_4__RikenellaceaeD_5__Rikenellaceae_RC9_gut_groupD_6__uncultured_bacterium	285	69	130	61	72	115	118	100	208	249	128	166	135	57	84	242
D_0__BacteriaD_1__BacteroidetesD_2__BacteroidiaD_3__BacteroidalesD_4__RikenellaceaeD_5__Rikenellaceae_RC9_gut_groupD_6__uncultured_rumen_bacterium	160	101	155	233	122	5	403	175	0	12	80	81	97	78	113	310
D_0__BacteriaD_1__BacteroidetesD_2__BacteroidiaD_3__BacteroidalesD_4__RikenellaceaeD_5__Rikenellaceae_RC9_gut_groupD_6__unidentified_rumen_bacterium_RF14	2	4	0	0	0	0	0	12	0	0	12	0	13	0	0	0
D_0__BacteriaD_1__BacteroidetesD_2__BacteroidiaD_3__BacteroidalesD_4__RikenellaceaeD_5__Rikenellaceae_RC9_gut_groupD_6__unidentified_rumen_bacterium_RF36	0	73	0	14	12	0	17	17	0	0	4	0	10	21	5	0
D_0__BacteriaD_1__BacteroidetesD_2__BacteroidiaD_3__BacteroidalesD_4__RikenellaceaeD_5__Rikenellaceae_RC9_gut_group__	362	340	205	197	129	173	289	188	172	129	205	401	395	315	382	389
D_0__BacteriaD_1__BacteroidetesD_2__BacteroidiaD_3__BacteroidalesD_4__RikenellaceaeD_5__hoa5-07d05_gut_groupD_6__uncultured_Bacteroidales_bacterium	0	4	0	0	0	0	0	0	0	0	0	0	0	0	0	0
D_0__BacteriaD_1__BacteroidetesD_2__BacteroidiaD_3__BacteroidalesD_4__RikenellaceaeD_5__hoa5-07d05_gut_groupD_6__uncultured_rumen_bacterium	0	23	0	0	6	0	0	0	0	0	0	0	0	4	0	0
D_0__BacteriaD_1__BacteroidetesD_2__BacteroidiaD_3__BacteroidalesD_4__p-251-o5D_5__uncultured_Bacteroidales_bacteriumD_6__uncultured_Bacteroidales_bacterium	0	8	0	0	0	0	0	0	0	2	0	0	0	0	0	0
D_0__BacteriaD_1__BacteroidetesD_2__BacteroidiaD_3__BacteroidalesD_4__p-251-o5D_5__uncultured_bacteriumD_6__uncultured_bacterium	12	0	0	7	0	0	68	0	0	0	0	0	0	12	0	0
D_0__BacteriaD_1__BacteroidetesD_2__BacteroidiaD_3__BacteroidalesD_4__p-251-o5D_5__uncultured_rumen_bacteriumD_6__uncultured_rumen_bacterium	15	6	8	6	8	15	25	6	0	0	0	10	63	22	17	26
D_0__BacteriaD_1__BacteroidetesD_2__BacteroidiaD_3__BacteroidalesD_4__p-251-o5____	0	0	0	0	26	18	0	0	0	0	0	0	0	0	0	6
D_0__BacteriaD_1__BacteroidetesD_2__BacteroidiaD_3__Bacteroidales______	219	196	143	310	171	42	657	157	76	118	204	114	62	226	278	317
D_0__BacteriaD_1__BacteroidetesD_2__Bacteroidia________	45	86	15	0	0	0	0	2	0	0	0	7	44	8	0	0
D_0__BacteriaD_1__ChloroflexiD_2__AnaerolineaeD_3__AnaerolinealesD_4__AnaerolineaceaeD_5__FlexilineaD_6__uncultured_bacterium	0	28	0	0	11	0	0	8	0	0	0	0	15	0	0	13
D_0__BacteriaD_1__ChloroflexiD_2__AnaerolineaeD_3__AnaerolinealesD_4__AnaerolineaceaeD_5__FlexilineaD_6__uncultured_rumen_bacterium	79	0	116	109	131	0	113	23	65	14	47	23	67	155	101	72
D_0__BacteriaD_1__ChloroflexiD_2__AnaerolineaeD_3__AnaerolinealesD_4__AnaerolineaceaeD_5__Flexilinea__	0	0	0	10	0	0	0	0	0	0	0	0	0	0	0	0
D_0__BacteriaD_1__CyanobacteriaD_2__MelainabacteriaD_3__GastranaerophilalesD_4__uncultured_bacteriumD_5__uncultured_bacteriumD_6__uncultured_bacterium	97	34	14	11	7	20	22	67	139	0	37	6	12	0	20	22
D_0__BacteriaD_1__CyanobacteriaD_2__MelainabacteriaD_3__GastranaerophilalesD_4__uncultured_rumen_bacteriumD_5__uncultured_rumen_bacteriumD_6__uncultured_rumen_bacterium	11	0	8	26	10	0	95	42	23	5	34	0	20	5	13	88
D_0__BacteriaD_1__CyanobacteriaD_2__MelainabacteriaD_3__Gastranaerophilales______	92	6	10	7	2	14	12	36	386	67	68	0	26	0	3	75
D_0__BacteriaD_1__CyanobacteriaD_2__OxyphotobacteriaD_3__Chloroplast______	0	0	8	0	29	18	0	0	6	0	0	9	0	0	0	0
D_0__BacteriaD_1__ElusimicrobiaD_2__ElusimicrobiaD_3__ElusimicrobialesD_4__ElusimicrobiaceaeD_5__ElusimicrobiumD_6__uncultured_rumen_bacterium_4C0d-3	0	0	0	0	0	0	4	9	10	0	0	0	0	0	0	0
D_0__BacteriaD_1__ElusimicrobiaD_2__EndomicrobiaD_3__EndomicrobialesD_4__EndomicrobiaceaeD_5__Candidatus_EndomicrobiumD_6__uncultured_rumen_bacterium	8	22	0	0	0	0	0	0	0	0	0	0	0	3	0	6
D_0__BacteriaD_1__EpsilonbacteraeotaD_2__CampylobacteriaD_3__CampylobacteralesD_4__CampylobacteraceaeD_5__Campylobacter__	11	0	0	0	0	0	0	0	0	7	0	0	0	0	0	0
D_0__BacteriaD_1__FibrobacteresD_2__FibrobacteriaD_3__FibrobacteralesD_4__FibrobacteraceaeD_5__FibrobacterD_6__Fibrobacter_sp._UWCM	10	128	49	0	48	0	1006	1113	0	12	100	7	1485	617	136	17
D_0__BacteriaD_1__FibrobacteresD_2__FibrobacteriaD_3__FibrobacteralesD_4__FibrobacteraceaeD_5__FibrobacterD_6__Fibrobacter_sp._UWH4	11	0	0	0	15	291	33	304	35	5	178	0	0	0	0	0
D_0__BacteriaD_1__FibrobacteresD_2__FibrobacteriaD_3__FibrobacteralesD_4__FibrobacteraceaeD_5__FibrobacterD_6__Fibrobacter_succinogenes_subsp._succinogenes	77	275	487	94	426	13	829	90	0	0	29	0	26	672	518	94
D_0__BacteriaD_1__FibrobacteresD_2__FibrobacteriaD_3__FibrobacteralesD_4__FibrobacteraceaeD_5__FibrobacterD_6__uncultured_Fibrobacteraceae_bacterium	0	0	0	0	0	2	0	2	0	0	1	0	0	0	0	0
D_0__BacteriaD_1__FibrobacteresD_2__FibrobacteriaD_3__FibrobacteralesD_4__FibrobacteraceaeD_5__FibrobacterD_6__uncultured_rumen_bacterium	421	33	1033	310	139	39	251	13	0	42	55	0	172	179	1449	37
D_0__BacteriaD_1__FibrobacteresD_2__FibrobacteriaD_3__FibrobacteralesD_4__FibrobacteraceaeD_5__Fibrobacter__	1451	194	13	322	96	140	83	246	1059	839	548	0	52	93	87	480
D_0__BacteriaD_1__FibrobacteresD_2__FibrobacteriaD_3__FibrobacteralesD_4__FibrobacteraceaeD_5__unculturedD_6__uncultured_rumen_bacterium	0	8	0	14	0	0	37	0	0	0	0	0	0	5	0	0
D_0__BacteriaD_1__FirmicutesD_2__ClostridiaD_3__ClostridialesD_4__ChristensenellaceaeD_5__Christensenellaceae_R-7_groupD_6__bacterium_AC2043	10	81	17	31	66	0	320	8	9	0	18	58	38	124	42	272
D_0__BacteriaD_1__FirmicutesD_2__ClostridiaD_3__ClostridialesD_4__ChristensenellaceaeD_5__Christensenellaceae_R-7_groupD_6__bacterium_enrichment_culture_clone_RB7c	0	12	0	0	0	0	0	0	0	0	0	0	0	0	0	0
D_0__BacteriaD_1__FirmicutesD_2__ClostridiaD_3__ClostridialesD_4__ChristensenellaceaeD_5__Christensenellaceae_R-7_groupD_6__uncultured_bacterium	69	16	68	171	83	75	99	114	40	0	38	74	95	55	144	57
D_0__BacteriaD_1__FirmicutesD_2__ClostridiaD_3__ClostridialesD_4__ChristensenellaceaeD_5__Christensenellaceae_R-7_groupD_6__uncultured_organism	11	0	0	0	0	0	0	18	0	29	0	0	3	0	11	0
D_0__BacteriaD_1__FirmicutesD_2__ClostridiaD_3__ClostridialesD_4__ChristensenellaceaeD_5__Christensenellaceae_R-7_groupD_6__uncultured_rumen_bacterium	57	26	40	63	55	20	2	48	23	0	22	33	27	0	75	44
D_0__BacteriaD_1__FirmicutesD_2__ClostridiaD_3__ClostridialesD_4__ChristensenellaceaeD_5__Christensenellaceae_R-7_groupD_6__uncultured_rumen_bacterium_4C0d-15	0	0	0	13	0	0	0	0	0	0	12	0	17	0	16	0
D_0__BacteriaD_1__FirmicutesD_2__ClostridiaD_3__ClostridialesD_4__ChristensenellaceaeD_5__Christensenellaceae_R-7_group__	218	2314	123	866	598	138	206	138	137	156	146	341	161	475	292	111
D_0__BacteriaD_1__FirmicutesD_2__ClostridiaD_3__ClostridialesD_4__ChristensenellaceaeD_5__unculturedD_6__uncultured_rumen_bacterium	11	5	10	0	0	0	0	0	0	0	0	0	0	17	0	0
D_0__BacteriaD_1__FirmicutesD_2__ClostridiaD_3__ClostridialesD_4__Christensenellaceae____	0	18	7	0	0	0	0	0	0	0	0	0	0	0	8	0
D_0__BacteriaD_1__FirmicutesD_2__ClostridiaD_3__ClostridialesD_4__Clostridiaceae_1D_5__Clostridium_sensu_stricto_1D_6__human_gut_metagenome	0	0	0	0	0	118	0	0	0	0	0	0	11	0	0	0
D_0__BacteriaD_1__FirmicutesD_2__ClostridiaD_3__ClostridialesD_4__Clostridiales_vadinBB60_groupD_5__uncultured_bacteriumD_6__uncultured_bacterium	19	12	18	8	0	0	0	18	0	0	0	5	3	23	0	22
D_0__BacteriaD_1__FirmicutesD_2__ClostridiaD_3__ClostridialesD_4__Clostridiales_vadinBB60_groupD_5__uncultured_rumen_bacterium_4C28d-15D_6__uncultured_rumen_bacterium_4C28d-15	4	5	5	0	0	6	0	0	2	0	0	8	20	9	0	0
D_0__BacteriaD_1__FirmicutesD_2__ClostridiaD_3__ClostridialesD_4__Clostridiales_vadinBB60_groupD_5__uncultured_rumen_bacteriumD_6__uncultured_rumen_bacterium	0	0	0	10	0	0	7	5	0	0	0	0	0	0	0	23
D_0__BacteriaD_1__FirmicutesD_2__ClostridiaD_3__ClostridialesD_4__Clostridiales_vadinBB60_group____	13	0	0	0	0	4	0	6	0	6	4	8	0	0	0	0
D_0__BacteriaD_1__FirmicutesD_2__ClostridiaD_3__ClostridialesD_4__DefluviitaleaceaeD_5__Defluviitaleaceae_UCG-011D_6__uncultured_bacterium	0	57	0	29	0	0	6	0	4	0	0	9	0	0	17	12
D_0__BacteriaD_1__FirmicutesD_2__ClostridiaD_3__ClostridialesD_4__DefluviitaleaceaeD_5__Defluviitaleaceae_UCG-011D_6__uncultured_rumen_bacterium	0	0	0	2	0	0	0	0	8	0	0	4	0	12	24	8
D_0__BacteriaD_1__FirmicutesD_2__ClostridiaD_3__ClostridialesD_4__DefluviitaleaceaeD_5__Defluviitaleaceae_UCG-011__	24	0	21	5	0	0	0	0	9	9	8	2	12	0	0	21
D_0__BacteriaD_1__FirmicutesD_2__ClostridiaD_3__ClostridialesD_4__EubacteriaceaeD_5__AnaerofustisD_6__uncultured_rumen_bacterium	0	0	0	0	0	0	0	0	0	0	0	0	0	14	6	14
D_0__BacteriaD_1__FirmicutesD_2__ClostridiaD_3__ClostridialesD_4__EubacteriaceaeD_5__PseudoramibacterD_6__uncultured_bacterium	0	0	0	0	0	3	0	0	0	17	0	0	0	0	0	0
D_0__BacteriaD_1__FirmicutesD_2__ClostridiaD_3__ClostridialesD_4__Family_XIIID_5__AnaerovoraxD_6__uncultured_bacterium	0	0	0	0	0	0	0	0	0	9	0	0	0	0	0	0
D_0__BacteriaD_1__FirmicutesD_2__ClostridiaD_3__ClostridialesD_4__Family_XIIID_5__AnaerovoraxD_6__uncultured_rumen_bacterium	72	62	62	33	43	34	42	32	70	23	6	48	29	68	92	72
D_0__BacteriaD_1__FirmicutesD_2__ClostridiaD_3__ClostridialesD_4__Family_XIIID_5__Anaerovorax__	4	43	0	12	0	0	15	0	4	2	0	0	0	9	0	7
D_0__BacteriaD_1__FirmicutesD_2__ClostridiaD_3__ClostridialesD_4__Family_XIIID_5__Family_XIII_AD3011_groupD_6__bacterium_YSD2010	0	2	0	0	3	0	0	0	0	0	0	19	0	0	0	0
D_0__BacteriaD_1__FirmicutesD_2__ClostridiaD_3__ClostridialesD_4__Family_XIIID_5__Family_XIII_AD3011_groupD_6__uncultured_bacterium	0	0	0	6	0	0	3	0	10	5	5	5	0	0	0	14
D_0__BacteriaD_1__FirmicutesD_2__ClostridiaD_3__ClostridialesD_4__Family_XIIID_5__Family_XIII_AD3011_groupD_6__uncultured_rumen_bacterium	35	49	44	57	41	12	17	29	24	0	14	79	47	56	71	60
D_0__BacteriaD_1__FirmicutesD_2__ClostridiaD_3__ClostridialesD_4__Family_XIIID_5__Family_XIII_AD3011_groupD_6__uncultured_rumen_bacterium_3C0d-7	31	16	29	4	43	0	33	31	26	0	11	38	20	11	22	19
D_0__BacteriaD_1__FirmicutesD_2__ClostridiaD_3__ClostridialesD_4__Family_XIIID_5__Family_XIII_AD3011_group__	0	17	0	0	0	0	0	0	0	0	0	0	0	0	3	0
D_0__BacteriaD_1__FirmicutesD_2__ClostridiaD_3__ClostridialesD_4__Family_XIIID_5__Family_XIII_UCG-001D_6__uncultured_rumen_bacterium	25	0	0	2	16	8	0	10	10	12	15	31	0	25	10	24
D_0__BacteriaD_1__FirmicutesD_2__ClostridiaD_3__ClostridialesD_4__Family_XIIID_5__Family_XIII_UCG-001__	0	0	0	15	0	0	0	0	0	0	0	0	0	0	16	0
D_0__BacteriaD_1__FirmicutesD_2__ClostridiaD_3__ClostridialesD_4__Family_XIIID_5__MogibacteriumD_6__Mobilibacterium_massiliense	0	0	0	0	0	0	0	0	0	35	0	0	0	0	0	0
D_0__BacteriaD_1__FirmicutesD_2__ClostridiaD_3__ClostridialesD_4__Family_XIIID_5__MogibacteriumD_6__uncultured_bacterium	0	0	0	0	0	5	0	0	0	0	0	0	0	0	0	0
D_0__BacteriaD_1__FirmicutesD_2__ClostridiaD_3__ClostridialesD_4__Family_XIIID_5__MogibacteriumD_6__uncultured_rumen_bacterium	43	44	21	46	112	35	66	55	50	80	61	77	99	155	80	66
D_0__BacteriaD_1__FirmicutesD_2__ClostridiaD_3__ClostridialesD_4__Family_XIIID_5__Mogibacterium__	16	0	16	0	0	0	0	0	0	0	12	0	0	0	0	0
D_0__BacteriaD_1__FirmicutesD_2__ClostridiaD_3__ClostridialesD_4__Family_XIIID_5__[Eubacterium]_brachy_group__	5	0	0	0	0	0	0	0	0	0	0	5	7	0	6	8
D_0__BacteriaD_1__FirmicutesD_2__ClostridiaD_3__ClostridialesD_4__Family_XIIID_5__[Eubacterium]_nodatum_groupD_6__Eubacterium_sp._68-3-10	0	0	0	0	0	8	0	0	0	92	0	0	0	0	0	0
D_0__BacteriaD_1__FirmicutesD_2__ClostridiaD_3__ClostridialesD_4__Family_XIIID_5__[Eubacterium]_nodatum_groupD_6__Eubacterium_sp._AB3007	55	0	24	0	10	0	10	41	55	14	19	35	24	12	35	83
D_0__BacteriaD_1__FirmicutesD_2__ClostridiaD_3__ClostridialesD_4__Family_XIIID_5__[Eubacterium]_nodatum_groupD_6__bacterium_XBB3003	0	0	0	7	0	0	0	0	0	0	0	0	0	0	0	0
D_0__BacteriaD_1__FirmicutesD_2__ClostridiaD_3__ClostridialesD_4__Family_XIIID_5__[Eubacterium]_nodatum_groupD_6__uncultured_bacterium	0	10	0	6	3	0	8	0	0	0	0	0	0	0	0	11
D_0__BacteriaD_1__FirmicutesD_2__ClostridiaD_3__ClostridialesD_4__Family_XIIID_5__[Eubacterium]_nodatum_groupD_6__uncultured_rumen_bacterium	0	0	10	2	0	3	0	0	0	0	0	0	11	0	12	0
D_0__BacteriaD_1__FirmicutesD_2__ClostridiaD_3__ClostridialesD_4__Family_XIIID_5__[Eubacterium]_nodatum_groupD_6__uncultured_rumen_bacterium_3C28d-4	0	0	0	0	0	0	0	0	0	8	0	0	0	0	0	0
D_0__BacteriaD_1__FirmicutesD_2__ClostridiaD_3__ClostridialesD_4__Family_XIIID_5__[Eubacterium]_nodatum_group__	0	7	10	6	16	0	13	0	0	9	0	11	5	8	16	8
D_0__BacteriaD_1__FirmicutesD_2__ClostridiaD_3__ClostridialesD_4__Family_XIIID_5__[Eubacterium]_saphenum_groupD_6__uncultured_bacterium	0	0	0	0	0	0	0	0	0	0	0	0	0	0	5	0
D_0__BacteriaD_1__FirmicutesD_2__ClostridiaD_3__ClostridialesD_4__Family_XIIID_5__unculturedD_6__uncultured_bacterium	13	18	13	11	12	7	19	0	8	0	0	21	11	33	26	8
D_0__BacteriaD_1__FirmicutesD_2__ClostridiaD_3__ClostridialesD_4__Family_XIII____	13	0	9	4	4	0	3	11	0	23	0	5	2	10	6	8
D_0__BacteriaD_1__FirmicutesD_2__ClostridiaD_3__ClostridialesD_4__LachnospiraceaeD_5__AcetitomaculumD_6__uncultured_bacterium	0	12	0	0	0	0	0	0	0	0	0	0	0	0	0	0
D_0__BacteriaD_1__FirmicutesD_2__ClostridiaD_3__ClostridialesD_4__LachnospiraceaeD_5__AcetitomaculumD_6__uncultured_rumen_bacterium	51	8	31	15	17	30	37	51	32	87	57	25	76	18	37	65
D_0__BacteriaD_1__FirmicutesD_2__ClostridiaD_3__ClostridialesD_4__LachnospiraceaeD_5__Acetitomaculum__	0	0	0	0	0	0	0	0	0	0	0	0	0	8	0	0
D_0__BacteriaD_1__FirmicutesD_2__ClostridiaD_3__ClostridialesD_4__LachnospiraceaeD_5__Agathobacter__	0	0	0	0	0	0	0	0	12	60	0	0	0	0	0	0
D_0__BacteriaD_1__FirmicutesD_2__ClostridiaD_3__ClostridialesD_4__LachnospiraceaeD_5__AnaerosporobacterD_6__uncultured_bacterium	0	0	0	0	0	10	0	0	0	0	0	0	0	0	0	0
D_0__BacteriaD_1__FirmicutesD_2__ClostridiaD_3__ClostridialesD_4__LachnospiraceaeD_5__BlautiaD_6__uncultured_rumen_bacterium	0	17	0	3	0	0	0	0	0	0	0	0	0	0	0	8
D_0__BacteriaD_1__FirmicutesD_2__ClostridiaD_3__ClostridialesD_4__LachnospiraceaeD_5__Blautia__	0	0	0	8	0	0	11	0	0	0	0	0	0	15	17	0
D_0__BacteriaD_1__FirmicutesD_2__ClostridiaD_3__ClostridialesD_4__LachnospiraceaeD_5__Butyrivibrio_2D_6__Butyrivibrio_hungatei	0	0	0	0	0	0	0	0	0	0	0	0	2	0	0	0
D_0__BacteriaD_1__FirmicutesD_2__ClostridiaD_3__ClostridialesD_4__LachnospiraceaeD_5__Butyrivibrio_2D_6__unidentified_rumen_bacterium_RFP4	0	0	0	0	0	0	0	0	0	0	0	0	1	0	0	0
D_0__BacteriaD_1__FirmicutesD_2__ClostridiaD_3__ClostridialesD_4__LachnospiraceaeD_5__Coprococcus_1D_6__uncultured_bacterium	16	0	29	18	0	0	12	72	0	0	15	18	28	16	49	38
D_0__BacteriaD_1__FirmicutesD_2__ClostridiaD_3__ClostridialesD_4__LachnospiraceaeD_5__Coprococcus_1D_6__uncultured_rumen_bacterium	16	16	39	0	28	16	12	13	25	29	0	20	0	5	16	12
D_0__BacteriaD_1__FirmicutesD_2__ClostridiaD_3__ClostridialesD_4__LachnospiraceaeD_5__Lachnoclostridium_1D_6__uncultured_rumen_bacterium	44	22	37	11	25	0	18	27	12	9	11	15	18	15	13	11
D_0__BacteriaD_1__FirmicutesD_2__ClostridiaD_3__ClostridialesD_4__LachnospiraceaeD_5__Lachnospiraceae_AC2044_groupD_6__uncultured_rumen_bacterium	0	0	0	1	0	0	0	0	0	0	0	0	0	1	0	0
D_0__BacteriaD_1__FirmicutesD_2__ClostridiaD_3__ClostridialesD_4__LachnospiraceaeD_5__Lachnospiraceae_AC2044_group__	0	176	0	243	5	0	0	0	0	0	0	0	0	12	9	0
D_0__BacteriaD_1__FirmicutesD_2__ClostridiaD_3__ClostridialesD_4__LachnospiraceaeD_5__Lachnospiraceae_FCS020_groupD_6__Lachnospiraceae_bacterium_RM29	0	0	0	18	0	0	0	6	0	0	18	0	41	83	188	27
D_0__BacteriaD_1__FirmicutesD_2__ClostridiaD_3__ClostridialesD_4__LachnospiraceaeD_5__Lachnospiraceae_ND3007_groupD_6__rumen_bacterium_R-20	0	0	0	0	0	0	28	0	0	0	0	0	0	0	0	0
D_0__BacteriaD_1__FirmicutesD_2__ClostridiaD_3__ClostridialesD_4__LachnospiraceaeD_5__Lachnospiraceae_ND3007_groupD_6__uncultured_Lachnospiraceae_bacterium	15	0	7	18	0	10	20	6	21	8	6	14	15	48	17	37
D_0__BacteriaD_1__FirmicutesD_2__ClostridiaD_3__ClostridialesD_4__LachnospiraceaeD_5__Lachnospiraceae_ND3007_group__	0	0	0	0	0	0	0	0	0	0	0	0	8	0	0	0
D_0__BacteriaD_1__FirmicutesD_2__ClostridiaD_3__ClostridialesD_4__LachnospiraceaeD_5__Lachnospiraceae_NK3A20_groupD_6__Lachnospiraceae_bacterium_KH1T2	0	3	0	0	0	0	0	1	0	0	0	0	0	0	4	0
D_0__BacteriaD_1__FirmicutesD_2__ClostridiaD_3__ClostridialesD_4__LachnospiraceaeD_5__Lachnospiraceae_NK3A20_groupD_6__Lachnospiraceae_bacterium_NK4A144	0	0	0	0	0	0	0	0	0	0	0	0	11	0	0	0
D_0__BacteriaD_1__FirmicutesD_2__ClostridiaD_3__ClostridialesD_4__LachnospiraceaeD_5__Lachnospiraceae_NK3A20_groupD_6__uncultured_Clostridium_sp.	0	0	0	0	8	0	0	0	0	0	0	0	0	0	0	0
D_0__BacteriaD_1__FirmicutesD_2__ClostridiaD_3__ClostridialesD_4__LachnospiraceaeD_5__Lachnospiraceae_NK3A20_groupD_6__uncultured_rumen_bacterium	0	0	3	1	0	0	2	1	0	0	3	0	0	1	0	0
D_0__BacteriaD_1__FirmicutesD_2__ClostridiaD_3__ClostridialesD_4__LachnospiraceaeD_5__Lachnospiraceae_NK3A20_groupD_6__uncultured_rumen_bacterium_4C3d-2	47	74	34	23	91	0	72	147	48	13	19	53	34	41	134	141
D_0__BacteriaD_1__FirmicutesD_2__ClostridiaD_3__ClostridialesD_4__LachnospiraceaeD_5__Lachnospiraceae_NK3A20_group__	2	11	1	19	6	0	1	11	3	0	0	0	0	19	0	10
D_0__BacteriaD_1__FirmicutesD_2__ClostridiaD_3__ClostridialesD_4__LachnospiraceaeD_5__Lachnospiraceae_NK4A136_groupD_6__Lachnospiraceae_bacterium_NK4A179	14	0	8	0	0	0	6	0	0	0	9	0	21	0	23	0
D_0__BacteriaD_1__FirmicutesD_2__ClostridiaD_3__ClostridialesD_4__LachnospiraceaeD_5__Lachnospiraceae_NK4A136_groupD_6__uncultured_Clostridium_sp.	0	7	0	14	0	0	0	0	0	0	0	0	0	0	0	0
D_0__BacteriaD_1__FirmicutesD_2__ClostridiaD_3__ClostridialesD_4__LachnospiraceaeD_5__Lachnospiraceae_NK4A136_group__	0	13	0	0	0	15	11	6	12	0	5	14	16	0	17	26
D_0__BacteriaD_1__FirmicutesD_2__ClostridiaD_3__ClostridialesD_4__LachnospiraceaeD_5__Lachnospiraceae_UCG-002D_6__uncultured_bacterium	0	9	0	0	12	0	18	14	0	0	0	0	0	0	19	26
D_0__BacteriaD_1__FirmicutesD_2__ClostridiaD_3__ClostridialesD_4__LachnospiraceaeD_5__Lachnospiraceae_UCG-002D_6__uncultured_rumen_bacterium	66	0	33	20	38	10	70	13	29	0	33	22	51	26	75	41
D_0__BacteriaD_1__FirmicutesD_2__ClostridiaD_3__ClostridialesD_4__LachnospiraceaeD_5__Lachnospiraceae_UCG-004D_6__uncultured_bacterium	0	0	0	0	1	0	0	3	0	0	9	0	0	0	1	0
D_0__BacteriaD_1__FirmicutesD_2__ClostridiaD_3__ClostridialesD_4__LachnospiraceaeD_5__Lachnospiraceae_UCG-004D_6__uncultured_rumen_bacterium	0	3	0	0	1	0	0	0	0	0	0	0	0	0	0	0
D_0__BacteriaD_1__FirmicutesD_2__ClostridiaD_3__ClostridialesD_4__LachnospiraceaeD_5__Lachnospiraceae_UCG-006D_6__uncultured_rumen_bacterium	15	48	13	21	0	0	14	18	0	0	11	8	10	0	13	19
D_0__BacteriaD_1__FirmicutesD_2__ClostridiaD_3__ClostridialesD_4__LachnospiraceaeD_5__Lachnospiraceae_UCG-006__	0	0	0	0	0	0	0	0	0	0	0	2	0	0	0	0
D_0__BacteriaD_1__FirmicutesD_2__ClostridiaD_3__ClostridialesD_4__LachnospiraceaeD_5__Lachnospiraceae_UCG-008D_6__uncultured_Lachnospiraceae_bacterium	11	17	22	0	0	5	11	8	19	0	7	28	44	15	42	28
D_0__BacteriaD_1__FirmicutesD_2__ClostridiaD_3__ClostridialesD_4__LachnospiraceaeD_5__Lachnospiraceae_UCG-008D_6__uncultured_Lactobacillus_sp.	0	0	0	0	5	0	0	6	0	13	0	4	0	0	0	0
D_0__BacteriaD_1__FirmicutesD_2__ClostridiaD_3__ClostridialesD_4__LachnospiraceaeD_5__Lachnospiraceae_UCG-008D_6__uncultured_rumen_bacterium	15	5	8	9	4	0	9	12	0	12	10	16	15	7	31	15
D_0__BacteriaD_1__FirmicutesD_2__ClostridiaD_3__ClostridialesD_4__LachnospiraceaeD_5__Lachnospiraceae_UCG-009__	0	0	0	0	1	0	15	0	0	0	0	0	0	0	0	0
D_0__BacteriaD_1__FirmicutesD_2__ClostridiaD_3__ClostridialesD_4__LachnospiraceaeD_5__Lachnospiraceae_XPB1014_groupD_6__bacterium_VCB2013	0	0	0	36	19	0	0	0	0	0	0	0	0	0	0	0
D_0__BacteriaD_1__FirmicutesD_2__ClostridiaD_3__ClostridialesD_4__LachnospiraceaeD_5__Lachnospiraceae_XPB1014_groupD_6__bacterium_XPB1014	0	12	11	0	4	0	0	0	0	0	0	0	3	16	0	0
D_0__BacteriaD_1__FirmicutesD_2__ClostridiaD_3__ClostridialesD_4__LachnospiraceaeD_5__Lachnospiraceae_XPB1014_group__	0	12	0	46	19	0	2	0	8	0	0	0	10	22	86	0
D_0__BacteriaD_1__FirmicutesD_2__ClostridiaD_3__ClostridialesD_4__LachnospiraceaeD_5__MarvinbryantiaD_6__uncultured_rumen_bacterium	17	117	16	56	32	8	41	39	14	0	34	36	15	28	77	23
D_0__BacteriaD_1__FirmicutesD_2__ClostridiaD_3__ClostridialesD_4__LachnospiraceaeD_5__MoryellaD_6__bacterium_YAD2002	0	0	0	0	0	5	0	0	0	0	0	0	0	5	0	0
D_0__BacteriaD_1__FirmicutesD_2__ClostridiaD_3__ClostridialesD_4__LachnospiraceaeD_5__MoryellaD_6__uncultured_rumen_bacterium	52	56	57	15	58	34	23	62	23	24	33	41	41	46	39	51
D_0__BacteriaD_1__FirmicutesD_2__ClostridiaD_3__ClostridialesD_4__LachnospiraceaeD_5__Moryella__	21	17	0	0	0	15	0	0	13	0	17	0	0	0	0	0
D_0__BacteriaD_1__FirmicutesD_2__ClostridiaD_3__ClostridialesD_4__LachnospiraceaeD_5__OribacteriumD_6__rumen_bacterium_enrichment_culture_clone_Y117	0	0	0	0	3	0	21	19	12	0	12	0	7	0	0	0
D_0__BacteriaD_1__FirmicutesD_2__ClostridiaD_3__ClostridialesD_4__LachnospiraceaeD_5__OribacteriumD_6__uncultured_bacterium	0	0	0	0	7	0	0	0	9	0	0	0	7	7	0	0
D_0__BacteriaD_1__FirmicutesD_2__ClostridiaD_3__ClostridialesD_4__LachnospiraceaeD_5__OribacteriumD_6__uncultured_rumen_bacterium	23	9	18	0	5	9	15	16	14	4	15	20	9	15	11	23
D_0__BacteriaD_1__FirmicutesD_2__ClostridiaD_3__ClostridialesD_4__LachnospiraceaeD_5__OribacteriumD_6__uncultured_rumen_bacterium_4C28d-13	11	0	0	0	0	40	0	9	15	139	5	0	0	0	0	0
D_0__BacteriaD_1__FirmicutesD_2__ClostridiaD_3__ClostridialesD_4__LachnospiraceaeD_5__Oribacterium__	3	5	0	0	0	7	0	0	0	11	0	0	0	0	0	0
D_0__BacteriaD_1__FirmicutesD_2__ClostridiaD_3__ClostridialesD_4__LachnospiraceaeD_5__PseudobutyrivibrioD_6__uncultured_Lachnospiraceae_bacterium	7	11	0	0	0	0	18	0	0	0	3	0	21	0	8	0
D_0__BacteriaD_1__FirmicutesD_2__ClostridiaD_3__ClostridialesD_4__LachnospiraceaeD_5__Pseudobutyrivibrio__	86	37	46	63	64	49	283	45	30	23	109	29	156	104	213	86
D_0__BacteriaD_1__FirmicutesD_2__ClostridiaD_3__ClostridialesD_4__LachnospiraceaeD_5__RoseburiaD_6__uncultured_rumen_bacterium	26	0	15	0	0	11	0	16	11	63	23	0	20	9	4	13
D_0__BacteriaD_1__FirmicutesD_2__ClostridiaD_3__ClostridialesD_4__LachnospiraceaeD_5__Roseburia__	0	0	0	0	0	12	0	0	0	0	3	0	0	0	0	0
D_0__BacteriaD_1__FirmicutesD_2__ClostridiaD_3__ClostridialesD_4__LachnospiraceaeD_5__ShuttleworthiaD_6__Clostridiales_bacterium_SY8526	0	0	0	0	0	0	0	0	0	20	0	0	0	0	0	0
D_0__BacteriaD_1__FirmicutesD_2__ClostridiaD_3__ClostridialesD_4__LachnospiraceaeD_5__ShuttleworthiaD_6__uncultured_Lachnospiraceae_bacterium	0	0	0	0	0	0	0	0	0	14	4	1	1	0	0	0
D_0__BacteriaD_1__FirmicutesD_2__ClostridiaD_3__ClostridialesD_4__LachnospiraceaeD_5__ShuttleworthiaD_6__uncultured_bacterium	0	0	0	0	0	0	0	0	0	0	0	0	0	0	0	24
D_0__BacteriaD_1__FirmicutesD_2__ClostridiaD_3__ClostridialesD_4__LachnospiraceaeD_5__ShuttleworthiaD_6__uncultured_rumen_bacterium	0	0	0	0	0	0	0	0	16	16	0	0	0	0	16	8
D_0__BacteriaD_1__FirmicutesD_2__ClostridiaD_3__ClostridialesD_4__LachnospiraceaeD_5__Shuttleworthia__	0	0	0	0	0	0	0	61	0	0	35	0	0	0	0	0
D_0__BacteriaD_1__FirmicutesD_2__ClostridiaD_3__ClostridialesD_4__LachnospiraceaeD_5__SyntrophococcusD_6__uncultured_Eubacterium_sp.	0	0	0	0	0	80	0	0	0	106	0	0	0	0	0	0
D_0__BacteriaD_1__FirmicutesD_2__ClostridiaD_3__ClostridialesD_4__LachnospiraceaeD_5__SyntrophococcusD_6__uncultured_bacterium	36	0	16	0	2	29	0	67	49	108	25	5	22	5	6	41
D_0__BacteriaD_1__FirmicutesD_2__ClostridiaD_3__ClostridialesD_4__LachnospiraceaeD_5__SyntrophococcusD_6__uncultured_rumen_bacterium	0	0	21	0	23	0	31	0	16	0	12	21	0	23	13	0
D_0__BacteriaD_1__FirmicutesD_2__ClostridiaD_3__ClostridialesD_4__LachnospiraceaeD_5__Syntrophococcus__	0	0	0	17	0	0	6	0	0	0	0	0	0	0	0	0
D_0__BacteriaD_1__FirmicutesD_2__ClostridiaD_3__ClostridialesD_4__LachnospiraceaeD_5__Tyzzerella_3D_6__uncultured_rumen_bacterium	0	0	0	0	0	0	0	0	9	0	6	3	5	0	0	8
D_0__BacteriaD_1__FirmicutesD_2__ClostridiaD_3__ClostridialesD_4__LachnospiraceaeD_5__[Eubacterium]_eligens_groupD_6__uncultured_bacterium	0	0	0	0	0	0	0	0	8	13	0	0	0	0	0	0
D_0__BacteriaD_1__FirmicutesD_2__ClostridiaD_3__ClostridialesD_4__LachnospiraceaeD_5__[Eubacterium]_hallii_groupD_6__uncultured_rumen_bacterium	0	20	15	33	27	0	44	0	35	0	17	20	37	32	11	35
D_0__BacteriaD_1__FirmicutesD_2__ClostridiaD_3__ClostridialesD_4__LachnospiraceaeD_5__[Eubacterium]_ruminantium_group__	0	0	0	12	0	0	0	0	0	0	0	0	0	0	3	0
D_0__BacteriaD_1__FirmicutesD_2__ClostridiaD_3__ClostridialesD_4__LachnospiraceaeD_5__[Eubacterium]_xylanophilum_groupD_6__uncultured_bacterium	0	0	0	0	0	2	0	0	0	0	0	0	0	0	0	0
D_0__BacteriaD_1__FirmicutesD_2__ClostridiaD_3__ClostridialesD_4__LachnospiraceaeD_5__[Ruminococcus]_gauvreauii_groupD_6__uncultured_rumen_bacterium	139	78	64	52	45	125	53	283	156	428	182	110	117	36	129	159
D_0__BacteriaD_1__FirmicutesD_2__ClostridiaD_3__ClostridialesD_4__LachnospiraceaeD_5__probable_genus_10D_6__uncultured_bacterium	0	0	0	51	0	0	0	0	0	0	0	0	0	0	0	0
D_0__BacteriaD_1__FirmicutesD_2__ClostridiaD_3__ClostridialesD_4__LachnospiraceaeD_5__probable_genus_10D_6__uncultured_rumen_bacterium	0	0	0	46	0	0	0	0	0	0	0	0	0	0	0	0
D_0__BacteriaD_1__FirmicutesD_2__ClostridiaD_3__ClostridialesD_4__LachnospiraceaeD_5__probable_genus_10__	34	0	31	92	0	0	104	13	0	0	439	66	98	107	138	52
D_0__BacteriaD_1__FirmicutesD_2__ClostridiaD_3__ClostridialesD_4__LachnospiraceaeD_5__unculturedD_6__uncultured_Clostridium_sp.	0	125	5	21	19	0	73	12	0	0	0	0	11	14	275	0
D_0__BacteriaD_1__FirmicutesD_2__ClostridiaD_3__ClostridialesD_4__LachnospiraceaeD_5__unculturedD_6__uncultured_rumen_bacterium	24	43	21	21	12	0	50	24	6	0	18	16	22	22	30	28
D_0__BacteriaD_1__FirmicutesD_2__ClostridiaD_3__ClostridialesD_4__LachnospiraceaeD_5__unculturedD_6__wallaby_gut_metagenome	0	0	0	0	0	0	0	26	0	0	0	0	9	10	0	0
D_0__BacteriaD_1__FirmicutesD_2__ClostridiaD_3__ClostridialesD_4__Lachnospiraceae____	90	134	102	173	26	198	53	39	36	177	117	184	30	14	79	86
D_0__BacteriaD_1__FirmicutesD_2__ClostridiaD_3__ClostridialesD_4__RuminococcaceaeD_5__CAG-352D_6__uncultured_bacterium	0	0	18	0	0	0	0	0	0	0	0	0	0	0	0	0
D_0__BacteriaD_1__FirmicutesD_2__ClostridiaD_3__ClostridialesD_4__RuminococcaceaeD_5__CAG-352D_6__uncultured_rumen_bacterium	290	135	17	17	47	0	0	22	108	0	0	123	0	0	13	40
D_0__BacteriaD_1__FirmicutesD_2__ClostridiaD_3__ClostridialesD_4__RuminococcaceaeD_5__CAG-352__	10	0	0	18	0	0	0	6	0	0	0	0	0	30	0	0
D_0__BacteriaD_1__FirmicutesD_2__ClostridiaD_3__ClostridialesD_4__RuminococcaceaeD_5__Oscillospira__	0	0	0	0	0	0	0	0	0	0	0	3	0	0	0	0
D_0__BacteriaD_1__FirmicutesD_2__ClostridiaD_3__ClostridialesD_4__RuminococcaceaeD_5__PapillibacterD_6__uncultured_bacterium	28	0	34	16	11	18	20	34	30	0	22	20	17	40	83	52
D_0__BacteriaD_1__FirmicutesD_2__ClostridiaD_3__ClostridialesD_4__RuminococcaceaeD_5__PapillibacterD_6__uncultured_rumen_bacterium	228	350	110	158	250	0	216	18	9	15	0	144	25	145	236	29
D_0__BacteriaD_1__FirmicutesD_2__ClostridiaD_3__ClostridialesD_4__RuminococcaceaeD_5__Ruminiclostridium_5D_6__uncultured_rumen_bacterium	0	0	3	0	0	0	0	0	0	0	0	0	0	0	0	0
D_0__BacteriaD_1__FirmicutesD_2__ClostridiaD_3__ClostridialesD_4__RuminococcaceaeD_5__Ruminiclostridium_5__	0	0	0	4	0	0	0	0	0	0	0	0	0	3	0	0
D_0__BacteriaD_1__FirmicutesD_2__ClostridiaD_3__ClostridialesD_4__RuminococcaceaeD_5__Ruminiclostridium_6D_6__uncultured_bacterium	0	0	0	23	0	0	0	0	0	0	0	0	0	0	0	0
D_0__BacteriaD_1__FirmicutesD_2__ClostridiaD_3__ClostridialesD_4__RuminococcaceaeD_5__Ruminiclostridium_6__	0	73	11	36	6	0	25	0	0	0	0	24	0	0	0	8
D_0__BacteriaD_1__FirmicutesD_2__ClostridiaD_3__ClostridialesD_4__RuminococcaceaeD_5__RuminiclostridiumD_6__uncultured_rumen_bacterium	16	6	11	4	15	0	0	0	0	0	12	0	11	0	11	11
D_0__BacteriaD_1__FirmicutesD_2__ClostridiaD_3__ClostridialesD_4__RuminococcaceaeD_5__Ruminococcaceae_NK4A214_groupD_6__gut_metagenome	0	0	0	0	0	0	0	0	0	35	0	0	0	0	0	0
D_0__BacteriaD_1__FirmicutesD_2__ClostridiaD_3__ClostridialesD_4__RuminococcaceaeD_5__Ruminococcaceae_NK4A214_groupD_6__metagenome	0	0	0	0	0	0	0	0	0	5	0	0	0	0	0	0
D_0__BacteriaD_1__FirmicutesD_2__ClostridiaD_3__ClostridialesD_4__RuminococcaceaeD_5__Ruminococcaceae_NK4A214_groupD_6__uncultured_bacterium	76	21	41	24	28	0	34	52	10	0	31	36	39	56	80	21
D_0__BacteriaD_1__FirmicutesD_2__ClostridiaD_3__ClostridialesD_4__RuminococcaceaeD_5__Ruminococcaceae_NK4A214_groupD_6__uncultured_rumen_bacterium	175	166	313	208	113	451	135	160	220	27	47	300	102	177	96	108
D_0__BacteriaD_1__FirmicutesD_2__ClostridiaD_3__ClostridialesD_4__RuminococcaceaeD_5__Ruminococcaceae_NK4A214_groupD_6__uncultured_rumen_bacterium_6C3d-31	10	26	0	55	16	0	24	0	17	0	36	39	38	121	35	27
D_0__BacteriaD_1__FirmicutesD_2__ClostridiaD_3__ClostridialesD_4__RuminococcaceaeD_5__Ruminococcaceae_NK4A214_group__	224	13	81	118	177	7	158	80	70	1	95	97	201	91	242	348
D_0__BacteriaD_1__FirmicutesD_2__ClostridiaD_3__ClostridialesD_4__RuminococcaceaeD_5__Ruminococcaceae_UCG-001D_6__uncultured_bacterium	3	0	0	0	0	10	0	0	0	19	0	0	0	0	0	0
D_0__BacteriaD_1__FirmicutesD_2__ClostridiaD_3__ClostridialesD_4__RuminococcaceaeD_5__Ruminococcaceae_UCG-001D_6__uncultured_rumen_bacterium	0	0	0	0	0	0	0	0	16	0	0	17	0	0	3	0
D_0__BacteriaD_1__FirmicutesD_2__ClostridiaD_3__ClostridialesD_4__RuminococcaceaeD_5__Ruminococcaceae_UCG-001__	13	0	0	0	0	20	0	7	14	0	5	0	0	0	0	0
D_0__BacteriaD_1__FirmicutesD_2__ClostridiaD_3__ClostridialesD_4__RuminococcaceaeD_5__Ruminococcaceae_UCG-002D_6__uncultured_rumen_bacterium	10	0	0	0	0	45	0	17	14	42	0	13	0	0	0	15
D_0__BacteriaD_1__FirmicutesD_2__ClostridiaD_3__ClostridialesD_4__RuminococcaceaeD_5__Ruminococcaceae_UCG-002__	13	40	0	15	0	53	0	9	34	113	0	0	0	0	0	28
D_0__BacteriaD_1__FirmicutesD_2__ClostridiaD_3__ClostridialesD_4__RuminococcaceaeD_5__Ruminococcaceae_UCG-003D_6__uncultured_rumen_bacterium	0	0	0	0	0	10	0	0	0	0	0	0	0	0	0	0
D_0__BacteriaD_1__FirmicutesD_2__ClostridiaD_3__ClostridialesD_4__RuminococcaceaeD_5__Ruminococcaceae_UCG-003__	0	0	0	0	0	0	0	0	0	23	0	0	0	0	0	0
D_0__BacteriaD_1__FirmicutesD_2__ClostridiaD_3__ClostridialesD_4__RuminococcaceaeD_5__Ruminococcaceae_UCG-004D_6__uncultured_bacterium	0	0	0	0	0	0	1	0	0	0	0	0	0	0	0	0
D_0__BacteriaD_1__FirmicutesD_2__ClostridiaD_3__ClostridialesD_4__RuminococcaceaeD_5__Ruminococcaceae_UCG-004D_6__uncultured_rumen_bacterium	24	38	51	58	54	36	49	49	48	22	45	71	48	59	0	65
D_0__BacteriaD_1__FirmicutesD_2__ClostridiaD_3__ClostridialesD_4__RuminococcaceaeD_5__Ruminococcaceae_UCG-004__	0	0	0	0	0	0	0	0	0	0	1	0	0	0	0	1
D_0__BacteriaD_1__FirmicutesD_2__ClostridiaD_3__ClostridialesD_4__RuminococcaceaeD_5__Ruminococcaceae_UCG-005D_6__uncultured_organism	8	0	0	0	0	0	0	7	0	7	0	5	0	0	5	11
D_0__BacteriaD_1__FirmicutesD_2__ClostridiaD_3__ClostridialesD_4__RuminococcaceaeD_5__Ruminococcaceae_UCG-005D_6__uncultured_rumen_bacterium	25	7	11	18	36	15	6	8	8	41	8	94	26	11	24	12
D_0__BacteriaD_1__FirmicutesD_2__ClostridiaD_3__ClostridialesD_4__RuminococcaceaeD_5__Ruminococcaceae_UCG-005__	0	57	28	0	13	41	14	20	26	0	7	19	0	13	14	32
D_0__BacteriaD_1__FirmicutesD_2__ClostridiaD_3__ClostridialesD_4__RuminococcaceaeD_5__Ruminococcaceae_UCG-010D_6__uncultured_bacterium	23	19	6	15	0	6	0	5	12	0	9	10	0	3	5	47
D_0__BacteriaD_1__FirmicutesD_2__ClostridiaD_3__ClostridialesD_4__RuminococcaceaeD_5__Ruminococcaceae_UCG-010D_6__uncultured_rumen_bacterium	51	28	49	117	22	52	133	39	6	37	30	76	66	62	81	70
D_0__BacteriaD_1__FirmicutesD_2__ClostridiaD_3__ClostridialesD_4__RuminococcaceaeD_5__Ruminococcaceae_UCG-010__	17	13	3	20	25	8	32	24	5	13	11	16	26	13	6	14
D_0__BacteriaD_1__FirmicutesD_2__ClostridiaD_3__ClostridialesD_4__RuminococcaceaeD_5__Ruminococcaceae_UCG-012D_6__uncultured_rumen_bacterium	0	19	15	23	32	0	5	0	0	0	0	0	22	16	0	4
D_0__BacteriaD_1__FirmicutesD_2__ClostridiaD_3__ClostridialesD_4__RuminococcaceaeD_5__Ruminococcaceae_UCG-013D_6__uncultured_bacterium	0	2	0	0	0	0	0	2	0	5	0	2	0	0	0	0
D_0__BacteriaD_1__FirmicutesD_2__ClostridiaD_3__ClostridialesD_4__RuminococcaceaeD_5__Ruminococcaceae_UCG-013D_6__uncultured_rumen_bacterium	0	0	0	0	0	25	0	0	0	0	0	0	0	0	0	0
D_0__BacteriaD_1__FirmicutesD_2__ClostridiaD_3__ClostridialesD_4__RuminococcaceaeD_5__Ruminococcaceae_UCG-013__	0	0	0	0	0	6	0	0	6	0	0	0	0	0	0	10
D_0__BacteriaD_1__FirmicutesD_2__ClostridiaD_3__ClostridialesD_4__RuminococcaceaeD_5__Ruminococcaceae_UCG-014D_6__uncultured_Acetivibrio_sp.	11	0	0	0	0	0	0	0	0	0	0	0	0	0	0	0
D_0__BacteriaD_1__FirmicutesD_2__ClostridiaD_3__ClostridialesD_4__RuminococcaceaeD_5__Ruminococcaceae_UCG-014D_6__uncultured_Ruminococcaceae_bacterium	0	0	0	0	0	0	0	0	0	0	8	0	0	0	0	0
D_0__BacteriaD_1__FirmicutesD_2__ClostridiaD_3__ClostridialesD_4__RuminococcaceaeD_5__Ruminococcaceae_UCG-014D_6__uncultured_bacterium	0	0	0	28	0	85	0	6	16	14	5	15	0	0	0	41
D_0__BacteriaD_1__FirmicutesD_2__ClostridiaD_3__ClostridialesD_4__RuminococcaceaeD_5__Ruminococcaceae_UCG-014__	0	44	3	39	15	4	25	8	0	13	0	0	0	5	0	10
D_0__BacteriaD_1__FirmicutesD_2__ClostridiaD_3__ClostridialesD_4__RuminococcaceaeD_5__Ruminococcaceae_V9D2013_groupD_6__uncultured_rumen_bacterium	0	0	0	0	0	4	0	0	0	0	0	0	0	2	0	0
D_0__BacteriaD_1__FirmicutesD_2__ClostridiaD_3__ClostridialesD_4__RuminococcaceaeD_5__Ruminococcus_1D_6__Bacteroidetes_bacterium_ADurb.BinA104	7	0	0	9	0	0	22	0	0	0	0	0	0	0	0	9
D_0__BacteriaD_1__FirmicutesD_2__ClostridiaD_3__ClostridialesD_4__RuminococcaceaeD_5__Ruminococcus_1D_6__Ruminococcus_albus	61	68	34	74	53	256	49	75	122	26	162	109	26	0	50	136
D_0__BacteriaD_1__FirmicutesD_2__ClostridiaD_3__ClostridialesD_4__RuminococcaceaeD_5__Ruminococcus_1D_6__Ruminococcus_flavefaciens	77	46	99	101	173	14	158	192	264	621	149	175	201	616	663	100
D_0__BacteriaD_1__FirmicutesD_2__ClostridiaD_3__ClostridialesD_4__RuminococcaceaeD_5__Ruminococcus_1D_6__Ruminococcus_sp._FC2018	8	31	18	12	8	49	91	98	127	252	57	97	26	11	35	108
D_0__BacteriaD_1__FirmicutesD_2__ClostridiaD_3__ClostridialesD_4__RuminococcaceaeD_5__Ruminococcus_1D_6__Ruminococcus_sp._FSAA-19	0	37	0	12	0	0	0	0	0	0	0	0	0	0	0	0
D_0__BacteriaD_1__FirmicutesD_2__ClostridiaD_3__ClostridialesD_4__RuminococcaceaeD_5__Ruminococcus_1D_6__Ruminococcus_sp._HUN007	0	327	0	427	0	0	7	0	0	0	0	0	0	19	0	0
D_0__BacteriaD_1__FirmicutesD_2__ClostridiaD_3__ClostridialesD_4__RuminococcaceaeD_5__Ruminococcus_1D_6__Ruminococcus_sp._NK3A76	19	0	0	0	0	38	0	0	0	0	0	0	5	0	0	0
D_0__BacteriaD_1__FirmicutesD_2__ClostridiaD_3__ClostridialesD_4__RuminococcaceaeD_5__Ruminococcus_1D_6__Ruminococcus_sp._YE78	0	0	0	14	0	43	0	0	6	0	13	11	0	3	9	0
D_0__BacteriaD_1__FirmicutesD_2__ClostridiaD_3__ClostridialesD_4__RuminococcaceaeD_5__Ruminococcus_1D_6__bacterium_XPD3002	28	0	0	37	14	0	36	34	0	0	0	0	14	0	48	22
D_0__BacteriaD_1__FirmicutesD_2__ClostridiaD_3__ClostridialesD_4__RuminococcaceaeD_5__Ruminococcus_1D_6__bacterium_XPD3003	161	109	205	146	77	38	90	12	0	6	119	144	45	93	84	56
D_0__BacteriaD_1__FirmicutesD_2__ClostridiaD_3__ClostridialesD_4__RuminococcaceaeD_5__Ruminococcus_1D_6__rumen_bacterium_NK4A222	0	0	0	0	0	0	0	0	0	0	0	0	0	0	9	0
D_0__BacteriaD_1__FirmicutesD_2__ClostridiaD_3__ClostridialesD_4__RuminococcaceaeD_5__Ruminococcus_1D_6__rumen_bacterium_NK4A78	0	0	0	0	0	0	25	123	12	82	9	0	0	12	0	122
D_0__BacteriaD_1__FirmicutesD_2__ClostridiaD_3__ClostridialesD_4__RuminococcaceaeD_5__Ruminococcus_1D_6__uncultured_bacterium	0	0	0	0	0	1	0	0	0	0	0	0	0	0	0	0
D_0__BacteriaD_1__FirmicutesD_2__ClostridiaD_3__ClostridialesD_4__RuminococcaceaeD_5__Ruminococcus_1D_6__uncultured_bacterium_Contigcl_1787	0	0	0	3	0	0	0	0	0	0	0	0	0	0	0	0
D_0__BacteriaD_1__FirmicutesD_2__ClostridiaD_3__ClostridialesD_4__RuminococcaceaeD_5__Ruminococcus_1D_6__uncultured_rumen_bacterium	0	13	0	0	6	0	0	0	0	0	0	0	0	0	0	0
D_0__BacteriaD_1__FirmicutesD_2__ClostridiaD_3__ClostridialesD_4__RuminococcaceaeD_5__Ruminococcus_1__	376	287	208	158	141	968	256	1346	1015	1824	716	540	582	77	649	1552
D_0__BacteriaD_1__FirmicutesD_2__ClostridiaD_3__ClostridialesD_4__RuminococcaceaeD_5__Ruminococcus_2D_6__uncultured_bacterium	13	34	20	0	15	7	59	26	0	0	22	0	15	15	128	116
D_0__BacteriaD_1__FirmicutesD_2__ClostridiaD_3__ClostridialesD_4__RuminococcaceaeD_5__Ruminococcus_2D_6__uncultured_rumen_bacterium	0	0	0	81	0	43	18	0	0	0	0	89	0	39	0	0
D_0__BacteriaD_1__FirmicutesD_2__ClostridiaD_3__ClostridialesD_4__RuminococcaceaeD_5__Ruminococcus_2D_6__uncultured_rumen_bacterium_6C3d-27	0	0	0	0	0	0	0	13	0	5	0	9	0	0	0	0
D_0__BacteriaD_1__FirmicutesD_2__ClostridiaD_3__ClostridialesD_4__RuminococcaceaeD_5__Ruminococcus_2__	18	17	0	9	42	7	9	23	0	8	0	7	40	54	0	64
D_0__BacteriaD_1__FirmicutesD_2__ClostridiaD_3__ClostridialesD_4__RuminococcaceaeD_5__SaccharofermentansD_6__Ruminococcaceae_bacterium_KH2T8	0	12	0	71	0	0	1	0	0	0	0	0	0	16	0	0
D_0__BacteriaD_1__FirmicutesD_2__ClostridiaD_3__ClostridialesD_4__RuminococcaceaeD_5__SaccharofermentansD_6__rumen_bacterium_NK4A65	0	29	0	0	0	0	0	0	0	0	0	0	0	0	0	0
D_0__BacteriaD_1__FirmicutesD_2__ClostridiaD_3__ClostridialesD_4__RuminococcaceaeD_5__SaccharofermentansD_6__uncultured_rumen_bacterium	10	10	30	102	11	0	51	165	14	0	61	175	8	88	195	0
D_0__BacteriaD_1__FirmicutesD_2__ClostridiaD_3__ClostridialesD_4__RuminococcaceaeD_5__Saccharofermentans__	122	202	170	228	276	85	125	357	101	74	154	290	846	133	862	652
D_0__BacteriaD_1__FirmicutesD_2__ClostridiaD_3__ClostridialesD_4__RuminococcaceaeD_5__[Eubacterium]_coprostanoligenes_groupD_6__uncultured_bacterium	0	0	6	0	0	17	6	7	0	0	0	6	0	10	13	0
D_0__BacteriaD_1__FirmicutesD_2__ClostridiaD_3__ClostridialesD_4__RuminococcaceaeD_5__[Eubacterium]_coprostanoligenes_groupD_6__uncultured_rumen_bacterium	133	128	170	118	188	113	129	200	123	8	138	189	97	164	185	228
D_0__BacteriaD_1__FirmicutesD_2__ClostridiaD_3__ClostridialesD_4__RuminococcaceaeD_5__[Eubacterium]_coprostanoligenes_group__	86	267	39	83	128	21	114	83	44	261	10	23	29	10	43	60
D_0__BacteriaD_1__FirmicutesD_2__ClostridiaD_3__ClostridialesD_4__RuminococcaceaeD_5__unculturedD_6__uncultured_rumen_bacterium	0	19	5	14	0	0	7	0	18	0	2	0	14	11	28	7
D_0__BacteriaD_1__FirmicutesD_2__ClostridiaD_3__ClostridialesD_4__RuminococcaceaeD_5__unculturedD_6__uncultured_rumen_bacterium_4C0d-17	0	7	0	5	0	5	0	0	0	4	4	4	11	0	0	0
D_0__BacteriaD_1__FirmicutesD_2__ClostridiaD_3__ClostridialesD_4__RuminococcaceaeD_5__uncultured__	64	100	63	27	78	58	33	0	8	0	21	36	24	22	16	13
D_0__BacteriaD_1__FirmicutesD_2__ClostridiaD_3__ClostridialesD_4__Ruminococcaceae____	75	144	42	99	9	40	25	53	31	126	21	29	46	44	99	51
D_0__BacteriaD_1__FirmicutesD_2__ClostridiaD_3__Clostridiales______	12	14	0	19	27	1	41	1	8	0	18	19	22	24	23	20
D_0__BacteriaD_1__FirmicutesD_2__ErysipelotrichiaD_3__ErysipelotrichalesD_4__ErysipelotrichaceaeD_5__Erysipelotrichaceae_UCG-002D_6__uncultured_bacterium	0	0	0	0	0	15	0	0	0	14	0	0	0	0	0	0
D_0__BacteriaD_1__FirmicutesD_2__ErysipelotrichiaD_3__ErysipelotrichalesD_4__ErysipelotrichaceaeD_5__Erysipelotrichaceae_UCG-004D_6__uncultured_bacterium	43	4	0	35	7	0	6	7	10	3	4	5	16	6	19	30
D_0__BacteriaD_1__FirmicutesD_2__ErysipelotrichiaD_3__ErysipelotrichalesD_4__ErysipelotrichaceaeD_5__Erysipelotrichaceae_UCG-004D_6__uncultured_rumen_bacterium	23	28	39	73	21	42	72	56	24	33	16	28	50	55	56	108
D_0__BacteriaD_1__FirmicutesD_2__ErysipelotrichiaD_3__ErysipelotrichalesD_4__ErysipelotrichaceaeD_5__Erysipelotrichaceae_UCG-004D_6__unidentified_rumen_bacterium_RFN20	0	0	0	0	0	0	0	0	0	0	0	0	6	0	0	74
D_0__BacteriaD_1__FirmicutesD_2__ErysipelotrichiaD_3__ErysipelotrichalesD_4__ErysipelotrichaceaeD_5__Erysipelotrichaceae_UCG-004__	0	4	0	0	4	0	8	11	20	5	0	0	0	0	0	0
D_0__BacteriaD_1__FirmicutesD_2__ErysipelotrichiaD_3__ErysipelotrichalesD_4__ErysipelotrichaceaeD_5__Erysipelotrichaceae_UCG-006D_6__uncultured_bacterium	0	0	0	0	0	4	0	0	6	9	0	7	0	0	0	7
D_0__BacteriaD_1__FirmicutesD_2__ErysipelotrichiaD_3__ErysipelotrichalesD_4__ErysipelotrichaceaeD_5__Erysipelotrichaceae_UCG-008D_6__uncultured_rumen_bacterium	0	0	0	0	3	0	0	0	0	0	0	0	0	0	0	0
D_0__BacteriaD_1__FirmicutesD_2__ErysipelotrichiaD_3__ErysipelotrichalesD_4__ErysipelotrichaceaeD_5__Erysipelotrichaceae_UCG-009D_6__uncultured_rumen_bacterium	3	0	0	0	0	21	0	0	9	31	0	0	0	0	0	0
D_0__BacteriaD_1__FirmicutesD_2__ErysipelotrichiaD_3__ErysipelotrichalesD_4__ErysipelotrichaceaeD_5__KandleriaD_6__Kandleria_vitulina	0	0	0	0	0	0	0	3	0	0	0	0	0	0	0	0
D_0__BacteriaD_1__FirmicutesD_2__ErysipelotrichiaD_3__ErysipelotrichalesD_4__ErysipelotrichaceaeD_5__[Anaerorhabdus]_furcosa_groupD_6__uncultured_rumen_bacterium	73	61	56	55	35	0	8	11	19	0	0	9	20	35	31	17
D_0__BacteriaD_1__FirmicutesD_2__ErysipelotrichiaD_3__ErysipelotrichalesD_4__ErysipelotrichaceaeD_5__[Anaerorhabdus]_furcosa_group__	0	6	4	0	3	0	0	0	0	0	0	0	0	0	0	0
D_0__BacteriaD_1__FirmicutesD_2__ErysipelotrichiaD_3__ErysipelotrichalesD_4__Erysipelotrichaceae____	25	6	0	4	0	25	0	3	21	12	10	0	11	0	0	0
D_0__BacteriaD_1__FirmicutesD_2__NegativicutesD_3__SelenomonadalesD_4__AcidaminococcaceaeD_5__SucciniclasticumD_6__uncultured_rumen_bacterium	0	10	9	0	0	2	2	9	0	0	20	0	0	0	0	4
D_0__BacteriaD_1__FirmicutesD_2__NegativicutesD_3__SelenomonadalesD_4__VeillonellaceaeD_5__Quinella__	0	0	0	0	0	0	0	0	0	0	0	0	0	5	0	0
D_0__BacteriaD_1__FirmicutesD_2__NegativicutesD_3__SelenomonadalesD_4__VeillonellaceaeD_5__unculturedD_6__uncultured_rumen_bacterium_4C28d-6	0	0	0	0	0	0	0	0	0	0	3	0	0	0	0	0
D_0__BacteriaD_1__FirmicutesD_2__NegativicutesD_3__SelenomonadalesD_4__Veillonellaceae____	0	0	0	0	0	0	0	3	0	0	0	0	1	0	0	0
D_0__BacteriaD_1__Firmicutes__________	0	1	0	0	0	0	0	0	0	0	0	0	0	0	0	0
D_0__BacteriaD_1__FusobacteriaD_2__FusobacteriiaD_3__FusobacterialesD_4__FusobacteriaceaeD_5__FusobacteriumD_6__Fusobacterium_necrophorum_subsp._necrophorum	0	0	0	0	0	4	0	0	0	0	0	0	0	0	0	0
D_0__BacteriaD_1__LentisphaeraeD_2__LentisphaeriaD_3__VictivallalesD_4__VictivallaceaeD_5__uncultured_rumen_bacteriumD_6__uncultured_rumen_bacterium	9	9	0	0	0	0	0	0	0	0	0	0	0	5	0	0
D_0__BacteriaD_1__LentisphaeraeD_2__LentisphaeriaD_3__VictivallalesD_4__Victivallaceae____	0	6	0	0	0	0	0	0	0	0	0	0	0	0	0	0
D_0__BacteriaD_1__LentisphaeraeD_2__LentisphaeriaD_3__VictivallalesD_4__vadinBE97D_5__uncultured_rumen_bacteriumD_6__uncultured_rumen_bacterium	0	0	0	0	0	6	0	0	0	0	0	0	0	0	0	0
D_0__BacteriaD_1__LentisphaeraeD_2__LentisphaeriaD_3__VictivallalesD_4__vadinBE97D_5__unidentified_rumen_bacterium_RFN4D_6__unidentified_rumen_bacterium_RFN4	53	23	0	0	22	0	26	12	34	0	0	48	37	0	39	25
D_0__BacteriaD_1__LentisphaeraeD_2__LentisphaeriaD_3__VictivallalesD_4__vadinBE97____	0	0	51	15	14	0	0	0	0	0	0	0	24	34	7	0
D_0__BacteriaD_1__LentisphaeraeD_2__OligosphaeriaD_3__OligosphaeralesD_4__OligosphaeraceaeD_5__Z20D_6__uncultured_rumen_bacterium	22	11	38	8	9	0	0	8	0	0	0	6	7	0	15	0
D_0__BacteriaD_1__LentisphaeraeD_2__OligosphaeriaD_3__OligosphaeralesD_4__Oligosphaeraceae____	0	0	0	0	0	0	0	0	0	0	0	4	0	5	0	0
D_0__BacteriaD_1__PatescibacteriaD_2__GracilibacteriaD_3__Absconditabacteriales_(SR1)D_4__uncultured_rumen_bacteriumD_5__uncultured_rumen_bacteriumD_6__uncultured_rumen_bacterium	0	0	0	0	0	0	0	0	0	0	0	0	0	0	0	5
D_0__BacteriaD_1__PatescibacteriaD_2__SaccharimonadiaD_3__SaccharimonadalesD_4__SaccharimonadaceaeD_5__Candidatus_SaccharimonasD_6__uncultured_rumen_bacterium	0	0	0	0	0	0	0	0	0	0	0	19	0	0	0	0
D_0__BacteriaD_1__PatescibacteriaD_2__SaccharimonadiaD_3__SaccharimonadalesD_4__SaccharimonadaceaeD_5__Candidatus_Saccharimonas__	0	0	3	5	0	0	0	0	0	0	0	46	4	0	7	12
D_0__BacteriaD_1__PlanctomycetesD_2__PlanctomycetaciaD_3__PirellulalesD_4__PirellulaceaeD_5__PirellulaD_6__uncultured_rumen_bacterium	0	0	0	0	0	0	0	6	0	0	0	0	0	0	0	0
D_0__BacteriaD_1__PlanctomycetesD_2__PlanctomycetaciaD_3__PirellulalesD_4__PirellulaceaeD_5__p-1088-a5_gut_groupD_6__uncultured_bacterium	0	0	0	0	8	13	0	0	0	0	0	0	11	0	7	0
D_0__BacteriaD_1__PlanctomycetesD_2__PlanctomycetaciaD_3__PirellulalesD_4__PirellulaceaeD_5__p-1088-a5_gut_groupD_6__uncultured_rumen_bacterium	0	0	0	0	6	0	5	3	0	0	6	5	0	10	0	9
D_0__BacteriaD_1__ProteobacteriaD_2__AlphaproteobacteriaD_3__AcetobacteralesD_4__AcetobacteraceaeD_5__Roseomonas__	0	0	0	0	0	0	0	0	0	0	0	0	0	0	3	0
D_0__BacteriaD_1__ProteobacteriaD_2__AlphaproteobacteriaD_3__ParacaedibacteralesD_4__ParacaedibacteraceaeD_5__unculturedD_6__uncultured_bacterium	0	7	0	0	0	0	0	0	0	0	0	0	2	0	0	0
D_0__BacteriaD_1__ProteobacteriaD_2__AlphaproteobacteriaD_3__ReyranellalesD_4__ReyranellaceaeD_5__Reyranella__	0	0	3	0	0	0	0	0	0	0	0	0	0	0	0	0
D_0__BacteriaD_1__ProteobacteriaD_2__AlphaproteobacteriaD_3__RhizobialesD_4__DevosiaceaeD_5__Devosia__	8	0	0	0	0	0	0	0	0	0	0	0	0	0	0	0
D_0__BacteriaD_1__ProteobacteriaD_2__AlphaproteobacteriaD_3__RhizobialesD_4__RhizobiaceaeD_5__AureimonasD_6__Aureimonas_sp._AU12	0	0	0	0	0	0	0	4	0	0	0	0	0	0	0	0
D_0__BacteriaD_1__ProteobacteriaD_2__AlphaproteobacteriaD_3__RhizobialesD_4__Rhizobiaceae____	0	0	0	0	0	0	0	0	0	0	2	0	0	0	0	0
D_0__BacteriaD_1__ProteobacteriaD_2__AlphaproteobacteriaD_3__RhizobialesD_4__XanthobacteraceaeD_5__Afipia__	0	0	0	8	0	0	0	0	0	0	0	0	0	0	0	0
D_0__BacteriaD_1__ProteobacteriaD_2__AlphaproteobacteriaD_3__RhizobialesD_4__unculturedD_5__uncultured_alpha_proteobacteriumD_6__uncultured_alpha_proteobacterium	0	0	0	0	0	0	0	0	0	0	0	0	0	0	4	0
D_0__BacteriaD_1__ProteobacteriaD_2__AlphaproteobacteriaD_3__RhodospirillalesD_4__unculturedD_5__gut_metagenomeD_6__gut_metagenome	42	0	5	0	0	404	15	0	83	0	16	11	19	0	0	88
D_0__BacteriaD_1__ProteobacteriaD_2__AlphaproteobacteriaD_3__RhodospirillalesD_4__unculturedD_5__uncultured_bacteriumD_6__uncultured_bacterium	65	8	5	3	8	2	14	0	5	0	3	0	10	0	0	26
D_0__BacteriaD_1__ProteobacteriaD_2__AlphaproteobacteriaD_3__RhodospirillalesD_4__unculturedD_5__uncultured_rumen_bacteriumD_6__uncultured_rumen_bacterium	28	5	34	0	0	32	0	16	12	15	0	0	9	5	5	42
D_0__BacteriaD_1__ProteobacteriaD_2__AlphaproteobacteriaD_3__RhodospirillalesD_4__unculturedD_5__unidentified_rumen_bacterium_RF32D_6__unidentified_rumen_bacterium_RF32	0	0	0	0	0	14	27	0	0	0	0	0	0	6	0	6
D_0__BacteriaD_1__ProteobacteriaD_2__AlphaproteobacteriaD_3__RhodospirillalesD_4__uncultured____	117	24	45	0	39	136	85	28	79	0	14	5	30	22	19	111
D_0__BacteriaD_1__ProteobacteriaD_2__AlphaproteobacteriaD_3__RickettsialesD_4__unculturedD_5__uncultured_rumen_bacteriumD_6__uncultured_rumen_bacterium	0	0	16	11	0	0	7	0	0	0	0	0	0	89	31	0
D_0__BacteriaD_1__ProteobacteriaD_2__GammaproteobacteriaD_3__AeromonadalesD_4__SuccinivibrionaceaeD_5__RuminobacterD_6__uncultured_rumen_bacterium	0	6	0	0	0	0	0	0	0	0	0	0	0	0	0	0
D_0__BacteriaD_1__ProteobacteriaD_2__GammaproteobacteriaD_3__AeromonadalesD_4__SuccinivibrionaceaeD_5__Ruminobacter__	0	0	0	0	0	12	0	0	0	0	0	0	0	0	0	0
D_0__BacteriaD_1__ProteobacteriaD_2__GammaproteobacteriaD_3__AeromonadalesD_4__SuccinivibrionaceaeD_5__SuccinimonasD_6__uncultured_rumen_bacterium	0	0	0	0	0	0	0	0	0	0	0	0	0	6	0	0
D_0__BacteriaD_1__ProteobacteriaD_2__GammaproteobacteriaD_3__AeromonadalesD_4__SuccinivibrionaceaeD_5__SuccinivibrioD_6__uncultured_bacterium	0	0	0	0	0	0	0	0	11	0	0	0	0	0	0	0
D_0__BacteriaD_1__ProteobacteriaD_2__GammaproteobacteriaD_3__AeromonadalesD_4__SuccinivibrionaceaeD_5__SuccinivibrioD_6__uncultured_rumen_bacterium	0	0	0	0	9	0	10	0	0	0	0	0	0	0	0	14
D_0__BacteriaD_1__ProteobacteriaD_2__GammaproteobacteriaD_3__AeromonadalesD_4__SuccinivibrionaceaeD_5__Succinivibrio__	0	26	0	0	0	0	0	0	0	0	0	45	0	0	43	0
D_0__BacteriaD_1__ProteobacteriaD_2__GammaproteobacteriaD_3__AeromonadalesD_4__SuccinivibrionaceaeD_5__Succinivibrionaceae_UCG-001D_6__uncultured_bacterium	0	0	0	0	0	0	0	21	0	0	0	0	0	0	0	0
D_0__BacteriaD_1__ProteobacteriaD_2__GammaproteobacteriaD_3__AeromonadalesD_4__SuccinivibrionaceaeD_5__Succinivibrionaceae_UCG-002__	0	0	0	0	4	0	0	0	0	0	0	0	0	0	0	0
D_0__BacteriaD_1__ProteobacteriaD_2__GammaproteobacteriaD_3__AeromonadalesD_4__SuccinivibrionaceaeD_5__unculturedD_6__uncultured_bacterium	0	0	0	0	0	0	0	2	0	0	0	0	0	0	0	0
D_0__BacteriaD_1__ProteobacteriaD_2__GammaproteobacteriaD_3__AeromonadalesD_4__Succinivibrionaceae____	0	0	0	0	0	0	0	10	0	13	0	0	3	0	0	0
D_0__BacteriaD_1__ProteobacteriaD_2__GammaproteobacteriaD_3__BetaproteobacterialesD_4__BurkholderiaceaeD_5__SutterellaD_6__gut_metagenome	0	0	0	0	0	0	0	0	9	22	0	0	0	0	0	0
D_0__BacteriaD_1__ProteobacteriaD_2__GammaproteobacteriaD_3__BetaproteobacterialesD_4__BurkholderiaceaeD_5__Sutterella__	0	0	0	0	0	0	0	0	0	0	0	6	0	0	0	0
D_0__BacteriaD_1__ProteobacteriaD_2__GammaproteobacteriaD_3__BetaproteobacterialesD_4__BurkholderiaceaeD_5__Variovorax__	0	0	0	4	0	0	0	0	0	0	0	0	0	0	0	0
D_0__BacteriaD_1__ProteobacteriaD_2__GammaproteobacteriaD_3__BetaproteobacterialesD_4__Burkholderiaceae____	0	11	0	13	0	0	0	0	0	0	0	0	0	6	0	0
D_0__BacteriaD_1__SpirochaetesD_2__SpirochaetiaD_3__SpirochaetalesD_4__SpirochaetaceaeD_5__SphaerochaetaD_6__uncultured_Spirochaeta_sp.	0	0	0	14	0	0	0	0	0	0	0	0	6	6	0	0
D_0__BacteriaD_1__SynergistetesD_2__SynergistiaD_3__SynergistalesD_4__SynergistaceaeD_5__PyramidobacterD_6__uncultured_bacterium	37	0	0	0	0	0	0	0	86	55	0	19	0	0	0	7
D_0__BacteriaD_1__SynergistetesD_2__SynergistiaD_3__SynergistalesD_4__SynergistaceaeD_5__PyramidobacterD_6__uncultured_rumen_bacterium	27	84	29	42	33	52	71	18	44	33	22	55	51	42	71	75
D_0__BacteriaD_1__SynergistetesD_2__SynergistiaD_3__SynergistalesD_4__Synergistaceae____	7	14	0	0	7	0	5	7	0	0	0	0	0	0	5	2
D_0__BacteriaD_1__TenericutesD_2__MollicutesD_3__AnaeroplasmatalesD_4__AnaeroplasmataceaeD_5__AnaeroplasmaD_6__uncultured_rumen_bacterium	30	0	15	30	15	0	0	0	0	0	0	0	0	16	0	0
D_0__BacteriaD_1__TenericutesD_2__MollicutesD_3__AnaeroplasmatalesD_4__AnaeroplasmataceaeD_5__Anaeroplasma__	9	18	0	0	0	11	0	0	4	0	0	0	0	0	0	34
D_0__BacteriaD_1__VerrucomicrobiaD_2__VerrucomicrobiaeD_3__OpitutalesD_4__PuniceicoccaceaeD_5__Verruc-01D_6__Verrucomicrobia_bacterium_CG1_02_43_26	0	0	0	0	11	0	0	5	0	0	0	0	4	0	0	0
D_0__BacteriaD_1__VerrucomicrobiaD_2__VerrucomicrobiaeD_3__OpitutalesD_4__PuniceicoccaceaeD_5__Verruc-01__	0	0	0	0	0	0	0	13	0	0	0	34	0	0	0	0
D_0__BacteriaD_1__WPS-2D_2__Burkholderiales_bacterium_Beta_02D_3__Burkholderiales_bacterium_Beta_02D_4__Burkholderiales_bacterium_Beta_02D_5__Burkholderiales_bacterium_Beta_02D_6__Burkholderiales_bacterium_Beta_02	0	0	0	0	8	0	0	0	0	0	0	0	0	0	0	0
D_0__BacteriaD_1__WPS-2D_2__uncultured_rumen_bacteriumD_3__uncultured_rumen_bacteriumD_4__uncultured_rumen_bacteriumD_5__uncultured_rumen_bacteriumD_6__uncultured_rumen_bacterium	0	18	3	0	71	0	0	0	0	0	0	4	0	0	0	0
D_0__Bacteria____________	0	45	33	2	17	9	0	4	0	0	1	0	2	0	0	0
