# Supplementary material for: Multi-breed host rumen epithelium transcriptome and microbiome associations and their relationship with beef cattle feed efficiency
Source: Sci Rep. 2023 Sep 27;13:16209. doi: 10.1038/s41598-023-43097-8 (PMC10533831; doi:10.1038/s41598-023-43097-8)
Supplement: Supplementary file 7 — Supplementary Table 5. [file 41598_2023_43097_MOESM7_ESM.xlsx]

## Sheet: Angus
Supplementary Table 5: Loading values for the genes selected in the sPLS-DA to discriminate high- and low-RFI samples for Angus, Charolais and Kinsella breeds.
Gene	Gene_symbol	Gene description	Loading
ENSBTAG00000000044	MYADML2	myeloid associated differentiation marker like 2	-0.0293090261480885
ENSBTAG00000000172	PFKFB1	6-phosphofructo-2-kinase/fructose-2,6-biphosphatase 1	-0.0285028757717074
ENSBTAG00000000220	NEK10	NIMA related kinase 10	-0.0245763922255028
ENSBTAG00000000284	NAALAD2	N-acetylated alpha-linked acidic dipeptidase 2	0.0651088053168182
ENSBTAG00000000395	ADAMTS20	ADAM metallopeptidase with thrombospondin type 1 motif 20	-0.0433328177030508
ENSBTAG00000000559	PLTP	phospholipid transfer protein	-0.00835037990944361
ENSBTAG00000000690	THEM5	thioesterase superfamily member 5	0.0698064115298008
ENSBTAG00000000828	CAPN6	calpain 6	-0.0355797766563354
ENSBTAG00000001003	CKMT2	creatine kinase, mitochondrial 2	-0.0364838820178127
ENSBTAG00000001032	PYGM	glycogen phosphorylase, muscle associated	-0.0344510325528979
ENSBTAG00000001078	SRL	sarcalumenin	-0.0349934277533755
ENSBTAG00000001176	LRRN1	leucine rich repeat neuronal 1	-0.031210088906505
ENSBTAG00000001183	KLHL33	kelch like family member 33	-0.0362157951761498
ENSBTAG00000001191	CCL17	C-C motif chemokine ligand 17	-0.0702120067827166
ENSBTAG00000001338	CCR3	C-C motif chemokine receptor 3	0.0769053976186942
ENSBTAG00000001344	METTL21E	RIKEN cDNA 4832428D23-like	-0.0332512688256267
ENSBTAG00000001503	TRIM72	tripartite motif containing 72	-0.0369009572075578
ENSBTAG00000001603	YIPF7	Yip1 domain family member 7	-0.0371305766251955
ENSBTAG00000001725	CXCL10	C-X-C motif chemokine ligand 10	-0.0733095072494252
ENSBTAG00000001865	SGCG	sarcoglycan gamma	-0.0412536911393722
ENSBTAG00000001999	NKAPD1	NKAP domain containing 1	-0.0223101849482858
ENSBTAG00000002024	ASB18	ankyrin repeat and SOCS box containing 18	-0.0289330513206277
ENSBTAG00000002151	ASB15	ankyrin repeat and SOCS box containing 15	-0.0293194801776462
ENSBTAG00000002157	LMOD2	leiomodin 2	-0.0359831252876034
ENSBTAG00000002216	MYOD1	myogenic differentiation 1	-0.032296475086658
ENSBTAG00000002335	HAND1	heart and neural crest derivatives expressed 1	-0.0332067079642372
ENSBTAG00000002407	TDRD5	tudor domain containing 5	-0.0356347140303128
ENSBTAG00000002480	NUDT1	nudix hydrolase 1	0.0103292096670488
ENSBTAG00000002559	MIOX	myo-inositol oxygenase	0.0353418242413521
ENSBTAG00000002565	ENSBTAT00000003321.4	ribosome	0.077199872009715
ENSBTAG00000002574	MYOZ2	myozenin 2	-0.0296235560141901
ENSBTAG00000002583	DNALI1	dynein axonemal light intermediate chain 1	0.0308512820439425
ENSBTAG00000002627	ZRANB2	zinc finger RANBP2-type containing 2	-0.029291785010653
ENSBTAG00000002701	UGT3A2	UDP glycosyltransferase family 3 member A2	0.0293850200362888
ENSBTAG00000002898	UNC45B	unc-45 myosin chaperone B	-0.0356950922896281
ENSBTAG00000002964	TXLNB	taxilin beta	-0.0307279255733928
ENSBTAG00000002976	CD177	CD177 molecule	0.0680351194187655
ENSBTAG00000002983	NT5C1A	5'-nucleotidase, cytosolic IA	-0.0331436367010977
ENSBTAG00000003074	SLC16A6	solute carrier family 16 member 6	-0.0347788132275406
ENSBTAG00000003078	COL10A1	collagen type X alpha 1 chain	0.0489741700640351
ENSBTAG00000003275	ENSBTAT00000004242.5	protein binding	-0.0542682801352838
ENSBTAG00000003278	HOXC10	homeobox C10	-0.0357239701033767
ENSBTAG00000003389	AQP12-201	aquaporin 12	-0.041620867205548
ENSBTAG00000003403	PADI2	peptidyl arginine deiminase 2	-0.0335839900628
ENSBTAG00000003515	SNCG	synuclein gamma	0.0676703143840847
ENSBTAG00000003561	STK35	serine/threonine kinase 35	-0.0196687568939588
ENSBTAG00000003781	MPL	MPL proto-onco, thrombopoietin receptor	-0.0338412162959626
ENSBTAG00000003910	SH2D4B	SH2 domain containing 4B	-0.0686571442452131
ENSBTAG00000003956	SGCA	sarcoglycan alpha	-0.0415882922292524
ENSBTAG00000004010	PAPPA	pappalysin 1	0.00190963280359448
ENSBTAG00000004355	ROBO3	roundabout guidance receptor 3	0.0523329400009435
ENSBTAG00000004412	TMPRSS11F	transmembrane serine protease 11F	0.0179937368930775
ENSBTAG00000004732	SPTB	spectrin beta, erythrocytic	-0.0273648371247759
ENSBTAG00000004770	SCN4A	sodium voltage-gated channel alpha subunit 4	-0.0334921199156123
ENSBTAG00000004836	NRK	Nik related kinase	-0.0294375355281637
ENSBTAG00000004886	ZAR1	zygote arrest 1	0.046322396030746
ENSBTAG00000004921	ENSBTAT00000006475.6	chromatin	-0.0864118615280758
ENSBTAG00000005048	DHRS7C	dehydrogenase/reductase 7C	-0.0352392168444715
ENSBTAG00000005085	TRIM63	tripartite motif containing 63	-0.0335704295796839
ENSBTAG00000005259	UCP3	uncoupling protein 3	-0.0360196007154722
ENSBTAG00000005333	MB	myoglobin	-0.035855177564625
ENSBTAG00000005534	ENO3	enolase 3	-0.0347656983980751
ENSBTAG00000005540	ENSBTAT00000007283.5	negative regulation of DNA-templated transcription	0.0574116149669051
ENSBTAG00000005639	ENSBTAT00000007412.5	nucleus	-0.0730234968524987
ENSBTAG00000005784	CSMD2	CUB and Sushi multiple domains 2	-0.0431006981453876
ENSBTAG00000005800	GRIA1	glutamate ionotropic receptor AMPA type subunit 1	-0.0269688559032909
ENSBTAG00000005858	KCNJ13	potassium inwardly rectifying channel subfamily J member 13	0.0675615350272421
ENSBTAG00000005932	FAM184B	family with sequence similarity 184 member B	-0.067976235350607
ENSBTAG00000005946	USP13	ubiquitin specific peptidase 13	-0.037970113014703
ENSBTAG00000005974	APOBEC2	apolipoprotein B mRNA editing enzyme catalytic subunit 2	-0.0328782854290766
ENSBTAG00000006025	AHSA2	activator of HSP90 ATPase homolog 2	-0.0554340584238432
ENSBTAG00000006253	FLNC	filamin C	-0.0327973965312884
ENSBTAG00000006339	ENSBTAT00000008315.3	chromatin	-0.0195167811584996
ENSBTAG00000006383	ENSBTAT00000008373.6	ribosome	-0.035754632630664
ENSBTAG00000006419	TNNT1	troponin T1, slow skeletal type	-0.0348137299545642
ENSBTAG00000006453	CD3G	CD3 gamma subunit of T-cell receptor complex	-0.00461965387537421
ENSBTAG00000006541	ATP2A1	ATPase sarcoplasmic/endoplasmic reticulum Ca2+ transporting 1	-0.0346619357472049
ENSBTAG00000006594	LHFPL7	LHFPL tetraspan subfamily member 7	0.0496473861167748
ENSBTAG00000006733	PPP1R3A	protein phosphatase 1 regulatory subunit 3A	-0.0344904110978114
ENSBTAG00000006776	KIAA0930	KIAA0930	-0.014251719082647
ENSBTAG00000006823	CMYA5	cardiomyopathy associated 5	-0.0350746918187088
ENSBTAG00000006872	ENSBTAT00000009029.3	membrane	0.0359589051291454
ENSBTAG00000006907	NEB	nebulin	-0.0344668315902643
ENSBTAG00000006988	M1AP	meiosis 1 associated protein	-0.0246177064518138
ENSBTAG00000006999	RYR1	ryanodine receptor 1	-0.0351357900175958
ENSBTAG00000007090	MYH2	myosin heavy chain 2	-0.0351125209373486
ENSBTAG00000007131	GADL1	glutamate decarboxylase like 1	-0.0358343058157485
ENSBTAG00000007211	ASB12	ankyrin repeat and SOCS box containing 12	-0.0323843775894298
ENSBTAG00000007273	TF	transferrin	0.0517715467501033
ENSBTAG00000007309	ST6GALNAC5	ST6 N-acetylgalactosaminide alpha-2,6-sialyltransferase 5	-0.026191237133324
ENSBTAG00000007423	TNFRSF11B	TNF receptor superfamily member 11b	-0.0669589742803063
ENSBTAG00000007547	CACNG1	calcium voltage-gated channel auxiliary subunit gamma 1	-0.035922412287994
ENSBTAG00000007695	CSN1S1	casein alpha s1	0.0534120832258328
ENSBTAG00000007732	ARPP21	cAMP regulated phosphoprotein 21	-0.0313470446139323
ENSBTAG00000007782	MYOT	myotilin	-0.035006102210093
ENSBTAG00000007851	IL24	interleukin 24	0.0217758795112711
ENSBTAG00000007948	SORCS1	sortilin related VPS10 domain containing receptor 1	-0.0241624161948422
ENSBTAG00000007975	ALDH8A1	aldehyde dehydrogenase 8 family member A1	0.0522185701542211
ENSBTAG00000008059	CHRM3	cholinergic receptor muscarinic 3	-0.0364880535205347
ENSBTAG00000008176	KCNRG	potassium channel regulator	-0.0464025913670739
ENSBTAG00000008257	ENSBTAT00000010867.5	GTP binding	0.0347776679104523
ENSBTAG00000008259	ACOD1	aconitate decarboxylase 1	-0.0812158374188782
ENSBTAG00000008366	STAC2	SH3 and cysteine rich domain 2	-0.0806088509841494
ENSBTAG00000008394	MYL3	myosin light chain 3	-0.0350456539124385
ENSBTAG00000008652	STYXL2	serine/threonine/tyrosine interacting like 2	-0.0350877536425228
ENSBTAG00000008868	CAPN3	calpain 3	-0.0335562237258311
ENSBTAG00000008920	ATP1B4	ATPase Na+/K+ transporting family member beta 4	-0.0361428895674744
ENSBTAG00000009030	NOX5	NADPH oxidase 5	0.0157436753405818
ENSBTAG00000009182	CLCN1	chloride voltage-gated channel 1	-0.0376387073503443
ENSBTAG00000009387	MYOM2	myomesin 2	-0.0347132828597098
ENSBTAG00000009418	FAM131B	family with sequence similarity 131 member B	-0.040577137399104
ENSBTAG00000009533	RPL3L	ribosomal protein L3 like	-0.0382151293658847
ENSBTAG00000009696	ACTN2	actinin alpha 2	-0.0342200889751301
ENSBTAG00000009702	MYH8	myosin heavy chain 8	-0.0332696016373826
ENSBTAG00000009707	MYL1	myosin light chain 1	-0.0346394057807239
ENSBTAG00000009762	BEAN1	brain expressed associated with NEDD4 1	-0.0657052025381016
ENSBTAG00000009864	B4GALNT2	beta-1,4-N-acetyl-galactosaminyltransferase 2	0.0580374957749177
ENSBTAG00000009965	ECI1	enoyl-CoA delta isomerase 1	0.0184203008482344
ENSBTAG00000010198	ATF7IP2	activating transcription factor 7 interacting protein 2	0.0568541962970949
ENSBTAG00000010277	NKX2-2	NK2 homeobox 2	-0.0290428859073459
ENSBTAG00000010411	ADAMTS8	ADAM metallopeptidase with thrombospondin type 1 motif 8	-0.0386778775103842
ENSBTAG00000010609	STK31	serine/threonine kinase 31	0.0473108859867988
ENSBTAG00000010610	DDIT4L	DNA damage inducible transcript 4 like	-0.0321116377050335
ENSBTAG00000010677	LIMCH1	LIM and calponin homology domains 1	-0.0397400974938937
ENSBTAG00000010741	KLHL41	kelch like family member 41	-0.0339301457653293
ENSBTAG00000010789	ANKRD54	ankyrin repeat domain 54	-0.0271805937993159
ENSBTAG00000010874	GHSR	growth hormone secretagogue receptor	-0.0336278631576421
ENSBTAG00000010880	TNNI2	troponin I2, fast skeletal type	-0.0349503152828095
ENSBTAG00000010907	PPP1R1A	protein phosphatase 1 regulatory inhibitor subunit 1A	-0.0361449043014085
ENSBTAG00000010954	ART3	ADP-ribosyltransferase 3 (inactive)	-0.0353774589845241
ENSBTAG00000011098	TTLL8	tubulin tyrosine ligase like 8	-0.0190711835252761
ENSBTAG00000011337	ANKRD33B	ankyrin repeat domain 33B	-0.0396927045268739
ENSBTAG00000011392	MYBPC1	myosin binding protein C1	-0.0354014801175854
ENSBTAG00000011451	RTN1	reticulon 1	-0.0246790697218071
ENSBTAG00000011465	MYBPH	myosin binding protein H	-0.0363896356751421
ENSBTAG00000011500	CASQ2	calsequestrin 2	-0.0376244971200268
ENSBTAG00000011730	TCAP	titin-cap	-0.0337912155831618
ENSBTAG00000011734	ANKRD1	ankyrin repeat domain 1	-0.0361424957570343
ENSBTAG00000011759	C1QL1	complement C1q like 1	-0.0320331027167715
ENSBTAG00000011869	CSRP3	cysteine and glycine rich protein 3	-0.0350374567830316
ENSBTAG00000012005	IFT43	intraflagellar transport 43	0.00548657182403422
ENSBTAG00000012285	ESRRB	estrogen related receptor beta	-0.0690569352781903
ENSBTAG00000012489	TMEM266	transmembrane protein 266	-0.080532902390874
ENSBTAG00000012682	UNC13A	unc-13 homolog A	-0.0562167770948193
ENSBTAG00000012798	KCNH8	potassium voltage-gated channel subfamily H member 8	0.0822491345938483
ENSBTAG00000012929	CEP85L	centrosomal protein 85 like	-0.0396766847760892
ENSBTAG00000013064	RGS18	regulator of G protein signaling 18	-0.0586598394588044
ENSBTAG00000013085	CELA3B	chymotrypsin-like elastase family, member 3B	-0.0669610873315735
ENSBTAG00000013147	NEFH	neurofilament heavy chain	-0.0316093756528855
ENSBTAG00000013225	NBN	nibrin	-0.00468909225148767
ENSBTAG00000013247	NLRP5	NLR family pyrin domain containing 5	-0.0479548674431095
ENSBTAG00000013333	GYS2	glycogen synthase 2	-0.0148299982776795
ENSBTAG00000013338	SLC7A9	solute carrier family 7 member 9	-0.0736314925525211
ENSBTAG00000013460	ZBTB11	zinc finger and BTB domain containing 11	-0.0229785539422563
ENSBTAG00000013665	KCNG2	potassium voltage-gated channel modifier subfamily G member 2	-0.0122177527332014
ENSBTAG00000013921	CKM	creatine kinase, M-type	-0.0347333149082293
ENSBTAG00000013983	ZC2HC1C	zinc finger C2HC-type containing 1C	-0.00536924635419392
ENSBTAG00000013984	KL	klotho	0.0476983087841345
ENSBTAG00000014003	MYF6	myogenic factor 6	-0.0356874492401646
ENSBTAG00000014143	ASB5	ankyrin repeat and SOCS box containing 5	-0.0347961670245939
ENSBTAG00000014177	C6	complement C6	0.0326231875752138
ENSBTAG00000014284	ALPK2	alpha kinase 2	-0.0356246094343205
ENSBTAG00000014382	KANK4	KN motif and ankyrin repeat domains 4	-0.0329956124398048
ENSBTAG00000014426	PRKAG1	protein kinase AMP-activated non-catalytic subunit gamma 1	0.0059813411542483
ENSBTAG00000014508	FBXO40	F-box protein 40	-0.0344089561370935
ENSBTAG00000014522	SMIM14	small integral membrane protein 14	-0.0287447498669593
ENSBTAG00000014543	PLXNA4	plexin A4	-0.0527118762780681
ENSBTAG00000014547	PGAM2	phosphoglycerate mutase 2	-0.0342604389946028
ENSBTAG00000014581	MLIP	muscular LMNA interacting protein	-0.0320835334950896
ENSBTAG00000014722	TSTD2	thiosulfate sulfurtransferase like domain containing 2	-0.0256872546749996
ENSBTAG00000014885	MYOM3	myomesin 3	-0.0346144696775185
ENSBTAG00000014930	MYLK2	myosin light chain kinase 2	-0.0343743137845514
ENSBTAG00000014956	JSRP1	junctional sarcoplasmic reticulum protein 1	-0.0338525224265189
ENSBTAG00000015027	ENSBTAT00000020003.6	nucleus	-0.0471681563188283
ENSBTAG00000015273	CAND2	cullin associated and neddylation dissociated 2 (putative)	-0.0211533830048311
ENSBTAG00000015470	SYPL2	synaptophysin like 2	-0.0373175556622918
ENSBTAG00000015719	PIGF	phosphatidylinositol glycan anchor biosynthesis class F	-0.0282274776560724
ENSBTAG00000015724	BPIFB1	BPI fold containing family B member 1	-0.0217501304540642
ENSBTAG00000015786	LRRC39	leucine rich repeat containing 39	-0.0349429198656667
ENSBTAG00000015840	HOXD1	homeobox D1	-0.0489741700640351
ENSBTAG00000016107	PCYT1B	phosphate cytidylyltransferase 1B, choline	-0.0307245416874793
ENSBTAG00000016125	KCNA7	potassium voltage-gated channel subfamily A member 7	-0.0329158964784402
ENSBTAG00000016170	KCNJ11	potassium inwardly rectifying channel subfamily J member 11	-0.0362696307187692
ENSBTAG00000016186	ENSBTAT00000056875.3	germ cell development	0.0675615350272421
ENSBTAG00000016194	FBXO32	F-box protein 32	-0.0718170600365256
ENSBTAG00000016413	DUSP26	dual specificity phosphatase 26	-0.0333874140300491
ENSBTAG00000016620	SIGLEC15	sialic acid binding Ig like lectin 15	-0.0432694311339615
ENSBTAG00000016627	WASF1	WASP family member 1	0.060254341270782
ENSBTAG00000016643	CYB561D1	cytochrome b561 family member D1	-0.0152857205974721
ENSBTAG00000016649	CCND2	cyclin D2	-0.053330090189321
ENSBTAG00000016651	ISL2	ISL LIM homeobox 2	0.0062549827099708
ENSBTAG00000016797	CSNK1G2	casein kinase 1 gamma 2	0.00174611828495502
ENSBTAG00000016876	ENSBTAT00000022449.6	heme binding	-0.0888503003385315
ENSBTAG00000016912	TSFM	Ts translation elongation factor, mitochondrial	0.0317071682708458
ENSBTAG00000016998	ARL11	ADP ribosylation factor like GTPase 11	-0.0445627700849072
ENSBTAG00000017098	BPIFA1	BPI fold containing family A member 1	-0.0584641904094803
ENSBTAG00000017105	FSTL4	follistatin like 4	-0.0274273140418521
ENSBTAG00000017174	SCN11A	sodium voltage-gated channel alpha subunit 11	-0.0712090262902054
ENSBTAG00000017180	SLITRK3	SLIT and NTRK like family member 3	-0.0353389007099246
ENSBTAG00000017205	CCN6	cellular communication network factor 6	-0.0308013173243925
ENSBTAG00000017443	ENSBTAT00000010395.6	O-acyltransferase activity	0.0523329400009435
ENSBTAG00000017509	MYPN	myopalladin	-0.0354617836322703
ENSBTAG00000017593	TREM1	triggering receptor expressed on myeloid cells 1	-0.082745643527958
ENSBTAG00000017617	BNIP5	BCL2 interacting protein 5	-0.0308221136476521
ENSBTAG00000017743	XIRP2	xin actin binding repeat containing 2	-0.0348756854811087
ENSBTAG00000017780	DPYSL4	dihydropyrimidinase like 4	-0.0586246188975632
ENSBTAG00000017886	CABP7	calcium binding protein 7	-0.0160312173040999
ENSBTAG00000018071	TMOD4	tropomodulin 4	-0.0327462471280974
ENSBTAG00000018085	GTSF1	gametocyte specific factor 1	0.0430365184938997
ENSBTAG00000018146	VAT1L	vesicle amine transport 1 like	-0.0384318436087338
ENSBTAG00000018204	MYH1	myosin heavy chain 1	-0.0345579024250494
ENSBTAG00000018214	SHISA2	shisa family member 2	-0.0362915828782686
ENSBTAG00000018253	CHRNA1	cholinergic receptor nicotinic alpha 1 subunit	-0.0324519724884761
ENSBTAG00000018267	TRIM54	tripartite motif containing 54	-0.0358175672209165
ENSBTAG00000018270	NFATC2	nuclear factor of activated T cells 2	-0.0743997002489057
ENSBTAG00000018352	ABRA	actin binding Rho activating protein	-0.0347211303267245
ENSBTAG00000018369	MYL2	myosin light chain 2	-0.0351206886150046
ENSBTAG00000018397	HHLA2	HERV-H LTR-associating 2	-0.0862765053861209
ENSBTAG00000018399	MYH15	myosin heavy chain 15	-0.0836414110478434
ENSBTAG00000018520	SCN1A	sodium voltage-gated channel alpha subunit 1	0.0432080227673681
ENSBTAG00000018530	TUBA8	tubulin alpha 8	-0.040796780822645
ENSBTAG00000018576	DPYSL5	dihydropyrimidinase like 5	-0.0639057085923604
ENSBTAG00000018635	ATP1A3	ATPase Na+/K+ transporting subunit alpha 3	-0.0183539386400931
ENSBTAG00000018707	LDB3	LIM domain binding 3	-0.0346535315783036
ENSBTAG00000018848	FBXL3	F-box and leucine rich repeat protein 3	0.010630670021851
ENSBTAG00000018955	SOHLH2	spermatogenesis and oogenesis specific basic helix-loop-helix 2	0.0412240364105778
ENSBTAG00000018973	COPS3	COP9 signalosome subunit 3	-0.0116518483543544
ENSBTAG00000019210	ADCY2	adenylate cyclase 2	-0.0334532378490661
ENSBTAG00000019322	HABP2	hyaluronan binding protein 2	-0.0360270086995196
ENSBTAG00000019327	NRAP	nebulin related anchoring protein	-0.0348163998287852
ENSBTAG00000019394	ANO5	anoctamin 5	-0.0342728236526961
ENSBTAG00000019416	KCTD4	potassium channel tetramerization domain containing 4	-0.0764371513042166
ENSBTAG00000019467	ACTL7B	actin like 7B	0.077305543130901
ENSBTAG00000019521	COX6A2	cytochrome c oxidase subunit 6A2	-0.032439496799398
ENSBTAG00000019584	ENSBTAT00000026090.5	mannose metabolic process	0.0566539116831934
ENSBTAG00000019585	MYOM1	myomesin 1	-0.0341033920008505
ENSBTAG00000019587	PI15	peptidase inhibitor 15	0.039114127030818
ENSBTAG00000019602	SLCO1C1	solute carrier organic anion transporter family member 1C1	0.0504277248930228
ENSBTAG00000019755	REEP3	receptor accessory protein 3	-0.0339687496076353
ENSBTAG00000019912	CNTD1	cyclin N-terminal domain containing 1	0.0446309815684768
ENSBTAG00000020080	MYBPC2	myosin binding protein C2	-0.034791319303021
ENSBTAG00000020223	CASQ1	calsequestrin 1	-0.034292642844196
ENSBTAG00000020499	ENSBTAT00000032588.5	arachidonic acid secretion	0.0266569150542577
ENSBTAG00000020762	HUNK	hormonally up-regulated Neu-associated kinase	-0.0603221065664989
ENSBTAG00000020814	C2CD4B	C2 calcium dependent domain containing 4B	-0.0765589247625016
ENSBTAG00000020889	CA7	carbonic anhydrase 7	-0.0288866274385317
ENSBTAG00000020928	ENSBTAT00000035299.3	protein de-ADP-ribosylation	-0.0335087839481446
ENSBTAG00000021009	TRIM55	tripartite motif containing 55	-0.0383005333369327
ENSBTAG00000021120	SMYD1	SET and MYND domain containing 1	-0.0333315577560472
ENSBTAG00000021132	SYNPO2L	synaptopodin 2 like	-0.035956185849206
ENSBTAG00000021218	MYLPF	myosin light chain 11	-0.0347304015226549
ENSBTAG00000021226	SAR1B	secretion associated Ras related GTPase 1B	-0.048415905981681
ENSBTAG00000021283	KCNF1	potassium voltage-gated channel modifier subfamily F member 1	-0.0342646607028163
ENSBTAG00000021316	COL4A3	collagen type IV alpha 3 chain	0.0369152944218467
ENSBTAG00000021359	ENSBTAT00000028475.4	cyclic nucleotide biosynthetic process	-0.0747385579224123
ENSBTAG00000021481	CA14	carbonic anhydrase 14	-0.0273042510160287
ENSBTAG00000021508	LMOD3	leiomodin 3	-0.0365209679977683
ENSBTAG00000021664	TACR2	tachykinin receptor 2	-0.0249364971570034
ENSBTAG00000021684	ENSBTAT00000044068.4	DNA-templated transcription	-0.0801159818685806
ENSBTAG00000021685	EEF1A2	eukaryotic translation elongation factor 1 alpha 2	-0.0358062999811155
ENSBTAG00000021745	RAPSN	receptor associated protein of the synapse	-0.0355347672388583
ENSBTAG00000021823	HJV	hemojuvelin BMP co-receptor	-0.0337410201117402
ENSBTAG00000021970	EYA4	EYA transcriptional coactivator and phosphatase 4	-0.0391058880698606
ENSBTAG00000022158	TNNT3	troponin T3, fast skeletal type	-0.0363386982636703
ENSBTAG00000022244	ACTN3	actinin alpha 3	-0.0346225032675751
ENSBTAG00000022427	ENSBTAT00000030370.2	peroxisome fission	0.0455499776231721
ENSBTAG00000022583	SHC4	SHC adaptor protein 4	-0.0277094001450838
ENSBTAG00000022699	CAV3	caveolin 3	-0.0346735569641651
ENSBTAG00000022714	HSPB3	heat shock protein family B (small) member 3	-0.0304674273349951
ENSBTAG00000022779	OLFM4	olfactomedin 4	-0.0501885688773798
ENSBTAG00000022807	KIR3DS1	killer cell immunoglobulin-like receptor, three domains, short cytoplasmic tail, 1	-0.0427296665806662
ENSBTAG00000023039	DUSP13	dual specificity phosphatase 13	-0.0344076039251112
ENSBTAG00000023648	ENSBTAT00000075899.1	transferase activity	-0.0422581532933308
ENSBTAG00000023891	RBM20	RNA binding motif protein 20	-0.0385614077796632
ENSBTAG00000024560	STUM	stum, mechanosensory transduction mediator homolog	-0.0181408669042262
ENSBTAG00000024826	TECRL	trans-2,3-enoyl-CoA reductase like	-0.0331574495730646
ENSBTAG00000024934	ENSBTAT00000056556.3	cytokine activity	0.00534120832258328
ENSBTAG00000025136	MYOZ3	myozenin 3	-0.036498071508425
ENSBTAG00000025258	ENSBTAT00000048100.4	peptidase inhibitor activity	-0.0433817525306049
ENSBTAG00000025445	ENSBTAT00000011804.3	Rap protein signal transduction	0.041372821763979
ENSBTAG00000025953	ENSBTAT00000036789.3	regulation of alternative mRNA splicing, via spliceosome	-0.0850619484205592
ENSBTAG00000026088	LYZ2	lysozyme C-2	-0.0843478554527613
ENSBTAG00000026344	MAFA	MAF bZIP transcription factor A	-0.0353389007099246
ENSBTAG00000027080	SLC8A3	solute carrier family 8 member A3	-0.0460081057820496
ENSBTAG00000027134	DYNC1I1	dynein cytoplasmic 1 intermediate chain 1	-0.0273984545470917
ENSBTAG00000027524	SMTNL1	smoothelin like 1	-0.0337860898130856
ENSBTAG00000027629	ENSBTAT00000066510.1	NA	-0.0364489590297557
ENSBTAG00000027711	YIF1B	Yip1 interacting factor homolog B, membrane trafficking protein	-0.0352911109209635
ENSBTAG00000030246	ENTPD8	ectonucleoside triphosphate diphosphohydrolase 8	-0.0662038892461426
ENSBTAG00000030322	KLHDC7A	kelch domain containing 7A	-0.0506859717600087
ENSBTAG00000030543	SLC6A16	solute carrier family 6 member 16	0.0896415091911498
ENSBTAG00000030705	DACT3	dishevelled binding antagonist of beta catenin 3	-0.0353385413155087
ENSBTAG00000030890	ENSBTAT00000043701.3	protein binding	-0.0244278743981709
ENSBTAG00000030927	ENSBTAT00000031774.4	membrane	0.0921797477209783
ENSBTAG00000031256	ENSBTAT00000044267.4	mitochondrion	-0.0791199683539205
ENSBTAG00000031348	CCR9	C-C motif chemokine receptor 9	0.0563316990959477
ENSBTAG00000031375	ENSBTAT00000044454.2	lipid binding	0.0528972034097596
ENSBTAG00000031377	SYCP2L	synaptonemal complex protein 2 like	0.0512965415353678
ENSBTAG00000031573	NMRK2	nicotinamide riboside kinase 2	-0.0345328545689187
ENSBTAG00000032455	H2BC18	H2B clustered histone 18	-0.0727443661362257
ENSBTAG00000033007	ENSBTAT00000046857.4	transition metal ion binding	0.044705867955578
ENSBTAG00000033008	MYOZ1	myozenin 1	-0.0355638708786329
ENSBTAG00000033603	IP6K3	inositol hexakisphosphate kinase 3	-0.0343796826240486
ENSBTAG00000033803	FABP7	fatty acid binding protein 7	-0.0328038653223438
ENSBTAG00000037449	ACSM5	acyl-CoA synthetase medium chain family member 5	-0.0391921058753046
ENSBTAG00000037718	TAAR1	trace amine associated receptor 1	0.0478061552598887
ENSBTAG00000037935	SMARCD1	SWI/SNF related, matrix associated, actin dependent regulator of chromatin, subfamily d, member 1	-0.0192484969938257
ENSBTAG00000038263	ENSBTAT00000055787.2	membrane	-0.0468080045218111
ENSBTAG00000038286	PPDPFL	pancreatic progenitor cell differentiation and proliferation factor like	-0.0374792554375952
ENSBTAG00000038323	GLYAT	glycine-N-acyltransferase	0.0524178092400972
ENSBTAG00000038361	SERPINA11	serpin family A member 11	-0.0185024883770479
ENSBTAG00000038600	LRRC15	leucine rich repeat containing 15	0.0524669554316444
ENSBTAG00000038748	HBG	hemoglobin, gamma	0.0592553860923354
ENSBTAG00000038756	GLB1L3	galactosidase beta 1 like 3	0.0117020011304528
ENSBTAG00000038757	HBM	hemoglobin subunit mu	0.0300908600497357
ENSBTAG00000038849	ENSBTAT00000056240.3	sarcoplasmic reticulum	-0.0360682568083943
ENSBTAG00000038858	CKLF	chemokine like factor	0.026076084687212
ENSBTAG00000038903	ENSBTAT00000054942.3	G protein-coupled receptor signaling pathway	0.0217254466614481
ENSBTAG00000039194	C22H3orf22	chromosome 22 C3orf22 homolog	-0.0529745482455882
ENSBTAG00000039340	SCN4B	sodium voltage-gated channel beta subunit 4	-0.0359308091843593
ENSBTAG00000039530	NEFM	neurofilament medium chain	-0.0429958976086218
ENSBTAG00000039664	ENSBTAT00000052413.3	heme binding	-0.0926746284878812
ENSBTAG00000039727	DCLK3	doublecortin like kinase 3	-0.106824166451666
ENSBTAG00000040028	ENSBTAT00000057596.2	structural constituent of muscle	-0.0371652430931179
ENSBTAG00000040053	MYH6	myosin heavy chain 6	-0.0373868687150288
ENSBTAG00000040296	GPR21	G protein-coupled receptor 21	-0.0668805935259905
ENSBTAG00000040347	GPC6	glypican 6	0.0357577925872344
ENSBTAG00000040543	TMEM200A	transmembrane protein 200A	-0.0373281704603177
ENSBTAG00000044055	THSD7B	thrombospondin type 1 domain containing 7B	-0.0470365934463278
ENSBTAG00000044202	CNKSR2	connector enhancer of kinase suppressor of Ras 2	-0.0263457047967168
ENSBTAG00000044204	CD79B	CD79b molecule	-0.0540492280217937
ENSBTAG00000045574	ENSBTAT00000064660.2	response to heat	-0.0916216774499981
ENSBTAG00000045601	ENSBTAT00000063125.2	cullin family protein binding	0.0751765257830549
ENSBTAG00000045757	TNNC1	troponin C1, slow skeletal and cardiac type	-0.0351178183670153
ENSBTAG00000045898	ENSBTAT00000065321.2	ubiquitin-dependent protein catabolic process	0.0746925775800713
ENSBTAG00000045946	VMO1	vitelline membrane outer layer 1 homolog	0.0552962755316792
ENSBTAG00000045954	LRRC14B	leucine rich repeat containing 14B	-0.021852120163319
ENSBTAG00000046010	BHLHA15	basic helix-loop-helix family member a15	-0.0510002561197086
ENSBTAG00000046017	POPDC3	popeye domain containing 3	-0.0331982467802434
ENSBTAG00000046046	LRRC30	leucine rich repeat containing 30	-0.0336688586727187
ENSBTAG00000046124	KRT36	keratin 36	0.0503580826962801
ENSBTAG00000046177	IGFN1	immunoglobulin like and fibronectin type III domain containing 1	-0.034800038988222
ENSBTAG00000046282	VGLL2	vestigial like family member 2	-0.0336741971479371
ENSBTAG00000046332	ACTA1	actin alpha 1, skeletal muscle	-0.0347801738233978
ENSBTAG00000046333	C6H4orf54	chromosome 6 C4orf54 homolog	-0.0343571627006459
ENSBTAG00000046343	CCNJL	cyclin J like	0.057923272692311
ENSBTAG00000046375	ENSBTAT00000064589.2	peptidase inhibitor activity	-0.0760711295139207
ENSBTAG00000046413	GRID2	glutamate ionotropic receptor delta type subunit 2	-0.0325207484778996
ENSBTAG00000046512	XIRP1	xin actin binding repeat containing 1	-0.0358073645741019
ENSBTAG00000046586	ENSBTAT00000065471.2	regulation of cell differentiation	0.0576044229034585
ENSBTAG00000046725	TNNC2	troponin C2, fast skeletal type	-0.0346636865857405
ENSBTAG00000046808	ENSBTAT00000062997.2	sphingolipid metabolic process	-0.0617174810559184
ENSBTAG00000046838	ENSBTAT00000083316.1	protein binding	-0.0365684339771627
ENSBTAG00000046864	ENSBTAT00000063982.2	G protein-coupled receptor signaling pathway	0.0753759639807328
ENSBTAG00000047121	ENSBTAT00000044102.4	extracellular space	-0.0419185543549586
ENSBTAG00000047155	C28H10orf71	chromosome 28 C10orf71 homolog	-0.036746083076208
ENSBTAG00000047231	TNNI1	troponin I1, slow skeletal type	-0.0332895530548926
ENSBTAG00000047266	ENSBTAT00000064226.2	spliceosomal snRNP assembly	-0.065206246033684
ENSBTAG00000047277	ENSBTAT00000064744.2	NA	-0.0834439122547527
ENSBTAG00000047491	CACNA1S	calcium voltage-gated channel subunit alpha1 S	-0.0341979732379847
ENSBTAG00000047563	CLDN9	claudin 9	0.0590617098961332
ENSBTAG00000047661	FABP12	fatty acid binding protein 12	-0.0122201719784217
ENSBTAG00000047783	ENSBTAT00000062980.2	cytoplasmic vesicle	0.0408573759716256
ENSBTAG00000048171	TAP	tracheal antimicrobial peptide	-0.0663072835241813
ENSBTAG00000048302	ENSBTAT00000066084.2	NA	0.0366605855705699
ENSBTAG00000048373	ENSBTAT00000072461.1	NA	0.0753257639714214
ENSBTAG00000048537	ENSBTAT00000068328.1	ribosome	-0.0411188937427839
ENSBTAG00000048585	SLN	sarcolipin	-0.0342888420603996
ENSBTAG00000048756	ENSBTAT00000069516.1	NA	-0.034089126115492
ENSBTAG00000048826	ENSBTAT00000076046.1	NA	-0.0464415342472941
ENSBTAG00000048861	ENSBTAT00000079300.1	NA	-0.0632374237386508
ENSBTAG00000048914	ENSBTAT00000083248.1	NA	0.020403907574795
ENSBTAG00000049091	SIX4	SIX homeobox 4	-0.0388513235073564
ENSBTAG00000049121	ENSBTAT00000068656.1	NA	0.0535757950058792
ENSBTAG00000049168	ENSBTAT00000082083.1	NA	-0.0455388965510235
ENSBTAG00000049196	ENSBTAT00000077846.1	NA	-0.048134272736504
ENSBTAG00000049232	ENSBTAT00000080327.1	Rab GDP-dissociation inhibitor activity	-0.0109652732290052
ENSBTAG00000049237	GNG5P2	NA	-0.0562948443897372
ENSBTAG00000049599	FAM163A	family with sequence similarity 163 member A	-0.0323773890096709
ENSBTAG00000049613	ENSBTAT00000071004.1	NA	0.0339284726782816
ENSBTAG00000049897	MARCHF4	membrane associated ring-CH-type finger 4	0.0152078775134293
ENSBTAG00000050016	COX7B2	cytochrome c oxidase subunit 7B2, mitochondrial	-0.0665738191474548
ENSBTAG00000050211	ENSBTAT00000083848.1	plasma membrane	0.0370049767540959
ENSBTAG00000050251	ENSBTAT00000083078.1	catalytic activity	-0.063769968672441
ENSBTAG00000050355	ENSBTAT00000075053.1	GINS complex	0.0226666825024874
ENSBTAG00000050391	ENSBTAT00000077790.1	membrane	0.0727443661362257
ENSBTAG00000050496	ENSBTAT00000076913.1	extracellular space	-0.0381581646332973
ENSBTAG00000050571	ENSBTAT00000072150.1	NA	0.0276975289837303
ENSBTAG00000050575	ENSBTAT00000063120.2	defense response	-0.0767229413959692
ENSBTAG00000050644	ENSBTAT00000068830.1	anchoring junction	0.00242324744234596
ENSBTAG00000050688	ENSBTAT00000077112.1	transcription corepressor activity	-0.022394569670837
ENSBTAG00000050873	ENSBTAT00000084541.1	GTP binding	0.0630014562649996
ENSBTAG00000050912	ENSBTAT00000084033.1	catalytic activity	-0.0598593066380939
ENSBTAG00000050951	ENSBTAT00000085110.1	extracellular space	-0.0352778250652237
ENSBTAG00000051008	ENSBTAT00000083883.1	external side of plasma membrane	-0.0487510650710405
ENSBTAG00000051043	ENSBTAT00000080521.1	serine-type endopeptidase activity	-0.0329158964784402
ENSBTAG00000051065	ENSBTAT00000078620.1	NA	-0.0550788296420894
ENSBTAG00000051072	AQP4	aquaporin 4	-0.0464688132420398
ENSBTAG00000051102	KCNK3	potassium two pore domain channel subfamily K member 3	-0.0318713441985975
ENSBTAG00000051199	ENSBTAT00000070103.1	regulation of apoptotic process	-0.0344348677928828
ENSBTAG00000051206	KY	kyphoscoliosis peptidase	-0.0371197650718097
ENSBTAG00000051295	FXYD4	FXYD domain containing ion transport regulator 4	-0.0881972063121546
ENSBTAG00000051395	ENSBTAT00000079113.1	spliceosomal complex	-0.0913740208784299
ENSBTAG00000051480	ENSBTAT00000075597.1	growth factor activity	-0.0608858780095569
ENSBTAG00000051568	ENSBTAT00000080295.1	NA	0.0670374358067732
ENSBTAG00000051658	ENSBTAT00000078847.1	regulation of pH	-0.0161407177965618
ENSBTAG00000051734	ENSBTAT00000081789.1	extracellular space	-0.0714988335889933
ENSBTAG00000051795	OR4G21	olfactory receptor family 4 subfamily G member 21	0.0245903349849531
ENSBTAG00000051859	ENSBTAT00000083833.1	regulation of mitotic nuclear division	0.0211697165705599
ENSBTAG00000052023	ENSBTAT00000077894.1	UDP-glycosyltransferase activity	-0.0387678230055675
ENSBTAG00000052025	EFNB3	ephrin B3	-0.0285034476530978
ENSBTAG00000052047	ENSBTAT00000082500.1	catalytic activity	-0.0774360394628001
ENSBTAG00000052130	ENSBTAT00000067648.1	protein deubiquitination	-0.0825922379134599
ENSBTAG00000052178	ENSBTAT00000077810.1	NA	-0.0875697579395912
ENSBTAG00000052260	ENSBTAT00000075236.1	RNA processing	-0.055285668235957
ENSBTAG00000052328	ENSBTAT00000075211.1	cytoplasm	0.0133150781936605
ENSBTAG00000052397	ENSBTAT00000085693.1	immune response	0.0436179534254558
ENSBTAG00000052443	ENSBTAT00000069062.1	junctional membrane complex	-0.0358307324695345
ENSBTAG00000052488	SPINK9	serine peptidase inhibitor Kazal type 9	-0.0553150091845949
ENSBTAG00000052520	ENSBTAT00000079070.1	cilium assembly	0.0617990549987197
ENSBTAG00000052709	ENSBTAT00000074598.1	NA	-0.0349864703714536
ENSBTAG00000053023	LRRC74B	leucine rich repeat containing 74B	0.0648761018710883
ENSBTAG00000053072	EFHC2	EF-hand domain containing 2	0.0567643215995263
ENSBTAG00000053105	TMEM263	transmembrane protein 263	0.000199343692781456
ENSBTAG00000053177	ENSBTAT00000066796.1	transferase activity	0.0192767694491419
ENSBTAG00000053242	ENSBTAT00000068232.1	membrane	0.0633783377299278
ENSBTAG00000053292	ENSBTAT00000076224.1	anaphase-promoting complex	0.0867552658964594
ENSBTAG00000053318	ENSBTAT00000067440.1	NA	-0.0562948443897372
ENSBTAG00000053361	KLHL30	kelch like family member 30	-0.0324422136265788
ENSBTAG00000053367	ENSBTAT00000066449.1	type I interferon receptor binding	0.0377639629935317
ENSBTAG00000053405	ENSBTAT00000022881.5	defense response	-0.0818580140150325
ENSBTAG00000053531	ENSBTAT00000067893.1	NA	0.00323414766730015
ENSBTAG00000053621	H2AC15	H2A clustered histone 15	-0.0820137732452215
ENSBTAG00000053626	ENSBTAT00000072583.1	membrane	-0.0345735331204445
ENSBTAG00000053639	ENSBTAT00000069936.1	ribosome	-0.0562948443897372
ENSBTAG00000053785	ENSBTAT00000073387.1	plasma membrane	0.0362094418605405
ENSBTAG00000053969	ENSBTAT00000079062.1	regulation of cell cycle	-0.0426211329846248
ENSBTAG00000054012	ENSBTAT00000086750.1	acyltransferase activity, acyl groups converted into alkyl on transfer	-0.0426038057282403
ENSBTAG00000054041	ENSBTAT00000074515.1	regulation of DNA-templated transcription	-0.00489840861703894
ENSBTAG00000054062	CNGA3	cyclic nucleotide gated channel subunit alpha 3	-0.0585150712343392
ENSBTAG00000054066	ENSBTAT00000066576.1	serine-type endopeptidase activity	0.0499957931008263
ENSBTAG00000054123	ENSBTAT00000076133.1	voltage-gated potassium channel complex	0.0178355698301172
ENSBTAG00000054128	ENSBTAT00000078289.1	membrane	-0.0529912814786885
ENSBTAG00000054182	ENSBTAT00000084679.1	NA	-0.0355651486156958
ENSBTAG00000054346	ENSBTAT00000079747.1	metal ion binding	-0.0734617940915183
ENSBTAG00000054352	ENSBTAT00000068867.1	RZZ complex	-0.0109652732290052
ENSBTAG00000054368	NPW	NA	-0.000385594047186894
ENSBTAG00000054370	ENSBTAT00000074869.1	regulation of DNA-templated transcription	0.0797765768601963
ENSBTAG00000054394	ENSBTAT00000085365.1	signal transduction	-0.0369824218022493
ENSBTAG00000054421	ENSBTAT00000066688.1	NA	-0.0689553168423776
ENSBTAG00000054631	UCMA	upper zone of growth plate and cartilage matrix associated	0.0963218069302384
ENSBTAG00000054745	ENSBTAT00000085304.1	NA	-0.0322206640630303
ENSBTAG00000054825	ENSBTAT00000082747.1	proteasome core complex, alpha-subunit complex	0.0535327047782073
ENSBTAG00000054941	ENSBTAT00000069389.1	nucleus	0.0675615350272421
ENSBTAG00000055010	ENSBTAT00000074747.1	NA	-0.0415243993972999
ENSBTAG00000055021	ENSBTAT00000080893.1	single-stranded RNA binding	0.0475726419267083
ENSBTAG00000055045	HSPB7	heat shock protein family B (small) member 7	-0.0340528015055965
ENSBTAG00000055153	H3-4	H3.4 histone	-0.0446839623535745
ENSBTAG00000055227	ENSBTAT00000086643.1	NA	-0.0422928953187827
ENSBTAG00000055295	ENSBTAT00000085382.1	membrane	-0.0772455437230543
ENSBTAG00000055300	ENSBTAT00000084786.1	RNA binding	0.021084320028144
ENSBTAG00000055301	ENSBTAT00000073203.1	NA	0.0662591712631063

## Sheet: Charolais
Gene	Gene_symbol	Gene description	Loadings
ENSBTAG00000000169	ASZ1	ankyrin repeat, SAM and basic leucine zipper domain containing 1	-0.0631260564987892
ENSBTAG00000000220	NEK10	NIMA related kinase 10	0.0539395818860636
ENSBTAG00000000588	CHODL	chondrolectin	0.0600346324792598
ENSBTAG00000000609	ENSBTAT00000000802.6	ribosome	-0.0677929435002619
ENSBTAG00000000767	DCP2	decapping mRNA 2	-0.0384464899987976
ENSBTAG00000001043	LUZP2	leucine zipper protein 2	0.0293154019473106
ENSBTAG00000001076	NLRP6	NLR family pyrin domain containing 6	0.0833924272932544
ENSBTAG00000001135	CFAP276	cilia and flagella associated protein 276	0.0396872671293152
ENSBTAG00000001176	LRRN1	leucine rich repeat neuronal 1	0.0464152230652301
ENSBTAG00000001443	ENSBTAT00000007353.6	heme binding	-0.00267430657401482
ENSBTAG00000001558	PATL2	PAT1 homolog 2	0.08405036591198
ENSBTAG00000001627	ENSBTAT00000002130.5	membrane	0.0271308700759251
ENSBTAG00000001647	PLEKHJ1	pleckstrin homology domain containing J1	-0.0642099964572512
ENSBTAG00000001703	SYT13	synaptotagmin 13	-0.0496498209054547
ENSBTAG00000001917	C15H11orf16	chromosome 15 C11orf16 homolog	0.0343592436346428
ENSBTAG00000001979	TAF7L	TATA-box binding protein associated factor 7 like	-0.0196653694625749
ENSBTAG00000002245	MRGPRX2	MAS related GPR family member X2	-0.0350465860944837
ENSBTAG00000002335	HAND1	heart and neural crest derivatives expressed 1	0.059280177176242
ENSBTAG00000002497	ELOVL2	ELOVL fatty acid elongase 2	0.0506381547570728
ENSBTAG00000002555	PDZK1IP1	PDZK1 interacting protein 1	0.0438875520560401
ENSBTAG00000002583	DNALI1	dynein axonemal light intermediate chain 1	0.0296795823945636
ENSBTAG00000002595	ABCB5	ATP binding cassette subfamily B member 5	0.100975169955587
ENSBTAG00000002661	ISLR2	immunoglobulin superfamily containing leucine rich repeat 2	0.0527254720109583
ENSBTAG00000002675	ENSBTAT00000003464.4	NA	0.00616631932395606
ENSBTAG00000002701	UGT3A2	UDP glycosyltransferase family 3 member A2	-0.0628970363027486
ENSBTAG00000002915	GPR63	G protein-coupled receptor 63	-0.074572237850288
ENSBTAG00000003020	SSC4D	scavenger receptor cysteine rich family member with 4 domains	-0.0290584162716658
ENSBTAG00000003054	INSRR	insulin receptor related receptor	0.0428984097703709
ENSBTAG00000003110	TAFA4	TAFA chemokine like family member 4	-0.035531482856401
ENSBTAG00000003335	VSX1	visual system homeobox 1	0.0360025870544699
ENSBTAG00000003349	JAKMIP2	janus kinase and microtubule interacting protein 2	0.0713566962445336
ENSBTAG00000003539	ROPN1L	rhophilin associated tail protein 1 like	-0.0524609125650847
ENSBTAG00000003568	CLDN10	claudin 10	-0.0712332772482973
ENSBTAG00000003715	ADAM21	ADAM metallopeptidase domain 21	0.0652515946956051
ENSBTAG00000004052	EPGN	epithelial mitogen	-0.0831693088696518
ENSBTAG00000004081	FAT3	FAT atypical cadherin 3	-0.0403918742112206
ENSBTAG00000004153	SCGB3A2	secretoglobin family 3A member 2	0.0568264695508808
ENSBTAG00000004206	LRRC55	leucine rich repeat containing 55	-0.0522853526665212
ENSBTAG00000004208	PLEKHG6	pleckstrin homology and RhoGEF domain containing G6	0.0213595028063703
ENSBTAG00000004494	B4GALNT1	beta-1,4-N-acetyl-galactosaminyltransferase 1	0.104221417549347
ENSBTAG00000004599	TAGLN3	transgelin 3	0.0969776464290182
ENSBTAG00000004770	SCN4A	sodium voltage-gated channel alpha subunit 4	-0.0501627848358083
ENSBTAG00000004771	ENSBTAT00000006266.3	protein binding	0.0348569017776808
ENSBTAG00000004909	GP1BA	glycoprotein Ib platelet subunit alpha	0.0644599338449896
ENSBTAG00000005076	SYVN1	synoviolin 1	-0.0591898000804652
ENSBTAG00000005259	UCP3	uncoupling protein 3	-0.038647486504778
ENSBTAG00000005260	SPP1	secreted phosphoprotein 1	0.0641090044486834
ENSBTAG00000005353	DES	desmin	0.0599352152904261
ENSBTAG00000005604	POPDC2	popeye domain containing 2	0.0428798669177284
ENSBTAG00000005657	CAMK2N2	calcium/calmodulin dependent protein kinase II inhibitor 2	0.0390044244662023
ENSBTAG00000005750	TCF15	transcription factor 15	0.0609606629056339
ENSBTAG00000005759	PLA2G2A	phospholipase A2, group IIA (platelets, synovial fluid)	0.0681248894851016
ENSBTAG00000005858	KCNJ13	potassium inwardly rectifying channel subfamily J member 13	-0.0396872671293152
ENSBTAG00000006141	WDR93	WD repeat domain 93	-0.0846302304348986
ENSBTAG00000006188	USH2A	usherin	-0.037626612686829
ENSBTAG00000006194	FOSL1	FOS like 1, AP-1 transcription factor subunit	-0.0647389095648819
ENSBTAG00000006205	DNAJB7	DnaJ heat shock protein family (Hsp40) member B7	-0.0681262292537169
ENSBTAG00000006546	GSTA2	glutathione S-transferase alpha 2	0.0676801121459995
ENSBTAG00000006659	TMEM116	transmembrane protein 116	0.0118735921388321
ENSBTAG00000006739	KRT81	keratin 81	-0.0964626621436596
ENSBTAG00000007148	F2	coagulation factor II, thrombin	0.0588127834670779
ENSBTAG00000007259	ELFN2	extracellular leucine rich repeat and fibronectin type III domain containing 2	-0.0419732679479616
ENSBTAG00000007273	TF	transferrin	0.0577697636182227
ENSBTAG00000007443	ENSBTAT00000009786.4	peptidyl-proline hydroxylation to 3-hydroxy-L-proline	0.0741989559864091
ENSBTAG00000007547	CACNG1	calcium voltage-gated channel auxiliary subunit gamma 1	-0.0424475572164728
ENSBTAG00000007955	SEZ6L2	seizure related 6 homolog like 2	0.0574742641682679
ENSBTAG00000008059	CHRM3	cholinergic receptor muscarinic 3	0.0495026528804134
ENSBTAG00000008144	PPIL6	peptidylprolyl isomerase like 6	0.0520940933052289
ENSBTAG00000008363	EXD1	exonuclease 3'-5' domain containing 1	0.0139910893159872
ENSBTAG00000008374	AQP2	aquaporin 2	-0.0381472145305736
ENSBTAG00000008652	STYXL2	serine/threonine/tyrosine interacting like 2	0.0439597926241999
ENSBTAG00000008816	TRIM2	tripartite motif containing 2	-0.0572632607386424
ENSBTAG00000008944	CRB1	crumbs cell polarity complex component 1	0.0624756793877929
ENSBTAG00000009599	ENSBTAT00000084009.1	small molecule binding	-0.0444626970907103
ENSBTAG00000009762	BEAN1	brain expressed associated with NEDD4 1	0.0765734540892825
ENSBTAG00000009772	LIX1	limb and CNS expressed 1	-0.0637498698574928
ENSBTAG00000009797	RIMBP2	RIMS binding protein 2	0.0123337034740339
ENSBTAG00000009842	CRYM	crystallin mu	-0.0620312576804818
ENSBTAG00000009938	XCL1	chemokine (C motif) ligand 1	0.0396872671293152
ENSBTAG00000010129	SLITRK5	SLIT and NTRK like family member 5	0.0424377165864075
ENSBTAG00000010277	NKX2-2	NK2 homeobox 2	0.0368999854430776
ENSBTAG00000010326	AADAT	aminoadipate aminotransferase	0.0152763107060335
ENSBTAG00000010578	IL17B	interleukin 17B	0.0667704387286544
ENSBTAG00000010837	HTR4	5-hydroxytryptamine receptor 4	0.0203202209685446
ENSBTAG00000010852	ENSBTAT00000045031.4	membrane	-0.063731716431758
ENSBTAG00000010873	BHLHE23	basic helix-loop-helix family member e23	-0.13618339711672
ENSBTAG00000010884	NKAP	NFKB activating protein	-0.0759465527687775
ENSBTAG00000010977	FRZB	frizzled related protein	0.0440807483768264
ENSBTAG00000011207	CNN1	calponin 1	0.0577462601393201
ENSBTAG00000011237	PKHD1	PKHD1 ciliary IPT domain containing fibrocystin/polyductin	-0.0735213257561179
ENSBTAG00000011283	RBPJL	recombination signal binding protein for immunoglobulin kappa J region like	-0.031378137194478
ENSBTAG00000011461	ADORA1	adenosine A1 receptor	0.0639238534864053
ENSBTAG00000011556	MED22	mediator complex subunit 22	-0.0403591187180047
ENSBTAG00000011752	SYNM	synemin	0.0444417197395537
ENSBTAG00000012376	ENSBTAT00000016418.4	spliceosomal snRNP assembly	-0.0703913102770915
ENSBTAG00000012590	ACP7	acid phosphatase 7, tartrate resistant (putative)	0.0488173721297622
ENSBTAG00000012693	PKD1L2	polycystin 1 like 2 (gene/pseudogene)	0.0338279333825208
ENSBTAG00000012750	UPK2	uroplakin 2	0.0663655637780503
ENSBTAG00000012809	PHF24	PHD finger protein 24	0.0539388031817575
ENSBTAG00000012827	ENSBTAT00000070570.1	NA	0.0557097704057677
ENSBTAG00000012991	PRUNE2	prune homolog 2 with BCH domain	0.0472886793340336
ENSBTAG00000013338	SLC7A9	solute carrier family 7 member 9	-0.00643084414291064
ENSBTAG00000013532	FAM187A	family with sequence similarity 187 member A	0.0479785887327167
ENSBTAG00000013675	IL37	interleukin 37	-0.0421743386458163
ENSBTAG00000013764	OPTC	opticin	0.0650247070993428
ENSBTAG00000013766	IRGC	immunity related GTPase cinema	-0.0863647941060002
ENSBTAG00000014078	IGFBPL1	insulin like growth factor binding protein like 1	0.079935283431953
ENSBTAG00000014101	TSR3	TSR3 ribosome maturation factor	-0.0878848261381439
ENSBTAG00000014175	STRAP	serine/threonine kinase receptor associated protein	-0.0896835365408446
ENSBTAG00000014365	ENSBTAT00000057152.3	cell surface receptor signaling pathway	0.0240417071322825
ENSBTAG00000014382	KANK4	KN motif and ankyrin repeat domains 4	0.0404487094738579
ENSBTAG00000014593	ENSBTAT00000066122.2	RNA polymerase II cis-regulatory region sequence-specific DNA binding	-0.0769043346985321
ENSBTAG00000014832	TMEFF2	transmembrane protein with EGF like and two follistatin like domains 2	0.0289143250394588
ENSBTAG00000014908	CCL27	C-C motif chemokine ligand 27	0.0583939107889002
ENSBTAG00000014921	IL6	interleukin 6	0.0833924272932545
ENSBTAG00000015027	ENSBTAT00000020003.6	nucleus	-0.086937617677125
ENSBTAG00000015040	ENSBTAT00000049643.3	sphingomyelin phosphodiesterase 5	0.0891483541295391
ENSBTAG00000015132	RXFP2	relaxin family peptide receptor 2	-0.0696403303536144
ENSBTAG00000015204	SMPX	small muscle protein X-linked	0.0467896004516275
ENSBTAG00000015441	ACTG2	actin gamma 2, smooth muscle	0.057975933161845
ENSBTAG00000015459	KCNA2	potassium voltage-gated channel subfamily A member 2	0.0469275401847277
ENSBTAG00000015505	FADS2	fatty acid desaturase 2	0.0625804017238538
ENSBTAG00000015575	TACR1	tachykinin receptor 1	0.0817514751044603
ENSBTAG00000015763	SPATA22	spermatosis associated 22	-0.0936574310638731
ENSBTAG00000015786	LRRC39	leucine rich repeat containing 39	-0.0474747985758991
ENSBTAG00000015835	PIWIL2	piwi like RNA-mediated silencing 2	-0.0749648379109287
ENSBTAG00000015895	HGD	homogentisate 1,2-dioxygenase	-0.057700097117478
ENSBTAG00000015936	BRINP1	BMP/retinoic acid inducible neural specific 1	0.0499496873711735
ENSBTAG00000016276	HAL	histidine ammonia-lyase	0.0293488261480246
ENSBTAG00000016399	AKAP4	A-kinase anchoring protein 4	0.0395565014785011
ENSBTAG00000016793	SLC35D3	solute carrier family 35 member D3	0.028737132084134
ENSBTAG00000016982	MCOLN3	mucolipin TRP cation channel 3	0.0492856239199839
ENSBTAG00000016987	WDCP	WD repeat and coiled coil containing	-0.0702650961635678
ENSBTAG00000017055	HCN3	hyperpolarization activated cyclic nucleotide gated potassium channel 3	0.0644599338449896
ENSBTAG00000017305	ENSBTAT00000023005.5	extracellular space	0.0598823322577329
ENSBTAG00000017312	SST	somatostatin	0.0390044244662023
ENSBTAG00000017348	FGF5	fibroblast growth factor 5	0.051793302170862
ENSBTAG00000017644	KIF17	kinesin family member 17	-0.0136209137221226
ENSBTAG00000017762	GNG8	G protein subunit gamma 8	0.00959571774654334
ENSBTAG00000017927	EGFL6	EGF like domain multiple 6	0.0287441505558674
ENSBTAG00000018015	IL27	interleukin 27	-0.0148714393270599
ENSBTAG00000018054	FABP1	fatty acid binding protein 1	-0.038105066097287
ENSBTAG00000018062	KIAA1522	KIAA1522	-0.0037936265416298
ENSBTAG00000018237	MYO16	myosin XVI	-0.0620613455164121
ENSBTAG00000018390	GLB1L2	galactosidase beta 1 like 2	0.0108859411398312
ENSBTAG00000018790	BVES	blood vessel epicardial substance	0.0426846931718287
ENSBTAG00000018807	MYBPHL	myosin binding protein H like	0.024562997161
ENSBTAG00000019150	PLD3	phospholipase D family member 3	0.00699361587076439
ENSBTAG00000019277	KCNH3	potassium voltage-gated channel subfamily H member 3	0.0748704534379815
ENSBTAG00000019423	ACSM2B	acyl-CoA synthetase medium-chain family member 2B	0.0422035756736613
ENSBTAG00000019912	CNTD1	cyclin N-terminal domain containing 1	-0.0561278074295376
ENSBTAG00000020218	ANXA7	annexin A7	-0.0585044832735437
ENSBTAG00000020261	CDH26	cadherin 26	-0.0384732395383504
ENSBTAG00000020598	PPP2R2C	protein phosphatase 2 regulatory subunit Bgamma	0.0312218519993949
ENSBTAG00000020674	LTB	lymphotoxin beta	0.0267258089609115
ENSBTAG00000020859	SERPINF2	serpin family F member 2	0.104273497199745
ENSBTAG00000020893	MATN3	matrilin 3	-0.0688315912080479
ENSBTAG00000020979	NGFR	nerve growth factor receptor	0.0724049031024807
ENSBTAG00000020994	C19H17orf75	chromosome 19 C17orf75 homolog	-0.00798032358829909
ENSBTAG00000021113	ALDH3A1	aldehyde dehydrogenase 3 family member A1	-0.0642581808185137
ENSBTAG00000021120	SMYD1	SET and MYND domain containing 1	0.0519189653729605
ENSBTAG00000021361	SAMD3	sterile alpha motif domain containing 3	0.0663655637780503
ENSBTAG00000021437	GPR174	G protein-coupled receptor 174	0.0677929435002619
ENSBTAG00000021443	PGLYRP3	peptidoglycan recognition protein 3	-0.0104452029610134
ENSBTAG00000021481	CA14	carbonic anhydrase 14	0.0489279911273021
ENSBTAG00000021565	PRSS2	serine protease 2	0.0614836110861542
ENSBTAG00000021600	KANSL1L	KAT8 regulatory NSL complex subunit 1 like	-0.0638264132594197
ENSBTAG00000021664	TACR2	tachykinin receptor 2	0.0413950166142619
ENSBTAG00000021844	COCH	cochlin	-0.0617187206648055
ENSBTAG00000022783	CDH8	cadherin 8	-0.00288137705832966
ENSBTAG00000022954	ENSBTAT00000031191.5	zinc ion binding	0.0453003725515841
ENSBTAG00000023270	ENSBTAT00000005546.6	cell-cell adhesion	0.0359526375492237
ENSBTAG00000023891	RBM20	RNA binding motif protein 20	0.0243998312443765
ENSBTAG00000023999	GTF2A1L	ral transcription factor IIA subunit 1 like	0.0089896862979408
ENSBTAG00000024021	NRXN1	neurexin 1	0.0502613653981672
ENSBTAG00000024115	FOXO6	forkhead box O6	0.07140606821906
ENSBTAG00000024233	ENSBTAT00000033457.5	nucleocytoplasmic transport	0.0588127834670779
ENSBTAG00000025220	NALF1	NALCN channel auxiliary factor 1	0.00838777658063049
ENSBTAG00000025283	ENSBTAT00000013952.5	lysosome localization	-0.0409030437323943
ENSBTAG00000025383	ENSBTAT00000035646.4	mitochondrial respiratory chain complex I	-0.00978506854475832
ENSBTAG00000026381	TMEM114	transmembrane protein 114	0.100949945339615
ENSBTAG00000026489	TNFRSF13C	TNF receptor superfamily member 13C	0.0731585112187291
ENSBTAG00000027134	DYNC1I1	dynein cytoplasmic 1 intermediate chain 1	0.0560025333386183
ENSBTAG00000027279	ENSBTAT00000039090.3	NA	0.0661378311092544
ENSBTAG00000027320	KCNB1	potassium voltage-gated channel subfamily B member 1	0.0419332075542502
ENSBTAG00000027665	BRF2	BRF2 RNA polymerase III transcription initiation factor subunit	-0.0468591542036861
ENSBTAG00000027711	YIF1B	Yip1 interacting factor homolog B, membrane trafficking protein	-0.0470034989327094
ENSBTAG00000027713	LYSMD3	LysM domain containing 3	-0.0906274929631521
ENSBTAG00000027900	LRRIQ1	leucine rich repeats and IQ motif containing 1	0.0612678383824835
ENSBTAG00000031188	ADIG	adipogenin	0.0423822358108876
ENSBTAG00000031217	MYL6B	myosin light chain 6B	0.0264042194834893
ENSBTAG00000032034	ENSBTAT00000045443.3	microtubule associated complex	0.034633781262217
ENSBTAG00000032183	NELL2	neural EGFL like 2	0.0615315587022286
ENSBTAG00000032304	ACY1	aminoacylase 1	0.0158753920978206
ENSBTAG00000032396	KCTD19	potassium channel tetramerization domain containing 19	-0.0419732679479616
ENSBTAG00000032450	ENSBTAT00000037576.5	regulation of phosphorylation	-0.087142254444202
ENSBTAG00000032455	H2BC18	H2B clustered histone 18	-0.0271881958824384
ENSBTAG00000032642	GSTA3	glutathione S-transferase, alpha 3	0.0605926202739796
ENSBTAG00000032711	HTATSF1	HIV-1 Tat specific factor 1	-0.0721251213968475
ENSBTAG00000032995	LELP1	late cornified envelope like proline rich 1	-0.0620754744512602
ENSBTAG00000033333	CDK10	cyclin dependent kinase 10	0.00793640964114758
ENSBTAG00000033621	SMCO4	single-pass membrane protein with coiled-coil domains 4	-0.00208265218391261
ENSBTAG00000033803	FABP7	fatty acid binding protein 7	0.0690836620003847
ENSBTAG00000034090	ENSBTAT00000053046.3	regulation of DNA-templated transcription	-0.0344055166066507
ENSBTAG00000037434	ENSBTAT00000054971.3	spermidine biosynthetic process	0.0485746188992024
ENSBTAG00000037768	MMP3	matrix metallopeptidase 3	0.0452334283594333
ENSBTAG00000038080	ENSBTAT00000017363.6	serine-type endopeptidase activity	0.0874343140185642
ENSBTAG00000038369	SULT1C2	sulfotransferase family 1C member 2	-0.0431244193857703
ENSBTAG00000038495	DCLK1	doublecortin like kinase 1	0.0193247699521417
ENSBTAG00000038527	ENSBTAT00000052944.3	ribosome biogenesis	0.0708130182575089
ENSBTAG00000038640	ENSBTAT00000054347.3	HIG1 hypoxia inducible domain family member 1A	-0.103769111895565
ENSBTAG00000038700	FAM124B	family with sequence similarity 124 member B	0.0941004535473246
ENSBTAG00000038748	HBG	hemoglobin, gamma	0.0463140819072514
ENSBTAG00000038849	ENSBTAT00000056240.3	sarcoplasmic reticulum	-0.0543105490355027
ENSBTAG00000039080	SLC22A3	solute carrier family 22 member 3	0.0440432168686365
ENSBTAG00000039237	ENSBTAT00000049105.4	extracellular space	0.0473727445851745
ENSBTAG00000039406	ENSBTAT00000054475.3	NAD+ binding	-0.0646114575525705
ENSBTAG00000039574	NEPN	nephrocan	0.0835141903474002
ENSBTAG00000039644	ENSBTAT00000056985.3	keratin filament	-0.0536743156470252
ENSBTAG00000039664	ENSBTAT00000052413.3	heme binding	0.052846117156067
ENSBTAG00000039937	TNFRSF8	TNF receptor superfamily member 8	0.0522853526665212
ENSBTAG00000040034	ENSBTAT00000053340.3	membrane	0.00749045086835169
ENSBTAG00000040543	TMEM200A	transmembrane protein 200A	0.0586764058146293
ENSBTAG00000043990	KHDRBS2	KH RNA binding domain containing, signal transduction associated 2	0.0195684510697596
ENSBTAG00000044047	SKIDA1	SKI/DACH domain containing 1	0.0600577736785193
ENSBTAG00000044067	PLAC8L1	PLAC8 like 1	0.00757191625184406
ENSBTAG00000044123	HAND2	heart and neural crest derivatives expressed 2	0.0506118460338633
ENSBTAG00000045497	ENSBTAT00000065097.2	ion transmembrane transport	-0.00229920049827769
ENSBTAG00000045514	ENSBTAT00000065803.2	NA	0.0652826332984352
ENSBTAG00000045810	ENSBTAT00000063327.2	extracellular space	0.0386980506013345
ENSBTAG00000045954	LRRC14B	leucine rich repeat containing 14B	-0.035836212905877
ENSBTAG00000046124	KRT36	keratin 36	0.0605354969648583
ENSBTAG00000046162	ZNF385C	zinc finger protein 385C	0.0571062288092226
ENSBTAG00000046248	ARPC1B	actin related protein 2/3 complex subunit 1B	0.00290635400082178
ENSBTAG00000046282	VGLL2	vestigial like family member 2	-0.0420231026558647
ENSBTAG00000046283	ENSBTAT00000064931.2	growth factor activity	-0.045508558165025
ENSBTAG00000046408	FAM124A	family with sequence similarity 124 member A	0.0043712668885293
ENSBTAG00000046544	SLC7A10	solute carrier family 7 member 10	0.0498248711105973
ENSBTAG00000046633	ENSBTAT00000052553.3	ferric iron binding	0.0421820626187593
ENSBTAG00000046794	ENSBTAT00000065986.2	Golgi apparatus	-0.0409617152523041
ENSBTAG00000046900	GGT1	gamma-glutamyltransferase 1	-0.0730376433159682
ENSBTAG00000047486	CARTPT	CART prepropeptide	0.0348809659170867
ENSBTAG00000047488	KCNK9	potassium two pore domain channel subfamily K member 9	0.127919789729465
ENSBTAG00000047568	ENSBTAT00000063068.2	G protein-coupled receptor signaling pathway	0.00596381284966946
ENSBTAG00000047632	ENSBTAT00000065204.2	external side of plasma membrane	0.0771701297149277
ENSBTAG00000047661	FABP12	fatty acid binding protein 12	-0.0697138035553616
ENSBTAG00000047713	LMNTD2	lamin tail domain containing 2	0.0677340698951488
ENSBTAG00000047783	ENSBTAT00000062980.2	cytoplasmic vesicle	-0.0676099772352095
ENSBTAG00000047816	ENSBTAT00000084941.1	defense response to bacterium	0.0653113144996922
ENSBTAG00000048049	ENSBTAT00000079313.1	membrane	0.053396695618258
ENSBTAG00000048206	ENSBTAT00000062937.2	regulation of toll-like receptor signaling pathway	0.0365792556093646
ENSBTAG00000048364	ENSBTAT00000084034.1	MHC class II protein complex	0.0677929435002619
ENSBTAG00000048612	ENSBTAT00000081880.1	NA	-0.0298040256338336
ENSBTAG00000048755	ENSBTAT00000073043.1	calcium-dependent protein binding	0.0788129022318996
ENSBTAG00000048915	ENSBTAT00000077564.1	NA	0.0657594728746343
ENSBTAG00000049044	ENSBTAT00000073135.1	cytoplasm	0.031030672758206
ENSBTAG00000049123	ENSBTAT00000081381.1	mannose metabolic process	0.0622908280016682
ENSBTAG00000049203	FBXO17	F-box protein 17	0.00344635098781282
ENSBTAG00000049232	ENSBTAT00000080327.1	Rab GDP-dissociation inhibitor activity	-0.062332017056762
ENSBTAG00000049245	ENSBTAT00000078266.1	nucleus	-0.0895209434667265
ENSBTAG00000049318	ENSBTAT00000086453.1	RNA polymerase II cis-regulatory region sequence-specific DNA binding	0.0514080743762724
ENSBTAG00000049380	ENSBTAT00000069494.1	G protein-coupled receptor activity	-0.0520614314976715
ENSBTAG00000049432	ENSBTAT00000083034.1	nucleus	-0.0305400383297291
ENSBTAG00000049507	ENSBTAT00000086276.1	cytoplasm	0.0644599338449896
ENSBTAG00000049728	ENSBTAT00000071759.1	catalytic activity	-0.0210647967546744
ENSBTAG00000049810	ENSBTAT00000067809.1	plasma membrane	-0.0583939107889002
ENSBTAG00000049878	ENSBTAT00000086832.1	positive regulation of T cell activation	0.0439525203908883
ENSBTAG00000049929	ENSBTAT00000068261.1	defense response to bacterium	-0.0360857346819499
ENSBTAG00000050326	OR6E1	olfactory receptor family 6 subfamily E member 1	-0.0819234305046082
ENSBTAG00000050329	ENSBTAT00000072358.1	extracellular space	0.0471102089165781
ENSBTAG00000050427	ENSBTAT00000068563.1	extracellular space	-0.0400959520887005
ENSBTAG00000050431	ENSBTAT00000070869.1	epidermis development	0.0721251213968475
ENSBTAG00000050513	TCF24	transcription factor 24	0.027305134899015
ENSBTAG00000050535	ZNF385D	zinc finger protein 385D	0.0567257248948467
ENSBTAG00000050573	ENSBTAT00000083415.1	NA	0.0851824083655363
ENSBTAG00000050579	ENSBTAT00000022469.3	protein modification process	-0.016492368935
ENSBTAG00000050773	ENSBTAT00000050415.3	plasma membrane	0.04032661143404
ENSBTAG00000051008	ENSBTAT00000083883.1	external side of plasma membrane	0.0588127834670779
ENSBTAG00000051147	ENSBTAT00000039006.5	plasma membrane	0.0499496873711735
ENSBTAG00000051208	ENSBTAT00000082252.1	catalytic activity	-0.00724827097137618
ENSBTAG00000051421	PCP4	Purkinje cell protein 4	0.0541519986686687
ENSBTAG00000051517	ENSBTAT00000084735.1	mitochondrial proton-transporting ATP synthase complex	-0.00163886406627688
ENSBTAG00000051524	SERP2	stress associated endoplasmic reticulum protein family member 2	0.00482525736762827
ENSBTAG00000051658	ENSBTAT00000078847.1	regulation of pH	0.0291969553944501
ENSBTAG00000051726	ENSBTAT00000084952.1	extracellular space	0.0500006702718949
ENSBTAG00000051741	ENSBTAT00000076651.1	catalytic activity	-0.0419732679479616
ENSBTAG00000051763	ENSBTAT00000087186.1	NA	0.0553046364817086
ENSBTAG00000051767	ENSBTAT00000086548.1	glycogen metabolic process	-0.040618234910447
ENSBTAG00000051795	OR4G21	olfactory receptor family 4 subfamily G member 21	0.0393307389251497
ENSBTAG00000051848	ENSBTAT00000084928.1	NA	0.0667139418346036
ENSBTAG00000051872	ENSBTAT00000077598.1	NA	0.0368298955893588
ENSBTAG00000052050	ENSBTAT00000069678.1	NA	-0.0192925324287319
ENSBTAG00000052123	ENSBTAT00000072436.1	DNA-binding transcription activator activity, RNA polymerase II-specific	-0.0609995781109414
ENSBTAG00000052130	ENSBTAT00000067648.1	protein deubiquitination	-0.0560150934947426
ENSBTAG00000052260	ENSBTAT00000075236.1	RNA processing	0.0544700189445105
ENSBTAG00000052324	ENSBTAT00000087189.1	NA	0.051406544654811
ENSBTAG00000052377	ENSBTAT00000079602.1	NA	0.0721014699381375
ENSBTAG00000052597	ENSBTAT00000086856.1	NA	0.0662973916349645
ENSBTAG00000052729	ENSBTAT00000074563.1	NA	-0.0721251213968475
ENSBTAG00000052825	ENSBTAT00000075180.1	heme binding	0.0107534044947701
ENSBTAG00000053171	ENSBTAT00000084777.1	catalytic activity	0.0396872671293152
ENSBTAG00000053347	ENSBTAT00000036664.5	cellular anatomical entity	0.0462088912124592
ENSBTAG00000053355	EFCAB10	EF-hand calcium binding domain 10	-0.0543556085190192
ENSBTAG00000053741	ENSBTAT00000029986.5	extracellular space	-0.0206453651494168
ENSBTAG00000053777	ENSBTAT00000072085.1	scavenger receptor activity	-0.0276843789104525
ENSBTAG00000053794	ENSBTAT00000072534.1	NA	0.0522853526665212
ENSBTAG00000053798	ENSBTAT00000071773.1	NA	-0.087142254444202
ENSBTAG00000053916	MKRN3	makorin ring finger protein 3	-0.0686948848343564
ENSBTAG00000054039	ENSBTAT00000081530.1	NA	-0.0352876700802467
ENSBTAG00000054080	PSMB11	proteasome subunit beta 11	0.039228107587318
ENSBTAG00000054128	ENSBTAT00000078289.1	membrane	0.0731585112187291
ENSBTAG00000054368	NPW	NA	0.0715638278739683
ENSBTAG00000054531	SANBR	SANT and BTB domain regulator of CSR	-0.0359565460818818
ENSBTAG00000054668	ENSBTAT00000069210.1	catalytic activity	0.0517177879303434
ENSBTAG00000054741	KIR3DL1	killer cell immunoglobulin-like receptor, three domains, long cytoplasmic tail, 1	0.0338964717501309
ENSBTAG00000054829	ENSBTAT00000066364.1	extracellular region	0.057434945806312
ENSBTAG00000055016	ENSBTAT00000083149.1	extracellular space	0.0668312927464677
ENSBTAG00000055034	C20H5orf49	chromosome 20 C5orf49 homolog	0.0958664891425628
ENSBTAG00000055045	HSPB7	heat shock protein family B (small) member 7	0.0632724806488763
ENSBTAG00000055193	ENSBTAT00000087498.1	single-stranded RNA binding	0.0793745342586304
ENSBTAG00000055262	ENSBTAT00000070460.1	NA	0.0352876700802467

## Sheet: Kinsella
Gene	Gene_symbol	Gene name	Loadings
ENSBTAG00000000172	PFKFB1	6-phosphofructo-2-kinase/fructose-2,6-biphosphatase 1	-0.0363138247705566
ENSBTAG00000000478	LSMEM2	leucine rich single-pass membrane protein 2	-0.0576816805079373
ENSBTAG00000000520	ATP2B3	ATPase plasma membrane Ca2+ transporting 3	0.0445217289476438
ENSBTAG00000000564	NSG2	neuronal vesicle trafficking associated 2	-0.00458268716479973
ENSBTAG00000000755	ZFR2	zinc finger RNA binding protein 2	-0.0158985354617796
ENSBTAG00000000828	CAPN6	calpain 6	-0.0367076454031166
ENSBTAG00000001003	CKMT2	creatine kinase, mitochondrial 2	-0.035311948677618
ENSBTAG00000001010	ADAMTS18	ADAM metallopeptidase with thrombospondin type 1 motif 18	0.0141070089145969
ENSBTAG00000001042	MXD1	MAX dimerization protein 1	-0.0324965969531478
ENSBTAG00000001075	CALB2	calbindin 2	0.0557447273338023
ENSBTAG00000001076	NLRP6	NLR family pyrin domain containing 6	0.0546400165337493
ENSBTAG00000001322	SAXO1	stabilizer of axonemal microtubules 1	0.0565662175185792
ENSBTAG00000001344	METTL21E	RIKEN cDNA 4832428D23-like	-0.0376301819053204
ENSBTAG00000001503	TRIM72	tripartite motif containing 72	-0.0387981849025717
ENSBTAG00000001865	SGCG	sarcoglycan gamma	-0.0375803191379524
ENSBTAG00000001870	CPNE6	copine 6	0.0349752928532123
ENSBTAG00000001881	SLC10A1	solute carrier family 10 member 1	-0.0323208247482896
ENSBTAG00000001893	TM4SF4	transmembrane 4 L six family member 4	0.0684002793607177
ENSBTAG00000001968	TTC14	tetratricopeptide repeat domain 14	-0.00302276048398977
ENSBTAG00000001999	NKAPD1	NKAP domain containing 1	0.0423112719853229
ENSBTAG00000002075	MME	membrane metalloendopeptidase	-0.0251667635542314
ENSBTAG00000002151	ASB15	ankyrin repeat and SOCS box containing 15	-0.0318293737561836
ENSBTAG00000002157	LMOD2	leiomodin 2	-0.0371824659072832
ENSBTAG00000002563	WDR45	WD repeat domain 45	-0.0176816463136404
ENSBTAG00000002574	MYOZ2	myozenin 2	-0.039592811989432
ENSBTAG00000002757	IL20	interleukin 20	0.0661350227699734
ENSBTAG00000002764	IGFLR1	IGF like family receptor 1	-0.0238432995480585
ENSBTAG00000002775	C5H12orf71	chromosome 5 C12orf71 homolog	-0.0448404282837138
ENSBTAG00000002898	UNC45B	unc-45 myosin chaperone B	-0.040571657270064
ENSBTAG00000002924	DUSP29	dual specificity phosphatase 29	-0.0372977797111534
ENSBTAG00000002940	WNT16	Wnt family member 16	-0.0576056677540787
ENSBTAG00000002964	TXLNB	taxilin beta	-0.0386625131761862
ENSBTAG00000002974	FMO2	flavin containing dimethylaniline monoxygenase 2	-0.0551842154359155
ENSBTAG00000003019	CRYGN	crystallin gamma N	0.0622627354589665
ENSBTAG00000003074	SLC16A6	solute carrier family 16 member 6	-0.0370630158965994
ENSBTAG00000003120	ZNF385B	zinc finger protein 385B	-0.0359966838754595
ENSBTAG00000003202	OPRD1	opioid receptor delta 1	0.0616666650761098
ENSBTAG00000003275	ENSBTAT00000004242.5	protein binding	-0.0405435433599686
ENSBTAG00000003278	HOXC10	homeobox C10	-0.0332311210216134
ENSBTAG00000003308	GRID2IP	Grid2 interacting protein	0.0438203270029571
ENSBTAG00000003321	DNAAF6	dynein axonemal assembly factor 6	0.0467646725566697
ENSBTAG00000003483	NUDT18	nudix hydrolase 18	-0.0186310235110513
ENSBTAG00000003515	SNCG	synuclein gamma	0.0538913754267487
ENSBTAG00000003676	ENSBTAT00000004790.6	cytoplasm	-0.0546400165337493
ENSBTAG00000003684	LRFN5	leucine rich repeat and fibronectin type III domain containing 5	0.04187995909498
ENSBTAG00000003715	ADAM21	ADAM metallopeptidase domain 21	0.0991978
ENSBTAG00000004052	EPGN	epithelial mitogen	0.0745044722256529
ENSBTAG00000004081	FAT3	FAT atypical cadherin 3	0.0574317536990531
ENSBTAG00000004109	ENSBTAT00000005371.5	nucleus	0.0362670347117954
ENSBTAG00000004148	SLPI	secretory leukocyte peptidase inhibitor	-0.0442251742538204
ENSBTAG00000004159	SIX2	SIX homeobox 2	0.0519627026534801
ENSBTAG00000004292	CRMP1	collapsin response mediator protein 1	0.0344984096495491
ENSBTAG00000004342	CCDC87	coiled-coil domain containing 87	0.0701526231223899
ENSBTAG00000004494	B4GALNT1	beta-1,4-N-acetyl-galactosaminyltransferase 1	0.0525967088589221
ENSBTAG00000004498	ESR2	estrogen receptor 2	-0.0750161299432699
ENSBTAG00000004503	NPY	neuropeptide Y	0.0713940491134709
ENSBTAG00000004561	PAX6	paired box 6	0.0392181815524293
ENSBTAG00000004574	UGT8	UDP glycosyltransferase 8	0.0563926172756429
ENSBTAG00000004591	PLPPR5	phospholipid phosphatase related 5	0.0140516665679865
ENSBTAG00000004594	MMP7	matrix metallopeptidase 7	-0.0440867539635733
ENSBTAG00000004599	TAGLN3	transgelin 3	0.0600142049049955
ENSBTAG00000004674	HAAO	3-hydroxyanthranilate 3,4-dioxygenase	0.0475942130026352
ENSBTAG00000004680	SLC13A5	solute carrier family 13 member 5	-0.00782105507207497
ENSBTAG00000004770	SCN4A	sodium voltage-gated channel alpha subunit 4	-0.0388458468457427
ENSBTAG00000004860	SLC27A6	solute carrier family 27 member 6	-0.0463911323516538
ENSBTAG00000004888	SLC10A4	solute carrier family 10 member 4	0.0570913947260863
ENSBTAG00000004924	PENK	proenkephalin	0.0672578892169903
ENSBTAG00000005033	TLCD3B	TLC domain containing 3B	0.0186300538447416
ENSBTAG00000005048	DHRS7C	dehydrogenase/reductase 7C	-0.0331256499489545
ENSBTAG00000005230	SHOX2	short stature homeobox 2	0.0798366226169116
ENSBTAG00000005259	UCP3	uncoupling protein 3	-0.0374528651860477
ENSBTAG00000005284	SERPINE3	serpin family E member 3	0.0242315037878743
ENSBTAG00000005305	NTS	neurotensin	-0.0589660748868153
ENSBTAG00000005333	MB	myoglobin	-0.0376392777000412
ENSBTAG00000005337	RAB3B	RAB3B, member RAS onco family	0.0429761075443788
ENSBTAG00000005365	OVCH1	ovochymase 1	0.0685490200934216
ENSBTAG00000005679	TMEM130	transmembrane protein 130	0.0631384205687936
ENSBTAG00000005702	CNGB1	cyclic nucleotide gated channel subunit beta 1	-0.0203357031960438
ENSBTAG00000005759	PLA2G2A	phospholipase A2, group IIA (platelets, synovial fluid)	-0.0356187554652147
ENSBTAG00000005800	GRIA1	glutamate ionotropic receptor AMPA type subunit 1	0.0344399739158236
ENSBTAG00000005932	FAM184B	family with sequence similarity 184 member B	-0.0286559232912506
ENSBTAG00000006043	ENSBTAT00000011456.6	amino acid:sodium symporter activity	-0.00281545046439715
ENSBTAG00000006232	WDR86	WD repeat domain 86	0.0540409447992366
ENSBTAG00000006345	ART1	ADP-ribosyltransferase 1	-0.065913865397511
ENSBTAG00000006419	TNNT1	troponin T1, slow skeletal type	-0.038893172830094
ENSBTAG00000006451	GAP43	growth associated protein 43	0.0535585226590151
ENSBTAG00000006530	ENSBTAT00000008575.5	mitochondrial respiratory chain complex IV	0.0576056677540787
ENSBTAG00000006541	ATP2A1	ATPase sarcoplasmic/endoplasmic reticulum Ca2+ transporting 1	-0.0386533218084203
ENSBTAG00000006769	HSD3B1	hydroxy-delta-5-steroid dehydrogenase, 3 beta- and steroid delta-isomerase 1	0.0371131244432095
ENSBTAG00000006823	CMYA5	cardiomyopathy associated 5	-0.0349426702090288
ENSBTAG00000006841	LRRC4B	leucine rich repeat containing 4B	0.0537803330113941
ENSBTAG00000006859	ENSBTAT00000085051.1	membrane	0.0371986527446531
ENSBTAG00000006899	JPH3	junctophilin 3	0.0381802489028488
ENSBTAG00000006907	NEB	nebulin	-0.0382651423164796
ENSBTAG00000006990	MYRF	myelin regulatory factor	0.0487985029269414
ENSBTAG00000006999	RYR1	ryanodine receptor 1	-0.0375265338702406
ENSBTAG00000007090	MYH2	myosin heavy chain 2	-0.0378508173076267
ENSBTAG00000007131	GADL1	glutamate decarboxylase like 1	-0.0301280724455503
ENSBTAG00000007136	ADAM22	ADAM metallopeptidase domain 22	-0.069767867277563
ENSBTAG00000007210	RBFOX1	RNA binding fox-1 homolog 1	-0.0408914105279086
ENSBTAG00000007211	ASB12	ankyrin repeat and SOCS box containing 12	-0.0355417136855412
ENSBTAG00000007262	ZNF536	zinc finger protein 536	0.0215281571421274
ENSBTAG00000007284	CCNA1	cyclin A1	0.0116948351956467
ENSBTAG00000007372	ANKRD61	ankyrin repeat domain 61	-0.0703491920863786
ENSBTAG00000007496	P2RX2	purinergic receptor P2X 2	0.041223282455822
ENSBTAG00000007530	TRIM10	tripartite motif containing 10	-0.034036187282488
ENSBTAG00000007547	CACNG1	calcium voltage-gated channel auxiliary subunit gamma 1	-0.0394372761418864
ENSBTAG00000007633	ANKRD34B	ankyrin repeat domain 34B	0.0186485635898385
ENSBTAG00000007732	ARPP21	cAMP regulated phosphoprotein 21	-0.0364236379178594
ENSBTAG00000007767	TBX15	T-box transcription factor 15	-0.0310077535199646
ENSBTAG00000007782	MYOT	myotilin	-0.0380792941103681
ENSBTAG00000007851	IL24	interleukin 24	-0.0073503449736228
ENSBTAG00000007882	CACNA1B	calcium voltage-gated channel subunit alpha1 B	0.0439047018962887
ENSBTAG00000007955	SEZ6L2	seizure related 6 homolog like 2	0.0550765786515978
ENSBTAG00000008009	PLD6	phospholipase D family member 6	-0.0579263589193763
ENSBTAG00000008021	ENSBTAT00000010544.6	defense response to virus	-0.0515409144457543
ENSBTAG00000008238	S100A7	S100 calcium binding protein A7	-0.0470306516060503
ENSBTAG00000008257	ENSBTAT00000010867.5	GTP binding	0.00197024088914618
ENSBTAG00000008366	STAC2	SH3 and cysteine rich domain 2	0.0675289627652354
ENSBTAG00000008394	MYL3	myosin light chain 3	-0.0379762743325908
ENSBTAG00000008431	MOGAT1	monoacylglycerol O-acyltransferase 1	-0.0328603262566194
ENSBTAG00000008501	FOXD3	forkhead box D3	0.0729677265468843
ENSBTAG00000008763	PRR32	proline rich 32	-0.0539838732723674
ENSBTAG00000008792	RNASE6	ribonuclease A family member k6	0.0205661234138261
ENSBTAG00000008868	CAPN3	calpain 3	-0.0390891605447871
ENSBTAG00000008920	ATP1B4	ATPase Na+/K+ transporting family member beta 4	-0.0380358912004684
ENSBTAG00000008932	SHISA7	shisa family member 7	0.0399038894317221
ENSBTAG00000009180	NRSN1	neurensin 1	0.0455710983945341
ENSBTAG00000009182	CLCN1	chloride voltage-gated channel 1	-0.0365381697770371
ENSBTAG00000009192	SKINT1	selection and upkeep of intraepithelial T cells 1	0.0464715190561159
ENSBTAG00000009387	MYOM2	myomesin 2	-0.0381198866790024
ENSBTAG00000009393	GAL	galanin and GMAP prepropeptide	0.0647151367640812
ENSBTAG00000009533	RPL3L	ribosomal protein L3 like	-0.0278261982858101
ENSBTAG00000009585	CDH16	cadherin 16	0.066022771203592
ENSBTAG00000009673	SLC9B1	solute carrier family 9 member B1	0.0467247008197123
ENSBTAG00000009702	MYH8	myosin heavy chain 8	-0.0367501913633403
ENSBTAG00000009703	MYH7	myosin heavy chain 7	-0.0381220435309188
ENSBTAG00000009707	MYL1	myosin light chain 1	-0.0382812286666651
ENSBTAG00000009743	PDRG1	p53 and DNA damage regulated 1	0.0449005203046025
ENSBTAG00000009762	BEAN1	brain expressed associated with NEDD4 1	0.0469659280343748
ENSBTAG00000009828	FXYD2	FXYD domain containing ion transport regulator 2	-0.0376872577774269
ENSBTAG00000009876	C4BPA	complement component 4 binding protein alpha	0.0333000353368095
ENSBTAG00000009945	BRICD5	BRICHOS domain containing 5	-0.0364823271927518
ENSBTAG00000009965	ECI1	enoyl-CoA delta isomerase 1	-0.0164350476822056
ENSBTAG00000010100	MED20	mediator complex subunit 20	0.0292048508457759
ENSBTAG00000010198	ATF7IP2	activating transcription factor 7 interacting protein 2	0.0266122075389705
ENSBTAG00000010344	SLC16A14	solute carrier family 16 member 14	0.093464213643733
ENSBTAG00000010880	TNNI2	troponin I2, fast skeletal type	-0.0379998967301937
ENSBTAG00000010977	FRZB	frizzled related protein	0.0522889767197975
ENSBTAG00000011205	PPP1R42	protein phosphatase 1 regulatory subunit 42	0.0548236423957125
ENSBTAG00000011392	MYBPC1	myosin binding protein C1	-0.0378955025378974
ENSBTAG00000011451	RTN1	reticulon 1	-0.0198617249727611
ENSBTAG00000011465	MYBPH	myosin binding protein H	-0.0382717799198118
ENSBTAG00000011500	CASQ2	calsequestrin 2	-0.0347988161464082
ENSBTAG00000011530	CDH15	cadherin 15	-0.0403127094714589
ENSBTAG00000011548	AMPD1	adenosine monophosphate deaminase 1	-0.0397938707766255
ENSBTAG00000011720	HSD17B6	hydroxysteroid (17-beta) dehydrogenase 6	-0.0247799408120466
ENSBTAG00000011734	ANKRD1	ankyrin repeat domain 1	-0.0366098309036691
ENSBTAG00000011742	TNIK	TRAF2 and NCK interacting kinase	0.00113986179456442
ENSBTAG00000011782	CHGB	chromogranin B	0.0458969526487152
ENSBTAG00000011808	MSTN	myostatin	-0.0261434209994439
ENSBTAG00000011854	SLC38A5	solute carrier family 38 member 5	0.0492156209900299
ENSBTAG00000011869	CSRP3	cysteine and glycine rich protein 3	-0.0385343871554515
ENSBTAG00000011961	ENSBTAT00000015874.5	platelet activation	-0.0435106987924396
ENSBTAG00000012182	DIRAS3	DIRAS family GTPase 3	0.0623207023329105
ENSBTAG00000012215	CPNE7	copine 7	-0.0801238421643151
ENSBTAG00000012311	CACNG5	calcium voltage-gated channel auxiliary subunit gamma 5	0.034643766007518
ENSBTAG00000012439	GUCA1B	guanylate cyclase activator 1B	0.0672177963354131
ENSBTAG00000012522	ZNF283	zinc finger protein 283	0.00810152502983561
ENSBTAG00000012722	ENSBTAT00000043151.3	NA	-0.0659372375905357
ENSBTAG00000012902	ARL8B	ADP ribosylation factor like GTPase 8B	-0.0331590985064518
ENSBTAG00000013047	GRM7	glutamate metabotropic receptor 7	0.0449049933686793
ENSBTAG00000013078	DNAH11	dynein axonemal heavy chain 11	-0.0599652003876847
ENSBTAG00000013263	HOXA1	homeobox A1	0.0558901615342249
ENSBTAG00000013319	SMCO1	single-pass membrane protein with coiled-coil domains 1	-0.0405851466843939
ENSBTAG00000013366	NRIP3	nuclear receptor interacting protein 3	0.0592161273301496
ENSBTAG00000013400	VIP	vasoactive intestinal peptide	0.0753539889046099
ENSBTAG00000013492	PRKAG3	protein kinase AMP-activated non-catalytic subunit gamma 3	-0.0526911771692194
ENSBTAG00000013509	TTC16	tetratricopeptide repeat domain 16	-0.0546795234774919
ENSBTAG00000013532	FAM187A	family with sequence similarity 187 member A	0.034036187282488
ENSBTAG00000013568	UEVLD	UEV and lactate/malate dehyrogenase domains	0.0189558825664535
ENSBTAG00000013764	OPTC	opticin	0.0360344865559671
ENSBTAG00000013921	CKM	creatine kinase, M-type	-0.0382921061375901
ENSBTAG00000014076	ABRAXAS1	abraxas 1, BRCA1 A complex subunit	-0.000992182983676534
ENSBTAG00000014143	ASB5	ankyrin repeat and SOCS box containing 5	-0.0371693784919985
ENSBTAG00000014192	LRRTM2	leucine rich repeat transmembrane neuronal 2	-0.0526937496299493
ENSBTAG00000014197	SLC38A4	solute carrier family 38 member 4	0.0305118363772536
ENSBTAG00000014284	ALPK2	alpha kinase 2	-0.0413746306879603
ENSBTAG00000014340	KERA	keratocan	0.0614760412349409
ENSBTAG00000014370	NETO2	neuropilin and tolloid like 2	0.0636738829897671
ENSBTAG00000014382	KANK4	KN motif and ankyrin repeat domains 4	0.0440518977668606
ENSBTAG00000014439	KMO	kynurenine 3-monooxygenase	0.00988283592812019
ENSBTAG00000014581	MLIP	muscular LMNA interacting protein	-0.0425005442353473
ENSBTAG00000014628	OAS2	2'-5'-oligoadenylate synthetase 2	-0.04112398566188
ENSBTAG00000014674	CHRM2	cholinergic receptor muscarinic 2	0.0598316522098361
ENSBTAG00000014707	ISG15	ISG15 ubiquitin like modifier	-0.0538072136601278
ENSBTAG00000014930	MYLK2	myosin light chain kinase 2	-0.0355719720527268
ENSBTAG00000014956	JSRP1	junctional sarcoplasmic reticulum protein 1	-0.0364166829812972
ENSBTAG00000015002	POLR2I	RNA polymerase II subunit I	0.0141640963325499
ENSBTAG00000015086	HSD11B1	hydroxysteroid 11-beta dehydrogenase 1	0.0194317582267147
ENSBTAG00000015356	TAC1	tachykinin 1	0.0667374670084909
ENSBTAG00000015409	STK32B	serine/threonine kinase 32B	0.0305553121658057
ENSBTAG00000015532	NR0B1	nuclear receptor subfamily 0 group B member 1	0.0436523911148493
ENSBTAG00000015737	KPNA7	karyopherin subunit alpha 7	0.0266122075389705
ENSBTAG00000015786	LRRC39	leucine rich repeat containing 39	-0.0382812516525981
ENSBTAG00000015792	CFAP54	cilia and flagella associated protein 54	-0.00194396809001619
ENSBTAG00000016125	KCNA7	potassium voltage-gated channel subfamily A member 7	-0.0326262039020622
ENSBTAG00000016244	VWA3A	von Willebrand factor A domain containing 3A	0.0612636881263676
ENSBTAG00000016249	NAGS	N-acetylglutamate synthase	0.0158129824797053
ENSBTAG00000016276	HAL	histidine ammonia-lyase	0.0968375144514784
ENSBTAG00000016285	NGB	neuroglobin	0.0571871104123519
ENSBTAG00000016387	GDAP2	ganglioside induced differentiation associated protein 2	-0.0155800771335569
ENSBTAG00000016435	NOM1	nucleolar protein with MIF4G domain 1	-0.0122627520689624
ENSBTAG00000016553	EME2	essential meiotic structure-specific endonuclease subunit 2	0.00609313213945489
ENSBTAG00000016834	LHFPL5	LHFPL tetraspan subfamily member 5	-0.0143764551352152
ENSBTAG00000017045	FABP2	fatty acid binding protein 2	-0.0279276314486661
ENSBTAG00000017097	PTCRA	pre T cell antigen receptor alpha	-0.00873047822296986
ENSBTAG00000017136	SSTR2	somatostatin receptor 2	0.0544179522302641
ENSBTAG00000017221	ENSBTAT00000022882.3	signal peptidase complex	0.0296485077843606
ENSBTAG00000017222	CTNND2	catenin delta 2	0.0511283429358431
ENSBTAG00000017391	HS3ST2	heparan sulfate-glucosamine 3-sulfotransferase 2	0.053891300522492
ENSBTAG00000017509	MYPN	myopalladin	-0.0467109316985321
ENSBTAG00000017528	SNAI3	snail family transcriptional repressor 3	-0.0548095180511793
ENSBTAG00000017627	STMN4	stathmin 4	0.0511056246206888
ENSBTAG00000017628	MAP7D2	MAP7 domain containing 2	0.0356463428489343
ENSBTAG00000017740	TUBAL3	tubulin alpha like 3	-0.0500791872943003
ENSBTAG00000017743	XIRP2	xin actin binding repeat containing 2	-0.0368661455651466
ENSBTAG00000017864	PRPH	peripherin	0.0663170065445697
ENSBTAG00000017945	TCEANC	transcription elongation factor A N-terminal and central domain containing	-0.0189966695814478
ENSBTAG00000017981	ADRB3	adrenoceptor beta 3	0.0514424855586595
ENSBTAG00000018054	FABP1	fatty acid binding protein 1	-0.0343115807457458
ENSBTAG00000018064	FAM221A	family with sequence similarity 221, member A	-0.0494841659242793
ENSBTAG00000018071	TMOD4	tropomodulin 4	-0.0383718977200078
ENSBTAG00000018125	KIF5C	kinesin family member 5C	0.0434296598519957
ENSBTAG00000018146	VAT1L	vesicle amine transport 1 like	0.0539541760069892
ENSBTAG00000018161	TBX18	T-box transcription factor 18	0.0522997721435185
ENSBTAG00000018167	KLHL31	kelch like family member 31	-0.0389164537839007
ENSBTAG00000018204	MYH1	myosin heavy chain 1	-0.0381595980877918
ENSBTAG00000018253	CHRNA1	cholinergic receptor nicotinic alpha 1 subunit	-0.0376248456483964
ENSBTAG00000018267	TRIM54	tripartite motif containing 54	-0.0370431153222058
ENSBTAG00000018340	ENSBTAT00000024401.3	RNA binding	-0.0376057871981182
ENSBTAG00000018358	STAC3	SH3 and cysteine rich domain 3	-0.0421407848878686
ENSBTAG00000018369	MYL2	myosin light chain 2	-0.0385094014582529
ENSBTAG00000018635	ATP1A3	ATPase Na+/K+ transporting subunit alpha 3	0.070322976407532
ENSBTAG00000018707	LDB3	LIM domain binding 3	-0.0366611025993111
ENSBTAG00000019018	ENSBTAT00000025313.6	integral component of membrane	-0.057574600405656
ENSBTAG00000019051	NAT14	N-acetyltransferase 14 (putative)	0.0408777750910205
ENSBTAG00000019168	PHOX2A	paired like homeobox 2A	0.0532817036675573
ENSBTAG00000019210	ADCY2	adenylate cyclase 2	-0.035737706415034
ENSBTAG00000019276	ENSBTAT00000025667.5	cytoplasm	0.0406979225785784
ENSBTAG00000019277	KCNH3	potassium voltage-gated channel subfamily H member 3	0.057277747463829
ENSBTAG00000019309	ENSBTAT00000025708.6	NA	0.0765136784968703
ENSBTAG00000019327	NRAP	nebulin related anchoring protein	-0.0377577946898043
ENSBTAG00000019394	ANO5	anoctamin 5	-0.0380591778068698
ENSBTAG00000019521	COX6A2	cytochrome c oxidase subunit 6A2	-0.0393723620053109
ENSBTAG00000019524	ITGAD	integrin subunit alpha D	0.0716799292230429
ENSBTAG00000019602	SLCO1C1	solute carrier organic anion transporter family member 1C1	0.019437431811025
ENSBTAG00000019798	PIGR	polymeric immunoglobulin receptor	-0.0448404282837138
ENSBTAG00000019820	RAB9B	RAB9B, member RAS onco family	0.0477607871820016
ENSBTAG00000019940	RASGRF1	Ras protein specific guanine nucleotide releasing factor 1	-0.0111710525794664
ENSBTAG00000019980	DGKI	diacylglycerol kinase iota	0.0473203840860515
ENSBTAG00000019993	APLN	apelin	0.0305930482025547
ENSBTAG00000020080	MYBPC2	myosin binding protein C2	-0.0384077509472441
ENSBTAG00000020087	CAMK2A	calcium/calmodulin dependent protein kinase II alpha	-0.0396478183860349
ENSBTAG00000020159	NKAIN1	sodium/potassium transporting ATPase interacting 1	0.0619301712723802
ENSBTAG00000020223	CASQ1	calsequestrin 1	-0.0372049538784728
ENSBTAG00000020335	RNF32	ring finger protein 32	0.0192079711717479
ENSBTAG00000020430	GLT1D1	glycosyltransferase 1 domain containing 1	-0.0171709618768167
ENSBTAG00000020450	CLDND2	claudin domain containing 2	0.00701865737336583
ENSBTAG00000020466	CNTN5	contactin 5	0.0305980992508877
ENSBTAG00000020499	ENSBTAT00000032588.5	arachidonic acid secretion	-0.0476996056906794
ENSBTAG00000020889	CA7	carbonic anhydrase 7	0.0616666650761098
ENSBTAG00000021046	ELAVL4	ELAV like RNA binding protein 4	0.0674458973493083
ENSBTAG00000021127	GNA14	G protein subunit alpha 14	-0.00472470357401429
ENSBTAG00000021132	SYNPO2L	synaptopodin 2 like	-0.0350567042300976
ENSBTAG00000021189	ARHGAP36	Rho GTPase activating protein 36	0.06613013094536
ENSBTAG00000021218	MYL11	myosin light chain 11	-0.0385205769234735
ENSBTAG00000021310	COL4A4	collagen type IV alpha 4 chain	0.0558470862588206
ENSBTAG00000021316	COL4A3	collagen type IV alpha 3 chain	0.0316891947731408
ENSBTAG00000021501	ENSBTAT00000028657.3	intracellular calcium activated chloride channel activity	-0.0685773401952381
ENSBTAG00000021508	LMOD3	leiomodin 3	-0.0389489706796518
ENSBTAG00000021588	SCG2	secretogranin II	0.0632865251330023
ENSBTAG00000021685	EEF1A2	eukaryotic translation elongation factor 1 alpha 2	-0.0363756757821771
ENSBTAG00000021696	CCIN	calicin	-0.0448404282837138
ENSBTAG00000021823	HJV	hemojuvelin BMP co-receptor	-0.037152660896435
ENSBTAG00000021941	DPP6	dipeptidyl peptidase like 6	0.0650975443484444
ENSBTAG00000021949	NEFL	neurofilament light chain	0.0592337718373782
ENSBTAG00000021970	EYA4	EYA transcriptional coactivator and phosphatase 4	-0.0425777491890941
ENSBTAG00000021992	CAVIN4	caveolae associated protein 4	-0.0358833811466045
ENSBTAG00000022030	C17H22orf15	chromosome 17 C22orf15 homolog	0.0220740567140752
ENSBTAG00000022158	TNNT3	troponin T3, fast skeletal type	-0.0380015612588238
ENSBTAG00000022244	ACTN3	actinin alpha 3	-0.0381140402250933
ENSBTAG00000022379	VSIG2	V-set and immunoglobulin domain containing 2	0.0281266284447995
ENSBTAG00000022699	CAV3	caveolin 3	-0.038722024159234
ENSBTAG00000023039	DUSP13	dual specificity phosphatase 13	-0.0392968313257341
ENSBTAG00000023563	ENSBTAT00000032165.5	protein binding	-0.0529636394547642
ENSBTAG00000023648	ENSBTAT00000075899.1	transferase activity	-0.0325684443447607
ENSBTAG00000023891	RBM20	RNA binding motif protein 20	-0.0296347426468776
ENSBTAG00000024318	ENSBTAT00000051899.3	scavenger receptor activity	0.0523918535592444
ENSBTAG00000024929	PPP1R27	protein phosphatase 1 regulatory subunit 27	-0.0406883995070629
ENSBTAG00000024932	FSCN2	fascin actin-bundling protein 2, retinal	0.0372255378023855
ENSBTAG00000025200	ASIC2	acid sensing ion channel subunit 2	-0.0446138795748032
ENSBTAG00000025213	OMG	oligodendrocyte myelin glycoprotein	0.0599925949401229
ENSBTAG00000026004	CNTNAP4	contactin associated protein family member 4	0.010004226385577
ENSBTAG00000026340	ENSBTAT00000037390.5	cytoplasm	0.0385482131398158
ENSBTAG00000026344	MAFA	MAF bZIP transcription factor A	-0.0389202831108222
ENSBTAG00000026796	ENSBTAT00000039859.5	transferase activity	-0.0270539341027368
ENSBTAG00000027387	NRSN2	neurensin 2	0.0478383444056509
ENSBTAG00000027524	SMTNL1	smoothelin like 1	-0.0379036865634565
ENSBTAG00000027629	ENSBTAT00000066510.1	NA	-0.0374623888805333
ENSBTAG00000027642	C15H11orf42	chromosome 15 C11orf42 homolog	-0.0187093463649182
ENSBTAG00000027841	ENSBTAT00000040145.5	neurexin family protein binding	0.0252725589782352
ENSBTAG00000027900	LRRIQ1	leucine rich repeats and IQ motif containing 1	-0.00265419161821999
ENSBTAG00000030322	KLHDC7A	kelch domain containing 7A	-0.0484064432962646
ENSBTAG00000030426	ENSBTAT00000042959.3	membrane	0.0131452124576648
ENSBTAG00000030507	ENSBTAT00000044818.4	ferric iron binding	-0.0582921547553538
ENSBTAG00000030711	LYPD8	LY6/PLAUR domain containing 8	-0.0223241956529213
ENSBTAG00000030994	ENSBTAT00000043868.4	regulation of synaptic plasticity by receptor localization to synapse	-0.037839400900951
ENSBTAG00000031217	MYL6B	myosin light chain 6B	-0.0461235986874722
ENSBTAG00000031256	ENSBTAT00000044267.4	mitochondrion	-0.0522804589381304
ENSBTAG00000031265	SVOPL	SVOP like	-0.0011091577652388
ENSBTAG00000031309	RAG2	recombination activating 2	-0.0258776192433873
ENSBTAG00000031348	CCR9	C-C motif chemokine receptor 9	-0.0816090166574953
ENSBTAG00000031375	ENSBTAT00000044454.2	lipid binding	-0.0507605196922865
ENSBTAG00000031458	ENSBTAT00000057431.3	Mpp10 complex	0.0221432468074067
ENSBTAG00000031500	SHMT2	serine hydroxymethyltransferase 2	-0.0092821577014311
ENSBTAG00000031573	NMRK2	nicotinamide riboside kinase 2	-0.0373439561790704
ENSBTAG00000031614	BOLL	boule homolog, RNA binding protein	0.00123231037268737
ENSBTAG00000031749	SLC35E2	solute carrier family 35, member E2	0.0220672113221753
ENSBTAG00000031891	NLGN1	neuroligin 1	-0.0203312895870507
ENSBTAG00000032544	SPAG1	sperm associated antigen 1	0.0414342427109084
ENSBTAG00000032995	LELP1	late cornified envelope like proline rich 1	-0.0532244150779411
ENSBTAG00000033008	MYOZ1	myozenin 1	-0.0379469086081108
ENSBTAG00000033056	PLD5	phospholipase D family member 5	0.0214460435454397
ENSBTAG00000033422	HHATL	hedgehog acyltransferase like	-0.0506828112996875
ENSBTAG00000033603	IP6K3	inositol hexakisphosphate kinase 3	-0.0376042234815203
ENSBTAG00000033721	RLBP1	retinaldehyde binding protein 1	0.0395527576381893
ENSBTAG00000033740	ENSBTAT00000033854.5	spindle microtubule	0.0686481836412823
ENSBTAG00000034069	MAB21L1	mab-21 like 1	-0.0603682740825735
ENSBTAG00000034140	MEGF11	multiple EGF like domains 11	0.0322682569374515
ENSBTAG00000034283	ADAD2	adenosine deaminase domain containing 2	-0.0685532785239088
ENSBTAG00000035882	ENSBTAT00000050368.2	zinc ion binding	-0.0448404282837138
ENSBTAG00000036154	TARP	TCR gamma alternate reading frame protein	-0.0504384165875525
ENSBTAG00000037429	HTR1B	5-hydroxytryptamine receptor 1B	0.0546257711681341
ENSBTAG00000037537	ENSBTAT00000031802.5	NA	0.0149468094279046
ENSBTAG00000037794	MYH4	myosin heavy chain 4	-0.0619178401456323
ENSBTAG00000037899	DLK1	delta like non-canonical Notch ligand 1	-0.0402520680316582
ENSBTAG00000037983	CEACAM16	CEA cell adhesion molecule 16, tectorial membrane component	-0.0551084424544667
ENSBTAG00000037996	ARMCX3	armadillo repeat containing X-linked 3	0.0465759069792954
ENSBTAG00000038064	ENSBTAT00000057306.3	GTP binding	-0.0356977427898473
ENSBTAG00000038240	ENSBTAT00000064641.2	RNA polymerase II cis-regulatory region sequence-specific DNA binding	0.00750962241904143
ENSBTAG00000038464	PLIN5	perilipin 5	-0.0296363530199738
ENSBTAG00000038527	ENSBTAT00000052944.3	ribosome biogenesis	0.028027784653183
ENSBTAG00000038849	ENSBTAT00000056240.3	sarcoplasmic reticulum	-0.0387240730548087
ENSBTAG00000038962	SLC6A11	solute carrier family 6 member 11	0.0198677689820129
ENSBTAG00000039028	PI3	peptidase inhibitor 3, skin-derived (SKALP)	-0.0568087423839934
ENSBTAG00000039189	ENSBTAT00000052046.3	membrane	0.0411469055386276
ENSBTAG00000039340	SCN4B	sodium voltage-gated channel beta subunit 4	-0.0318069636149751
ENSBTAG00000039530	NEFM	neurofilament medium chain	0.0521048499209729
ENSBTAG00000039601	SAP25	Sin3A associated protein 25	0.024568716308967
ENSBTAG00000039647	MGC152010	UDP glucuronosyltransferase 2 family	-0.0330618369353025
ENSBTAG00000039787	CSN3	casein kappa	0.062741452593227
ENSBTAG00000039888	MAGED2	MAGE family member D2	0.0473814734793614
ENSBTAG00000040018	ENSBTAT00000054925.2	regulation of proteasomal ubiquitin-dependent protein catabolic process	-0.0552814678172755
ENSBTAG00000040028	ENSBTAT00000057596.2	structural constituent of muscle	-0.0391179563692733
ENSBTAG00000040053	MYH6	myosin heavy chain 6	-0.0345426716701978
ENSBTAG00000040126	DSG4	desmoglein 4	-0.0543179738478123
ENSBTAG00000040367	ENSBTAT00000044482.3	ribosome	0.0355696230860512
ENSBTAG00000040387	ENSBTAT00000054643.2	plasma membrane	-0.0511204460080312
ENSBTAG00000043990	KHDRBS2	KH RNA binding domain containing, signal transduction associated 2	0.00245199848525932
ENSBTAG00000044012	TMEM196	transmembrane protein 196	0.0699017204642008
ENSBTAG00000044080	CPA6	carboxypeptidase A6	0.0526549833879554
ENSBTAG00000045756	ENSBTAT00000064661.2	microtubule associated complex	0.0714008196682464
ENSBTAG00000045757	TNNC1	troponin C1, slow skeletal and cardiac type	-0.0387556930383563
ENSBTAG00000045824	SOX9	SRY-box transcription factor 9	0.0272253440589315
ENSBTAG00000045861	TARM1	T cell-interacting, activating receptor on myeloid cells 1	0.0542285418561167
ENSBTAG00000045954	LRRC14B	leucine rich repeat containing 14B	0.00296329229548737
ENSBTAG00000045981	DIRAS1	DIRAS family GTPase 1	0.0464764002618492
ENSBTAG00000046046	LRRC30	leucine rich repeat containing 30	-0.0493011525520382
ENSBTAG00000046173	ALG12	ALG12 alpha-1,6-mannosyltransferase	-0.0355646463519027
ENSBTAG00000046177	IGFN1	immunoglobulin like and fibronectin type III domain containing 1	-0.0389086571393473
ENSBTAG00000046282	VGLL2	vestigial like family member 2	-0.0399235402822444
ENSBTAG00000046322	ENSBTAT00000030641.5	extracellular space	-0.036549094930475
ENSBTAG00000046332	ACTA1	actin alpha 1, skeletal muscle	-0.0378655217257909
ENSBTAG00000046333	C6H4orf54	chromosome 6 C4orf54 homolog	-0.0387760906797326
ENSBTAG00000046336	ENSBTAT00000063470.2	RNA binding	-0.0512353242672413
ENSBTAG00000046467	PTP4A3	protein tyrosine phosphatase 4A3	-0.00866748271338612
ENSBTAG00000046512	XIRP1	xin actin binding repeat containing 1	-0.0360752806136471
ENSBTAG00000046725	TNNC2	troponin C2, fast skeletal type	-0.0385679255190076
ENSBTAG00000047155	C28H10orf71	chromosome 28 C10orf71 homolog	-0.0361292616085015
ENSBTAG00000047191	KCNA6	potassium voltage-gated channel subfamily A member 6	0.0435237428343519
ENSBTAG00000047231	TNNI1	troponin I1, slow skeletal type	-0.0388816060485567
ENSBTAG00000047316	ENSBTAT00000065459.2	NA	0.0648431615689066
ENSBTAG00000047317	CGN1	conglutinin	0.0376383925928209
ENSBTAG00000047402	FAM170B	family with sequence similarity 170 member B	0.0599944731257658
ENSBTAG00000047482	PRRT4	proline rich transmembrane protein 4	-0.021307488742695
ENSBTAG00000047486	CARTPT	CART prepropeptide	0.0660670595768597
ENSBTAG00000047488	KCNK9	potassium two pore domain channel subfamily K member 9	-0.0251601218702054
ENSBTAG00000047491	CACNA1S	calcium voltage-gated channel subunit alpha1 S	-0.0388577708102232
ENSBTAG00000047699	ENSBTAT00000063700.2	protein folding	-0.0374056848305652
ENSBTAG00000047757	ENSBTAT00000066204.2	nucleus	0.0149468094279046
ENSBTAG00000047986	ENSBTAT00000018855.6	extracellular space	-0.0565098461935248
ENSBTAG00000048237	FGF9	fibroblast growth factor 9	0.0457341988725764
ENSBTAG00000048304	ENSBTAT00000063275.2	protein binding	-0.0539851712374758
ENSBTAG00000048581	ENSBTAT00000079950.1	NA	-0.0563959651609643
ENSBTAG00000048585	SLN	sarcolipin	-0.0387622090981714
ENSBTAG00000048756	ENSBTAT00000069516.1	NA	-0.0361741585757755
ENSBTAG00000048780	ENSBTAT00000069476.1	NA	0.06613013094536
ENSBTAG00000048833	ENSBTAT00000085589.1	membrane	0.0529305766642524
ENSBTAG00000048841	OR2AZ1	olfactory receptor family 2 subfamily AZ member 1	-0.0773332822179359
ENSBTAG00000049122	COL6A5	collagen type VI alpha 5 chain	-0.0290043387821348
ENSBTAG00000049140	ENSBTAT00000050271.4	NA	0.0500791872943003
ENSBTAG00000049189	ENSBTAT00000072352.1	iron-sulfur cluster assembly	-0.00846883122987887
ENSBTAG00000049316	ENSBTAT00000085238.1	small ribosomal subunit	0.0581398893979691
ENSBTAG00000049343	ENSBTAT00000071677.1	regulation of DNA-templated transcription	0.0359635148438816
ENSBTAG00000049368	ENSBTAT00000072949.1	bicellular tight junction	-0.00725679342525509
ENSBTAG00000049382	TMEM229A	transmembrane protein 229A	0.0558901615342249
ENSBTAG00000049516	ARL6IP1	ADP ribosylation factor like GTPase 6 interacting protein 1	-0.0106121770770746
ENSBTAG00000049599	FAM163A	family with sequence similarity 163 member A	0.0435353219673962
ENSBTAG00000049677	ENSBTAT00000083976.1	extracellular space	0.00508129873792732
ENSBTAG00000049754	FAM177B	family with sequence similarity 177 member B	-0.046257855767779
ENSBTAG00000049832	ENSBTAT00000070093.1	catalytic activity	-0.0745517316482457
ENSBTAG00000049878	ENSBTAT00000086832.1	positive regulation of T cell activation	-0.0284133978066777
ENSBTAG00000049909	AGBL1	AGBL carboxypeptidase 1	-0.0432723041288779
ENSBTAG00000049987	ENSBTAT00000077076.1	NA	0.0378928806452998
ENSBTAG00000049991	ENSBTAT00000069338.1	membrane	0.0564469662703052
ENSBTAG00000050064	ENSBTAT00000073682.1	G protein-coupled receptor signaling pathway	0.0446585559938071
ENSBTAG00000050080	ENSBTAT00000070433.1	nucleosome	-0.0284816218974937
ENSBTAG00000050086	ENSBTAT00000072564.1	NA	-0.0442251742538204
ENSBTAG00000050097	ENSBTAT00000066395.1	nucleus	0.0345484235525554
ENSBTAG00000050291	ENSBTAT00000071457.1	phospholipid transport	0.00901797803424559
ENSBTAG00000050355	ENSBTAT00000075053.1	GINS complex	0.0299142564964143
ENSBTAG00000050423	ENSBTAT00000076797.1	membrane	-0.0446483913058426
ENSBTAG00000050598	ENSBTAT00000085811.1	NA	-0.0431960206505514
ENSBTAG00000050682	ENSBTAT00000068603.1	NA	-0.0121600960684498
ENSBTAG00000050773	ENSBTAT00000050415.3	plasma membrane	-0.0362360659571627
ENSBTAG00000050951	ENSBTAT00000085110.1	extracellular space	0.0514706849860332
ENSBTAG00000051043	ENSBTAT00000080521.1	serine-type endopeptidase activity	0.033786507923797
ENSBTAG00000051206	KY	kyphoscoliosis peptidase	-0.0398896837688519
ENSBTAG00000051373	ENSBTAT00000078546.1	oxidoreductase activity	0.0517772666803605
ENSBTAG00000051441	ENSBTAT00000066783.1	single-stranded RNA binding	-0.0411469055386276
ENSBTAG00000051601	ENSBTAT00000078277.1	ubiquitin-protein transferase activity	-0.0411469055386276
ENSBTAG00000051741	ENSBTAT00000076651.1	catalytic activity	0.0526937496299493
ENSBTAG00000051781	ENSBTAT00000073324.1	NA	0.0509105335470899
ENSBTAG00000051813	ENSBTAT00000078739.1	catalytic activity	-0.0143965408872749
ENSBTAG00000051848	ENSBTAT00000084928.1	NA	0.0442223363050734
ENSBTAG00000051891	ENSBTAT00000084613.1	neutrophil activation	-0.0424837334744241
ENSBTAG00000052021	ENSBTAT00000071789.1	NA	0.0250395936471502
ENSBTAG00000052025	EFNB3	ephrin B3	0.0507292867403119
ENSBTAG00000052080	OR6E1D	olfactory receptor family 6 subfamily E member 1D	-0.0492904893849291
ENSBTAG00000052092	ENSBTAT00000085056.1	scavenger receptor activity	-0.0504384165875525
ENSBTAG00000052130	ENSBTAT00000067648.1	protein deubiquitination	-0.00252564261339229
ENSBTAG00000052139	ENSBTAT00000046800.4	dynein complex	-0.0464715190561159
ENSBTAG00000052152	ENSBTAT00000030222.5	NA	0.0581398893979691
ENSBTAG00000052172	ENSBTAT00000081490.1	mitochondrial respiratory chain complex III	-0.0066538937767909
ENSBTAG00000052249	ENSBTAT00000068078.1	DNA binding	0.0971058684674138
ENSBTAG00000052297	GVQW3	GVQW motif containing 3	0.0132776865163705
ENSBTAG00000052423	OR6E1B	olfactory receptor family 6 subfamily E member 1B	0.0266122075389705
ENSBTAG00000052431	TOMM20L	translocase of outer mitochondrial membrane 20 like	0.060476529522569
ENSBTAG00000052522	ENSBTAT00000078872.1	cell surface receptor signaling pathway	-0.0292743053499718
ENSBTAG00000052571	ENSBTAT00000082480.1	cell surface receptor signaling pathway	-0.0379941264835503
ENSBTAG00000052602	ENSBTAT00000087474.1	NA	-0.0504384165875525
ENSBTAG00000052625	ENSBTAT00000075909.1	microtubule cytoskeleton organization	0.0429108952860789
ENSBTAG00000052702	POU2AF3	colorectal cancer associated 2	0.0675907134623517
ENSBTAG00000052709	ENSBTAT00000074598.1	NA	-0.0380841199295537
ENSBTAG00000053052	ENSBTAT00000083306.1	postsynaptic membrane	-0.0229389943533064
ENSBTAG00000053138	ENSBTAT00000085577.1	RNA binding	0.0349368526725587
ENSBTAG00000053192	NRN1L	neuritin 1 like	0.0417326560785836
ENSBTAG00000053213	ENSBTAT00000073121.1	nucleus	0.0419515324350374
ENSBTAG00000053282	ENSBTAT00000074687.1	UDP-glycosyltransferase activity	-0.039701182974171
ENSBTAG00000053290	ENSBTAT00000063817.2	RNA polymerase II cis-regulatory region sequence-specific DNA binding	-0.0500791872943003
ENSBTAG00000053294	ENSBTAT00000080586.1	homophilic cell adhesion via plasma membrane adhesion molecules	0.0631100047121185
ENSBTAG00000053361	KLHL30	kelch like family member 30	-0.0356437282781686
ENSBTAG00000053456	ENSBTAT00000069740.1	defense response	0.0457790137209729
ENSBTAG00000053508	ENSBTAT00000069944.1	external side of plasma membrane	-0.0503578297985986
ENSBTAG00000053626	ENSBTAT00000072583.1	membrane	-0.0366258126170854
ENSBTAG00000053749	ENSBTAT00000076658.1	mitochondrion	-0.0742262488864189
ENSBTAG00000053767	ENSBTAT00000072049.1	NA	0.0357610238372145
ENSBTAG00000053778	ENSBTAT00000069459.1	NA	-0.0500791872943003
ENSBTAG00000053785	ENSBTAT00000073387.1	plasma membrane	0.0623480853762912
ENSBTAG00000053941	ENSBTAT00000077325.1	NA	0.0718944077484706
ENSBTAG00000053969	ENSBTAT00000079062.1	regulation of cell cycle	-0.0356872787582213
ENSBTAG00000054078	ENSBTAT00000071318.1	mitochondrial respiratory chain complex IV	0.0232357595280579
ENSBTAG00000054099	ENSBTAT00000084690.1	cytokine receptor binding	-0.034036187282488
ENSBTAG00000054143	ENSBTAT00000069710.1	NA	-0.0492904893849291
ENSBTAG00000054182	ENSBTAT00000084679.1	NA	-0.039058816615967
ENSBTAG00000054260	ENSBTAT00000067793.1	oxidoreductase activity, acting on paired donors, with incorporation or reduction of molecular oxygen, reduced flavin or flavoprotein as one donor, and incorporation of one atom of oxygen	0.035790228434844
ENSBTAG00000054309	ENSBTAT00000075061.1	NA	0.0755400277344852
ENSBTAG00000054356	ENSBTAT00000065696.2	cilium movement	-0.0183249948972117
ENSBTAG00000054470	ENSBTAT00000081249.1	membrane	0.0390285832383923
ENSBTAG00000054523	CNR1	cannabinoid receptor 1	0.0537182683484936
ENSBTAG00000054584	ENSBTAT00000080362.1	membrane	0.00833375476459147
ENSBTAG00000054698	ENSBTAT00000070379.1	NA	0.0383403345060234
ENSBTAG00000054745	ENSBTAT00000085304.1	NA	-0.0376803826407694
ENSBTAG00000054753	ENSBTAT00000083325.1	NA	-0.0237033266966869
ENSBTAG00000054846	ENSBTAT00000075768.1	UDP-glycosyltransferase activity	0.0514710324600624
ENSBTAG00000054910	ENSBTAT00000079826.1	membrane	-0.0557658228673391
ENSBTAG00000055050	TPO	thyroid peroxidase	0.039671136725647
