# Supplementary material for: Multi-breed host rumen epithelium transcriptome and microbiome associations and their relationship with beef cattle feed efficiency
Source: Sci Rep. 2023 Sep 27;13:16209. doi: 10.1038/s41598-023-43097-8 (PMC10533831; doi:10.1038/s41598-023-43097-8)
Supplement: Supplementary file 8 — Supplementary Table 6. [file 41598_2023_43097_MOESM8_ESM.xlsx]

## Sheet: Angus
ONTOLOGY	ID	Description	GeneRatio	BgRatio	pvalue	p.adjust	qvalue	geneID	Count
BP	GO:0003012	muscle system process	59/301	449/18800	7.52844413004561e-37	2.22239670718947e-33	1.9692824908593e-33	STAC2/FBXO32/SLC8A3/SCN1A/SGCA/CLCN1/CASQ2/MYH6/TRIM72/LMOD3/CHRM3/CKMT2/MYBPH/TNNT3/LMOD2/SCN4B/MYOZ1/MYBPC1/RYR1/MYL2/TNNC1/MYH2/MYL3/CSRP3/MYOT/TNNI2/TNNT1/MYBPC2/ACTA1/MYLPF/MYOM2/CAV3/TNNC2/ATP2A1/MYL1/ACTN3/MYOM3/MYH1/MYLK2/CASQ1/SLN/PGAM2/ACTN2/CACNA1S/MYOM1/KLHL41/JSRP1/TCAP/GHSR/TRIM63/SCN4A/TNNI1/MYH8/TMOD4/CHRNA1/MYOD1/MLIP/MYOZ2/TACR2	59
BP	GO:0006936	muscle contraction	52/301	349/18800	3.20447293599849e-35	4.72980205353377e-32	4.19111328734539e-32	STAC2/SLC8A3/SCN1A/SGCA/CLCN1/CASQ2/MYH6/LMOD3/CHRM3/CKMT2/MYBPH/TNNT3/LMOD2/SCN4B/MYBPC1/RYR1/MYL2/TNNC1/MYH2/MYL3/CSRP3/MYOT/TNNI2/TNNT1/MYBPC2/ACTA1/MYLPF/MYOM2/CAV3/TNNC2/ATP2A1/MYL1/ACTN3/MYOM3/MYH1/MYLK2/CASQ1/PGAM2/ACTN2/CACNA1S/MYOM1/KLHL41/JSRP1/TCAP/GHSR/TRIM63/SCN4A/TNNI1/MYH8/TMOD4/CHRNA1/TACR2	52
BP	GO:0030239	myofibril assembly	26/301	66/18800	6.4722853805011e-30	6.36872881441308e-27	5.64337865633166e-27	SIX4/MYH6/LMOD3/TNNT3/ANKRD1/LMOD2/SYNPO2L/MYOZ1/MYPN/MYL2/CSRP3/NRAP/TNNT1/ACTA1/MYOM2/CAV3/LDB3/NEB/CASQ1/ACTN2/KLHL41/TCAP/CAPN3/FLNC/TMOD4/MYOZ2	26
BP	GO:0055002	striated muscle cell development	26/301	67/18800	1.04272866325379e-29	7.69533753481299e-27	6.8188966531202e-27	SIX4/MYH6/LMOD3/TNNT3/ANKRD1/LMOD2/SYNPO2L/MYOZ1/MYPN/MYL2/CSRP3/NRAP/TNNT1/ACTA1/MYOM2/CAV3/LDB3/NEB/CASQ1/ACTN2/KLHL41/TCAP/CAPN3/FLNC/TMOD4/MYOZ2	26
BP	GO:0055001	muscle cell development	33/301	183/18800	2.77045785143231e-25	1.63567831548564e-22	1.44938689701248e-22	NFATC2/SIX4/MYH6/SYPL2/LMOD3/TNNT3/ANKRD1/LMOD2/SYNPO2L/MYF6/ALPK2/MYOZ1/MYPN/RYR1/MYL2/CSRP3/NRAP/TNNT1/ACTA1/MYOM2/CAV3/LDB3/ACTN3/NEB/CASQ1/ACTN2/KLHL41/TCAP/CAPN3/FLNC/TMOD4/MYOD1/MYOZ2	33
BP	GO:0045214	sarcomere organization	20/301	43/18800	4.4816543944505e-25	2.20497396206964e-22	1.95384406494903e-22	SIX4/MYH6/TNNT3/ANKRD1/LMOD2/SYNPO2L/MYOZ1/MYPN/CSRP3/TNNT1/MYOM2/CAV3/LDB3/CASQ1/ACTN2/KLHL41/TCAP/CAPN3/FLNC/MYOZ2	20
BP	GO:0051146	striated muscle cell differentiation	37/301	281/18800	3.11370896449464e-23	1.31309555188402e-20	1.16354387620589e-20	NFATC2/CXCL10/BHLHA15/SIX4/MYH6/TRIM72/LMOD3/TNNT3/ANKRD1/LMOD2/SYNPO2L/MYF6/ALPK2/MYOZ1/MYPN/RYR1/MYL2/CSRP3/NRAP/TNNT1/ACTA1/MYOM2/CAV3/LDB3/ACTN3/NEB/CASQ1/ACTN2/KLHL41/TCAP/CAPN3/SMYD1/POPDC3/FLNC/TMOD4/MYOD1/MYOZ2	37
BP	GO:0010927	cellular component assembly involved in morphogenesis	26/301	112/18800	4.10803144165327e-23	1.51586360197006e-20	1.34321817533005e-20	SIX4/MYH6/LMOD3/TNNT3/ANKRD1/LMOD2/SYNPO2L/MYOZ1/MYPN/MYL2/CSRP3/NRAP/TNNT1/ACTA1/MYOM2/CAV3/LDB3/NEB/CASQ1/ACTN2/KLHL41/TCAP/CAPN3/FLNC/TMOD4/MYOZ2	26
BP	GO:0006941	striated muscle contraction	29/301	178/18800	4.83413995126493e-21	1.5855979040149e-18	1.40501026653723e-18	STAC2/SLC8A3/SCN1A/CASQ2/MYH6/LMOD3/MYBPH/TNNT3/SCN4B/MYL2/TNNC1/MYL3/CSRP3/TNNI2/TNNT1/CAV3/TNNC2/ATP2A1/ACTN3/MYLK2/CASQ1/PGAM2/KLHL41/JSRP1/TCAP/SCN4A/TNNI1/MYH8/CHRNA1	29
BP	GO:0042692	muscle cell differentiation	39/301	387/18800	3.42137400694389e-20	1.00998960684984e-17	8.94959411290061e-18	NFATC2/CXCL10/BHLHA15/SIX4/MYH6/SYPL2/TRIM72/LMOD3/TNNT3/ANKRD1/LMOD2/SYNPO2L/MYF6/ALPK2/MYOZ1/MYPN/RYR1/MYL2/CSRP3/NRAP/TNNT1/ACTA1/MYOM2/CAV3/LDB3/ACTN3/NEB/FBXO40/CASQ1/ACTN2/KLHL41/TCAP/CAPN3/SMYD1/POPDC3/FLNC/TMOD4/MYOD1/MYOZ2	39
BP	GO:0003009	skeletal muscle contraction	17/301	43/18800	5.49816267553993e-20	1.47550692892672e-17	1.30745782284371e-17	STAC2/SLC8A3/TNNT3/TNNC1/TNNI2/TNNT1/CAV3/TNNC2/ATP2A1/ACTN3/CASQ1/JSRP1/TCAP/SCN4A/TNNI1/MYH8/CHRNA1	17
BP	GO:0007517	muscle organ development	36/301	334/18800	1.14566454552192e-19	2.81833478198392e-17	2.49734771545787e-17	CXCL10/SGCA/SGCG/SIX4/MYH6/TRIM72/LMOD3/ANKRD1/UNC45B/MYF6/MYOZ1/RYR1/MYL2/TNNC1/MYL3/CSRP3/XIRP2/ACTA1/MYLPF/CAV3/ACTN3/NEB/MYLK2/CASQ1/KLHL41/TCAP/SMTNL1/VGLL2/CAPN3/SMYD1/TNNI1/HAND1/POPDC3/CHRNA1/MYOD1/MYOZ2	36
BP	GO:0050879	multicellular organismal movement	17/301	56/18800	1.0611043109629e-17	2.23741423283033e-15	1.9825896336412e-15	STAC2/SLC8A3/TNNT3/TNNC1/TNNI2/TNNT1/CAV3/TNNC2/ATP2A1/ACTN3/CASQ1/JSRP1/TCAP/SCN4A/TNNI1/MYH8/CHRNA1	17
BP	GO:0050881	musculoskeletal movement	17/301	56/18800	1.0611043109629e-17	2.23741423283033e-15	1.9825896336412e-15	STAC2/SLC8A3/TNNT3/TNNC1/TNNI2/TNNT1/CAV3/TNNC2/ATP2A1/ACTN3/CASQ1/JSRP1/TCAP/SCN4A/TNNI1/MYH8/CHRNA1	17
BP	GO:0031032	actomyosin structure organization	27/301	199/18800	1.48938211918177e-17	2.93110401054973e-15	2.59727337976611e-15	LIMCH1/SIX4/MYH6/LMOD3/TNNT3/ANKRD1/LMOD2/SYNPO2L/MYOZ1/MYPN/MYL2/CSRP3/NRAP/TNNT1/ACTA1/MYOM2/CAV3/LDB3/NEB/CASQ1/ACTN2/KLHL41/TCAP/CAPN3/FLNC/TMOD4/MYOZ2	27
BP	GO:0060537	muscle tissue development	33/301	405/18800	1.66387132103396e-14	3.06984258730766e-12	2.72021067945355e-12	SGCG/SIX4/MYH6/LMOD3/ANKRD1/MYF6/ALPK2/MYOZ1/RYR1/MYL2/TNNC1/MYL3/CSRP3/XIRP2/NRAP/ACTA1/MYLPF/CAV3/ACTN3/NEB/MYLK2/CASQ1/ACTN2/KLHL41/TCAP/VGLL2/SMYD1/TNNI1/HAND1/POPDC3/CHRNA1/MYOD1/MYOZ2	33
BP	GO:0050905	neuromuscular process	21/301	152/18800	4.48899513163212e-14	7.7950080168106e-12	6.90721541926057e-12	STAC2/SLC8A3/SCN1A/TNNT3/HOXC10/TNNC1/TNNI2/TNNT1/CAV3/TNNC2/ATP2A1/ACTN3/CASQ1/JSRP1/TCAP/SCN4A/TNNI1/MYH8/GRID2/CHRNA1/NBN	21
BP	GO:0090257	regulation of muscle system process	25/301	250/18800	3.12854514717597e-13	5.13081404136859e-11	4.54645303551595e-11	FBXO32/SLC8A3/SGCA/CASQ2/CHRM3/MYBPH/TNNT3/MYL2/TNNC1/MYL3/TNNI2/TNNT1/CAV3/TNNC2/ATP2A1/ACTN3/MYLK2/CASQ1/SLN/GHSR/TRIM63/SCN4A/TNNI1/MLIP/TACR2	25
BP	GO:0006937	regulation of muscle contraction	20/301	170/18800	3.92624155782423e-12	6.10013951510374e-10	5.40537965163058e-10	SLC8A3/CASQ2/CHRM3/MYBPH/TNNT3/MYL2/TNNC1/MYL3/TNNI2/TNNT1/CAV3/TNNC2/ATP2A1/ACTN3/MYLK2/CASQ1/GHSR/SCN4A/TNNI1/TACR2	20
BP	GO:0007519	skeletal muscle tissue development	19/301	155/18800	6.58109233741913e-12	9.71369229003063e-10	8.60737603078239e-10	SIX4/LMOD3/ANKRD1/MYF6/MYOZ1/RYR1/CSRP3/ACTA1/MYLPF/ACTN3/MYLK2/CASQ1/KLHL41/VGLL2/SMYD1/POPDC3/CHRNA1/MYOD1/MYOZ2	19
BP	GO:0060538	skeletal muscle organ development	19/301	167/18800	2.48852647700801e-11	3.4981572191084e-09	3.09974350644857e-09	SIX4/LMOD3/ANKRD1/MYF6/MYOZ1/RYR1/CSRP3/ACTA1/MYLPF/ACTN3/MYLK2/CASQ1/KLHL41/VGLL2/SMYD1/POPDC3/CHRNA1/MYOD1/MYOZ2	19
BP	GO:0014888	striated muscle adaptation	12/301	54/18800	4.29167058863137e-11	5.75864162619991e-09	5.10277579557366e-09	MYH6/MYOZ1/TNNC1/TNNT1/ACTA1/ACTN3/TCAP/TRIM63/TNNI1/MYOD1/MLIP/MYOZ2	12
BP	GO:0043501	skeletal muscle adaptation	9/301	24/18800	6.49870606355436e-11	8.26237834121897e-09	7.32135579016158e-09	MYOZ1/TNNC1/TNNT1/ACTA1/ACTN3/TRIM63/TNNI1/MYOD1/MYOZ2	9
BP	GO:0043500	muscle adaptation	16/301	118/18800	6.71738076521868e-11	8.26237834121897e-09	7.32135579016158e-09	FBXO32/SGCA/MYH6/MYOZ1/TNNC1/TNNT1/ACTA1/CAV3/ACTN3/CASQ1/TCAP/TRIM63/TNNI1/MYOD1/MLIP/MYOZ2	16
BP	GO:0140694	non-membrane-bounded organelle assembly	27/301	379/18800	1.00201053814948e-10	1.18317404344691e-08	1.04841944728483e-08	SIX4/RPL3L/MYH6/LMOD3/TNNT3/ANKRD1/LMOD2/SYNPO2L/MYOZ1/MYPN/MYL2/CSRP3/NRAP/TNNT1/ACTA1/MYOM2/CAV3/LDB3/NEB/CASQ1/ACTN2/KLHL41/TCAP/CAPN3/FLNC/TMOD4/MYOZ2	27
BP	GO:0048644	muscle organ morphogenesis	13/301	80/18800	4.23337821848272e-10	4.80651250036961e-08	4.25908699308889e-08	MYH6/ANKRD1/MYF6/MYL2/TNNC1/MYL3/XIRP2/MYLPF/MYLK2/TCAP/SMTNL1/TNNI1/HAND1	13
BP	GO:0060415	muscle tissue morphogenesis	12/301	73/18800	1.75406117443628e-09	1.917773550717e-07	1.69935361344022e-07	MYH6/ANKRD1/MYF6/MYL2/TNNC1/MYL3/XIRP2/MYLPF/MYLK2/TCAP/TNNI1/HAND1	12
BP	GO:0033275	actin-myosin filament sliding	7/301	16/18800	2.54340737483768e-09	2.68147806090029e-07	2.37607794228257e-07	MYH6/TNNC1/MYH2/MYLPF/MYL1/MYLK2/MYH8	7
BP	GO:0034765	regulation of ion transmembrane transport	28/301	476/18800	3.43171739615692e-09	3.49325163912249e-07	3.09539663500905e-07	FXYD4/KCNH8/STAC2/CXCL10/SCN11A/KCNJ13/BPIFA1/KCNRG/SCN1A/CLCN1/CASQ2/CHRM3/KCNJ11/SCN4B/CACNG1/DHRS7C/CAV3/ATP2A1/CASQ1/SLN/KCNF1/ACTN2/CACNA1S/JSRP1/CAPN3/SCN4A/KCNA7/KCNG2	28
BP	GO:0014902	myotube differentiation	14/301	122/18800	9.76412159872994e-09	9.60789565315027e-07	8.51362883257681e-07	NFATC2/CXCL10/BHLHA15/SIX4/TRIM72/LMOD3/MYF6/RYR1/ACTA1/CAV3/ACTN3/KLHL41/SMYD1/MYOD1	14
BP	GO:0060047	heart contraction	19/301	247/18800	1.90191631093543e-08	1.81111514512302e-06	1.60484279547522e-06	SLC8A3/SCN1A/SGCG/CASQ2/MYH6/SCN4B/MYL2/TNNC1/MYL3/CSRP3/TNNI2/CAV3/ATP2A1/MYLK2/HSPB7/TCAP/TNNI1/ATP1A3/KCNG2	19
BP	GO:0055008	cardiac muscle tissue morphogenesis	10/301	60/18800	3.54415602103467e-08	3.22167143331166e-06	2.85474736548976e-06	MYH6/ANKRD1/MYL2/TNNC1/MYL3/XIRP2/MYLK2/TCAP/TNNI1/HAND1	10
BP	GO:0003015	heart process	19/301	257/18800	3.60146196813296e-08	3.22167143331166e-06	2.85474736548976e-06	SLC8A3/SCN1A/SGCG/CASQ2/MYH6/SCN4B/MYL2/TNNC1/MYL3/CSRP3/TNNI2/CAV3/ATP2A1/MYLK2/HSPB7/TCAP/TNNI1/ATP1A3/KCNG2	19
BP	GO:0006942	regulation of striated muscle contraction	12/301	96/18800	4.29353083064279e-08	3.64421799033196e-06	3.22916905790006e-06	SLC8A3/CASQ2/MYBPH/TNNT3/MYL2/MYL3/CAV3/ATP2A1/ACTN3/CASQ1/SCN4A/TNNI1	12
BP	GO:0030049	muscle filament sliding	6/301	14/18800	4.32071916197895e-08	3.64421799033196e-06	3.22916905790006e-06	MYH6/TNNC1/MYH2/MYL1/MYLK2/MYH8	6
BP	GO:0060048	cardiac muscle contraction	14/301	138/18800	4.78360168044968e-08	3.92255337796874e-06	3.47580414500511e-06	SCN1A/CASQ2/MYH6/SCN4B/MYL2/TNNC1/MYL3/CSRP3/TNNI2/CAV3/ATP2A1/MYLK2/TCAP/TNNI1	14
BP	GO:0043503	skeletal muscle fiber adaptation	4/301	4/18800	6.44291525299617e-08	5.14040157482289e-06	4.55494862125049e-06	MYOZ1/ACTA1/MYOD1/MYOZ2	4
BP	GO:0070252	actin-mediated cell contraction	12/301	103/18800	9.51276127463644e-08	7.38991349545442e-06	6.54825810733284e-06	SCN1A/LIMCH1/MYH6/SCN4B/TNNC1/MYH2/MYLPF/CAV3/ATP2A1/MYL1/MYLK2/MYH8	12
BP	GO:0014819	regulation of skeletal muscle contraction	6/301	16/18800	1.12145939545269e-07	8.48858496250346e-06	7.52179918407542e-06	SLC8A3/CAV3/ATP2A1/ACTN3/CASQ1/SCN4A	6
BP	GO:0014904	myotube cell development	8/301	39/18800	1.57289476717695e-07	1.16079633817659e-05	1.02859039379861e-05	NFATC2/LMOD3/MYF6/RYR1/ACTA1/ACTN3/KLHL41/MYOD1	8
BP	GO:0048738	cardiac muscle tissue development	17/301	234/18800	2.45323520772134e-07	1.76632934955936e-05	1.56515776410463e-05	SGCG/MYH6/ANKRD1/ALPK2/MYL2/TNNC1/MYL3/CSRP3/XIRP2/NRAP/CAV3/NEB/MYLK2/ACTN2/TCAP/TNNI1/HAND1	17
BP	GO:0014706	striated muscle tissue development	17/301	248/18800	5.57573773463081e-07	3.91894709348337e-05	3.47260858911217e-05	SGCG/MYH6/ANKRD1/ALPK2/MYL2/TNNC1/MYL3/CSRP3/XIRP2/NRAP/CAV3/NEB/MYLK2/ACTN2/TCAP/TNNI1/HAND1	17
BP	GO:0010830	regulation of myotube differentiation	8/301	46/18800	6.05276993068255e-07	4.15529693845928e-05	3.68203997007249e-05	BHLHA15/TRIM72/LMOD3/MYF6/CAV3/ACTN3/SMYD1/MYOD1	8
BP	GO:0048741	skeletal muscle fiber development	7/301	35/18800	1.15155895723489e-06	7.72591373126679e-05	6.84599045150406e-05	LMOD3/MYF6/RYR1/ACTA1/ACTN3/KLHL41/MYOD1	7
BP	GO:0014874	response to stimulus involved in regulation of muscle adaptation	5/301	13/18800	1.17898130363323e-06	7.73411735183401e-05	6.85325974158733e-05	FBXO32/SGCA/ACTN3/CASQ1/TRIM63	5
BP	GO:0030048	actin filament-based movement	12/301	133/18800	1.55712663717499e-06	9.99269094117514e-05	8.85459884068615e-05	SCN1A/LIMCH1/MYH6/SCN4B/TNNC1/MYH2/MYLPF/CAV3/ATP2A1/MYL1/MYLK2/MYH8	12
BP	GO:0045661	regulation of myoblast differentiation	8/301	54/18800	2.15994081203522e-06	0.000135662665470808	0.000120211711487291	CXCL10/CCL17/MYF6/NMRK2/KLHL41/CAPN3/SMYD1/MYOD1	8
BP	GO:0043502	regulation of muscle adaptation	10/301	95/18800	2.89962321881836e-06	0.000178326827957329	0.000158016747779904	FBXO32/SGCA/TNNC1/TNNT1/CAV3/ACTN3/CASQ1/TRIM63/TNNI1/MLIP	10
BP	GO:0070296	sarcoplasmic reticulum calcium ion transport	7/301	42/18800	4.19736058970398e-06	0.000248109487673081	0.000219851689084156	CASQ2/CACNG1/DHRS7C/RYR1/ATP2A1/CASQ1/SLN	7
BP	GO:0014877	response to muscle inactivity involved in regulation of muscle adaptation	4/301	8/18800	4.28644440085608e-06	0.000248109487673081	0.000219851689084156	FBXO32/SGCA/ACTN3/CASQ1	4
BP	GO:0014894	response to denervation involved in regulation of muscle adaptation	4/301	8/18800	4.28644440085608e-06	0.000248109487673081	0.000219851689084156	FBXO32/SGCA/ACTN3/CASQ1	4
BP	GO:0055013	cardiac muscle cell development	9/301	81/18800	5.83108471315274e-06	0.000331026193715902	0.000293324807938959	MYH6/ALPK2/MYL2/CSRP3/NRAP/CAV3/NEB/ACTN2/TCAP	9
BP	GO:0014870	response to muscle inactivity	4/301	9/18800	7.61825891613338e-06	0.00040889273309865	0.00036232293601132	FBXO32/SGCA/ACTN3/CASQ1	4
BP	GO:0014883	transition between fast and slow fiber	4/301	9/18800	7.61825891613338e-06	0.00040889273309865	0.00036232293601132	TNNC1/TNNT1/ACTN3/TNNI1	4
BP	GO:0048743	positive regulation of skeletal muscle fiber development	4/301	9/18800	7.61825891613338e-06	0.00040889273309865	0.00036232293601132	LMOD3/MYF6/ACTN3/MYOD1	4
BP	GO:0055003	cardiac myofibril assembly	5/301	19/18800	9.84311194931327e-06	0.000518872615613799	0.000459776939737659	MYL2/CSRP3/NRAP/NEB/TCAP	5
BP	GO:0055006	cardiac cell development	9/301	87/18800	1.05424139257743e-05	0.00054598606857694	0.000483802374987055	MYH6/ALPK2/MYL2/CSRP3/NRAP/CAV3/NEB/ACTN2/TCAP	9
BP	GO:0048742	regulation of skeletal muscle fiber development	4/301	11/18800	1.94526805818871e-05	0.000990074363409149	0.000877312363811059	LMOD3/MYF6/ACTN3/MYOD1	4
BP	GO:0014854	response to inactivity	4/301	12/18800	2.88114447100002e-05	0.00144154889464272	0.00127736735244158	FBXO32/SGCA/ACTN3/CASQ1	4
BP	GO:0006813	potassium ion transport	14/301	243/18800	3.96842055458903e-05	0.0019524629128578	0.00173009211897434	FXYD4/KCNH8/KCNJ13/KCNRG/CASQ2/KCNJ11/ATP1B4/CAV3/KCNF1/ACTN2/KCNA7/KCNK3/ATP1A3/KCNG2	14
BP	GO:1903169	regulation of calcium ion transmembrane transport	11/301	156/18800	4.39279661092599e-05	0.0021258255074514	0.00188371002211408	STAC2/CXCL10/CASQ2/CACNG1/DHRS7C/CAV3/ATP2A1/CASQ1/SLN/JSRP1/CAPN3	11
BP	GO:0045445	myoblast differentiation	8/301	81/18800	4.59527536881894e-05	0.00218794401431508	0.00193875369974789	CXCL10/CCL17/MYF6/NMRK2/KLHL41/CAPN3/SMYD1/MYOD1	8
BP	GO:0071805	potassium ion transmembrane transport	13/301	219/18800	5.50505011112023e-05	0.00257950919492491	0.00228572256075752	FXYD4/KCNH8/KCNJ13/KCNRG/CASQ2/KCNJ11/CAV3/KCNF1/ACTN2/KCNA7/KCNK3/ATP1A3/KCNG2	13
BP	GO:0014733	regulation of skeletal muscle adaptation	4/301	14/18800	5.68055686116169e-05	0.00262015685221083	0.00232174075657677	TNNC1/TNNT1/ACTN3/TNNI1	4
BP	GO:0003007	heart morphogenesis	14/301	254/18800	6.41214607707737e-05	0.00291210080300498	0.00258043449417608	MYH6/ANKRD1/SYNPO2L/ALPK2/RYR1/MYL2/TNNC1/MYL3/XIRP2/CAV3/MYLK2/TCAP/TNNI1/HAND1	14
BP	GO:0035637	multicellular organismal signaling	11/301	164/18800	6.9257727228037e-05	0.00309770925419947	0.00274490354324836	SCN11A/SLC8A3/SCN1A/CLCN1/CASQ2/SCN4B/ATP2A1/GHSR/SCN4A/CHRNA1/ATP1A3	11
BP	GO:0003010	voluntary skeletal muscle contraction	3/301	6/18800	7.84173645523328e-05	0.00333597193922025	0.00295602990620536	TNNT1/ATP2A1/ACTN3	3
BP	GO:0014721	twitch skeletal muscle contraction	3/301	6/18800	7.84173645523328e-05	0.00333597193922025	0.00295602990620536	TNNT1/ATP2A1/ACTN3	3
BP	GO:0030240	skeletal muscle thin filament assembly	3/301	6/18800	7.84173645523328e-05	0.00333597193922025	0.00295602990620536	LMOD3/ACTA1/TCAP	3
BP	GO:0035914	skeletal muscle cell differentiation	7/301	65/18800	7.91050256590167e-05	0.00333597193922025	0.00295602990620536	SIX4/ANKRD1/MYF6/MYLK2/KLHL41/SMYD1/MYOD1	7
BP	GO:1903522	regulation of blood circulation	14/301	260/18800	8.23277872344639e-05	0.00342298067487518	0.00303312900337499	SLC8A3/CASQ2/MYH6/CHRM3/SCN4B/MYL2/MYL3/CSRP3/CAV3/ATP2A1/HSPB7/SMTNL1/ATP1A3/KCNG2	14
BP	GO:0048545	response to steroid hormone	16/301	330/18800	8.99581227506268e-05	0.0036882830327757	0.0032682154244928	ACOD1/FBXO32/ESRRB/CNGA3/CSN1S1/AQP4/UCP3/ACTA1/GHSR/PADI2/TRIM63/MYOD1/NKX2-2/PFKFB1/ATP1A3/PAPPA	16
BP	GO:0055010	ventricular cardiac muscle tissue morphogenesis	6/301	47/18800	9.9069998186026e-05	0.00400622787185135	0.00354994874538248	MYH6/MYL2/TNNC1/MYL3/TNNI1/HAND1	6
BP	GO:0007015	actin filament organization	19/301	450/18800	0.000126496835926292	0.00504619810343803	0.00447147421446423	WASF1/TF/NLRP5/LIMCH1/LMOD3/LMOD2/SYNPO2L/XIRP1/XIRP2/NRAP/ACTA1/CAV3/NEB/ACTN2/TCAP/GHSR/KANK4/TMOD4/SPTB	19
BP	GO:0035995	detection of muscle stretch	3/301	7/18800	0.000135602422528143	0.00526708356977736	0.00466720249283153	CSRP3/CAV3/TCAP	3
BP	GO:0051694	pointed-end actin filament capping	3/301	7/18800	0.000135602422528143	0.00526708356977736	0.00466720249283153	LMOD3/LMOD2/TMOD4	3
BP	GO:0055007	cardiac muscle cell differentiation	9/301	121/18800	0.000144578590743948	0.00554280519319655	0.00491152150374178	MYH6/ALPK2/MYL2/CSRP3/NRAP/CAV3/NEB/ACTN2/TCAP	9
BP	GO:0051153	regulation of striated muscle cell differentiation	8/301	96/18800	0.000154042158380044	0.00582990322484476	0.005165921235822	BHLHA15/TRIM72/LMOD3/MYF6/CAV3/ACTN3/SMYD1/MYOD1	8
BP	GO:0008016	regulation of heart contraction	12/301	211/18800	0.000158760182159001	0.00593240579409331	0.00525674953584434	SLC8A3/CASQ2/MYH6/SCN4B/MYL2/MYL3/CSRP3/CAV3/ATP2A1/HSPB7/ATP1A3/KCNG2	12
BP	GO:0070588	calcium ion transmembrane transport	15/301	314/18800	0.000174889310676628	0.00645341556396757	0.00571842022409763	STAC2/CXCL10/BHLHA15/SLC8A3/CASQ2/CACNG1/DHRS7C/RYR1/CAV3/ATP2A1/CASQ1/SLN/CACNA1S/JSRP1/CAPN3	15
BP	GO:0042391	regulation of membrane potential	18/301	425/18800	0.000182961339910316	0.00666792438784264	0.00590849811146376	KCNH8/SCN11A/SLC8A3/SCN1A/CLCN1/CASQ2/KCNJ11/SCN4B/CAV3/ACTN2/SCN4A/POPDC3/GRID2/CHRNA1/KCNK3/CCN6/GRIA1/ATP1A3	18
BP	GO:1904062	regulation of cation transmembrane transport	16/301	352/18800	0.000188809021453206	0.00679712477231543	0.00602298354699895	FXYD4/STAC2/CXCL10/BPIFA1/KCNRG/CASQ2/SCN4B/CACNG1/DHRS7C/CAV3/ATP2A1/CASQ1/SLN/ACTN2/JSRP1/CAPN3	16
BP	GO:0048643	positive regulation of skeletal muscle tissue development	4/301	19/18800	0.000206482021349042	0.00734379430147437	0.00650739154156461	LMOD3/MYF6/ACTN3/MYOD1	4
BP	GO:0051155	positive regulation of striated muscle cell differentiation	6/301	54/18800	0.000216969716463674	0.00762493575000911	0.00675651310040387	LMOD3/MYF6/CAV3/ACTN3/SMYD1/MYOD1	6
BP	GO:0031960	response to corticosteroid	10/301	157/18800	0.000224938384314465	0.00781197777054472	0.00692225244608602	FBXO32/CNGA3/CSN1S1/AQP4/UCP3/GHSR/TRIM63/MYOD1/PFKFB1/PAPPA	10
BP	GO:0086010	membrane depolarization during action potential	5/301	36/18800	0.00025537130946851	0.0085709474854778	0.00759478123713177	SCN11A/SCN1A/SCN4B/CAV3/SCN4A	5
BP	GO:0031446	regulation of fast-twitch skeletal muscle fiber contraction	2/301	2/18800	0.000255502499567089	0.0085709474854778	0.00759478123713177	ATP2A1/ACTN3	2
BP	GO:0031448	positive regulation of fast-twitch skeletal muscle fiber contraction	2/301	2/18800	0.000255502499567089	0.0085709474854778	0.00759478123713177	ATP2A1/ACTN3	2
BP	GO:0003229	ventricular cardiac muscle tissue development	6/301	56/18800	0.000265562014460797	0.00880830412009295	0.00780510474198795	MYH6/MYL2/TNNC1/MYL3/TNNI1/HAND1	6
BP	GO:0010959	regulation of metal ion transport	17/301	403/18800	0.000288479355454747	0.0094621228589157	0.00838445845970814	FXYD4/STAC2/CXCL10/BPIFA1/TF/KCNRG/CASQ2/SCN4B/CACNG1/DHRS7C/CAV3/ATP2A1/CASQ1/SLN/ACTN2/JSRP1/CAPN3	17
BP	GO:0014866	skeletal myofibril assembly	3/301	9/18800	0.000317778884648708	0.0100869168546558	0.00893809313358278	LMOD3/ACTA1/TCAP	3
BP	GO:0033292	T-tubule organization	3/301	9/18800	0.000317778884648708	0.0100869168546558	0.00893809313358278	SYPL2/CSRP3/CAV3	3
BP	GO:0043416	regulation of skeletal muscle tissue regeneration	3/301	9/18800	0.000317778884648708	0.0100869168546558	0.00893809313358278	MYOZ1/CAPN3/MYOD1	3
BP	GO:0071313	cellular response to caffeine	3/301	10/18800	0.000448596839710914	0.0140047475050224	0.0124097124340254	CASQ2/RYR1/CACNA1S	3
BP	GO:0050808	synapse organization	17/301	419/18800	0.000450694787593879	0.0140047475050224	0.0124097124340254	SNCG/WASF1/UNC13A/SLC8A3/SIX4/GPC6/RAPSN/SLITRK3/MYOT/IGFN1/GHSR/GRID2/CHRNA1/C1QL1/NEFH/LRRN1/CNKSR2	17
BP	GO:1901879	regulation of protein depolymerization	7/301	88/18800	0.000527612923579539	0.0160092618984374	0.0141859277626647	LMOD3/LMOD2/TRIM54/SLN/ACTN2/TMOD4/SPTB	7
BP	GO:0035994	response to muscle stretch	4/301	24/18800	0.000531472786601242	0.0160092618984374	0.0141859277626647	ANKRD1/CSRP3/CAV3/TCAP	4
BP	GO:1901863	positive regulation of muscle tissue development	4/301	24/18800	0.000531472786601242	0.0160092618984374	0.0141859277626647	LMOD3/MYF6/ACTN3/MYOD1	4
BP	GO:0055074	calcium ion homeostasis	18/301	468/18800	0.00057925271707918	0.0172267109706099	0.0152647185715182	CCR3/CXCL10/CCR9/KL/SLC8A3/CASQ2/SYPL2/DHRS7C/RYR1/CSRP3/CAV3/ATP2A1/CASQ1/CACNA1S/JSRP1/CAPN3/KCNK3/GRIA1	18
BP	GO:0035725	sodium ion transmembrane transport	10/301	177/18800	0.000583560669736107	0.0172267109706099	0.0152647185715182	SLC6A16/FXYD4/SCN11A/BPIFA1/SLC8A3/SCN1A/SCN4B/CAV3/SCN4A/ATP1A3	10
BP	GO:1901019	regulation of calcium ion transmembrane transporter activity	7/301	91/18800	0.000645883215450591	0.0188776955644569	0.0167276684772769	STAC2/CASQ2/CAV3/ATP2A1/CASQ1/SLN/JSRP1	7
BP	GO:0002026	regulation of the force of heart contraction	4/301	26/18800	0.000729151329720188	0.0208888722444309	0.0185097873083051	MYH6/MYL2/MYL3/CSRP3	4
BP	GO:0048641	regulation of skeletal muscle tissue development	4/301	26/18800	0.000729151329720188	0.0208888722444309	0.0185097873083051	LMOD3/MYF6/ACTN3/MYOD1	4
BP	GO:0045933	positive regulation of muscle contraction	5/301	45/18800	0.000735922328394583	0.0208888722444309	0.0185097873083051	CHRM3/ATP2A1/ACTN3/GHSR/TACR2	5
BP	GO:0031443	fast-twitch skeletal muscle fiber contraction	2/301	3/18800	0.000758379480042839	0.020922768458752	0.0185398229995716	ATP2A1/ACTN3	2
BP	GO:0033693	neurofilament bundle assembly	2/301	3/18800	0.000758379480042839	0.020922768458752	0.0185398229995716	NEFM/NEFH	2
BP	GO:0071691	cardiac muscle thin filament assembly	2/301	3/18800	0.000758379480042839	0.020922768458752	0.0185398229995716	NRAP/NEB	2
BP	GO:0035051	cardiocyte differentiation	9/301	153/18800	0.000817946941539363	0.0221521043249927	0.0196291467863382	MYH6/ALPK2/MYL2/CSRP3/NRAP/CAV3/NEB/ACTN2/TCAP	9
BP	GO:0051147	regulation of muscle cell differentiation	9/301	153/18800	0.000817946941539363	0.0221521043249927	0.0196291467863382	NFATC2/BHLHA15/TRIM72/LMOD3/MYF6/CAV3/ACTN3/SMYD1/MYOD1	9
BP	GO:0097553	calcium ion transmembrane import into cytosol	9/301	154/18800	0.000856780399254077	0.0229928703508912	0.020374155905707	CXCL10/SLC8A3/CASQ2/DHRS7C/RYR1/CASQ1/CACNA1S/JSRP1/CAPN3	9
BP	GO:1901017	negative regulation of potassium ion transmembrane transporter activity	4/301	28/18800	0.00097381683440054	0.0258982639202738	0.0229486470695623	KCNRG/CASQ2/CAV3/ACTN2	4
BP	GO:0031000	response to caffeine	3/301	13/18800	0.00103169883769127	0.0267303045653956	0.0236859245631893	CASQ2/RYR1/CACNA1S	3
BP	GO:0071415	cellular response to purine-containing compound	3/301	13/18800	0.00103169883769127	0.0267303045653956	0.0236859245631893	CASQ2/RYR1/CACNA1S	3
BP	GO:0003208	cardiac ventricle morphogenesis	6/301	72/18800	0.00103226785923276	0.0267303045653956	0.0236859245631893	MYH6/MYL2/TNNC1/MYL3/TNNI1/HAND1	6
BP	GO:0019226	transmission of nerve impulse	6/301	73/18800	0.00110984196149019	0.028145475235122	0.0249399179715013	SCN11A/SCN1A/CLCN1/GHSR/SCN4A/CHRNA1	6
BP	GO:0043462	regulation of ATP-dependent activity	6/301	73/18800	0.00110984196149019	0.028145475235122	0.0249399179715013	MYH6/TNNT3/TNNC1/MYL3/ATP2A1/SLN	6
BP	GO:0007271	synaptic transmission, cholinergic	4/301	29/18800	0.00111552188431886	0.028145475235122	0.0249399179715013	CHRM3/RAPSN/CHRNA1/TACR2	4
BP	GO:0032412	regulation of ion transmembrane transporter activity	12/301	263/18800	0.00114282385953489	0.0285266081797059	0.0252776427494541	FXYD4/STAC2/KCNRG/CASQ2/CHRM3/SCN4B/CAV3/ATP2A1/CASQ1/SLN/ACTN2/JSRP1	12
BP	GO:0006874	cellular calcium ion homeostasis	17/301	456/18800	0.0011499547335315	0.0285266081797059	0.0252776427494541	CCR3/CXCL10/CCR9/SLC8A3/CASQ2/SYPL2/DHRS7C/RYR1/CSRP3/CAV3/ATP2A1/CASQ1/CACNA1S/JSRP1/CAPN3/KCNK3/GRIA1	17
BP	GO:0051149	positive regulation of muscle cell differentiation	6/301	77/18800	0.00146569705540552	0.0360561475629757	0.0319496244094975	LMOD3/MYF6/CAV3/ACTN3/SMYD1/MYOD1	6
BP	GO:0014724	regulation of twitch skeletal muscle contraction	2/301	4/18800	0.00150069621022641	0.0363119279720359	0.032176273359902	ATP2A1/ACTN3	2
BP	GO:0032971	regulation of muscle filament sliding	2/301	4/18800	0.00150069621022641	0.0363119279720359	0.032176273359902	TNNC1/MYLK2	2
BP	GO:0022898	regulation of transmembrane transporter activity	12/301	273/18800	0.00156846930935097	0.0375525226098071	0.0332755736290724	FXYD4/STAC2/KCNRG/CASQ2/CHRM3/SCN4B/CAV3/ATP2A1/CASQ1/SLN/ACTN2/JSRP1	12
BP	GO:0019722	calcium-mediated signaling	10/301	202/18800	0.00159504423982696	0.0375525226098071	0.0332755736290724	CCR3/NFATC2/CCR9/BHLHA15/CASQ2/CHRM3/MYOZ1/ACTN3/CASQ1/MYOZ2	10
BP	GO:0070885	negative regulation of calcineurin-NFAT signaling cascade	3/301	15/18800	0.00160285157480884	0.0375525226098071	0.0332755736290724	MYOZ1/ACTN3/MYOZ2	3
BP	GO:0106057	negative regulation of calcineurin-mediated signaling	3/301	15/18800	0.00160285157480884	0.0375525226098071	0.0332755736290724	MYOZ1/ACTN3/MYOZ2	3
BP	GO:1901380	negative regulation of potassium ion transmembrane transport	4/301	32/18800	0.00162652972315194	0.0378072105727915	0.0335012545547664	KCNRG/CASQ2/CAV3/ACTN2	4
BP	GO:0030834	regulation of actin filament depolymerization	5/301	54/18800	0.0016945802394696	0.0390812567727677	0.0346301965056083	LMOD3/LMOD2/ACTN2/TMOD4/SPTB	5
BP	GO:0032970	regulation of actin filament-based process	15/301	393/18800	0.00176291922927263	0.0402260586225255	0.035644614062536	WASF1/SIGLEC15/LIMCH1/LMOD3/LMOD2/SYNPO2L/TNNC1/CAV3/ATP2A1/NEB/MYLK2/ACTN2/KANK4/TMOD4/SPTB	15
BP	GO:0060402	calcium ion transport into cytosol	9/301	171/18800	0.00178079421114217	0.0402260586225255	0.035644614062536	CXCL10/SLC8A3/CASQ2/DHRS7C/RYR1/CASQ1/CACNA1S/JSRP1/CAPN3	9
BP	GO:0051279	regulation of release of sequestered calcium ion into cytosol	6/301	80/18800	0.0017850994849427	0.0402260586225255	0.035644614062536	CXCL10/CASQ2/DHRS7C/CASQ1/JSRP1/CAPN3	6
BP	GO:0051384	response to glucocorticoid	8/301	139/18800	0.00181287912689181	0.0405425695650351	0.0359250767968593	FBXO32/AQP4/UCP3/GHSR/TRIM63/MYOD1/PFKFB1/PAPPA	8
BP	GO:0051480	regulation of cytosolic calcium ion concentration	14/301	356/18800	0.0018887250126729	0.0419211747173714	0.0371466692243146	CCR3/CXCL10/CCR9/SLC8A3/CASQ2/DHRS7C/RYR1/CAV3/CASQ1/CACNA1S/JSRP1/CAPN3/KCNK3/GRIA1	14
BP	GO:0043242	negative regulation of protein-containing complex disassembly	6/301	82/18800	0.00202561883271709	0.0446240805535883	0.0395417344799839	LMOD3/LMOD2/TRIM54/SLN/TMOD4/SPTB	6
BP	GO:0014808	release of sequestered calcium ion into cytosol by sarcoplasmic reticulum	4/301	35/18800	0.00228094462190542	0.0495099156166529	0.0438711097943883	CASQ2/DHRS7C/RYR1/CASQ1	4
BP	GO:0019228	neuronal action potential	4/301	35/18800	0.00228094462190542	0.0495099156166529	0.0438711097943883	SCN11A/SCN1A/SCN4A/CHRNA1	4
BP	GO:0006814	sodium ion transport	11/301	249/18800	0.00233751780272053	0.0503675368878176	0.044631054473765	SLC6A16/FXYD4/SCN11A/BPIFA1/SLC8A3/SCN1A/ATP1B4/SCN4B/CAV3/SCN4A/ATP1A3	11
BP	GO:0006599	phosphagen metabolic process	2/301	5/18800	0.00247470717413402	0.0516956841031212	0.0458079357424961	CKMT2/CKM	2
BP	GO:0006603	phosphocreatine metabolic process	2/301	5/18800	0.00247470717413402	0.0516956841031212	0.0458079357424961	CKMT2/CKM	2
BP	GO:0042396	phosphagen biosynthetic process	2/301	5/18800	0.00247470717413402	0.0516956841031212	0.0458079357424961	CKMT2/CKM	2
BP	GO:0046314	phosphocreatine biosynthetic process	2/301	5/18800	0.00247470717413402	0.0516956841031212	0.0458079357424961	CKMT2/CKM	2
BP	GO:0051924	regulation of calcium ion transport	11/301	251/18800	0.00248671651173551	0.0516956841031212	0.0458079357424961	STAC2/CXCL10/CASQ2/CACNG1/DHRS7C/CAV3/ATP2A1/CASQ1/SLN/JSRP1/CAPN3	11
BP	GO:0030042	actin filament depolymerization	5/301	59/18800	0.00251421160774591	0.051901766895566	0.0459905472598351	LMOD3/LMOD2/ACTN2/TMOD4/SPTB	5
BP	GO:1903514	release of sequestered calcium ion into cytosol by endoplasmic reticulum	4/301	36/18800	0.00253414128596003	0.0519498963621806	0.0460331951433529	CASQ2/DHRS7C/RYR1/CASQ1	4
BP	GO:0072503	cellular divalent inorganic cation homeostasis	17/301	494/18800	0.00266890666548915	0.0543352584587859	0.048146882495394	CCR3/CXCL10/CCR9/SLC8A3/CASQ2/SYPL2/DHRS7C/RYR1/CSRP3/CAV3/ATP2A1/CASQ1/CACNA1S/JSRP1/CAPN3/KCNK3/GRIA1	17
BP	GO:0051261	protein depolymerization	7/301	118/18800	0.00292129598514692	0.0590662037544775	0.0523390088182415	LMOD3/LMOD2/TRIM54/SLN/ACTN2/TMOD4/SPTB	7
BP	GO:0070098	chemokine-mediated signaling pathway	6/301	89/18800	0.00306373505676713	0.0615248019563031	0.0545175912357058	CCR3/CXCL10/CCL17/CCR9/MPL/PADI2	6
BP	GO:0043403	skeletal muscle tissue regeneration	4/301	38/18800	0.00309712985267775	0.061775184629086	0.0547394572112675	SGCA/MYOZ1/CAPN3/MYOD1	4
BP	GO:0051209	release of sequestered calcium ion into cytosol	7/301	121/18800	0.00336009723417215	0.0665705170152763	0.058988637420825	CXCL10/CASQ2/DHRS7C/RYR1/CASQ1/JSRP1/CAPN3	7
BP	GO:0043267	negative regulation of potassium ion transport	4/301	39/18800	0.00340822737877	0.0670739148141936	0.059434702008726	KCNRG/CASQ2/CAV3/ACTN2	4
BP	GO:0051283	negative regulation of sequestering of calcium ion	7/301	122/18800	0.00351699296326544	0.068756047864633	0.0609252527968952	CXCL10/CASQ2/DHRS7C/RYR1/CASQ1/JSRP1/CAPN3	7
BP	GO:0060401	cytosolic calcium ion transport	9/301	190/18800	0.00361593026220129	0.0697583464081554	0.0618133970989396	CXCL10/SLC8A3/CASQ2/DHRS7C/RYR1/CASQ1/CACNA1S/JSRP1/CAPN3	9
BP	GO:0006816	calcium ion transport	15/301	424/18800	0.00361812272660678	0.0697583464081554	0.0618133970989396	STAC2/CXCL10/BHLHA15/SLC8A3/CASQ2/CACNG1/DHRS7C/RYR1/CAV3/ATP2A1/CASQ1/SLN/CACNA1S/JSRP1/CAPN3	15
BP	GO:0014732	skeletal muscle atrophy	2/301	6/18800	0.00367285207892486	0.0697583464081554	0.0618133970989396	ACTN3/TRIM63	2
BP	GO:0043415	positive regulation of skeletal muscle tissue regeneration	2/301	6/18800	0.00367285207892486	0.0697583464081554	0.0618133970989396	CAPN3/MYOD1	2
BP	GO:0019932	second-messenger-mediated signaling	12/301	303/18800	0.00368641668010577	0.0697583464081554	0.0618133970989396	CCR3/NFATC2/CCR9/BHLHA15/CASQ2/CHRM3/MYOZ1/MAFA/ACTN3/CASQ1/ADCY2/MYOZ2	12
BP	GO:1903115	regulation of actin filament-based movement	4/301	40/18800	0.00373991439520025	0.0703199190740836	0.0623110108754449	TNNC1/CAV3/ATP2A1/MYLK2	4
BP	GO:0042693	muscle cell fate commitment	3/301	20/18800	0.00378526492903524	0.0707221650032406	0.0626674440283315	MYF6/MYL2/MYOD1	3
BP	GO:0051282	regulation of sequestering of calcium ion	7/301	124/18800	0.00384746151945798	0.0714321157574839	0.063296536748448	CXCL10/CASQ2/DHRS7C/RYR1/CASQ1/JSRP1/CAPN3	7
BP	GO:0032409	regulation of transporter activity	12/301	305/18800	0.00388467014434466	0.071672164163159	0.0635092454519505	FXYD4/STAC2/KCNRG/CASQ2/CHRM3/SCN4B/CAV3/ATP2A1/CASQ1/SLN/ACTN2/JSRP1	12
BP	GO:0043244	regulation of protein-containing complex disassembly	7/301	125/18800	0.00402128149956428	0.0737318197932531	0.0653343218464677	LMOD3/LMOD2/TRIM54/SLN/ACTN2/TMOD4/SPTB	7
BP	GO:0051693	actin filament capping	4/301	41/18800	0.0040928180651335	0.0742466624377284	0.0657905277983723	LMOD3/LMOD2/TMOD4/SPTB	4
BP	GO:0030837	negative regulation of actin filament polymerization	5/301	66/18800	0.00409966327145994	0.0742466624377284	0.0657905277983723	LMOD3/LMOD2/KANK4/TMOD4/SPTB	5
BP	GO:0003206	cardiac chamber morphogenesis	7/301	126/18800	0.00420099109730169	0.0751595498135429	0.0665994441900778	MYH6/MYL2/TNNC1/MYL3/CAV3/TNNI1/HAND1	7
BP	GO:0003231	cardiac ventricle development	7/301	126/18800	0.00420099109730169	0.0751595498135429	0.0665994441900778	MYH6/MYL2/TNNC1/MYL3/XIRP2/TNNI1/HAND1	7
BP	GO:0015669	gas transport	3/301	21/18800	0.00436432832639031	0.076233711358013	0.0675512668394888	AQP4/MB/HBM	3
BP	GO:0046716	muscle cell cellular homeostasis	3/301	21/18800	0.00436432832639031	0.076233711358013	0.0675512668394888	CAV3/CAPN3/CHRNA1	3
BP	GO:0050849	negative regulation of calcium-mediated signaling	3/301	21/18800	0.00436432832639031	0.076233711358013	0.0675512668394888	MYOZ1/ACTN3/MYOZ2	3
BP	GO:1901739	regulation of myoblast fusion	3/301	21/18800	0.00436432832639031	0.076233711358013	0.0675512668394888	NFATC2/CXCL10/MYOD1	3
BP	GO:0003300	cardiac muscle hypertrophy	6/301	96/18800	0.00445546715052809	0.0773678766374055	0.0685562592511598	MYH6/CSRP3/CAV3/TCAP/TRIM63/MLIP	6
BP	GO:0051208	sequestering of calcium ion	7/301	128/18800	0.00457857999557565	0.079040749397306	0.0700386044260111	CXCL10/CASQ2/DHRS7C/RYR1/CASQ1/JSRP1/CAPN3	7
BP	GO:1990868	response to chemokine	6/301	97/18800	0.00468692016421039	0.079975655056353	0.0708670313846231	CCR3/CXCL10/CCL17/CCR9/MPL/PADI2	6
BP	GO:1990869	cellular response to chemokine	6/301	97/18800	0.00468692016421039	0.079975655056353	0.0708670313846231	CCR3/CXCL10/CCL17/CCR9/MPL/PADI2	6
BP	GO:0014816	skeletal muscle satellite cell differentiation	2/301	7/18800	0.00508775194148355	0.0848533544138952	0.0751891975889779	SIX4/MYLK2	2
BP	GO:0014827	intestine smooth muscle contraction	2/301	7/18800	0.00508775194148355	0.0848533544138952	0.0751891975889779	GHSR/TACR2	2
BP	GO:0016198	axon choice point recognition	2/301	7/18800	0.00508775194148355	0.0848533544138952	0.0751891975889779	ROBO3/EFNB3	2
BP	GO:0045110	intermediate filament bundle assembly	2/301	7/18800	0.00508775194148355	0.0848533544138952	0.0751891975889779	NEFM/NEFH	2
BP	GO:0014897	striated muscle hypertrophy	6/301	99/18800	0.0051762067538127	0.0858436086362645	0.0760666693271707	MYH6/CSRP3/CAV3/TCAP/TRIM63/MLIP	6
BP	GO:0033173	calcineurin-NFAT signaling cascade	4/301	44/18800	0.00528492598186287	0.0871569916115038	0.0772304678913803	NFATC2/MYOZ1/ACTN3/MYOZ2	4
BP	GO:0003205	cardiac chamber development	8/301	167/18800	0.00556514133209603	0.0909205083368711	0.0805653484585383	MYH6/MYL2/TNNC1/MYL3/XIRP2/CAV3/TNNI1/HAND1	8
BP	GO:1904427	positive regulation of calcium ion transmembrane transport	5/301	71/18800	0.00559955960726997	0.0909205083368711	0.0805653484585383	STAC2/CXCL10/ATP2A1/CASQ1/CAPN3	5
BP	GO:0045663	positive regulation of myoblast differentiation	3/301	23/18800	0.00567604148153287	0.0909205083368711	0.0805653484585383	MYF6/SMYD1/MYOD1	3
BP	GO:0014896	muscle hypertrophy	6/301	101/18800	0.00570193993851198	0.0909205083368711	0.0805653484585383	MYH6/CSRP3/CAV3/TCAP/TRIM63/MLIP	6
BP	GO:0007520	myoblast fusion	4/301	45/18800	0.00572873121634757	0.0909205083368711	0.0805653484585383	NFATC2/CXCL10/CAV3/MYOD1	4
BP	GO:0030835	negative regulation of actin filament depolymerization	4/301	45/18800	0.00572873121634757	0.0909205083368711	0.0805653484585383	LMOD3/LMOD2/TMOD4/SPTB	4
BP	GO:1901861	regulation of muscle tissue development	4/301	45/18800	0.00572873121634757	0.0909205083368711	0.0805653484585383	LMOD3/MYF6/ACTN3/MYOD1	4
BP	GO:1901880	negative regulation of protein depolymerization	5/301	72/18800	0.00594040227503394	0.0937757621171133	0.0830954103769172	LMOD3/LMOD2/TRIM54/TMOD4/SPTB	5
BP	GO:0010522	regulation of calcium ion transport into cytosol	6/301	103/18800	0.00626564472424566	0.0978634033120274	0.0867175000821524	CXCL10/CASQ2/DHRS7C/CASQ1/JSRP1/CAPN3	6
BP	GO:0051963	regulation of synapse assembly	6/301	103/18800	0.00626564472424566	0.0978634033120274	0.0867175000821524	SIX4/GPC6/SLITRK3/GHSR/GRID2/LRRN1	6
BP	GO:0007204	positive regulation of cytosolic calcium ion concentration	12/301	325/18800	0.00637829517319531	0.0990848825443779	0.0877998620463483	CCR3/CXCL10/CCR9/SLC8A3/CASQ2/DHRS7C/RYR1/CAV3/CASQ1/CACNA1S/JSRP1/CAPN3	12
BP	GO:0007274	neuromuscular synaptic transmission	3/301	24/18800	0.0064109798665231	0.0990848825443779	0.0877998620463483	RAPSN/MYLK2/CHRNA1	3
BP	GO:0014891	striated muscle atrophy	2/301	8/18800	0.00671220525217657	0.102136236620749	0.0905036899167595	ACTN3/TRIM63	2
BP	GO:0019227	neuronal action potential propagation	2/301	8/18800	0.00671220525217657	0.102136236620749	0.0905036899167595	SCN1A/CLCN1	2
BP	GO:0098870	action potential propagation	2/301	8/18800	0.00671220525217657	0.102136236620749	0.0905036899167595	SCN1A/CLCN1	2
BP	GO:0048638	regulation of developmental growth	12/301	329/18800	0.00700279343148009	0.106011519024252	0.0939376068946182	GPR21/UNC13A/PLXNA4/SIX4/MYH6/MYOZ1/CAV3/ACTN3/GHSR/CAPN3/MYOD1/FSTL4	12
BP	GO:0045662	negative regulation of myoblast differentiation	3/301	25/18800	0.00720000598174852	0.10800061945129	0.0957001637913481	CXCL10/CCL17/NMRK2	3
BP	GO:0097720	calcineurin-mediated signaling	4/301	48/18800	0.00720735841189167	0.10800061945129	0.0957001637913481	NFATC2/MYOZ1/ACTN3/MYOZ2	4
BP	GO:0001508	action potential	7/301	143/18800	0.00827986836739646	0.12344531020482	0.109385820802659	SCN11A/SCN1A/CLCN1/SCN4B/CAV3/SCN4A/CHRNA1	7
BP	GO:0021520	spinal cord motor neuron cell fate specification	2/301	9/18800	0.00853918421432739	0.125411302491017	0.111127901401433	HOXC10/ISL2	2
BP	GO:0048630	skeletal muscle tissue growth	2/301	9/18800	0.00853918421432739	0.125411302491017	0.111127901401433	ACTN3/CHRNA1	2
BP	GO:0098696	regulation of neurotransmitter receptor localization to postsynaptic specialization membrane	2/301	9/18800	0.00853918421432739	0.125411302491017	0.111127901401433	GPC6/GHSR	2
BP	GO:0050982	detection of mechanical stimulus	4/301	51/18800	0.00891791511246832	0.130325175306963	0.115482121180218	SCN1A/CSRP3/CAV3/TCAP	4
BP	GO:0006096	glycolytic process	5/301	81/18800	0.00968953651039465	0.14021329303277	0.124244056905731	ENO3/ACTN3/PGAM2/PFKFB1/PRKAG1	5
BP	GO:0032272	negative regulation of protein polymerization	5/301	81/18800	0.00968953651039465	0.14021329303277	0.124244056905731	LMOD3/LMOD2/KANK4/TMOD4/SPTB	5
BP	GO:0006757	ATP generation from ADP	5/301	82/18800	0.0101871935024516	0.146695586435304	0.129988066000474	ENO3/ACTN3/PGAM2/PFKFB1/PRKAG1	5
BP	GO:0051260	protein homooligomerization	8/301	187/18800	0.010684908009688	0.15262122381618	0.135238817994297	KCTD4/AQP4/KCNRG/TRIM72/RYR1/KCNF1/KCNA7/KCNG2	8
BP	GO:0032413	negative regulation of ion transmembrane transporter activity	5/301	83/18800	0.0107020980115004	0.15262122381618	0.135238817994297	KCNRG/CASQ2/CAV3/SLN/ACTN2	5
BP	GO:0051899	membrane depolarization	5/301	84/18800	0.0112345183758335	0.159443741564714	0.141284302449121	SCN11A/SCN1A/SCN4B/CAV3/SCN4A	5
BP	GO:0016052	carbohydrate catabolic process	7/301	152/18800	0.0113566933161459	0.160406500809869	0.142137410680546	MIOX/ENO3/ACTN3/PYGM/PGAM2/PFKFB1/PRKAG1	7
BP	GO:0032956	regulation of actin cytoskeleton organization	12/301	352/18800	0.0115842557603836	0.162841538117392	0.144295115611795	WASF1/SIGLEC15/LIMCH1/LMOD3/LMOD2/SYNPO2L/CAV3/NEB/ACTN2/KANK4/TMOD4/SPTB	12
BP	GO:0098659	inorganic cation import across plasma membrane	6/301	118/18800	0.0118553562821096	0.164561454501551	0.14581914649706	KCNJ13/CNGA3/SLC8A3/KCNJ11/CACNA1S/ATP1A3	6
BP	GO:0099587	inorganic ion import across plasma membrane	6/301	118/18800	0.0118553562821096	0.164561454501551	0.14581914649706	KCNJ13/CNGA3/SLC8A3/KCNJ11/CACNA1S/ATP1A3	6
BP	GO:0021522	spinal cord motor neuron differentiation	3/301	30/18800	0.011985336286529	0.164561454501551	0.14581914649706	HOXC10/NKX2-2/ISL2	3
BP	GO:0048665	neuron fate specification	3/301	30/18800	0.011985336286529	0.164561454501551	0.14581914649706	HOXC10/NKX2-2/ISL2	3
BP	GO:0060142	regulation of syncytium formation by plasma membrane fusion	3/301	30/18800	0.011985336286529	0.164561454501551	0.14581914649706	NFATC2/CXCL10/MYOD1	3
BP	GO:0048016	inositol phosphate-mediated signaling	4/301	56/18800	0.0123197245116326	0.168045753949658	0.148906610528064	NFATC2/MYOZ1/ACTN3/MYOZ2	4
BP	GO:0006112	energy reserve metabolic process	5/301	86/18800	0.0123529568452154	0.168045753949658	0.148906610528064	KL/PPP1R1A/PPP1R3A/PYGM/GYS2	5
BP	GO:0014831	gastro-intestinal system smooth muscle contraction	2/301	11/18800	0.0127734544265587	0.1721791665169	0.152569258591676	GHSR/TACR2	2
BP	GO:0014889	muscle atrophy	2/301	11/18800	0.0127734544265587	0.1721791665169	0.152569258591676	ACTN3/TRIM63	2
BP	GO:0003299	muscle hypertrophy in response to stress	3/301	31/18800	0.0131150672560232	0.172837850624021	0.153152923548956	MYH6/TCAP/MLIP	3
BP	GO:0010880	regulation of release of sequestered calcium ion into cytosol by sarcoplasmic reticulum	3/301	31/18800	0.0131150672560232	0.172837850624021	0.153152923548956	CASQ2/DHRS7C/CASQ1	3
BP	GO:0014887	cardiac muscle adaptation	3/301	31/18800	0.0131150672560232	0.172837850624021	0.153152923548956	MYH6/TCAP/MLIP	3
BP	GO:0014898	cardiac muscle hypertrophy in response to stress	3/301	31/18800	0.0131150672560232	0.172837850624021	0.153152923548956	MYH6/TCAP/MLIP	3
BP	GO:0045987	positive regulation of smooth muscle contraction	3/301	31/18800	0.0131150672560232	0.172837850624021	0.153152923548956	CHRM3/GHSR/TACR2	3
BP	GO:0030832	regulation of actin filament length	7/301	159/18800	0.014266720673455	0.179708761427064	0.159241289454519	LMOD3/LMOD2/NEB/ACTN2/KANK4/TMOD4/SPTB	7
BP	GO:0000768	syncytium formation by plasma membrane fusion	4/301	59/18800	0.0147101998193268	0.179708761427064	0.159241289454519	NFATC2/CXCL10/CAV3/MYOD1	4
BP	GO:0140253	cell-cell fusion	4/301	59/18800	0.0147101998193268	0.179708761427064	0.159241289454519	NFATC2/CXCL10/CAV3/MYOD1	4
BP	GO:0046031	ADP metabolic process	5/301	90/18800	0.0148113028135116	0.179708761427064	0.159241289454519	ENO3/ACTN3/PGAM2/PFKFB1/PRKAG1	5
BP	GO:0008154	actin polymerization or depolymerization	8/301	199/18800	0.0150840407375256	0.179708761427064	0.159241289454519	WASF1/LMOD3/LMOD2/ACTN2/GHSR/KANK4/TMOD4/SPTB	8
BP	GO:0045815	epigenetic maintenance of chromatin in transcription-competent conformation	2/301	12/18800	0.0151675258350152	0.179708761427064	0.159241289454519	PADI2/SMARCD1	2
BP	GO:2000009	negative regulation of protein localization to cell surface	2/301	12/18800	0.0151675258350152	0.179708761427064	0.159241289454519	CAV3/ACTN2	2
BP	GO:0070509	calcium ion import	5/301	91/18800	0.0154734437542332	0.179708761427064	0.159241289454519	SLC8A3/CAV3/ATP2A1/SLN/CACNA1S	5
BP	GO:0003144	embryonic heart tube formation	1/301	1/18800	0.0160106382978719	0.179708761427064	0.159241289454519	HAND1	1
BP	GO:0003327	type B pancreatic cell fate commitment	1/301	1/18800	0.0160106382978719	0.179708761427064	0.159241289454519	NKX2-2	1
BP	GO:0007522	visceral muscle development	1/301	1/18800	0.0160106382978719	0.179708761427064	0.159241289454519	MYH6	1
BP	GO:0007525	somatic muscle development	1/301	1/18800	0.0160106382978719	0.179708761427064	0.159241289454519	NEB	1
BP	GO:0010189	vitamin E biosynthetic process	1/301	1/18800	0.0160106382978719	0.179708761427064	0.159241289454519	PLTP	1
BP	GO:0019310	inositol catabolic process	1/301	1/18800	0.0160106382978719	0.179708761427064	0.159241289454519	MIOX	1
BP	GO:0021793	chemorepulsion of branchiomotor axon	1/301	1/18800	0.0160106382978719	0.179708761427064	0.159241289454519	PLXNA4	1
BP	GO:0031549	negative regulation of brain-derived neurotrophic factor receptor signaling pathway	1/301	1/18800	0.0160106382978719	0.179708761427064	0.159241289454519	FSTL4	1
BP	GO:0038009	regulation of signal transduction by receptor internalization	1/301	1/18800	0.0160106382978719	0.179708761427064	0.159241289454519	CAV3	1
BP	GO:0042694	muscle cell fate specification	1/301	1/18800	0.0160106382978719	0.179708761427064	0.159241289454519	MYL2	1
BP	GO:0043012	regulation of fusion of sperm to egg plasma membrane	1/301	1/18800	0.0160106382978719	0.179708761427064	0.159241289454519	NOX5	1
BP	GO:0043417	negative regulation of skeletal muscle tissue regeneration	1/301	1/18800	0.0160106382978719	0.179708761427064	0.159241289454519	MYOZ1	1
BP	GO:0050828	regulation of liquid surface tension	1/301	1/18800	0.0160106382978719	0.179708761427064	0.159241289454519	BPIFA1	1
BP	GO:0051308	male meiosis chromosome separation	1/301	1/18800	0.0160106382978719	0.179708761427064	0.159241289454519	M1AP	1
BP	GO:0051394	regulation of nerve growth factor receptor activity	1/301	1/18800	0.0160106382978719	0.179708761427064	0.159241289454519	CAV3	1
BP	GO:0060299	negative regulation of sarcomere organization	1/301	1/18800	0.0160106382978719	0.179708761427064	0.159241289454519	CAV3	1
BP	GO:0060580	ventral spinal cord interneuron fate determination	1/301	1/18800	0.0160106382978719	0.179708761427064	0.159241289454519	NKX2-2	1
BP	GO:0060582	cell fate determination involved in pattern specification	1/301	1/18800	0.0160106382978719	0.179708761427064	0.159241289454519	NKX2-2	1
BP	GO:0071412	cellular response to genistein	1/301	1/18800	0.0160106382978719	0.179708761427064	0.159241289454519	UGT3A2	1
BP	GO:0071413	cellular response to hydroxyisoflavone	1/301	1/18800	0.0160106382978719	0.179708761427064	0.159241289454519	UGT3A2	1
BP	GO:0090282	positive regulation of transcription involved in G2/M transition of mitotic cell cycle	1/301	1/18800	0.0160106382978719	0.179708761427064	0.159241289454519	ESRRB	1
BP	GO:0106134	positive regulation of cardiac muscle cell contraction	1/301	1/18800	0.0160106382978719	0.179708761427064	0.159241289454519	ATP2A1	1
BP	GO:1900073	regulation of neuromuscular synaptic transmission	1/301	1/18800	0.0160106382978719	0.179708761427064	0.159241289454519	RAPSN	1
BP	GO:1900075	positive regulation of neuromuscular synaptic transmission	1/301	1/18800	0.0160106382978719	0.179708761427064	0.159241289454519	RAPSN	1
BP	GO:1900826	negative regulation of membrane depolarization during cardiac muscle cell action potential	1/301	1/18800	0.0160106382978719	0.179708761427064	0.159241289454519	CAV3	1
BP	GO:1901787	benzoyl-CoA metabolic process	1/301	1/18800	0.0160106382978719	0.179708761427064	0.159241289454519	GLYAT	1
BP	GO:1903496	response to 11-deoxycorticosterone	1/301	1/18800	0.0160106382978719	0.179708761427064	0.159241289454519	CSN1S1	1
BP	GO:1903612	positive regulation of calcium-dependent ATPase activity	1/301	1/18800	0.0160106382978719	0.179708761427064	0.159241289454519	TNNT3	1
BP	GO:1905546	cellular response to phenylpropanoid	1/301	1/18800	0.0160106382978719	0.179708761427064	0.159241289454519	UGT3A2	1
BP	GO:1990092	calcium-dependent self proteolysis	1/301	1/18800	0.0160106382978719	0.179708761427064	0.159241289454519	CAPN3	1
BP	GO:1990960	basophil homeostasis	1/301	1/18800	0.0160106382978719	0.179708761427064	0.159241289454519	MPL	1
BP	GO:0051494	negative regulation of cytoskeleton organization	7/301	165/18800	0.0171557308579161	0.191832263229426	0.16998401587688	LMOD3/LMOD2/TRIM54/CAV3/KANK4/TMOD4/SPTB	7
BP	GO:0034144	negative regulation of toll-like receptor 4 signaling pathway	2/301	13/18800	0.0177376761981651	0.195379179615609	0.173126965249176	ACOD1/BPIFB1	2
BP	GO:0048934	peripheral nervous system neuron differentiation	2/301	13/18800	0.0177376761981651	0.195379179615609	0.173126965249176	NEFH/ISL2	2
BP	GO:0048935	peripheral nervous system neuron development	2/301	13/18800	0.0177376761981651	0.195379179615609	0.173126965249176	NEFH/ISL2	2
BP	GO:1901894	regulation of ATPase-coupled calcium transmembrane transporter activity	2/301	13/18800	0.0177376761981651	0.195379179615609	0.173126965249176	ATP2A1/SLN	2
BP	GO:0010614	negative regulation of cardiac muscle hypertrophy	3/301	35/18800	0.0182246875782303	0.197566332605294	0.175065018016031	CAV3/TRIM63/MLIP	3
BP	GO:0070884	regulation of calcineurin-NFAT signaling cascade	3/301	35/18800	0.0182246875782303	0.197566332605294	0.175065018016031	MYOZ1/ACTN3/MYOZ2	3
BP	GO:0090075	relaxation of muscle	3/301	35/18800	0.0182246875782303	0.197566332605294	0.175065018016031	ATP2A1/ACTN3/SLN	3
BP	GO:1903539	protein localization to postsynaptic membrane	3/301	35/18800	0.0182246875782303	0.197566332605294	0.175065018016031	GPC6/RAPSN/GHSR	3
BP	GO:0006949	syncytium formation	4/301	63/18800	0.0183257075745851	0.197566332605294	0.175065018016031	NFATC2/CXCL10/CAV3/MYOD1	4
BP	GO:0009132	nucleoside diphosphate metabolic process	6/301	130/18800	0.0183377964545564	0.197566332605294	0.175065018016031	ENTPD8/ENO3/ACTN3/PGAM2/PFKFB1/PRKAG1	6
BP	GO:1902904	negative regulation of supramolecular fiber organization	7/301	169/18800	0.0192972421443878	0.20651318628164	0.18299289256521	LMOD3/LMOD2/TRIM54/CAV3/KANK4/TMOD4/SPTB	7
BP	GO:0048247	lymphocyte chemotaxis	4/301	64/18800	0.0193081434328363	0.20651318628164	0.18299289256521	CXCL10/CCL17/PADI2/CKLF	4
BP	GO:0062237	protein localization to postsynapse	3/301	36/18800	0.0196511008775276	0.207921325413841	0.184240655275066	GPC6/RAPSN/GHSR	3
BP	GO:0071312	cellular response to alkaloid	3/301	36/18800	0.0196511008775276	0.207921325413841	0.184240655275066	CASQ2/RYR1/CACNA1S	3
BP	GO:0106056	regulation of calcineurin-mediated signaling	3/301	36/18800	0.0196511008775276	0.207921325413841	0.184240655275066	MYOZ1/ACTN3/MYOZ2	3
BP	GO:0014823	response to activity	4/301	65/18800	0.0203225564910488	0.213604763416813	0.189276792572664	KL/UCP3/SMTNL1/CAPN3	4
BP	GO:0007512	adult heart development	2/301	14/18800	0.0204776924278313	0.213604763416813	0.189276792572664	MYH6/TCAP	2
BP	GO:0045989	positive regulation of striated muscle contraction	2/301	14/18800	0.0204776924278313	0.213604763416813	0.189276792572664	ATP2A1/ACTN3	2
BP	GO:1901077	regulation of relaxation of muscle	2/301	14/18800	0.0204776924278313	0.213604763416813	0.189276792572664	ACTN3/SLN	2
BP	GO:0061337	cardiac conduction	5/301	98/18800	0.0206660802920465	0.214057084288145	0.189677597509642	SLC8A3/CASQ2/SCN4B/ATP2A1/ATP1A3	5
BP	GO:1904063	negative regulation of cation transmembrane transport	5/301	98/18800	0.0206660802920465	0.214057084288145	0.189677597509642	KCNRG/CASQ2/CAV3/SLN/ACTN2	5
BP	GO:0014074	response to purine-containing compound	6/301	134/18800	0.0209503386805315	0.216242656590661	0.191614249617669	CNGA3/CASQ2/KCNJ11/RYR1/CACNA1S/PFKFB1	6
BP	GO:0014741	negative regulation of muscle hypertrophy	3/301	37/18800	0.0211374347324903	0.216658706008026	0.191982914145608	CAV3/TRIM63/MLIP	3
BP	GO:1901021	positive regulation of calcium ion transmembrane transporter activity	3/301	37/18800	0.0211374347324903	0.216658706008026	0.191982914145608	STAC2/ATP2A1/CASQ1	3
BP	GO:0006165	nucleoside diphosphate phosphorylation	5/301	99/18800	0.0214900097355695	0.21951041086298	0.194509831334512	ENO3/ACTN3/PGAM2/PFKFB1/PRKAG1	5
BP	GO:0046939	nucleotide phosphorylation	5/301	100/18800	0.0223350406623684	0.226168436177726	0.200409557802613	ENO3/ACTN3/PGAM2/PFKFB1/PRKAG1	5
BP	GO:0035418	protein localization to synapse	4/301	67/18800	0.022448289905174	0.226168436177726	0.200409557802613	GPC6/RAPSN/SLITRK3/GHSR	4
BP	GO:1901016	regulation of potassium ion transmembrane transporter activity	4/301	67/18800	0.022448289905174	0.226168436177726	0.200409557802613	KCNRG/CASQ2/CAV3/ACTN2	4
BP	GO:1902305	regulation of sodium ion transmembrane transport	4/301	67/18800	0.022448289905174	0.226168436177726	0.200409557802613	FXYD4/BPIFA1/SCN4B/CAV3	4
BP	GO:0010832	negative regulation of myotube differentiation	2/301	15/18800	0.0233815140975271	0.233183208161824	0.206625400186184	BHLHA15/TRIM72	2
BP	GO:0015671	oxygen transport	2/301	15/18800	0.0233815140975271	0.233183208161824	0.206625400186184	MB/HBM	2
BP	GO:0044406	adhesion of symbiont to host	2/301	15/18800	0.0233815140975271	0.233183208161824	0.206625400186184	BPIFA1/LRRC15	2
BP	GO:0051148	negative regulation of muscle cell differentiation	4/301	68/18800	0.0235600572979507	0.234172690719025	0.207502188146048	NFATC2/BHLHA15/TRIM72/CAV3	4
BP	GO:0032570	response to progesterone	3/301	39/18800	0.0242900398460448	0.239013992085081	0.211792101815514	ACOD1/CSN1S1/NKX2-2	3
BP	GO:0051154	negative regulation of striated muscle cell differentiation	3/301	39/18800	0.0242900398460448	0.239013992085081	0.211792101815514	BHLHA15/TRIM72/CAV3	3
BP	GO:0060306	regulation of membrane repolarization	3/301	39/18800	0.0242900398460448	0.239013992085081	0.211792101815514	CASQ2/SCN4B/CAV3	3
BP	GO:0009135	purine nucleoside diphosphate metabolic process	5/301	103/18800	0.0249984604128068	0.242934106559366	0.215265744829563	ENO3/ACTN3/PGAM2/PFKFB1/PRKAG1	5
BP	GO:0009179	purine ribonucleoside diphosphate metabolic process	5/301	103/18800	0.0249984604128068	0.242934106559366	0.215265744829563	ENO3/ACTN3/PGAM2/PFKFB1/PRKAG1	5
BP	GO:0051651	maintenance of location in cell	8/301	219/18800	0.0251269582312029	0.242934106559366	0.215265744829563	CXCL10/CASQ2/DHRS7C/RYR1/ATP2A1/CASQ1/JSRP1/CAPN3	8
BP	GO:0034766	negative regulation of ion transmembrane transport	5/301	104/18800	0.0259295840832849	0.242934106559366	0.215265744829563	KCNRG/CASQ2/CAV3/SLN/ACTN2	5
BP	GO:0051281	positive regulation of release of sequestered calcium ion into cytosol	3/301	40/18800	0.0259562662339511	0.242934106559366	0.215265744829563	CXCL10/CASQ1/CAPN3	3
BP	GO:0007416	synapse assembly	7/301	180/18800	0.0261373439295681	0.242934106559366	0.215265744829563	SIX4/GPC6/SLITRK3/IGFN1/GHSR/GRID2/LRRN1	7
BP	GO:0099633	protein localization to postsynaptic specialization membrane	2/301	16/18800	0.0264432301733852	0.242934106559366	0.215265744829563	GPC6/GHSR	2
BP	GO:0099645	neurotransmitter receptor localization to postsynaptic specialization membrane	2/301	16/18800	0.0264432301733852	0.242934106559366	0.215265744829563	GPC6/GHSR	2
BP	GO:1901741	positive regulation of myoblast fusion	2/301	16/18800	0.0264432301733852	0.242934106559366	0.215265744829563	NFATC2/MYOD1	2
BP	GO:0010038	response to metal ion	11/301	351/18800	0.0264810012171093	0.242934106559366	0.215265744829563	TNFRSF11B/CNGA3/TF/CASQ2/RYR1/TNNC1/ACTA1/PGAM2/CAPN3/KCNK3/NUDT1	11
BP	GO:0032535	regulation of cellular component size	11/301	351/18800	0.0264810012171093	0.242934106559366	0.215265744829563	PLXNA4/AQP4/LMOD3/LMOD2/CAV3/NEB/ACTN2/KANK4/TMOD4/FSTL4/SPTB	11
BP	GO:0045124	regulation of bone resorption	3/301	41/18800	0.0276823279314894	0.242934106559366	0.215265744829563	TNFRSF11B/TF/SIGLEC15	3
BP	GO:0006090	pyruvate metabolic process	5/301	106/18800	0.0278577152809237	0.242934106559366	0.215265744829563	ENO3/ACTN3/PGAM2/PFKFB1/PRKAG1	5
BP	GO:0032410	negative regulation of transporter activity	5/301	106/18800	0.0278577152809237	0.242934106559366	0.215265744829563	KCNRG/CASQ2/CAV3/SLN/ACTN2	5
BP	GO:0042246	tissue regeneration	4/301	72/18800	0.028337593192059	0.242934106559366	0.215265744829563	SGCA/MYOZ1/CAPN3/MYOD1	4
BP	GO:0005977	glycogen metabolic process	4/301	73/18800	0.0296153904476344	0.242934106559366	0.215265744829563	PPP1R1A/PPP1R3A/PYGM/GYS2	4
BP	GO:0010831	positive regulation of myotube differentiation	2/301	17/18800	0.0296570758100825	0.242934106559366	0.215265744829563	CAV3/SMYD1	2
BP	GO:0070593	dendrite self-avoidance	2/301	17/18800	0.0296570758100825	0.242934106559366	0.215265744829563	ROBO3/MYPN	2
BP	GO:0097107	postsynaptic density assembly	2/301	17/18800	0.0296570758100825	0.242934106559366	0.215265744829563	SLITRK3/GRID2	2
BP	GO:0110053	regulation of actin filament organization	9/301	270/18800	0.0303845559375238	0.242934106559366	0.215265744829563	WASF1/LIMCH1/LMOD3/LMOD2/SYNPO2L/ACTN2/KANK4/TMOD4/SPTB	9
BP	GO:0006073	cellular glucan metabolic process	4/301	74/18800	0.0309268167684383	0.242934106559366	0.215265744829563	PPP1R1A/PPP1R3A/PYGM/GYS2	4
BP	GO:0044042	glucan metabolic process	4/301	74/18800	0.0309268167684383	0.242934106559366	0.215265744829563	PPP1R1A/PPP1R3A/PYGM/GYS2	4
BP	GO:0007528	neuromuscular junction development	3/301	43/18800	0.0313133312669303	0.242934106559366	0.215265744829563	UNC13A/SIX4/CHRNA1	3
BP	GO:0000080	mitotic G1 phase	1/301	2/18800	0.0317657740961773	0.242934106559366	0.215265744829563	SYCP2L	1
BP	GO:0000117	regulation of transcription involved in G2/M transition of mitotic cell cycle	1/301	2/18800	0.0317657740961773	0.242934106559366	0.215265744829563	ESRRB	1
BP	GO:0002086	diaphragm contraction	1/301	2/18800	0.0317657740961773	0.242934106559366	0.215265744829563	TNNC1	1
BP	GO:0002387	immune response in gut-associated lymphoid tissue	1/301	2/18800	0.0317657740961773	0.242934106559366	0.215265744829563	BPIFA1	1
BP	GO:0002395	immune response in nasopharyngeal-associated lymphoid tissue	1/301	2/18800	0.0317657740961773	0.242934106559366	0.215265744829563	BPIFA1	1
BP	GO:0003218	cardiac left ventricle formation	1/301	2/18800	0.0317657740961773	0.242934106559366	0.215265744829563	HAND1	1
BP	GO:0003312	pancreatic PP cell differentiation	1/301	2/18800	0.0317657740961773	0.242934106559366	0.215265744829563	NKX2-2	1
BP	GO:0003326	pancreatic A cell fate commitment	1/301	2/18800	0.0317657740961773	0.242934106559366	0.215265744829563	NKX2-2	1
BP	GO:0003329	pancreatic PP cell fate commitment	1/301	2/18800	0.0317657740961773	0.242934106559366	0.215265744829563	NKX2-2	1
BP	GO:0007518	myoblast fate determination	1/301	2/18800	0.0317657740961773	0.242934106559366	0.215265744829563	MYOD1	1
BP	GO:0010265	SCF complex assembly	1/301	2/18800	0.0317657740961773	0.242934106559366	0.215265744829563	CAND2	1
BP	GO:0014057	positive regulation of acetylcholine secretion, neurotransmission	1/301	2/18800	0.0317657740961773	0.242934106559366	0.215265744829563	TACR2	1
BP	GO:0014718	positive regulation of satellite cell activation involved in skeletal muscle regeneration	1/301	2/18800	0.0317657740961773	0.242934106559366	0.215265744829563	CAPN3	1
BP	GO:0021644	vagus nerve morphogenesis	1/301	2/18800	0.0317657740961773	0.242934106559366	0.215265744829563	PLXNA4	1
BP	GO:0021784	postganglionic parasympathetic fiber development	1/301	2/18800	0.0317657740961773	0.242934106559366	0.215265744829563	PLXNA4	1
BP	GO:0022403	cell cycle phase	1/301	2/18800	0.0317657740961773	0.242934106559366	0.215265744829563	SYCP2L	1
BP	GO:0032972	regulation of muscle filament sliding speed	1/301	2/18800	0.0317657740961773	0.242934106559366	0.215265744829563	TNNC1	1
BP	GO:0033595	response to genistein	1/301	2/18800	0.0317657740961773	0.242934106559366	0.215265744829563	UGT3A2	1
BP	GO:0033685	negative regulation of luteinizing hormone secretion	1/301	2/18800	0.0317657740961773	0.242934106559366	0.215265744829563	TACR2	1
BP	GO:0035702	monocyte homeostasis	1/301	2/18800	0.0317657740961773	0.242934106559366	0.215265744829563	MPL	1
BP	GO:0036321	ghrelin secretion	1/301	2/18800	0.0317657740961773	0.242934106559366	0.215265744829563	GHSR	1
BP	GO:0036413	histone H3-R26 citrullination	1/301	2/18800	0.0317657740961773	0.242934106559366	0.215265744829563	PADI2	1
BP	GO:0042483	negative regulation of odontogenesis	1/301	2/18800	0.0317657740961773	0.242934106559366	0.215265744829563	TNFRSF11B	1
BP	GO:0042489	negative regulation of odontogenesis of dentin-containing tooth	1/301	2/18800	0.0317657740961773	0.242934106559366	0.215265744829563	TNFRSF11B	1
BP	GO:0042710	biofilm formation	1/301	2/18800	0.0317657740961773	0.242934106559366	0.215265744829563	BPIFA1	1
BP	GO:0043133	hindgut contraction	1/301	2/18800	0.0317657740961773	0.242934106559366	0.215265744829563	GHSR	1
BP	GO:0043134	regulation of hindgut contraction	1/301	2/18800	0.0317657740961773	0.242934106559366	0.215265744829563	GHSR	1
BP	GO:0044010	single-species biofilm formation	1/301	2/18800	0.0317657740961773	0.242934106559366	0.215265744829563	BPIFA1	1
BP	GO:0044407	single-species biofilm formation in or on host organism	1/301	2/18800	0.0317657740961773	0.242934106559366	0.215265744829563	BPIFA1	1
BP	GO:0051318	G1 phase	1/301	2/18800	0.0317657740961773	0.242934106559366	0.215265744829563	SYCP2L	1
BP	GO:0051325	interphase	1/301	2/18800	0.0317657740961773	0.242934106559366	0.215265744829563	SYCP2L	1
BP	GO:0051329	mitotic interphase	1/301	2/18800	0.0317657740961773	0.242934106559366	0.215265744829563	SYCP2L	1
BP	GO:0051659	maintenance of mitochondrion location	1/301	2/18800	0.0317657740961773	0.242934106559366	0.215265744829563	ATP2A1	1
BP	GO:0051695	actin filament uncapping	1/301	2/18800	0.0317657740961773	0.242934106559366	0.215265744829563	ACTN2	1
BP	GO:0060471	cortical granule exocytosis	1/301	2/18800	0.0317657740961773	0.242934106559366	0.215265744829563	NLRP5	1
BP	GO:0072573	tolerance induction to lipopolysaccharide	1/301	2/18800	0.0317657740961773	0.242934106559366	0.215265744829563	ACOD1	1
BP	GO:0086097	phospholipase C-activating angiotensin-activated signaling pathway	1/301	2/18800	0.0317657740961773	0.242934106559366	0.215265744829563	ACTN2	1
BP	GO:0090327	negative regulation of locomotion involved in locomotory behavior	1/301	2/18800	0.0317657740961773	0.242934106559366	0.215265744829563	GHSR	1
BP	GO:0098630	aggregation of unicellular organisms	1/301	2/18800	0.0317657740961773	0.242934106559366	0.215265744829563	BPIFA1	1
BP	GO:0098763	mitotic cell cycle phase	1/301	2/18800	0.0317657740961773	0.242934106559366	0.215265744829563	SYCP2L	1
BP	GO:0098939	dendritic transport of mitochondrion	1/301	2/18800	0.0317657740961773	0.242934106559366	0.215265744829563	WASF1	1
BP	GO:0100001	regulation of skeletal muscle contraction by action potential	1/301	2/18800	0.0317657740961773	0.242934106559366	0.215265744829563	SCN4A	1
BP	GO:0110111	negative regulation of animal organ morphogenesis	1/301	2/18800	0.0317657740961773	0.242934106559366	0.215265744829563	TNFRSF11B	1
BP	GO:0120054	intestinal motility	1/301	2/18800	0.0317657740961773	0.242934106559366	0.215265744829563	GHSR	1
BP	GO:0120055	small intestinal transit	1/301	2/18800	0.0317657740961773	0.242934106559366	0.215265744829563	GHSR	1
BP	GO:0120057	regulation of small intestinal transit	1/301	2/18800	0.0317657740961773	0.242934106559366	0.215265744829563	GHSR	1
BP	GO:0120058	positive regulation of small intestinal transit	1/301	2/18800	0.0317657740961773	0.242934106559366	0.215265744829563	GHSR	1
BP	GO:1900159	positive regulation of bone mineralization involved in bone maturation	1/301	2/18800	0.0317657740961773	0.242934106559366	0.215265744829563	ACTN3	1
BP	GO:1900190	regulation of single-species biofilm formation	1/301	2/18800	0.0317657740961773	0.242934106559366	0.215265744829563	BPIFA1	1
BP	GO:1900191	negative regulation of single-species biofilm formation	1/301	2/18800	0.0317657740961773	0.242934106559366	0.215265744829563	BPIFA1	1
BP	GO:1900228	regulation of single-species biofilm formation in or on host organism	1/301	2/18800	0.0317657740961773	0.242934106559366	0.215265744829563	BPIFA1	1
BP	GO:1900229	negative regulation of single-species biofilm formation in or on host organism	1/301	2/18800	0.0317657740961773	0.242934106559366	0.215265744829563	BPIFA1	1
BP	GO:1902082	positive regulation of calcium ion import into sarcoplasmic reticulum	1/301	2/18800	0.0317657740961773	0.242934106559366	0.215265744829563	ATP2A1	1
BP	GO:1902690	positive regulation of NAD metabolic process	1/301	2/18800	0.0317657740961773	0.242934106559366	0.215265744829563	ACTN3	1
BP	GO:1903116	positive regulation of actin filament-based movement	1/301	2/18800	0.0317657740961773	0.242934106559366	0.215265744829563	ATP2A1	1
BP	GO:1903494	response to dehydroepiandrosterone	1/301	2/18800	0.0317657740961773	0.242934106559366	0.215265744829563	CSN1S1	1
BP	GO:1903610	regulation of calcium-dependent ATPase activity	1/301	2/18800	0.0317657740961773	0.242934106559366	0.215265744829563	TNNT3	1
BP	GO:1904008	response to monosodium glutamate	1/301	2/18800	0.0317657740961773	0.242934106559366	0.215265744829563	GHSR	1
BP	GO:1904025	positive regulation of glucose catabolic process to lactate via pyruvate	1/301	2/18800	0.0317657740961773	0.242934106559366	0.215265744829563	ACTN3	1
BP	GO:1905219	regulation of platelet formation	1/301	2/18800	0.0317657740961773	0.242934106559366	0.215265744829563	MPL	1
BP	GO:1905221	positive regulation of platelet formation	1/301	2/18800	0.0317657740961773	0.242934106559366	0.215265744829563	MPL	1
BP	GO:1905223	epicardium morphogenesis	1/301	2/18800	0.0317657740961773	0.242934106559366	0.215265744829563	ALPK2	1
BP	GO:1990959	eosinophil homeostasis	1/301	2/18800	0.0317657740961773	0.242934106559366	0.215265744829563	MPL	1
BP	GO:1904064	positive regulation of cation transmembrane transport	6/301	148/18800	0.0320478638842491	0.244458124512412	0.216616188636908	STAC2/CXCL10/ATP2A1/CASQ1/ACTN2/CAPN3	6
BP	GO:0086003	cardiac muscle cell contraction	4/301	75/18800	0.0322719769955316	0.244927045356784	0.217031702935247	SCN1A/SCN4B/CAV3/ATP2A1	4
BP	GO:0046034	ATP metabolic process	9/301	273/18800	0.0322752779958634	0.244927045356784	0.217031702935247	COX7B2/MYH6/ENO3/ACTN3/PGAM2/MYH8/COX6A2/PFKFB1/PRKAG1	9
BP	GO:0006851	mitochondrial calcium ion transmembrane transport	2/301	18/18800	0.0330174292105247	0.248008781245468	0.219762452358789	BHLHA15/SLC8A3	2
BP	GO:0032026	response to magnesium ion	2/301	18/18800	0.0330174292105247	0.248008781245468	0.219762452358789	TNFRSF11B/CNGA3	2
BP	GO:0032354	response to follicle-stimulating hormone	2/301	18/18800	0.0330174292105247	0.248008781245468	0.219762452358789	GHSR/PAPPA	2
BP	GO:1902683	regulation of receptor localization to synapse	2/301	18/18800	0.0330174292105247	0.248008781245468	0.219762452358789	GPC6/GHSR	2
BP	GO:1901654	response to ketone	7/301	190/18800	0.0336501544520126	0.252119938939952	0.223405380211732	ACOD1/FBXO32/CSN1S1/GHSR/ADCY2/UGT3A2/NKX2-2	7
BP	GO:0009185	ribonucleoside diphosphate metabolic process	5/301	112/18800	0.0341786960545963	0.255431672792831	0.226339932566747	ENO3/ACTN3/PGAM2/PFKFB1/PRKAG1	5
BP	GO:0051258	protein polymerization	9/301	277/18800	0.0349213047457109	0.260322453558936	0.230673690305932	WASF1/CASQ2/LMOD3/LMOD2/CAV3/CASQ1/KANK4/TMOD4/SPTB	9
BP	GO:0032781	positive regulation of ATP-dependent activity	3/301	45/18800	0.035181357120418	0.261600418688851	0.231806104850162	TNNT3/MYL3/ATP2A1	3
BP	GO:0097485	neuron projection guidance	8/301	235/18800	0.0359725468265231	0.26681145284396	0.236423641533747	DPYSL5/DPYSL4/PLXNA4/ROBO3/MYPN/MYOT/EFNB3/ISL2	8
BP	GO:0098742	cell-cell adhesion via plasma-membrane adhesion molecules	9/301	279/18800	0.0362988259882357	0.26855672761221	0.237970142674491	CD177/CLDN9/ROBO3/GPC6/MYPN/SLITRK3/MYOT/IGFN1/GRID2	9
BP	GO:1901881	positive regulation of protein depolymerization	2/301	19/18800	0.0365188085480842	0.269508807084861	0.238813787478919	SLN/ACTN2	2
BP	GO:0021517	ventral spinal cord development	3/301	46/18800	0.0372035420248271	0.273877446526907	0.242684871851149	HOXC10/NKX2-2/ISL2	3
BP	GO:0032984	protein-containing complex disassembly	8/301	239/18800	0.0391113499890881	0.287205734248229	0.254495168166755	LMOD3/LMOD2/TRIM54/SLN/ACTN2/TMOD4/SPTB/SMARCD1	8
BP	GO:0090279	regulation of calcium ion import	3/301	47/18800	0.0392840514572459	0.287758113900223	0.25498463594425	CAV3/ATP2A1/SLN	3
BP	GO:0098698	postsynaptic specialization assembly	2/301	20/18800	0.0401558689502007	0.291970751578799	0.258717485976792	SLITRK3/GRID2	2
BP	GO:1902473	regulation of protein localization to synapse	2/301	20/18800	0.0401558689502007	0.291970751578799	0.258717485976792	GPC6/GHSR	2
BP	GO:2001014	regulation of skeletal muscle cell differentiation	2/301	20/18800	0.0401558689502007	0.291970751578799	0.258717485976792	SIX4/KLHL41	2
BP	GO:1902903	regulation of supramolecular fiber organization	11/301	376/18800	0.0404667442910485	0.293508179722789	0.260079812655517	WASF1/LIMCH1/LMOD3/LMOD2/SYNPO2L/TRIM54/CAV3/ACTN2/KANK4/TMOD4/SPTB	11
BP	GO:0008064	regulation of actin polymerization or depolymerization	6/301	158/18800	0.0419583579558716	0.303346694750719	0.268797795056174	LMOD3/LMOD2/ACTN2/KANK4/TMOD4/SPTB	6
BP	GO:0051928	positive regulation of calcium ion transport	5/301	119/18800	0.0425946402224502	0.303346694750719	0.268797795056174	STAC2/CXCL10/ATP2A1/CASQ1/CAPN3	5
BP	GO:0051259	protein complex oligomerization	8/301	244/18800	0.0432859814578084	0.303346694750719	0.268797795056174	KCTD4/AQP4/KCNRG/TRIM72/RYR1/KCNF1/KCNA7/KCNG2	8
BP	GO:0009612	response to mechanical stimulus	7/301	201/18800	0.0434383683795733	0.303346694750719	0.268797795056174	CXCL10/SCN1A/ANKRD1/CSRP3/ACTA1/CAV3/TCAP	7
BP	GO:1901888	regulation of cell junction assembly	7/301	201/18800	0.0434383683795733	0.303346694750719	0.268797795056174	LIMCH1/SIX4/GPC6/SLITRK3/GHSR/GRID2/LRRN1	7
BP	GO:0008038	neuron recognition	3/301	49/18800	0.0436184588320271	0.303346694750719	0.268797795056174	ROBO3/MYPN/EFNB3	3
BP	GO:0046850	regulation of bone remodeling	3/301	49/18800	0.0436184588320271	0.303346694750719	0.268797795056174	TNFRSF11B/TF/SIGLEC15	3
BP	GO:2000291	regulation of myoblast proliferation	2/301	21/18800	0.0439233995421807	0.303346694750719	0.268797795056174	KLHL41/MYOD1	2
BP	GO:0051646	mitochondrion localization	3/301	50/18800	0.0458714808026223	0.303346694750719	0.268797795056174	WASF1/BHLHA15/ATP2A1	3
BP	GO:1990573	potassium ion import across plasma membrane	3/301	50/18800	0.0458714808026223	0.303346694750719	0.268797795056174	KCNJ13/KCNJ11/ATP1A3	3
BP	GO:0002304	gamma-delta intraepithelial T cell differentiation	1/301	3/18800	0.0472694714042448	0.303346694750719	0.268797795056174	CCR9	1
BP	GO:0002305	CD8-positive, gamma-delta intraepithelial T cell differentiation	1/301	3/18800	0.0472694714042448	0.303346694750719	0.268797795056174	CCR9	1
BP	GO:0003011	involuntary skeletal muscle contraction	1/301	3/18800	0.0472694714042448	0.303346694750719	0.268797795056174	TNNC1	1
BP	GO:0014055	acetylcholine secretion, neurotransmission	1/301	3/18800	0.0472694714042448	0.303346694750719	0.268797795056174	TACR2	1
BP	GO:0014056	regulation of acetylcholine secretion, neurotransmission	1/301	3/18800	0.0472694714042448	0.303346694750719	0.268797795056174	TACR2	1
BP	GO:0014717	regulation of satellite cell activation involved in skeletal muscle regeneration	1/301	3/18800	0.0472694714042448	0.303346694750719	0.268797795056174	CAPN3	1
BP	GO:0014728	regulation of the force of skeletal muscle contraction	1/301	3/18800	0.0472694714042448	0.303346694750719	0.268797795056174	ACTN3	1
BP	GO:0014862	regulation of skeletal muscle contraction by chemo-mechanical energy conversion	1/301	3/18800	0.0472694714042448	0.303346694750719	0.268797795056174	ACTN3	1
BP	GO:0014878	response to electrical stimulus involved in regulation of muscle adaptation	1/301	3/18800	0.0472694714042448	0.303346694750719	0.268797795056174	TRIM63	1
BP	GO:0018094	protein polyglycylation	1/301	3/18800	0.0472694714042448	0.303346694750719	0.268797795056174	TTLL8	1
BP	GO:0019276	UDP-N-acetylgalactosamine metabolic process	1/301	3/18800	0.0472694714042448	0.303346694750719	0.268797795056174	B4GALNT2	1
BP	GO:0021524	visceral motor neuron differentiation	1/301	3/18800	0.0472694714042448	0.303346694750719	0.268797795056174	ISL2	1
BP	GO:0021530	spinal cord oligodendrocyte cell fate specification	1/301	3/18800	0.0472694714042448	0.303346694750719	0.268797795056174	NKX2-2	1
BP	GO:0021564	vagus nerve development	1/301	3/18800	0.0472694714042448	0.303346694750719	0.268797795056174	PLXNA4	1
BP	GO:0021615	glossopharyngeal nerve morphogenesis	1/301	3/18800	0.0472694714042448	0.303346694750719	0.268797795056174	PLXNA4	1
BP	GO:0030241	skeletal muscle myosin thick filament assembly	1/301	3/18800	0.0472694714042448	0.303346694750719	0.268797795056174	TCAP	1
BP	GO:0030910	olfactory placode formation	1/301	3/18800	0.0472694714042448	0.303346694750719	0.268797795056174	SIX4	1
BP	GO:0031444	slow-twitch skeletal muscle fiber contraction	1/301	3/18800	0.0472694714042448	0.303346694750719	0.268797795056174	TNNT1	1
BP	GO:0031548	regulation of brain-derived neurotrophic factor receptor signaling pathway	1/301	3/18800	0.0472694714042448	0.303346694750719	0.268797795056174	FSTL4	1
BP	GO:0032470	positive regulation of endoplasmic reticulum calcium ion concentration	1/301	3/18800	0.0472694714042448	0.303346694750719	0.268797795056174	ATP2A1	1
BP	GO:0033594	response to hydroxyisoflavone	1/301	3/18800	0.0472694714042448	0.303346694750719	0.268797795056174	UGT3A2	1
BP	GO:0036506	maintenance of unfolded protein	1/301	3/18800	0.0472694714042448	0.303346694750719	0.268797795056174	USP13	1
BP	GO:0044313	protein K6-linked deubiquitination	1/301	3/18800	0.0472694714042448	0.303346694750719	0.268797795056174	USP13	1
BP	GO:0048769	sarcomerogenesis	1/301	3/18800	0.0472694714042448	0.303346694750719	0.268797795056174	TCAP	1
BP	GO:0048936	peripheral nervous system neuron axonogenesis	1/301	3/18800	0.0472694714042448	0.303346694750719	0.268797795056174	NEFH	1
BP	GO:0060327	cytoplasmic actin-based contraction involved in cell motility	1/301	3/18800	0.0472694714042448	0.303346694750719	0.268797795056174	LIMCH1	1
BP	GO:0060762	regulation of branching involved in mammary gland duct morphogenesis	1/301	3/18800	0.0472694714042448	0.303346694750719	0.268797795056174	CAV3	1
BP	GO:0061789	dense core granule priming	1/301	3/18800	0.0472694714042448	0.303346694750719	0.268797795056174	UNC13A	1
BP	GO:0071688	striated muscle myosin thick filament assembly	1/301	3/18800	0.0472694714042448	0.303346694750719	0.268797795056174	TCAP	1
BP	GO:0071698	olfactory placode development	1/301	3/18800	0.0472694714042448	0.303346694750719	0.268797795056174	SIX4	1
BP	GO:0071699	olfactory placode morphogenesis	1/301	3/18800	0.0472694714042448	0.303346694750719	0.268797795056174	SIX4	1
BP	GO:0071931	positive regulation of transcription involved in G1/S transition of mitotic cell cycle	1/301	3/18800	0.0472694714042448	0.303346694750719	0.268797795056174	ESRRB	1
BP	GO:0090076	relaxation of skeletal muscle	1/301	3/18800	0.0472694714042448	0.303346694750719	0.268797795056174	ATP2A1	1
BP	GO:0099185	postsynaptic intermediate filament cytoskeleton organization	1/301	3/18800	0.0472694714042448	0.303346694750719	0.268797795056174	NEFH	1
BP	GO:0099557	trans-synaptic signaling by trans-synaptic complex, modulating synaptic transmission	1/301	3/18800	0.0472694714042448	0.303346694750719	0.268797795056174	EFNB3	1
BP	GO:1901626	regulation of postsynaptic membrane organization	1/301	3/18800	0.0472694714042448	0.303346694750719	0.268797795056174	RAPSN	1
BP	GO:1901740	negative regulation of myoblast fusion	1/301	3/18800	0.0472694714042448	0.303346694750719	0.268797795056174	CXCL10	1
BP	GO:1904347	regulation of small intestine smooth muscle contraction	1/301	3/18800	0.0472694714042448	0.303346694750719	0.268797795056174	GHSR	1
BP	GO:1904349	positive regulation of small intestine smooth muscle contraction	1/301	3/18800	0.0472694714042448	0.303346694750719	0.268797795056174	GHSR	1
BP	GO:1904378	maintenance of unfolded protein involved in ERAD pathway	1/301	3/18800	0.0472694714042448	0.303346694750719	0.268797795056174	USP13	1
BP	GO:1905333	regulation of gastric motility	1/301	3/18800	0.0472694714042448	0.303346694750719	0.268797795056174	GHSR	1
BP	GO:1990770	small intestine smooth muscle contraction	1/301	3/18800	0.0472694714042448	0.303346694750719	0.268797795056174	GHSR	1
BP	GO:2001288	positive regulation of caveolin-mediated endocytosis	1/301	3/18800	0.0472694714042448	0.303346694750719	0.268797795056174	CAV3	1
BP	GO:0034767	positive regulation of ion transmembrane transport	6/301	163/18800	0.0475637595973377	0.303556512395158	0.268983716054046	STAC2/CXCL10/ATP2A1/CASQ1/ACTN2/CAPN3	6
BP	GO:0099173	postsynapse organization	6/301	163/18800	0.0475637595973377	0.303556512395158	0.268983716054046	RAPSN/SLITRK3/GHSR/GRID2/NEFH/CNKSR2	6
BP	GO:0035235	ionotropic glutamate receptor signaling pathway	2/301	22/18800	0.0478163205500502	0.303556512395158	0.268983716054046	GRID2/GRIA1	2
BP	GO:0086012	membrane depolarization during cardiac muscle cell action potential	2/301	22/18800	0.0478163205500502	0.303556512395158	0.268983716054046	SCN4B/CAV3	2
BP	GO:1990806	ligand-gated ion channel signaling pathway	2/301	22/18800	0.0478163205500502	0.303556512395158	0.268983716054046	GRID2/GRIA1	2
BP	GO:0021515	cell differentiation in spinal cord	3/301	51/18800	0.048181078658257	0.305215760084066	0.270453987950686	HOXC10/NKX2-2/ISL2	3
BP	GO:1904375	regulation of protein localization to cell periphery	5/301	124/18800	0.0493060256072353	0.311673206836314	0.276175980241136	STAC2/LRRC15/GPC6/CSRP3/GHSR	5
BP	GO:0086009	membrane repolarization	3/301	52/18800	0.050546738314391	0.31883327244462	0.282520568401398	CASQ2/SCN4B/CAV3	3
BP	GO:0090066	regulation of anatomical structure size	13/301	487/18800	0.0507141694662305	0.31920730973201	0.282852005663972	PLXNA4/AQP4/LMOD3/CHRM3/LMOD2/CAV3/NEB/ACTN2/SMTNL1/KANK4/TMOD4/FSTL4/SPTB	13
BP	GO:0014821	phasic smooth muscle contraction	2/301	23/18800	0.0518296804613376	0.32553450366355	0.288458579947198	GHSR/TACR2	2
BP	GO:0030041	actin filament polymerization	6/301	169/18800	0.0548748503313362	0.343200335123103	0.304112406497258	WASF1/LMOD3/LMOD2/KANK4/TMOD4/SPTB	6
BP	GO:0048639	positive regulation of developmental growth	6/301	169/18800	0.0548748503313362	0.343200335123103	0.304112406497258	GPR21/UNC13A/ACTN3/GHSR/CAPN3/MYOD1	6
BP	GO:1990266	neutrophil migration	5/301	128/18800	0.0550988536769822	0.343846292837374	0.304684794501809	TREM1/CXCL10/CCL17/CD177/CKLF	5
BP	GO:0010524	positive regulation of calcium ion transport into cytosol	3/301	54/18800	0.0554440499290616	0.343846292837374	0.304684794501809	CXCL10/CASQ1/CAPN3	3
BP	GO:0021545	cranial nerve development	3/301	54/18800	0.0554440499290616	0.343846292837374	0.304684794501809	PLXNA4/SIX4/NKX2-2	3
BP	GO:0086002	cardiac muscle cell action potential involved in contraction	3/301	54/18800	0.0554440499290616	0.343846292837374	0.304684794501809	SCN1A/SCN4B/CAV3	3
BP	GO:0001778	plasma membrane repair	2/301	24/18800	0.0559586532426844	0.344864184493537	0.305586755978619	TRIM72/CAV3	2
BP	GO:0043567	regulation of insulin-like growth factor receptor signaling pathway	2/301	24/18800	0.0559586532426844	0.344864184493537	0.305586755978619	TRIM72/GHSR	2
BP	GO:0060143	positive regulation of syncytium formation by plasma membrane fusion	2/301	24/18800	0.0559586532426844	0.344864184493537	0.305586755978619	NFATC2/MYOD1	2
BP	GO:0002028	regulation of sodium ion transport	4/301	90/18800	0.056523952648196	0.345001783880831	0.305708683833927	FXYD4/BPIFA1/SCN4B/CAV3	4
BP	GO:0045010	actin nucleation	3/301	55/18800	0.05797454133601	0.345001783880831	0.305708683833927	WASF1/LMOD3/LMOD2	3
BP	GO:0009164	nucleoside catabolic process	2/301	25/18800	0.0601985356132005	0.345001783880831	0.305708683833927	APOBEC2/NUDT1	2
BP	GO:0051450	myoblast proliferation	2/301	25/18800	0.0601985356132005	0.345001783880831	0.305708683833927	KLHL41/MYOD1	2
BP	GO:0051560	mitochondrial calcium ion homeostasis	2/301	25/18800	0.0601985356132005	0.345001783880831	0.305708683833927	SLC8A3/ATP2A1	2
BP	GO:0060307	regulation of ventricular cardiac muscle cell membrane repolarization	2/301	25/18800	0.0601985356132005	0.345001783880831	0.305708683833927	SCN4B/CAV3	2
BP	GO:0099560	synaptic membrane adhesion	2/301	25/18800	0.0601985356132005	0.345001783880831	0.305708683833927	GPC6/SLITRK3	2
BP	GO:1904861	excitatory synapse assembly	2/301	25/18800	0.0601985356132005	0.345001783880831	0.305708683833927	SLITRK3/GRID2	2
BP	GO:0002528	regulation of vascular permeability involved in acute inflammatory response	1/301	4/18800	0.0625257298022509	0.345001783880831	0.305708683833927	C2CD4B	1
BP	GO:0003219	cardiac right ventricle formation	1/301	4/18800	0.0625257298022509	0.345001783880831	0.305708683833927	HAND1	1
BP	GO:0003400	regulation of COPII vesicle coating	1/301	4/18800	0.0625257298022509	0.345001783880831	0.305708683833927	SAR1B	1
BP	GO:0007060	male meiosis chromosome segregation	1/301	4/18800	0.0625257298022509	0.345001783880831	0.305708683833927	M1AP	1
BP	GO:0014809	regulation of skeletal muscle contraction by regulation of release of sequestered calcium ion	1/301	4/18800	0.0625257298022509	0.345001783880831	0.305708683833927	CASQ1	1
BP	GO:0015870	acetylcholine transport	1/301	4/18800	0.0625257298022509	0.345001783880831	0.305708683833927	TACR2	1
BP	GO:0018120	peptidyl-arginine ADP-ribosylation	1/301	4/18800	0.0625257298022509	0.345001783880831	0.305708683833927	ART3	1
BP	GO:0021563	glossopharyngeal nerve development	1/301	4/18800	0.0625257298022509	0.345001783880831	0.305708683833927	PLXNA4	1
BP	GO:0021778	oligodendrocyte cell fate specification	1/301	4/18800	0.0625257298022509	0.345001783880831	0.305708683833927	NKX2-2	1
BP	GO:0021779	oligodendrocyte cell fate commitment	1/301	4/18800	0.0625257298022509	0.345001783880831	0.305708683833927	NKX2-2	1
BP	GO:0021780	glial cell fate specification	1/301	4/18800	0.0625257298022509	0.345001783880831	0.305708683833927	NKX2-2	1
BP	GO:0030035	microspike assembly	1/301	4/18800	0.0625257298022509	0.345001783880831	0.305708683833927	ACTN2	1
BP	GO:0031034	myosin filament assembly	1/301	4/18800	0.0625257298022509	0.345001783880831	0.305708683833927	TCAP	1
BP	GO:0031860	telomeric 3' overhang formation	1/301	4/18800	0.0625257298022509	0.345001783880831	0.305708683833927	NBN	1
BP	GO:0032097	positive regulation of response to food	1/301	4/18800	0.0625257298022509	0.345001783880831	0.305708683833927	GHSR	1
BP	GO:0032100	positive regulation of appetite	1/301	4/18800	0.0625257298022509	0.345001783880831	0.305708683833927	GHSR	1
BP	GO:0032106	positive regulation of response to extracellular stimulus	1/301	4/18800	0.0625257298022509	0.345001783880831	0.305708683833927	GHSR	1
BP	GO:0032109	positive regulation of response to nutrient levels	1/301	4/18800	0.0625257298022509	0.345001783880831	0.305708683833927	GHSR	1
BP	GO:0032224	positive regulation of synaptic transmission, cholinergic	1/301	4/18800	0.0625257298022509	0.345001783880831	0.305708683833927	TACR2	1
BP	GO:0035106	operant conditioning	1/301	4/18800	0.0625257298022509	0.345001783880831	0.305708683833927	TACR2	1
BP	GO:0042360	vitamin E metabolic process	1/301	4/18800	0.0625257298022509	0.345001783880831	0.305708683833927	PLTP	1
BP	GO:0042904	9-cis-retinoic acid biosynthetic process	1/301	4/18800	0.0625257298022509	0.345001783880831	0.305708683833927	ALDH8A1	1
BP	GO:0042905	9-cis-retinoic acid metabolic process	1/301	4/18800	0.0625257298022509	0.345001783880831	0.305708683833927	ALDH8A1	1
BP	GO:0043315	positive regulation of neutrophil degranulation	1/301	4/18800	0.0625257298022509	0.345001783880831	0.305708683833927	CD177	1
BP	GO:0046054	dGMP metabolic process	1/301	4/18800	0.0625257298022509	0.345001783880831	0.305708683833927	NT5C1A	1
BP	GO:0046055	dGMP catabolic process	1/301	4/18800	0.0625257298022509	0.345001783880831	0.305708683833927	NT5C1A	1
BP	GO:0046059	dAMP catabolic process	1/301	4/18800	0.0625257298022509	0.345001783880831	0.305708683833927	NT5C1A	1
BP	GO:0050923	regulation of negative chemotaxis	1/301	4/18800	0.0625257298022509	0.345001783880831	0.305708683833927	PLXNA4	1
BP	GO:0061055	myotome development	1/301	4/18800	0.0625257298022509	0.345001783880831	0.305708683833927	SIX4	1
BP	GO:0061526	acetylcholine secretion	1/301	4/18800	0.0625257298022509	0.345001783880831	0.305708683833927	TACR2	1
BP	GO:0070125	mitochondrial translational elongation	1/301	4/18800	0.0625257298022509	0.345001783880831	0.305708683833927	TSFM	1
BP	GO:0070836	caveola assembly	1/301	4/18800	0.0625257298022509	0.345001783880831	0.305708683833927	CAV3	1
BP	GO:0072095	regulation of branch elongation involved in ureteric bud branching	1/301	4/18800	0.0625257298022509	0.345001783880831	0.305708683833927	SIX4	1
BP	GO:0072106	regulation of ureteric bud formation	1/301	4/18800	0.0625257298022509	0.345001783880831	0.305708683833927	SIX4	1
BP	GO:0072107	positive regulation of ureteric bud formation	1/301	4/18800	0.0625257298022509	0.345001783880831	0.305708683833927	SIX4	1
BP	GO:0080184	response to phenylpropanoid	1/301	4/18800	0.0625257298022509	0.345001783880831	0.305708683833927	UGT3A2	1
BP	GO:0090080	positive regulation of MAPKKK cascade by fibroblast growth factor receptor signaling pathway	1/301	4/18800	0.0625257298022509	0.345001783880831	0.305708683833927	KL	1
BP	GO:0090113	regulation of ER to Golgi vesicle-mediated transport by GTP hydrolysis	1/301	4/18800	0.0625257298022509	0.345001783880831	0.305708683833927	SAR1B	1
BP	GO:0097053	L-kynurenine catabolic process	1/301	4/18800	0.0625257298022509	0.345001783880831	0.305708683833927	ALDH8A1	1
BP	GO:0097492	sympathetic neuron axon guidance	1/301	4/18800	0.0625257298022509	0.345001783880831	0.305708683833927	PLXNA4	1
BP	GO:1901624	negative regulation of lymphocyte chemotaxis	1/301	4/18800	0.0625257298022509	0.345001783880831	0.305708683833927	PADI2	1
BP	GO:1901876	regulation of calcium ion binding	1/301	4/18800	0.0625257298022509	0.345001783880831	0.305708683833927	SLN	1
BP	GO:1901877	negative regulation of calcium ion binding	1/301	4/18800	0.0625257298022509	0.345001783880831	0.305708683833927	SLN	1
BP	GO:1902080	regulation of calcium ion import into sarcoplasmic reticulum	1/301	4/18800	0.0625257298022509	0.345001783880831	0.305708683833927	ATP2A1	1
BP	GO:1902725	negative regulation of satellite cell differentiation	1/301	4/18800	0.0625257298022509	0.345001783880831	0.305708683833927	SIX4	1
BP	GO:1904000	positive regulation of eating behavior	1/301	4/18800	0.0625257298022509	0.345001783880831	0.305708683833927	GHSR	1
BP	GO:1905382	positive regulation of snRNA transcription by RNA polymerase II	1/301	4/18800	0.0625257298022509	0.345001783880831	0.305708683833927	MYOD1	1
BP	GO:2000611	positive regulation of thyroid hormone generation	1/301	4/18800	0.0625257298022509	0.345001783880831	0.305708683833927	SLCO1C1	1
BP	GO:1902600	proton transmembrane transport	5/301	133/18800	0.0628701679115437	0.346255103871039	0.306819260133908	COX7B2/UCP3/COX6A2/ATP1A3/NOX5	5
BP	GO:1902905	positive regulation of supramolecular fiber organization	6/301	176/18800	0.0642186762049048	0.35025015696255	0.310359306822114	WASF1/LIMCH1/LMOD2/SYNPO2L/CAV3/ACTN2	6
BP	GO:1901655	cellular response to ketone	4/301	94/18800	0.0642730727335645	0.35025015696255	0.310359306822114	ACOD1/FBXO32/ADCY2/UGT3A2	4
BP	GO:0030318	melanocyte differentiation	2/301	26/18800	0.0645447443725024	0.35025015696255	0.310359306822114	ADAMTS20/USP13	2
BP	GO:0031954	positive regulation of protein autophosphorylation	2/301	26/18800	0.0645447443725024	0.35025015696255	0.310359306822114	NEK10/NBN	2
BP	GO:0034143	regulation of toll-like receptor 4 signaling pathway	2/301	26/18800	0.0645447443725024	0.35025015696255	0.310359306822114	ACOD1/BPIFB1	2
BP	GO:0043931	ossification involved in bone maturation	2/301	26/18800	0.0645447443725024	0.35025015696255	0.310359306822114	RYR1/ACTN3	2
BP	GO:0060314	regulation of ryanodine-sensitive calcium-release channel activity	2/301	26/18800	0.0645447443725024	0.35025015696255	0.310359306822114	CASQ2/JSRP1	2
BP	GO:1901623	regulation of lymphocyte chemotaxis	2/301	26/18800	0.0645447443725024	0.35025015696255	0.310359306822114	CXCL10/PADI2	2
BP	GO:0086065	cell communication involved in cardiac conduction	3/301	58/18800	0.0658859037379705	0.356218292737159	0.315647716963286	CASQ2/SCN4B/ATP1A3	3
BP	GO:2000649	regulation of sodium ion transmembrane transporter activity	3/301	58/18800	0.0658859037379705	0.356218292737159	0.315647716963286	FXYD4/SCN4B/CAV3	3
BP	GO:1901379	regulation of potassium ion transmembrane transport	4/301	95/18800	0.0662930293560019	0.357764209614109	0.317017565572337	KCNRG/CASQ2/CAV3/ACTN2	4
BP	GO:0001708	cell fate specification	4/301	96/18800	0.0683457351792844	0.367498379324677	0.325643086799965	HOXC10/MYL2/NKX2-2/ISL2	4
BP	GO:1902414	protein localization to cell junction	4/301	96/18800	0.0683457351792844	0.367498379324677	0.325643086799965	GPC6/RAPSN/SLITRK3/GHSR	4
BP	GO:0050891	multicellular organismal water homeostasis	3/301	59/18800	0.0686274593050406	0.368342290669963	0.326390883010576	BPIFA1/AQP4/TMPRSS11F	3
BP	GO:0009651	response to salt stress	2/301	27/18800	0.0689928137823897	0.36963119108097	0.327532987389891	AQP4/CAPN3	2
BP	GO:2001257	regulation of cation channel activity	6/301	180/18800	0.0699530763713394	0.372790894260253	0.330332824217918	STAC2/KCNRG/CASQ2/CASQ1/ACTN2/JSRP1	6
BP	GO:0044264	cellular polysaccharide metabolic process	4/301	97/18800	0.0704310110472256	0.372790894260253	0.330332824217918	PPP1R1A/PPP1R3A/PYGM/GYS2	4
BP	GO:0009150	purine ribonucleotide metabolic process	10/301	366/18800	0.0710319011061062	0.372790894260253	0.330332824217918	THEM5/GLYAT/ACSM5/ENO3/ACTN3/PGAM2/ADCY2/NT5C1A/PFKFB1/PRKAG1	10
BP	GO:0046888	negative regulation of hormone secretion	3/301	60/18800	0.0714200868306601	0.372790894260253	0.330332824217918	KCNJ11/GHSR/TACR2	3
BP	GO:0072521	purine-containing compound metabolic process	11/301	416/18800	0.0722920735360851	0.372790894260253	0.330332824217918	THEM5/GLYAT/ACSM5/ENO3/ACTN3/PGAM2/ADCY2/NT5C1A/PFKFB1/NUDT1/PRKAG1	11
BP	GO:0030833	regulation of actin filament polymerization	5/301	139/18800	0.0729695245369262	0.372790894260253	0.330332824217918	LMOD3/LMOD2/KANK4/TMOD4/SPTB	5
BP	GO:0043270	positive regulation of ion transport	8/301	273/18800	0.0732499248212851	0.372790894260253	0.330332824217918	STAC2/CXCL10/SCN4B/ATP2A1/CASQ1/ACTN2/CAPN3/TACR2	8
BP	GO:0009312	oligosaccharide biosynthetic process	2/301	28/18800	0.0735383930011389	0.372790894260253	0.330332824217918	B4GALNT2/ST6GALNAC5	2
BP	GO:0018195	peptidyl-arginine modification	2/301	28/18800	0.0735383930011389	0.372790894260253	0.330332824217918	ART3/PADI2	2
BP	GO:0042278	purine nucleoside metabolic process	2/301	28/18800	0.0735383930011389	0.372790894260253	0.330332824217918	NT5C1A/NUDT1	2
BP	GO:1903779	regulation of cardiac conduction	2/301	28/18800	0.0735383930011389	0.372790894260253	0.330332824217918	SLC8A3/ATP2A1	2
BP	GO:0034329	cell junction assembly	11/301	420/18800	0.0761635693923477	0.372790894260253	0.330332824217918	CLDN9/LIMCH1/SIX4/GPC6/SLITRK3/IGFN1/ACTN3/ACTN2/GHSR/GRID2/LRRN1	11
BP	GO:0034763	negative regulation of transmembrane transport	5/301	141/18800	0.0765218785377163	0.372790894260253	0.330332824217918	KCNRG/CASQ2/CAV3/SLN/ACTN2	5
BP	GO:0070555	response to interleukin-1	5/301	141/18800	0.0765218785377163	0.372790894260253	0.330332824217918	ACOD1/CCL17/AQP4/ANKRD1/TRIM63	5
BP	GO:0006003	fructose 2,6-bisphosphate metabolic process	1/301	5/18800	0.0775384854592802	0.372790894260253	0.330332824217918	PFKFB1	1
BP	GO:0006196	AMP catabolic process	1/301	5/18800	0.0775384854592802	0.372790894260253	0.330332824217918	NT5C1A	1
BP	GO:0006204	IMP catabolic process	1/301	5/18800	0.0775384854592802	0.372790894260253	0.330332824217918	NT5C1A	1
BP	GO:0008582	regulation of synaptic assembly at neuromuscular junction	1/301	5/18800	0.0775384854592802	0.372790894260253	0.330332824217918	SIX4	1
BP	GO:0010700	negative regulation of norepinephrine secretion	1/301	5/18800	0.0775384854592802	0.372790894260253	0.330332824217918	GHSR	1
BP	GO:0014722	regulation of skeletal muscle contraction by calcium ion signaling	1/301	5/18800	0.0775384854592802	0.372790894260253	0.330332824217918	CASQ1	1
BP	GO:0014901	satellite cell activation involved in skeletal muscle regeneration	1/301	5/18800	0.0775384854592802	0.372790894260253	0.330332824217918	CAPN3	1
BP	GO:0015811	L-cystine transport	1/301	5/18800	0.0775384854592802	0.372790894260253	0.330332824217918	SLC7A9	1
BP	GO:0016199	axon midline choice point recognition	1/301	5/18800	0.0775384854592802	0.372790894260253	0.330332824217918	ROBO3	1
BP	GO:0018101	protein citrullination	1/301	5/18800	0.0775384854592802	0.372790894260253	0.330332824217918	PADI2	1
BP	GO:0019659	glucose catabolic process to lactate	1/301	5/18800	0.0775384854592802	0.372790894260253	0.330332824217918	ACTN3	1
BP	GO:0019660	glycolytic fermentation	1/301	5/18800	0.0775384854592802	0.372790894260253	0.330332824217918	ACTN3	1
BP	GO:0019661	glucose catabolic process to lactate via pyruvate	1/301	5/18800	0.0775384854592802	0.372790894260253	0.330332824217918	ACTN3	1
BP	GO:0021529	spinal cord oligodendrocyte cell differentiation	1/301	5/18800	0.0775384854592802	0.372790894260253	0.330332824217918	NKX2-2	1
BP	GO:0021636	trigeminal nerve morphogenesis	1/301	5/18800	0.0775384854592802	0.372790894260253	0.330332824217918	PLXNA4	1
BP	GO:0021637	trigeminal nerve structural organization	1/301	5/18800	0.0775384854592802	0.372790894260253	0.330332824217918	PLXNA4	1
BP	GO:0031033	myosin filament organization	1/301	5/18800	0.0775384854592802	0.372790894260253	0.330332824217918	TCAP	1
BP	GO:0033133	positive regulation of glucokinase activity	1/301	5/18800	0.0775384854592802	0.372790894260253	0.330332824217918	PFKFB1	1
BP	GO:0034242	negative regulation of syncytium formation by plasma membrane fusion	1/301	5/18800	0.0775384854592802	0.372790894260253	0.330332824217918	CXCL10	1
BP	GO:0035482	gastric motility	1/301	5/18800	0.0775384854592802	0.372790894260253	0.330332824217918	GHSR	1
BP	GO:0035523	protein K29-linked deubiquitination	1/301	5/18800	0.0775384854592802	0.372790894260253	0.330332824217918	USP13	1
BP	GO:0036414	histone citrullination	1/301	5/18800	0.0775384854592802	0.372790894260253	0.330332824217918	PADI2	1
BP	GO:0038163	thrombopoietin-mediated signaling pathway	1/301	5/18800	0.0775384854592802	0.372790894260253	0.330332824217918	MPL	1
BP	GO:0045636	positive regulation of melanocyte differentiation	1/301	5/18800	0.0775384854592802	0.372790894260253	0.330332824217918	ADAMTS20	1
BP	GO:0048625	myoblast fate commitment	1/301	5/18800	0.0775384854592802	0.372790894260253	0.330332824217918	MYOD1	1
BP	GO:0048633	positive regulation of skeletal muscle tissue growth	1/301	5/18800	0.0775384854592802	0.372790894260253	0.330332824217918	ACTN3	1
BP	GO:0051388	positive regulation of neurotrophin TRK receptor signaling pathway	1/301	5/18800	0.0775384854592802	0.372790894260253	0.330332824217918	WASF1	1
BP	GO:0060681	branch elongation involved in ureteric bud branching	1/301	5/18800	0.0775384854592802	0.372790894260253	0.330332824217918	SIX4	1
BP	GO:0061197	fungiform papilla morphogenesis	1/301	5/18800	0.0775384854592802	0.372790894260253	0.330332824217918	SIX4	1
BP	GO:0061217	regulation of mesonephros development	1/301	5/18800	0.0775384854592802	0.372790894260253	0.330332824217918	SIX4	1
BP	GO:0061551	trigeminal ganglion development	1/301	5/18800	0.0775384854592802	0.372790894260253	0.330332824217918	SIX4	1
BP	GO:0070459	prolactin secretion	1/301	5/18800	0.0775384854592802	0.372790894260253	0.330332824217918	TACR2	1
BP	GO:0071242	cellular response to ammonium ion	1/301	5/18800	0.0775384854592802	0.372790894260253	0.330332824217918	GRIA1	1
BP	GO:0072553	terminal button organization	1/301	5/18800	0.0775384854592802	0.372790894260253	0.330332824217918	SLITRK3	1
BP	GO:0090131	mesenchyme migration	1/301	5/18800	0.0775384854592802	0.372790894260253	0.330332824217918	ACTA1	1
BP	GO:0090325	regulation of locomotion involved in locomotory behavior	1/301	5/18800	0.0775384854592802	0.372790894260253	0.330332824217918	GHSR	1
BP	GO:0097116	gephyrin clustering involved in postsynaptic density assembly	1/301	5/18800	0.0775384854592802	0.372790894260253	0.330332824217918	SLITRK3	1
BP	GO:0098735	positive regulation of the force of heart contraction	1/301	5/18800	0.0775384854592802	0.372790894260253	0.330332824217918	MYL2	1
BP	GO:0099011	neuronal dense core vesicle exocytosis	1/301	5/18800	0.0775384854592802	0.372790894260253	0.330332824217918	UNC13A	1
BP	GO:0099525	presynaptic dense core vesicle exocytosis	1/301	5/18800	0.0775384854592802	0.372790894260253	0.330332824217918	UNC13A	1
BP	GO:1900825	regulation of membrane depolarization during cardiac muscle cell action potential	1/301	5/18800	0.0775384854592802	0.372790894260253	0.330332824217918	CAV3	1
BP	GO:1902162	regulation of DNA damage response, signal transduction by p53 class mediator resulting in transcription of p21 class mediator	1/301	5/18800	0.0775384854592802	0.372790894260253	0.330332824217918	COPS3	1
BP	GO:1902688	regulation of NAD metabolic process	1/301	5/18800	0.0775384854592802	0.372790894260253	0.330332824217918	ACTN3	1
BP	GO:1903416	response to glycoside	1/301	5/18800	0.0775384854592802	0.372790894260253	0.330332824217918	ATP1A3	1
BP	GO:1904023	regulation of glucose catabolic process to lactate via pyruvate	1/301	5/18800	0.0775384854592802	0.372790894260253	0.330332824217918	ACTN3	1
BP	GO:1904304	regulation of gastro-intestinal system smooth muscle contraction	1/301	5/18800	0.0775384854592802	0.372790894260253	0.330332824217918	GHSR	1
BP	GO:1904306	positive regulation of gastro-intestinal system smooth muscle contraction	1/301	5/18800	0.0775384854592802	0.372790894260253	0.330332824217918	GHSR	1
BP	GO:1905380	regulation of snRNA transcription by RNA polymerase II	1/301	5/18800	0.0775384854592802	0.372790894260253	0.330332824217918	MYOD1	1
BP	GO:2001015	negative regulation of skeletal muscle cell differentiation	1/301	5/18800	0.0775384854592802	0.372790894260253	0.330332824217918	SIX4	1
BP	GO:0019674	NAD metabolic process	2/301	29/18800	0.0781772435694059	0.372825885326149	0.330363830065426	ACTN3/NMRK2	2
BP	GO:0051481	negative regulation of cytosolic calcium ion concentration	2/301	29/18800	0.0781772435694059	0.372825885326149	0.330363830065426	CASQ2/KCNK3	2
BP	GO:0070977	bone maturation	2/301	29/18800	0.0781772435694059	0.372825885326149	0.330363830065426	RYR1/ACTN3	2
BP	GO:0099068	postsynapse assembly	2/301	29/18800	0.0781772435694059	0.372825885326149	0.330363830065426	SLITRK3/GRID2	2
BP	GO:0099625	ventricular cardiac muscle cell membrane repolarization	2/301	29/18800	0.0781772435694059	0.372825885326149	0.330363830065426	SCN4B/CAV3	2
BP	GO:0045453	bone resorption	3/301	63/18800	0.0800971863532898	0.380139701149375	0.336844657451219	TNFRSF11B/TF/SIGLEC15	3
BP	GO:0048663	neuron fate commitment	3/301	63/18800	0.0800971863532898	0.380139701149375	0.336844657451219	HOXC10/NKX2-2/ISL2	3
BP	GO:0051965	positive regulation of synapse assembly	3/301	63/18800	0.0800971863532898	0.380139701149375	0.336844657451219	SLITRK3/GRID2/LRRN1	3
BP	GO:0098739	import across plasma membrane	6/301	188/18800	0.0822808366326501	0.388089030533128	0.343888618198125	KCNJ13/CNGA3/SLC8A3/KCNJ11/CACNA1S/ATP1A3	6
BP	GO:0007628	adult walking behavior	2/301	30/18800	0.0829052369467541	0.388089030533128	0.343888618198125	SCN1A/EFNB3	2
BP	GO:0034656	nucleobase-containing small molecule catabolic process	2/301	30/18800	0.0829052369467541	0.388089030533128	0.343888618198125	APOBEC2/NUDT1	2
BP	GO:0034698	response to gonadotropin	2/301	30/18800	0.0829052369467541	0.388089030533128	0.343888618198125	GHSR/PAPPA	2
BP	GO:0040018	positive regulation of multicellular organism growth	2/301	30/18800	0.0829052369467541	0.388089030533128	0.343888618198125	GPR21/GHSR	2
BP	GO:0060292	long-term synaptic depression	2/301	30/18800	0.0829052369467541	0.388089030533128	0.343888618198125	GRID2/GRIA1	2
BP	GO:0099623	regulation of cardiac muscle cell membrane repolarization	2/301	30/18800	0.0829052369467541	0.388089030533128	0.343888618198125	SCN4B/CAV3	2
BP	GO:1990776	response to angiotensin	2/301	30/18800	0.0829052369467541	0.388089030533128	0.343888618198125	KL/ACTN2	2
BP	GO:0007411	axon guidance	7/301	234/18800	0.083034538932652	0.388089030533128	0.343888618198125	DPYSL5/PLXNA4/ROBO3/MYPN/MYOT/EFNB3/ISL2	7
BP	GO:0009116	nucleoside metabolic process	3/301	64/18800	0.0830868114149514	0.388089030533128	0.343888618198125	NT5C1A/APOBEC2/NUDT1	3
BP	GO:0031333	negative regulation of protein-containing complex assembly	5/301	145/18800	0.0839019913119688	0.39127753294302	0.346713974241694	LMOD3/LMOD2/KANK4/TMOD4/SPTB	5
BP	GO:0006940	regulation of smooth muscle contraction	3/301	65/18800	0.0861237914919145	0.397343823212924	0.352089359821751	CHRM3/GHSR/TACR2	3
BP	GO:1905330	regulation of morphogenesis of an epithelium	3/301	65/18800	0.0861237914919145	0.397343823212924	0.352089359821751	CXCL10/SIX4/CAV3	3
BP	GO:0070528	protein kinase C signaling	2/301	31/18800	0.087718352097839	0.397343823212924	0.352089359821751	ANKRD1/CSRP3	2
BP	GO:0090659	walking behavior	2/301	31/18800	0.087718352097839	0.397343823212924	0.352089359821751	SCN1A/EFNB3	2
BP	GO:0097106	postsynaptic density organization	2/301	31/18800	0.087718352097839	0.397343823212924	0.352089359821751	SLITRK3/GRID2	2
BP	GO:0002027	regulation of heart rate	4/301	105/18800	0.0882610159092681	0.397343823212924	0.352089359821751	CASQ2/MYH6/SCN4B/CAV3	4
BP	GO:0030104	water homeostasis	3/301	66/18800	0.0892073437170876	0.397343823212924	0.352089359821751	BPIFA1/AQP4/TMPRSS11F	3
BP	GO:0009259	ribonucleotide metabolic process	10/301	384/18800	0.0906177537753271	0.397343823212924	0.352089359821751	THEM5/GLYAT/ACSM5/ENO3/ACTN3/PGAM2/ADCY2/NT5C1A/PFKFB1/PRKAG1	10
BP	GO:0030593	neutrophil chemotaxis	4/301	106/18800	0.0906297727966542	0.397343823212924	0.352089359821751	TREM1/CXCL10/CCL17/CKLF	4
BP	GO:0032414	positive regulation of ion transmembrane transporter activity	4/301	106/18800	0.0906297727966542	0.397343823212924	0.352089359821751	STAC2/ATP2A1/CASQ1/ACTN2	4
BP	GO:0006113	fermentation	1/301	6/18800	0.0923116121353514	0.397343823212924	0.352089359821751	ACTN3	1
BP	GO:0009172	purine deoxyribonucleoside monophosphate catabolic process	1/301	6/18800	0.0923116121353514	0.397343823212924	0.352089359821751	NT5C1A	1
BP	GO:0009992	cellular water homeostasis	1/301	6/18800	0.0923116121353514	0.397343823212924	0.352089359821751	AQP4	1
BP	GO:0015670	carbon dioxide transport	1/301	6/18800	0.0923116121353514	0.397343823212924	0.352089359821751	AQP4	1
BP	GO:0021785	branchiomotor neuron axon guidance	1/301	6/18800	0.0923116121353514	0.397343823212924	0.352089359821751	PLXNA4	1
BP	GO:0021960	anterior commissure morphogenesis	1/301	6/18800	0.0923116121353514	0.397343823212924	0.352089359821751	PLXNA4	1
BP	GO:0031547	brain-derived neurotrophic factor receptor signaling pathway	1/301	6/18800	0.0923116121353514	0.397343823212924	0.352089359821751	FSTL4	1
BP	GO:0032222	regulation of synaptic transmission, cholinergic	1/301	6/18800	0.0923116121353514	0.397343823212924	0.352089359821751	TACR2	1
BP	GO:0032849	positive regulation of cellular pH reduction	1/301	6/18800	0.0923116121353514	0.397343823212924	0.352089359821751	CA7	1
BP	GO:0033684	regulation of luteinizing hormone secretion	1/301	6/18800	0.0923116121353514	0.397343823212924	0.352089359821751	TACR2	1
BP	GO:0035965	cardiolipin acyl-chain remodeling	1/301	6/18800	0.0923116121353514	0.397343823212924	0.352089359821751	THEM5	1
BP	GO:0043465	regulation of fermentation	1/301	6/18800	0.0923116121353514	0.397343823212924	0.352089359821751	ACTN3	1
BP	GO:0044854	plasma membrane raft assembly	1/301	6/18800	0.0923116121353514	0.397343823212924	0.352089359821751	CAV3	1
BP	GO:0045634	regulation of melanocyte differentiation	1/301	6/18800	0.0923116121353514	0.397343823212924	0.352089359821751	ADAMTS20	1
BP	GO:0046813	receptor-mediated virion attachment to host cell	1/301	6/18800	0.0923116121353514	0.397343823212924	0.352089359821751	LRRC15	1
BP	GO:0055009	atrial cardiac muscle tissue morphogenesis	1/301	6/18800	0.0923116121353514	0.397343823212924	0.352089359821751	MYH6	1
BP	GO:0060359	response to ammonium ion	1/301	6/18800	0.0923116121353514	0.397343823212924	0.352089359821751	GRIA1	1
BP	GO:0060676	ureteric bud formation	1/301	6/18800	0.0923116121353514	0.397343823212924	0.352089359821751	SIX4	1
BP	GO:0061196	fungiform papilla development	1/301	6/18800	0.0923116121353514	0.397343823212924	0.352089359821751	SIX4	1
BP	GO:0061550	cranial ganglion development	1/301	6/18800	0.0923116121353514	0.397343823212924	0.352089359821751	SIX4	1
BP	GO:0061643	chemorepulsion of axon	1/301	6/18800	0.0923116121353514	0.397343823212924	0.352089359821751	PLXNA4	1
BP	GO:0070315	G1 to G0 transition involved in cell differentiation	1/301	6/18800	0.0923116121353514	0.397343823212924	0.352089359821751	CAPN3	1
BP	GO:0070945	neutrophil-mediated killing of gram-negative bacterium	1/301	6/18800	0.0923116121353514	0.397343823212924	0.352089359821751	TREM1	1
BP	GO:0071393	cellular response to progesterone stimulus	1/301	6/18800	0.0923116121353514	0.397343823212924	0.352089359821751	ACOD1	1
BP	GO:0086029	Purkinje myocyte to ventricular cardiac muscle cell signaling	1/301	6/18800	0.0923116121353514	0.397343823212924	0.352089359821751	CASQ2	1
BP	GO:0086068	Purkinje myocyte to ventricular cardiac muscle cell communication	1/301	6/18800	0.0923116121353514	0.397343823212924	0.352089359821751	CASQ2	1
BP	GO:0098528	skeletal muscle fiber differentiation	1/301	6/18800	0.0923116121353514	0.397343823212924	0.352089359821751	SIX4	1
BP	GO:0098902	regulation of membrane depolarization during action potential	1/301	6/18800	0.0923116121353514	0.397343823212924	0.352089359821751	CAV3	1
BP	GO:1900454	positive regulation of long-term synaptic depression	1/301	6/18800	0.0923116121353514	0.397343823212924	0.352089359821751	GRID2	1
BP	GO:1901341	positive regulation of store-operated calcium channel activity	1/301	6/18800	0.0923116121353514	0.397343823212924	0.352089359821751	CASQ1	1
BP	GO:1901374	acetate ester transport	1/301	6/18800	0.0923116121353514	0.397343823212924	0.352089359821751	TACR2	1
BP	GO:1901509	regulation of endothelial tube morphogenesis	1/301	6/18800	0.0923116121353514	0.397343823212924	0.352089359821751	CXCL10	1
BP	GO:1901895	negative regulation of ATPase-coupled calcium transmembrane transporter activity	1/301	6/18800	0.0923116121353514	0.397343823212924	0.352089359821751	SLN	1
BP	GO:1901896	positive regulation of ATPase-coupled calcium transmembrane transporter activity	1/301	6/18800	0.0923116121353514	0.397343823212924	0.352089359821751	ATP2A1	1
BP	GO:1902565	positive regulation of neutrophil activation	1/301	6/18800	0.0923116121353514	0.397343823212924	0.352089359821751	CD177	1
BP	GO:1903026	negative regulation of RNA polymerase II regulatory region sequence-specific DNA binding	1/301	6/18800	0.0923116121353514	0.397343823212924	0.352089359821751	HAND1	1
BP	GO:1903301	positive regulation of hexokinase activity	1/301	6/18800	0.0923116121353514	0.397343823212924	0.352089359821751	PFKFB1	1
BP	GO:1904396	regulation of neuromuscular junction development	1/301	6/18800	0.0923116121353514	0.397343823212924	0.352089359821751	SIX4	1
BP	GO:1990036	calcium ion import into sarcoplasmic reticulum	1/301	6/18800	0.0923116121353514	0.397343823212924	0.352089359821751	ATP2A1	1
BP	GO:2000110	negative regulation of macrophage apoptotic process	1/301	6/18800	0.0923116121353514	0.397343823212924	0.352089359821751	GHSR	1
BP	GO:2000609	regulation of thyroid hormone generation	1/301	6/18800	0.0923116121353514	0.397343823212924	0.352089359821751	SLCO1C1	1
BP	GO:2001286	regulation of caveolin-mediated endocytosis	1/301	6/18800	0.0923116121353514	0.397343823212924	0.352089359821751	CAV3	1
BP	GO:0051926	negative regulation of calcium ion transport	3/301	67/18800	0.0923366743645211	0.397343823212924	0.352089359821751	CASQ2/CAV3/SLN	3
BP	GO:0010644	cell communication by electrical coupling	2/301	32/18800	0.0926126731272965	0.397372981208982	0.352115196942062	CASQ2/ATP1A3	2
BP	GO:0098703	calcium ion import across plasma membrane	2/301	32/18800	0.0926126731272965	0.397372981208982	0.352115196942062	SLC8A3/CACNA1S	2
BP	GO:0051495	positive regulation of cytoskeleton organization	6/301	195/18800	0.0939967985673276	0.402726486750002	0.35685897859569	WASF1/LIMCH1/LMOD2/SYNPO2L/CAV3/ACTN2	6
BP	GO:0005976	polysaccharide metabolic process	4/301	108/18800	0.0954577997922683	0.407439902129966	0.361035571527943	PPP1R1A/PPP1R3A/PYGM/GYS2	4
BP	GO:0010611	regulation of cardiac muscle hypertrophy	3/301	68/18800	0.0955109797675936	0.407439902129966	0.361035571527943	CAV3/TRIM63/MLIP	3
BP	GO:0045109	intermediate filament organization	3/301	68/18800	0.0955109797675936	0.407439902129966	0.361035571527943	KRT36/NEFM/NEFH	3
BP	GO:0006470	protein dephosphorylation	8/301	291/18800	0.0969312883939919	0.412902111600381	0.365875676553611	EYA4/MYH6/STYXL2/LRRC39/DUSP13/LRRC30/DUSP26/MYH8	8
BP	GO:0048799	animal organ maturation	2/301	33/18800	0.0975843869624065	0.413892399875035	0.36675317846579	RYR1/ACTN3	2
BP	GO:0099084	postsynaptic specialization organization	2/301	33/18800	0.0975843869624065	0.413892399875035	0.36675317846579	SLITRK3/GRID2	2
BP	GO:1902656	calcium ion import into cytosol	2/301	33/18800	0.0975843869624065	0.413892399875035	0.36675317846579	SLC8A3/CACNA1S	2
BP	GO:0034394	protein localization to cell surface	3/301	69/18800	0.0987294472049525	0.418148246985681	0.370524316702117	CD177/CAV3/ACTN2	3
BP	GO:0099111	microtubule-based transport	6/301	198/18800	0.0992790691420282	0.419873656314137	0.372053214926768	WASF1/AQP4/NEFH/DYNC1I1/NEK10/IFT43	6
BP	GO:0043266	regulation of potassium ion transport	4/301	110/18800	0.100404630187914	0.424026421051104	0.375733011093993	KCNRG/CASQ2/CAV3/ACTN2	4
BP	GO:0006091	generation of precursor metabolites and energy	12/301	494/18800	0.100871391177813	0.425091668785634	0.376676935149159	COX7B2/KL/PPP1R1A/ENO3/ACTN3/PPP1R3A/PYGM/PGAM2/COX6A2/PFKFB1/GYS2/PRKAG1	12
BP	GO:0097530	granulocyte migration	5/301	154/18800	0.101820969189521	0.425091668785634	0.376676935149159	TREM1/CXCL10/CCL17/CD177/CKLF	5
BP	GO:0006753	nucleoside phosphate metabolic process	12/301	495/18800	0.101979623951249	0.425091668785634	0.376676935149159	THEM5/ENTPD8/GLYAT/ACSM5/ENO3/ACTN3/NMRK2/PGAM2/ADCY2/NT5C1A/PFKFB1/PRKAG1	12
BP	GO:0007585	respiratory gaseous exchange by respiratory system	3/301	70/18800	0.10199125575509	0.425091668785634	0.376676935149159	UCP3/TNNC1/NEK10	3
BP	GO:0035025	positive regulation of Rho protein signal transduction	2/301	34/18800	0.102629781082612	0.425091668785634	0.376676935149159	SYNPO2L/ABRA	2
BP	GO:0046676	negative regulation of insulin secretion	2/301	34/18800	0.102629781082612	0.425091668785634	0.376676935149159	KCNJ11/GHSR	2
BP	GO:0086004	regulation of cardiac muscle cell contraction	2/301	34/18800	0.102629781082612	0.425091668785634	0.376676935149159	CAV3/ATP2A1	2
BP	GO:0086019	cell-cell signaling involved in cardiac conduction	2/301	34/18800	0.102629781082612	0.425091668785634	0.376676935149159	CASQ2/SCN4B	2
BP	GO:0099174	regulation of presynapse organization	2/301	34/18800	0.102629781082612	0.425091668785634	0.376676935149159	GPC6/SLITRK3	2
BP	GO:1905606	regulation of presynapse assembly	2/301	34/18800	0.102629781082612	0.425091668785634	0.376676935149159	GPC6/SLITRK3	2
BP	GO:0006163	purine nucleotide metabolic process	10/301	394/18800	0.102773639008411	0.425091668785634	0.376676935149159	THEM5/GLYAT/ACSM5/ENO3/ACTN3/PGAM2/ADCY2/NT5C1A/PFKFB1/PRKAG1	10
BP	GO:0019693	ribose phosphate metabolic process	10/301	394/18800	0.102773639008411	0.425091668785634	0.376676935149159	THEM5/GLYAT/ACSM5/ENO3/ACTN3/PGAM2/ADCY2/NT5C1A/PFKFB1/PRKAG1	10
BP	GO:0071347	cellular response to interleukin-1	4/301	111/18800	0.102921864624758	0.425091668785634	0.376676935149159	ACOD1/CCL17/AQP4/ANKRD1	4
BP	GO:0043271	negative regulation of ion transport	5/301	155/18800	0.103921501031912	0.425091668785634	0.376676935149159	KCNRG/CASQ2/CAV3/SLN/ACTN2	5
BP	GO:0032271	regulation of protein polymerization	6/301	201/18800	0.104715538906571	0.425091668785634	0.376676935149159	LMOD3/LMOD2/CAV3/KANK4/TMOD4/SPTB	6
BP	GO:0014743	regulation of muscle hypertrophy	3/301	71/18800	0.105295577120412	0.425091668785634	0.376676935149159	CAV3/TRIM63/MLIP	3
BP	GO:2001259	positive regulation of cation channel activity	3/301	71/18800	0.105295577120412	0.425091668785634	0.376676935149159	STAC2/CASQ1/ACTN2	3
BP	GO:0010720	positive regulation of cell development	8/301	297/18800	0.105689608595495	0.425091668785634	0.376676935149159	PLXNA4/OLFM4/LMOD3/MYF6/ACTN3/MPL/MYOD1/NKX2-2	8
BP	GO:0007009	plasma membrane organization	5/301	156/18800	0.106043445593965	0.425091668785634	0.376676935149159	SYPL2/TRIM72/CSRP3/CAV3/NOX5	5
BP	GO:0003308	negative regulation of Wnt signaling pathway involved in heart development	1/301	7/18800	0.106848922167663	0.425091668785634	0.376676935149159	ALPK2	1
BP	GO:0003310	pancreatic A cell differentiation	1/301	7/18800	0.106848922167663	0.425091668785634	0.376676935149159	NKX2-2	1
BP	GO:0006657	CDP-choline pathway	1/301	7/18800	0.106848922167663	0.425091668785634	0.376676935149159	PCYT1B	1
BP	GO:0021684	cerebellar granular layer formation	1/301	7/18800	0.106848922167663	0.425091668785634	0.376676935149159	GRID2	1
BP	GO:0021707	cerebellar granule cell differentiation	1/301	7/18800	0.106848922167663	0.425091668785634	0.376676935149159	GRID2	1
BP	GO:0032277	negative regulation of gonadotropin secretion	1/301	7/18800	0.106848922167663	0.425091668785634	0.376676935149159	TACR2	1
BP	GO:0034136	negative regulation of toll-like receptor 2 signaling pathway	1/301	7/18800	0.106848922167663	0.425091668785634	0.376676935149159	ACOD1	1
BP	GO:0042262	DNA protection	1/301	7/18800	0.106848922167663	0.425091668785634	0.376676935149159	NUDT1	1
BP	GO:0046053	dAMP metabolic process	1/301	7/18800	0.106848922167663	0.425091668785634	0.376676935149159	NT5C1A	1
BP	GO:0046836	glycolipid transport	1/301	7/18800	0.106848922167663	0.425091668785634	0.376676935149159	PLTP	1
BP	GO:0048312	intracellular distribution of mitochondria	1/301	7/18800	0.106848922167663	0.425091668785634	0.376676935149159	BHLHA15	1
BP	GO:0048631	regulation of skeletal muscle tissue growth	1/301	7/18800	0.106848922167663	0.425091668785634	0.376676935149159	ACTN3	1
BP	GO:0050904	diapedesis	1/301	7/18800	0.106848922167663	0.425091668785634	0.376676935149159	TRIM55	1
BP	GO:0050942	positive regulation of pigment cell differentiation	1/301	7/18800	0.106848922167663	0.425091668785634	0.376676935149159	ADAMTS20	1
BP	GO:0051124	synaptic assembly at neuromuscular junction	1/301	7/18800	0.106848922167663	0.425091668785634	0.376676935149159	SIX4	1
BP	GO:0060297	regulation of sarcomere organization	1/301	7/18800	0.106848922167663	0.425091668785634	0.376676935149159	CAV3	1
BP	GO:0060467	negative regulation of fertilization	1/301	7/18800	0.106848922167663	0.425091668785634	0.376676935149159	NLRP5	1
BP	GO:0060468	prevention of polyspermy	1/301	7/18800	0.106848922167663	0.425091668785634	0.376676935149159	NLRP5	1
BP	GO:0070100	negative regulation of chemokine-mediated signaling pathway	1/301	7/18800	0.106848922167663	0.425091668785634	0.376676935149159	PADI2	1
BP	GO:0097052	L-kynurenine metabolic process	1/301	7/18800	0.106848922167663	0.425091668785634	0.376676935149159	ALDH8A1	1
BP	GO:1900157	regulation of bone mineralization involved in bone maturation	1/301	7/18800	0.106848922167663	0.425091668785634	0.376676935149159	ACTN3	1
BP	GO:1901078	negative regulation of relaxation of muscle	1/301	7/18800	0.106848922167663	0.425091668785634	0.376676935149159	ACTN3	1
BP	GO:1904180	negative regulation of membrane depolarization	1/301	7/18800	0.106848922167663	0.425091668785634	0.376676935149159	CAV3	1
BP	GO:1990314	cellular response to insulin-like growth factor stimulus	1/301	7/18800	0.106848922167663	0.425091668785634	0.376676935149159	GHSR	1
BP	GO:0060284	regulation of cell development	12/301	500/18800	0.107630080937482	0.425788423430839	0.377294334697488	PLXNA4/OLFM4/SIGLEC15/LMOD3/MYF6/CAV3/ACTN3/MPL/MYOD1/NKX2-2/EFNB3/FSTL4	12
BP	GO:0002446	neutrophil mediated immunity	2/301	35/18800	0.107745241294999	0.425788423430839	0.377294334697488	TREM1/CD177	2
BP	GO:0033280	response to vitamin D	2/301	35/18800	0.107745241294999	0.425788423430839	0.377294334697488	CXCL10/KL	2
BP	GO:0043243	positive regulation of protein-containing complex disassembly	2/301	35/18800	0.107745241294999	0.425788423430839	0.377294334697488	SLN/ACTN2	2
BP	GO:1901658	glycosyl compound catabolic process	2/301	35/18800	0.107745241294999	0.425788423430839	0.377294334697488	APOBEC2/NUDT1	2
BP	GO:0071383	cellular response to steroid hormone stimulus	6/301	203/18800	0.108424526250873	0.427900001995424	0.37916542039603	ACOD1/FBXO32/ESRRB/PADI2/MYOD1/ATP1A3	6
BP	GO:0030330	DNA damage response, signal transduction by p53 class mediator	3/301	72/18800	0.108641576421645	0.428184157004935	0.37941721229399	ANKRD1/COPS3/NBN	3
BP	GO:0043516	regulation of DNA damage response, signal transduction by p53 class mediator	2/301	36/18800	0.11292724955485	0.443299522188721	0.392811051433095	ANKRD1/COPS3	2
BP	GO:0050931	pigment cell differentiation	2/301	36/18800	0.11292724955485	0.443299522188721	0.392811051433095	ADAMTS20/USP13	2
BP	GO:0097484	dendrite extension	2/301	36/18800	0.11292724955485	0.443299522188721	0.392811051433095	WASF1/UNC13A	2
BP	GO:0009119	ribonucleoside metabolic process	2/301	37/18800	0.118172381830414	0.450437156532404	0.399135763080525	NT5C1A/APOBEC2	2
BP	GO:0046627	negative regulation of insulin receptor signaling pathway	2/301	37/18800	0.118172381830414	0.450437156532404	0.399135763080525	GPR21/TRIM72	2
BP	GO:0048009	insulin-like growth factor receptor signaling pathway	2/301	37/18800	0.118172381830414	0.450437156532404	0.399135763080525	TRIM72/GHSR	2
BP	GO:0032411	positive regulation of transporter activity	4/301	117/18800	0.118619159547679	0.450437156532404	0.399135763080525	STAC2/ATP2A1/CASQ1/ACTN2	4
BP	GO:0050848	regulation of calcium-mediated signaling	3/301	75/18800	0.118921210303963	0.450437156532404	0.399135763080525	MYOZ1/ACTN3/MYOZ2	3
BP	GO:0016051	carbohydrate biosynthetic process	6/301	209/18800	0.119950547469121	0.450437156532404	0.399135763080525	B4GALNT2/PPP1R3A/PGAM2/PFKFB1/ST6GALNAC5/GYS2	6
BP	GO:0050807	regulation of synapse organization	6/301	209/18800	0.119950547469121	0.450437156532404	0.399135763080525	SIX4/GPC6/SLITRK3/GHSR/GRID2/LRRN1	6
BP	GO:0000255	allantoin metabolic process	1/301	8/18800	0.121154167441304	0.450437156532404	0.399135763080525	NT5C1A	1
BP	GO:0002760	positive regulation of antimicrobial humoral response	1/301	8/18800	0.121154167441304	0.450437156532404	0.399135763080525	ACOD1	1
BP	GO:0006152	purine nucleoside catabolic process	1/301	8/18800	0.121154167441304	0.450437156532404	0.399135763080525	NUDT1	1
BP	GO:0007197	adenylate cyclase-inhibiting G protein-coupled acetylcholine receptor signaling pathway	1/301	8/18800	0.121154167441304	0.450437156532404	0.399135763080525	CHRM3	1
BP	GO:0007217	tachykinin receptor signaling pathway	1/301	8/18800	0.121154167441304	0.450437156532404	0.399135763080525	TACR2	1
BP	GO:0007314	oocyte anterior/posterior axis specification	1/301	8/18800	0.121154167441304	0.450437156532404	0.399135763080525	TDRD5	1
BP	GO:0007315	pole plasm assembly	1/301	8/18800	0.121154167441304	0.450437156532404	0.399135763080525	TDRD5	1
BP	GO:0008358	maternal determination of anterior/posterior axis, embryo	1/301	8/18800	0.121154167441304	0.450437156532404	0.399135763080525	TDRD5	1
BP	GO:0014719	skeletal muscle satellite cell activation	1/301	8/18800	0.121154167441304	0.450437156532404	0.399135763080525	CAPN3	1
BP	GO:0016576	histone dephosphorylation	1/301	8/18800	0.121154167441304	0.450437156532404	0.399135763080525	EYA4	1
BP	GO:0030719	P granule organization	1/301	8/18800	0.121154167441304	0.450437156532404	0.399135763080525	TDRD5	1
BP	GO:0030916	otic vesicle formation	1/301	8/18800	0.121154167441304	0.450437156532404	0.399135763080525	TCAP	1
BP	GO:0032471	negative regulation of endoplasmic reticulum calcium ion concentration	1/301	8/18800	0.121154167441304	0.450437156532404	0.399135763080525	ATP2A1	1
BP	GO:0032847	regulation of cellular pH reduction	1/301	8/18800	0.121154167441304	0.450437156532404	0.399135763080525	CA7	1
BP	GO:0042421	norepinephrine biosynthetic process	1/301	8/18800	0.121154167441304	0.450437156532404	0.399135763080525	KL	1
BP	GO:0043313	regulation of neutrophil degranulation	1/301	8/18800	0.121154167441304	0.450437156532404	0.399135763080525	CD177	1
BP	GO:0043569	negative regulation of insulin-like growth factor receptor signaling pathway	1/301	8/18800	0.121154167441304	0.450437156532404	0.399135763080525	TRIM72	1
BP	GO:0048664	neuron fate determination	1/301	8/18800	0.121154167441304	0.450437156532404	0.399135763080525	NKX2-2	1
BP	GO:0050932	regulation of pigment cell differentiation	1/301	8/18800	0.121154167441304	0.450437156532404	0.399135763080525	ADAMTS20	1
BP	GO:0060373	regulation of ventricular cardiac muscle cell membrane depolarization	1/301	8/18800	0.121154167441304	0.450437156532404	0.399135763080525	CAV3	1
BP	GO:0061743	motor learning	1/301	8/18800	0.121154167441304	0.450437156532404	0.399135763080525	C1QL1	1
BP	GO:0070474	positive regulation of uterine smooth muscle contraction	1/301	8/18800	0.121154167441304	0.450437156532404	0.399135763080525	TACR2	1
BP	GO:0098885	modification of postsynaptic actin cytoskeleton	1/301	8/18800	0.121154167441304	0.450437156532404	0.399135763080525	WASF1	1
BP	GO:0098909	regulation of cardiac muscle cell action potential involved in regulation of contraction	1/301	8/18800	0.121154167441304	0.450437156532404	0.399135763080525	CAV3	1
BP	GO:0099545	trans-synaptic signaling by trans-synaptic complex	1/301	8/18800	0.121154167441304	0.450437156532404	0.399135763080525	EFNB3	1
BP	GO:0120197	mucociliary clearance	1/301	8/18800	0.121154167441304	0.450437156532404	0.399135763080525	NEK10	1
BP	GO:1901339	regulation of store-operated calcium channel activity	1/301	8/18800	0.121154167441304	0.450437156532404	0.399135763080525	CASQ1	1
BP	GO:1903998	regulation of eating behavior	1/301	8/18800	0.121154167441304	0.450437156532404	0.399135763080525	GHSR	1
BP	GO:1904354	negative regulation of telomere capping	1/301	8/18800	0.121154167441304	0.450437156532404	0.399135763080525	NBN	1
BP	GO:1904714	regulation of chaperone-mediated autophagy	1/301	8/18800	0.121154167441304	0.450437156532404	0.399135763080525	EEF1A2	1
BP	GO:1905276	regulation of epithelial tube formation	1/301	8/18800	0.121154167441304	0.450437156532404	0.399135763080525	SIX4	1
BP	GO:1905278	positive regulation of epithelial tube formation	1/301	8/18800	0.121154167441304	0.450437156532404	0.399135763080525	SIX4	1
BP	GO:1990416	cellular response to brain-derived neurotrophic factor stimulus	1/301	8/18800	0.121154167441304	0.450437156532404	0.399135763080525	WASF1	1
BP	GO:1990504	dense core granule exocytosis	1/301	8/18800	0.121154167441304	0.450437156532404	0.399135763080525	UNC13A	1
BP	GO:2001137	positive regulation of endocytic recycling	1/301	8/18800	0.121154167441304	0.450437156532404	0.399135763080525	ACTN2	1
BP	GO:0008286	insulin receptor signaling pathway	4/301	118/18800	0.121331316350955	0.450528359582414	0.399216578791292	GPR21/KL/TRIM72/CSRP3	4
BP	GO:0008344	adult locomotory behavior	3/301	76/18800	0.12242546713336	0.454020074092561	0.402310613364718	SNCG/SCN1A/EFNB3	3
BP	GO:0032868	response to insulin	7/301	259/18800	0.123394277196865	0.457038778274961	0.404985509917729	GPR21/KL/TRIM72/UCP3/CSRP3/GHSR/PFKFB1	7
BP	GO:0072676	lymphocyte migration	4/301	119/18800	0.124069983346729	0.458965652681133	0.406692927867856	CXCL10/CCL17/PADI2/CKLF	4
BP	GO:0055117	regulation of cardiac muscle contraction	3/301	77/18800	0.125967154606096	0.464818800496494	0.411879446310722	CASQ2/CAV3/ATP2A1	3
BP	GO:0086001	cardiac muscle cell action potential	3/301	77/18800	0.125967154606096	0.464818800496494	0.411879446310722	SCN1A/SCN4B/CAV3	3
BP	GO:0034764	positive regulation of transmembrane transport	6/301	213/18800	0.127959635686156	0.47158157870853	0.417871995111502	STAC2/CXCL10/ATP2A1/CASQ1/ACTN2/CAPN3	6
BP	GO:0003016	respiratory system process	2/301	39/18800	0.128838779857785	0.472462208869791	0.418652328142002	TNNC1/NEK10	2
BP	GO:0090278	negative regulation of peptide hormone secretion	2/301	39/18800	0.128838779857785	0.472462208869791	0.418652328142002	KCNJ11/GHSR	2
BP	GO:1900077	negative regulation of cellular response to insulin stimulus	2/301	39/18800	0.128838779857785	0.472462208869791	0.418652328142002	GPR21/TRIM72	2
BP	GO:1901020	negative regulation of calcium ion transmembrane transporter activity	2/301	39/18800	0.128838779857785	0.472462208869791	0.418652328142002	CASQ2/SLN	2
BP	GO:0007422	peripheral nervous system development	3/301	78/18800	0.129545413474694	0.472608906602999	0.418782318110274	PLXNA4/NEFH/ISL2	3
BP	GO:0050803	regulation of synapse structure or activity	6/301	215/18800	0.132059254743567	0.472608906602999	0.418782318110274	SIX4/GPC6/SLITRK3/GHSR/GRID2/LRRN1	6
BP	GO:0019730	antimicrobial humoral response	4/301	122/18800	0.132441529148884	0.472608906602999	0.418782318110274	ACOD1/CXCL10/BPIFA1/TF	4
BP	GO:0002792	negative regulation of peptide secretion	2/301	40/18800	0.134253648995882	0.472608906602999	0.418782318110274	KCNJ11/GHSR	2
BP	GO:0006730	one-carbon metabolic process	2/301	40/18800	0.134253648995882	0.472608906602999	0.418782318110274	CA7/CA14	2
BP	GO:0034331	cell junction maintenance	2/301	40/18800	0.134253648995882	0.472608906602999	0.418782318110274	CD177/C1QL1	2
BP	GO:0044275	cellular carbohydrate catabolic process	2/301	40/18800	0.134253648995882	0.472608906602999	0.418782318110274	MIOX/PYGM	2
BP	GO:0071392	cellular response to estradiol stimulus	2/301	40/18800	0.134253648995882	0.472608906602999	0.418782318110274	AQP4/MYOD1	2
BP	GO:0099622	cardiac muscle cell membrane repolarization	2/301	40/18800	0.134253648995882	0.472608906602999	0.418782318110274	SCN4B/CAV3	2
BP	GO:0000101	sulfur amino acid transport	1/301	9/18800	0.135231040344675	0.472608906602999	0.418782318110274	SLC7A9	1
BP	GO:0003307	regulation of Wnt signaling pathway involved in heart development	1/301	9/18800	0.135231040344675	0.472608906602999	0.418782318110274	ALPK2	1
BP	GO:0007084	mitotic nuclear membrane reassembly	1/301	9/18800	0.135231040344675	0.472608906602999	0.418782318110274	REEP3	1
BP	GO:0007308	oocyte construction	1/301	9/18800	0.135231040344675	0.472608906602999	0.418782318110274	TDRD5	1
BP	GO:0007309	oocyte axis specification	1/301	9/18800	0.135231040344675	0.472608906602999	0.418782318110274	TDRD5	1
BP	GO:0009170	purine deoxyribonucleoside monophosphate metabolic process	1/301	9/18800	0.135231040344675	0.472608906602999	0.418782318110274	NT5C1A	1
BP	GO:0010248	establishment or maintenance of transmembrane electrochemical gradient	1/301	9/18800	0.135231040344675	0.472608906602999	0.418782318110274	ATP1A3	1
BP	GO:0010616	negative regulation of cardiac muscle adaptation	1/301	9/18800	0.135231040344675	0.472608906602999	0.418782318110274	MLIP	1
BP	GO:0014908	myotube differentiation involved in skeletal muscle regeneration	1/301	9/18800	0.135231040344675	0.472608906602999	0.418782318110274	MYOD1	1
BP	GO:0021612	facial nerve structural organization	1/301	9/18800	0.135231040344675	0.472608906602999	0.418782318110274	PLXNA4	1
BP	GO:0021683	cerebellar granular layer morphogenesis	1/301	9/18800	0.135231040344675	0.472608906602999	0.418782318110274	GRID2	1
BP	GO:0030174	regulation of DNA-templated DNA replication initiation	1/301	9/18800	0.135231040344675	0.472608906602999	0.418782318110274	NBN	1
BP	GO:0034756	regulation of iron ion transport	1/301	9/18800	0.135231040344675	0.472608906602999	0.418782318110274	TF	1
BP	GO:0043353	enucleate erythrocyte differentiation	1/301	9/18800	0.135231040344675	0.472608906602999	0.418782318110274	MB	1
BP	GO:0044857	plasma membrane raft organization	1/301	9/18800	0.135231040344675	0.472608906602999	0.418782318110274	CAV3	1
BP	GO:0045792	negative regulation of cell size	1/301	9/18800	0.135231040344675	0.472608906602999	0.418782318110274	CAV3	1
BP	GO:0048087	positive regulation of developmental pigmentation	1/301	9/18800	0.135231040344675	0.472608906602999	0.418782318110274	ADAMTS20	1
BP	GO:0048280	vesicle fusion with Golgi apparatus	1/301	9/18800	0.135231040344675	0.472608906602999	0.418782318110274	YIPF7	1
BP	GO:0048671	negative regulation of collateral sprouting	1/301	9/18800	0.135231040344675	0.472608906602999	0.418782318110274	FSTL4	1
BP	GO:0060052	neurofilament cytoskeleton organization	1/301	9/18800	0.135231040344675	0.472608906602999	0.418782318110274	NEFH	1
BP	GO:0060075	regulation of resting membrane potential	1/301	9/18800	0.135231040344675	0.472608906602999	0.418782318110274	ATP1A3	1
BP	GO:0060392	negative regulation of SMAD protein signal transduction	1/301	9/18800	0.135231040344675	0.472608906602999	0.418782318110274	UCMA	1
BP	GO:0060677	ureteric bud elongation	1/301	9/18800	0.135231040344675	0.472608906602999	0.418782318110274	SIX4	1
BP	GO:0071281	cellular response to iron ion	1/301	9/18800	0.135231040344675	0.472608906602999	0.418782318110274	TF	1
BP	GO:0072172	mesonephric tubule formation	1/301	9/18800	0.135231040344675	0.472608906602999	0.418782318110274	SIX4	1
BP	GO:0090324	negative regulation of oxidative phosphorylation	1/301	9/18800	0.135231040344675	0.472608906602999	0.418782318110274	ACTN3	1
BP	GO:0097264	self proteolysis	1/301	9/18800	0.135231040344675	0.472608906602999	0.418782318110274	CAPN3	1
BP	GO:0101024	mitotic nuclear membrane organization	1/301	9/18800	0.135231040344675	0.472608906602999	0.418782318110274	REEP3	1
BP	GO:1903243	negative regulation of cardiac muscle hypertrophy in response to stress	1/301	9/18800	0.135231040344675	0.472608906602999	0.418782318110274	MLIP	1
BP	GO:2000818	negative regulation of myoblast proliferation	1/301	9/18800	0.135231040344675	0.472608906602999	0.418782318110274	MYOD1	1
BP	GO:0032355	response to estradiol	4/301	123/18800	0.135282698536427	0.472608906602999	0.418782318110274	CSN1S1/AQP4/GHSR/MYOD1	4
BP	GO:0021953	central nervous system neuron differentiation	5/301	169/18800	0.135504920830169	0.472825681194631	0.418974403711546	PLXNA4/HOXC10/GRID2/NKX2-2/ISL2	5
BP	GO:0003351	epithelial cilium movement involved in extracellular fluid movement	2/301	41/18800	0.139718844947902	0.485235329748478	0.429970686929456	AQP4/NEK10	2
BP	GO:0034122	negative regulation of toll-like receptor signaling pathway	2/301	41/18800	0.139718844947902	0.485235329748478	0.429970686929456	ACOD1/BPIFB1	2
BP	GO:0071548	response to dexamethasone	2/301	41/18800	0.139718844947902	0.485235329748478	0.429970686929456	FBXO32/GHSR	2
BP	GO:2000008	regulation of protein localization to cell surface	2/301	41/18800	0.139718844947902	0.485235329748478	0.429970686929456	CAV3/ACTN2	2
BP	GO:0021675	nerve development	3/301	81/18800	0.140491002690087	0.48734364270404	0.431838878947204	PLXNA4/SIX4/NKX2-2	3
BP	GO:0016311	dephosphorylation	10/301	422/18800	0.141564750659328	0.490491952988659	0.434628620445307	EYA4/MYH6/STYXL2/LRRC39/DUSP13/LRRC30/DUSP26/MYH8/NT5C1A/PFKFB1	10
BP	GO:1905475	regulation of protein localization to membrane	5/301	172/18800	0.142774720127151	0.49410430693476	0.43782955453319	STAC2/LRRC15/GPC6/CSRP3/GHSR	5
BP	GO:0015980	energy derivation by oxidation of organic compounds	8/301	321/18800	0.144887082797973	0.495043342793609	0.43866164129301	COX7B2/KL/PPP1R1A/ACTN3/PPP1R3A/PYGM/COX6A2/GYS2	8
BP	GO:0030501	positive regulation of bone mineralization	2/301	42/18800	0.145231383207199	0.495043342793609	0.43866164129301	KL/ACTN3	2
BP	GO:0031952	regulation of protein autophosphorylation	2/301	42/18800	0.145231383207199	0.495043342793609	0.43866164129301	NEK10/NBN	2
BP	GO:0034142	toll-like receptor 4 signaling pathway	2/301	42/18800	0.145231383207199	0.495043342793609	0.43866164129301	ACOD1/BPIFB1	2
BP	GO:0051602	response to electrical stimulus	2/301	42/18800	0.145231383207199	0.495043342793609	0.43866164129301	TRIM63/TACR2	2
BP	GO:0048041	focal adhesion assembly	3/301	83/18800	0.147955112251122	0.495043342793609	0.43866164129301	LIMCH1/ACTN3/ACTN2	3
BP	GO:0009991	response to extracellular stimulus	11/301	479/18800	0.148215125528117	0.495043342793609	0.43866164129301	CXCL10/TNFRSF11B/BHLHA15/KL/UCP3/ACTA1/GHSR/MYOD1/PFKFB1/NUDT1/PRKAG1	11
BP	GO:0000338	protein deneddylation	1/301	10/18800	0.149083174709864	0.495043342793609	0.43866164129301	COPS3	1
BP	GO:0002138	retinoic acid biosynthetic process	1/301	10/18800	0.149083174709864	0.495043342793609	0.43866164129301	ALDH8A1	1
BP	GO:0003056	regulation of vascular associated smooth muscle contraction	1/301	10/18800	0.149083174709864	0.495043342793609	0.43866164129301	CHRM3	1
BP	GO:0003211	cardiac ventricle formation	1/301	10/18800	0.149083174709864	0.495043342793609	0.43866164129301	HAND1	1
BP	GO:0006171	cAMP biosynthetic process	1/301	10/18800	0.149083174709864	0.495043342793609	0.43866164129301	ADCY2	1
BP	GO:0007343	egg activation	1/301	10/18800	0.149083174709864	0.495043342793609	0.43866164129301	NLRP5	1
BP	GO:0008343	adult feeding behavior	1/301	10/18800	0.149083174709864	0.495043342793609	0.43866164129301	GHSR	1
BP	GO:0009128	purine nucleoside monophosphate catabolic process	1/301	10/18800	0.149083174709864	0.495043342793609	0.43866164129301	NT5C1A	1
BP	GO:0009155	purine deoxyribonucleotide catabolic process	1/301	10/18800	0.149083174709864	0.495043342793609	0.43866164129301	NT5C1A	1
BP	GO:0009169	purine ribonucleoside monophosphate catabolic process	1/301	10/18800	0.149083174709864	0.495043342793609	0.43866164129301	NT5C1A	1
BP	GO:0016081	synaptic vesicle docking	1/301	10/18800	0.149083174709864	0.495043342793609	0.43866164129301	UNC13A	1
BP	GO:0019062	virion attachment to host cell	1/301	10/18800	0.149083174709864	0.495043342793609	0.43866164129301	LRRC15	1
BP	GO:0032275	luteinizing hormone secretion	1/301	10/18800	0.149083174709864	0.495043342793609	0.43866164129301	TACR2	1
BP	GO:0033131	regulation of glucokinase activity	1/301	10/18800	0.149083174709864	0.495043342793609	0.43866164129301	PFKFB1	1
BP	GO:0035562	negative regulation of chromatin binding	1/301	10/18800	0.149083174709864	0.495043342793609	0.43866164129301	MYOD1	1
BP	GO:0043587	tongue morphogenesis	1/301	10/18800	0.149083174709864	0.495043342793609	0.43866164129301	SIX4	1
BP	GO:0060536	cartilage morphogenesis	1/301	10/18800	0.149083174709864	0.495043342793609	0.43866164129301	HAND1	1
BP	GO:0070099	regulation of chemokine-mediated signaling pathway	1/301	10/18800	0.149083174709864	0.495043342793609	0.43866164129301	PADI2	1
BP	GO:0070327	thyroid hormone transport	1/301	10/18800	0.149083174709864	0.495043342793609	0.43866164129301	SLCO1C1	1
BP	GO:0070472	regulation of uterine smooth muscle contraction	1/301	10/18800	0.149083174709864	0.495043342793609	0.43866164129301	TACR2	1
BP	GO:0071600	otic vesicle morphogenesis	1/301	10/18800	0.149083174709864	0.495043342793609	0.43866164129301	TCAP	1
BP	GO:0099151	regulation of postsynaptic density assembly	1/301	10/18800	0.149083174709864	0.495043342793609	0.43866164129301	GRID2	1
BP	GO:0099566	regulation of postsynaptic cytosolic calcium ion concentration	1/301	10/18800	0.149083174709864	0.495043342793609	0.43866164129301	GRIA1	1
BP	GO:1901387	positive regulation of voltage-gated calcium channel activity	1/301	10/18800	0.149083174709864	0.495043342793609	0.43866164129301	STAC2	1
BP	GO:1902459	positive regulation of stem cell population maintenance	1/301	10/18800	0.149083174709864	0.495043342793609	0.43866164129301	ESRRB	1
BP	GO:1902513	regulation of organelle transport along microtubule	1/301	10/18800	0.149083174709864	0.495043342793609	0.43866164129301	NEFH	1
BP	GO:1990535	neuron projection maintenance	1/301	10/18800	0.149083174709864	0.495043342793609	0.43866164129301	ATP1A3	1
BP	GO:2000109	regulation of macrophage apoptotic process	1/301	10/18800	0.149083174709864	0.495043342793609	0.43866164129301	GHSR	1
BP	GO:2000601	positive regulation of Arp2/3 complex-mediated actin nucleation	1/301	10/18800	0.149083174709864	0.495043342793609	0.43866164129301	WASF1	1
BP	GO:0071621	granulocyte chemotaxis	4/301	128/18800	0.149851886660839	0.497036819576175	0.440428076111394	TREM1/CXCL10/CCL17/CKLF	4
BP	GO:0070482	response to oxygen levels	8/301	324/18800	0.150235584796893	0.497750220337181	0.441060225908534	SLC8A3/UCP3/MB/RYR1/CAV3/MPL/MYOD1/KCNK3	8
BP	GO:0001709	cell fate determination	2/301	43/18800	0.150788361350626	0.497905193184618	0.441197548517963	MYOD1/NKX2-2	2
BP	GO:0032691	negative regulation of interleukin-1 beta production	2/301	43/18800	0.150788361350626	0.497905193184618	0.441197548517963	AQP4/GHSR	2
BP	GO:0042554	superoxide anion generation	2/301	43/18800	0.150788361350626	0.497905193184618	0.441197548517963	CD177/NOX5	2
BP	GO:0061053	somite development	3/301	84/18800	0.151734695006378	0.500470189562936	0.443470411162422	SIX4/MYF6/TCAP	3
BP	GO:2000027	regulation of animal organ morphogenesis	4/301	129/18800	0.152835754666114	0.503539227426752	0.446189908770317	TNFRSF11B/SIX4/GPC6/CAV3	4
BP	GO:0007409	axonogenesis	10/301	430/18800	0.153887790475404	0.506440086380594	0.448760381777128	DPYSL5/PLXNA4/ROBO3/MYPN/SLITRK3/MYOT/NEFH/EFNB3/FSTL4/ISL2	10
BP	GO:0072384	organelle transport along microtubule	3/301	85/18800	0.155544815625523	0.507214531331732	0.449446623291739	WASF1/NEFH/DYNC1I1	3
BP	GO:0006858	extracellular transport	2/301	44/18800	0.156386957189856	0.507214531331732	0.449446623291739	AQP4/NEK10	2
BP	GO:0021762	substantia nigra development	2/301	44/18800	0.156386957189856	0.507214531331732	0.449446623291739	SYPL2/PADI2	2
BP	GO:0060078	regulation of postsynaptic membrane potential	4/301	131/18800	0.158870452066484	0.507214531331732	0.449446623291739	SLC8A3/GRID2/CHRNA1/GRIA1	4
BP	GO:0034103	regulation of tissue remodeling	3/301	86/18800	0.159384615716705	0.507214531331732	0.449446623291739	TNFRSF11B/TF/SIGLEC15	3
BP	GO:0009117	nucleotide metabolic process	11/301	487/18800	0.160072393637222	0.507214531331732	0.449446623291739	THEM5/GLYAT/ACSM5/ENO3/ACTN3/NMRK2/PGAM2/ADCY2/NT5C1A/PFKFB1/PRKAG1	11
BP	GO:0006110	regulation of glycolytic process	2/301	45/18800	0.162024426960527	0.507214531331732	0.449446623291739	ACTN3/PRKAG1	2
BP	GO:0031295	T cell costimulation	2/301	45/18800	0.162024426960527	0.507214531331732	0.449446623291739	HHLA2/EFNB3	2
BP	GO:1903170	negative regulation of calcium ion transmembrane transport	2/301	45/18800	0.162024426960527	0.507214531331732	0.449446623291739	CASQ2/SLN	2
BP	GO:0097529	myeloid leukocyte migration	6/301	229/18800	0.162444413342055	0.507214531331732	0.449446623291739	TREM1/CXCL10/CCL17/CD177/TRIM55/CKLF	6
BP	GO:0001765	membrane raft assembly	1/301	11/18800	0.162714146738195	0.507214531331732	0.449446623291739	CAV3	1
BP	GO:0002759	regulation of antimicrobial humoral response	1/301	11/18800	0.162714146738195	0.507214531331732	0.449446623291739	ACOD1	1
BP	GO:0006020	inositol metabolic process	1/301	11/18800	0.162714146738195	0.507214531331732	0.449446623291739	MIOX	1
BP	GO:0016102	diterpenoid biosynthetic process	1/301	11/18800	0.162714146738195	0.507214531331732	0.449446623291739	ALDH8A1	1
BP	GO:0021561	facial nerve development	1/301	11/18800	0.162714146738195	0.507214531331732	0.449446623291739	PLXNA4	1
BP	GO:0021604	cranial nerve structural organization	1/301	11/18800	0.162714146738195	0.507214531331732	0.449446623291739	PLXNA4	1
BP	GO:0021610	facial nerve morphogenesis	1/301	11/18800	0.162714146738195	0.507214531331732	0.449446623291739	PLXNA4	1
BP	GO:0031987	locomotion involved in locomotory behavior	1/301	11/18800	0.162714146738195	0.507214531331732	0.449446623291739	GHSR	1
BP	GO:0032096	negative regulation of response to food	1/301	11/18800	0.162714146738195	0.507214531331732	0.449446623291739	GHSR	1
BP	GO:0032099	negative regulation of appetite	1/301	11/18800	0.162714146738195	0.507214531331732	0.449446623291739	GHSR	1
BP	GO:0032105	negative regulation of response to extracellular stimulus	1/301	11/18800	0.162714146738195	0.507214531331732	0.449446623291739	GHSR	1
BP	GO:0032108	negative regulation of response to nutrient levels	1/301	11/18800	0.162714146738195	0.507214531331732	0.449446623291739	GHSR	1
BP	GO:0032276	regulation of gonadotropin secretion	1/301	11/18800	0.162714146738195	0.507214531331732	0.449446623291739	TACR2	1
BP	GO:0032836	glomerular basement membrane development	1/301	11/18800	0.162714146738195	0.507214531331732	0.449446623291739	COL4A3	1
BP	GO:0033234	negative regulation of protein sumoylation	1/301	11/18800	0.162714146738195	0.507214531331732	0.449446623291739	CAPN3	1
BP	GO:0042118	endothelial cell activation	1/301	11/18800	0.162714146738195	0.507214531331732	0.449446623291739	CXCL10	1
BP	GO:0042487	regulation of odontogenesis of dentin-containing tooth	1/301	11/18800	0.162714146738195	0.507214531331732	0.449446623291739	TNFRSF11B	1
BP	GO:0046085	adenosine metabolic process	1/301	11/18800	0.162714146738195	0.507214531331732	0.449446623291739	NT5C1A	1
BP	GO:0046689	response to mercury ion	1/301	11/18800	0.162714146738195	0.507214531331732	0.449446623291739	PGAM2	1
BP	GO:0051386	regulation of neurotrophin TRK receptor signaling pathway	1/301	11/18800	0.162714146738195	0.507214531331732	0.449446623291739	WASF1	1
BP	GO:0051561	positive regulation of mitochondrial calcium ion concentration	1/301	11/18800	0.162714146738195	0.507214531331732	0.449446623291739	ATP2A1	1
BP	GO:0051657	maintenance of organelle location	1/301	11/18800	0.162714146738195	0.507214531331732	0.449446623291739	ATP2A1	1
BP	GO:0060315	negative regulation of ryanodine-sensitive calcium-release channel activity	1/301	11/18800	0.162714146738195	0.507214531331732	0.449446623291739	CASQ2	1
BP	GO:0060579	ventral spinal cord interneuron fate commitment	1/301	11/18800	0.162714146738195	0.507214531331732	0.449446623291739	NKX2-2	1
BP	GO:0060581	cell fate commitment involved in pattern specification	1/301	11/18800	0.162714146738195	0.507214531331732	0.449446623291739	NKX2-2	1
BP	GO:0070189	kynurenine metabolic process	1/301	11/18800	0.162714146738195	0.507214531331732	0.449446623291739	ALDH8A1	1
BP	GO:0070471	uterine smooth muscle contraction	1/301	11/18800	0.162714146738195	0.507214531331732	0.449446623291739	TACR2	1
BP	GO:0070944	neutrophil-mediated killing of bacterium	1/301	11/18800	0.162714146738195	0.507214531331732	0.449446623291739	TREM1	1
BP	GO:0071472	cellular response to salt stress	1/301	11/18800	0.162714146738195	0.507214531331732	0.449446623291739	CAPN3	1
BP	GO:0072584	caveolin-mediated endocytosis	1/301	11/18800	0.162714146738195	0.507214531331732	0.449446623291739	CAV3	1
BP	GO:0086016	AV node cell action potential	1/301	11/18800	0.162714146738195	0.507214531331732	0.449446623291739	SCN4B	1
BP	GO:0086027	AV node cell to bundle of His cell signaling	1/301	11/18800	0.162714146738195	0.507214531331732	0.449446623291739	SCN4B	1
BP	GO:0099150	regulation of postsynaptic specialization assembly	1/301	11/18800	0.162714146738195	0.507214531331732	0.449446623291739	GRID2	1
BP	GO:1901856	negative regulation of cellular respiration	1/301	11/18800	0.162714146738195	0.507214531331732	0.449446623291739	ACTN3	1
BP	GO:1902093	positive regulation of flagellated sperm motility	1/301	11/18800	0.162714146738195	0.507214531331732	0.449446623291739	TACR2	1
BP	GO:1903299	regulation of hexokinase activity	1/301	11/18800	0.162714146738195	0.507214531331732	0.449446623291739	PFKFB1	1
BP	GO:2000155	positive regulation of cilium-dependent cell motility	1/301	11/18800	0.162714146738195	0.507214531331732	0.449446623291739	TACR2	1
BP	GO:2000253	positive regulation of feeding behavior	1/301	11/18800	0.162714146738195	0.507214531331732	0.449446623291739	GHSR	1
BP	GO:2001204	regulation of osteoclast development	1/301	11/18800	0.162714146738195	0.507214531331732	0.449446623291739	SIGLEC15	1
BP	GO:2001225	regulation of chloride transport	1/301	11/18800	0.162714146738195	0.507214531331732	0.449446623291739	CA7	1
BP	GO:0051235	maintenance of location	8/301	331/18800	0.163081077530351	0.507822089524889	0.449984985190896	CXCL10/CASQ2/DHRS7C/RYR1/ATP2A1/CASQ1/JSRP1/CAPN3	8
BP	GO:1990542	mitochondrial transmembrane transport	3/301	87/18800	0.163253239174832	0.507822510057011	0.449985357827582	BHLHA15/SLC8A3/UCP3	3
BP	GO:0045104	intermediate filament cytoskeleton organization	3/301	88/18800	0.167149832600215	0.51766007149434	0.458702495244414	KRT36/NEFM/NEFH	3
BP	GO:0046849	bone remodeling	3/301	88/18800	0.167149832600215	0.51766007149434	0.458702495244414	TNFRSF11B/TF/SIGLEC15	3
BP	GO:0005978	glycogen biosynthetic process	2/301	46/18800	0.167698103548514	0.51766007149434	0.458702495244414	PPP1R3A/GYS2	2
BP	GO:0009250	glucan biosynthetic process	2/301	46/18800	0.167698103548514	0.51766007149434	0.458702495244414	PPP1R3A/GYS2	2
BP	GO:0042398	cellular modified amino acid biosynthetic process	2/301	46/18800	0.167698103548514	0.51766007149434	0.458702495244414	CKMT2/CKM	2
BP	GO:0045103	intermediate filament-based process	3/301	89/18800	0.17107354569906	0.51766007149434	0.458702495244414	KRT36/NEFM/NEFH	3
BP	GO:0031294	lymphocyte costimulation	2/301	47/18800	0.17340539475257	0.51766007149434	0.458702495244414	HHLA2/EFNB3	2
BP	GO:0031648	protein destabilization	2/301	47/18800	0.17340539475257	0.51766007149434	0.458702495244414	CAPN3/FBXL3	2
BP	GO:0048066	developmental pigmentation	2/301	47/18800	0.17340539475257	0.51766007149434	0.458702495244414	ADAMTS20/USP13	2
BP	GO:0101023	vascular endothelial cell proliferation	2/301	47/18800	0.17340539475257	0.51766007149434	0.458702495244414	COL4A3/GHSR	2
BP	GO:0120163	negative regulation of cold-induced thermogenesis	2/301	47/18800	0.17340539475257	0.51766007149434	0.458702495244414	HOXC10/ACTN3	2
BP	GO:1905562	regulation of vascular endothelial cell proliferation	2/301	47/18800	0.17340539475257	0.51766007149434	0.458702495244414	COL4A3/GHSR	2
BP	GO:0009581	detection of external stimulus	4/301	136/18800	0.174329524285721	0.51766007149434	0.458702495244414	SCN1A/CSRP3/CAV3/TCAP	4
BP	GO:0030534	adult behavior	4/301	136/18800	0.174329524285721	0.51766007149434	0.458702495244414	SNCG/SCN1A/GHSR/EFNB3	4
BP	GO:1990778	protein localization to cell periphery	8/301	337/18800	0.174485052503023	0.51766007149434	0.458702495244414	STAC2/LRRC15/GPC6/RAPSN/CSRP3/CAV3/ACTN2/GHSR	8
BP	GO:0098661	inorganic anion transmembrane transport	3/301	90/18800	0.175023531666331	0.51766007149434	0.458702495244414	ADAMTS8/CLCN1/ANO5	3
BP	GO:1901657	glycosyl compound metabolic process	3/301	90/18800	0.175023531666331	0.51766007149434	0.458702495244414	NT5C1A/APOBEC2/NUDT1	3
BP	GO:0003306	Wnt signaling pathway involved in heart development	1/301	12/18800	0.176127475911211	0.51766007149434	0.458702495244414	ALPK2	1
BP	GO:0003353	positive regulation of cilium movement	1/301	12/18800	0.176127475911211	0.51766007149434	0.458702495244414	TACR2	1
BP	GO:0006047	UDP-N-acetylglucosamine metabolic process	1/301	12/18800	0.176127475911211	0.51766007149434	0.458702495244414	B4GALNT2	1
BP	GO:0006216	cytidine catabolic process	1/301	12/18800	0.176127475911211	0.51766007149434	0.458702495244414	APOBEC2	1
BP	GO:0009972	cytidine deamination	1/301	12/18800	0.176127475911211	0.51766007149434	0.458702495244414	APOBEC2	1
BP	GO:0014745	negative regulation of muscle adaptation	1/301	12/18800	0.176127475911211	0.51766007149434	0.458702495244414	MLIP	1
BP	GO:0016188	synaptic vesicle maturation	1/301	12/18800	0.176127475911211	0.51766007149434	0.458702495244414	UNC13A	1
BP	GO:0016554	cytidine to uridine editing	1/301	12/18800	0.176127475911211	0.51766007149434	0.458702495244414	APOBEC2	1
BP	GO:0021559	trigeminal nerve development	1/301	12/18800	0.176127475911211	0.51766007149434	0.458702495244414	PLXNA4	1
BP	GO:0021781	glial cell fate commitment	1/301	12/18800	0.176127475911211	0.51766007149434	0.458702495244414	NKX2-2	1
BP	GO:0030259	lipid glycosylation	1/301	12/18800	0.176127475911211	0.51766007149434	0.458702495244414	B4GALNT2	1
BP	GO:0034135	regulation of toll-like receptor 2 signaling pathway	1/301	12/18800	0.176127475911211	0.51766007149434	0.458702495244414	ACOD1	1
BP	GO:0038063	collagen-activated tyrosine kinase receptor signaling pathway	1/301	12/18800	0.176127475911211	0.51766007149434	0.458702495244414	COL4A3	1
BP	GO:0043312	neutrophil degranulation	1/301	12/18800	0.176127475911211	0.51766007149434	0.458702495244414	CD177	1
BP	GO:0043568	positive regulation of insulin-like growth factor receptor signaling pathway	1/301	12/18800	0.176127475911211	0.51766007149434	0.458702495244414	GHSR	1
BP	GO:0043696	dedifferentiation	1/301	12/18800	0.176127475911211	0.51766007149434	0.458702495244414	ESRRB	1
BP	GO:0043697	cell dedifferentiation	1/301	12/18800	0.176127475911211	0.51766007149434	0.458702495244414	ESRRB	1
BP	GO:0044650	adhesion of symbiont to host cell	1/301	12/18800	0.176127475911211	0.51766007149434	0.458702495244414	LRRC15	1
BP	GO:0044848	biological phase	1/301	12/18800	0.176127475911211	0.51766007149434	0.458702495244414	SYCP2L	1
BP	GO:0046087	cytidine metabolic process	1/301	12/18800	0.176127475911211	0.51766007149434	0.458702495244414	APOBEC2	1
BP	GO:0046541	saliva secretion	1/301	12/18800	0.176127475911211	0.51766007149434	0.458702495244414	CHRM3	1
BP	GO:0048521	negative regulation of behavior	1/301	12/18800	0.176127475911211	0.51766007149434	0.458702495244414	GHSR	1
BP	GO:0051001	negative regulation of nitric-oxide synthase activity	1/301	12/18800	0.176127475911211	0.51766007149434	0.458702495244414	CAV3	1
BP	GO:0060123	regulation of growth hormone secretion	1/301	12/18800	0.176127475911211	0.51766007149434	0.458702495244414	GHSR	1
BP	GO:0060134	prepulse inhibition	1/301	12/18800	0.176127475911211	0.51766007149434	0.458702495244414	GRID2	1
BP	GO:0060788	ectodermal placode formation	1/301	12/18800	0.176127475911211	0.51766007149434	0.458702495244414	SIX4	1
BP	GO:0061052	negative regulation of cell growth involved in cardiac muscle cell development	1/301	12/18800	0.176127475911211	0.51766007149434	0.458702495244414	CAV3	1
BP	GO:0070943	neutrophil-mediated killing of symbiont cell	1/301	12/18800	0.176127475911211	0.51766007149434	0.458702495244414	TREM1	1
BP	GO:0071697	ectodermal placode morphogenesis	1/301	12/18800	0.176127475911211	0.51766007149434	0.458702495244414	SIX4	1
BP	GO:0072148	epithelial cell fate commitment	1/301	12/18800	0.176127475911211	0.51766007149434	0.458702495244414	NKX2-2	1
BP	GO:0086067	AV node cell to bundle of His cell communication	1/301	12/18800	0.176127475911211	0.51766007149434	0.458702495244414	SCN4B	1
BP	GO:0090309	positive regulation of DNA methylation-dependent heterochromatin assembly	1/301	12/18800	0.176127475911211	0.51766007149434	0.458702495244414	ATF7IP2	1
BP	GO:0098935	dendritic transport	1/301	12/18800	0.176127475911211	0.51766007149434	0.458702495244414	WASF1	1
BP	GO:0099188	postsynaptic cytoskeleton organization	1/301	12/18800	0.176127475911211	0.51766007149434	0.458702495244414	NEFH	1
BP	GO:0099550	trans-synaptic signaling, modulating synaptic transmission	1/301	12/18800	0.176127475911211	0.51766007149434	0.458702495244414	EFNB3	1
BP	GO:1904321	response to forskolin	1/301	12/18800	0.176127475911211	0.51766007149434	0.458702495244414	ADCY2	1
BP	GO:1904322	cellular response to forskolin	1/301	12/18800	0.176127475911211	0.51766007149434	0.458702495244414	ADCY2	1
BP	GO:2000035	regulation of stem cell division	1/301	12/18800	0.176127475911211	0.51766007149434	0.458702495244414	ESRRB	1
BP	GO:0001666	response to hypoxia	7/301	286/18800	0.176235898323784	0.51766007149434	0.458702495244414	SLC8A3/UCP3/MB/RYR1/CAV3/MPL/KCNK3	7
BP	GO:0044262	cellular carbohydrate metabolic process	7/301	287/18800	0.178358519038375	0.523374103579805	0.463765742189351	PPP1R1A/MIOX/ACTN3/PPP1R3A/PYGM/PFKFB1/GYS2	7
BP	GO:0043114	regulation of vascular permeability	2/301	48/18800	0.17914378158267	0.525156348790508	0.465345003118105	C2CD4B/TACR2	2
BP	GO:0003341	cilium movement	5/301	187/18800	0.181494975777518	0.531521000491304	0.470984769013297	AQP4/TACR2/NEK10/TTLL8/PLTP	5
BP	GO:0007044	cell-substrate junction assembly	3/301	92/18800	0.182998954607826	0.534864271289407	0.473947266493431	LIMCH1/ACTN3/ACTN2	3
BP	GO:0051952	regulation of amine transport	3/301	92/18800	0.182998954607826	0.534864271289407	0.473947266493431	SNCG/GHSR/TACR2	3
BP	GO:0098657	import into cell	6/301	238/18800	0.18342495534751	0.535337355957187	0.47436647038711	KCNJ13/CNGA3/SLC8A3/KCNJ11/CACNA1S/ATP1A3	6
BP	GO:0009582	detection of abiotic stimulus	4/301	139/18800	0.183844400935936	0.535337355957187	0.47436647038711	SCN1A/CSRP3/CAV3/TCAP	4
BP	GO:0031099	regeneration	5/301	188/18800	0.184205744606613	0.535337355957187	0.47436647038711	SGCA/MYOZ1/CAPN3/MYOD1/PFKFB1	5
BP	GO:0007018	microtubule-based movement	9/301	395/18800	0.184372111813221	0.535337355957187	0.47436647038711	WASF1/AQP4/NEFH/DYNC1I1/TACR2/NEK10/TTLL8/PLTP/IFT43	9
BP	GO:0009749	response to glucose	5/301	189/18800	0.186931394687514	0.535337355957187	0.47436647038711	AQP4/COL4A3/MAFA/NKX2-2/GYS2	5
BP	GO:0006637	acyl-CoA metabolic process	3/301	93/18800	0.187022718625243	0.535337355957187	0.47436647038711	THEM5/GLYAT/ACSM5	3
BP	GO:0035383	thioester metabolic process	3/301	93/18800	0.187022718625243	0.535337355957187	0.47436647038711	THEM5/GLYAT/ACSM5	3
BP	GO:0005513	detection of calcium ion	1/301	13/18800	0.189326625887298	0.535337355957187	0.47436647038711	CASQ2	1
BP	GO:0006000	fructose metabolic process	1/301	13/18800	0.189326625887298	0.535337355957187	0.47436647038711	PFKFB1	1
BP	GO:0009133	nucleoside diphosphate biosynthetic process	1/301	13/18800	0.189326625887298	0.535337355957187	0.47436647038711	ENTPD8	1
BP	GO:0009134	nucleoside diphosphate catabolic process	1/301	13/18800	0.189326625887298	0.535337355957187	0.47436647038711	ENTPD8	1
BP	GO:0021514	ventral spinal cord interneuron differentiation	1/301	13/18800	0.189326625887298	0.535337355957187	0.47436647038711	NKX2-2	1
BP	GO:0021681	cerebellar granular layer development	1/301	13/18800	0.189326625887298	0.535337355957187	0.47436647038711	GRID2	1
BP	GO:0030836	positive regulation of actin filament depolymerization	1/301	13/18800	0.189326625887298	0.535337355957187	0.47436647038711	ACTN2	1
BP	GO:0031665	negative regulation of lipopolysaccharide-mediated signaling pathway	1/301	13/18800	0.189326625887298	0.535337355957187	0.47436647038711	ACOD1	1
BP	GO:0033604	negative regulation of catecholamine secretion	1/301	13/18800	0.189326625887298	0.535337355957187	0.47436647038711	GHSR	1
BP	GO:0035721	intraciliary retrograde transport	1/301	13/18800	0.189326625887298	0.535337355957187	0.47436647038711	IFT43	1
BP	GO:0042362	fat-soluble vitamin biosynthetic process	1/301	13/18800	0.189326625887298	0.535337355957187	0.47436647038711	PLTP	1
BP	GO:0042492	gamma-delta T cell differentiation	1/301	13/18800	0.189326625887298	0.535337355957187	0.47436647038711	CCR9	1
BP	GO:0042538	hyperosmotic salinity response	1/301	13/18800	0.189326625887298	0.535337355957187	0.47436647038711	AQP4	1
BP	GO:0042761	very long-chain fatty acid biosynthetic process	1/301	13/18800	0.189326625887298	0.535337355957187	0.47436647038711	TECRL	1
BP	GO:0045820	negative regulation of glycolytic process	1/301	13/18800	0.189326625887298	0.535337355957187	0.47436647038711	ACTN3	1
BP	GO:0051280	negative regulation of release of sequestered calcium ion into cytosol	1/301	13/18800	0.189326625887298	0.535337355957187	0.47436647038711	CASQ2	1
BP	GO:0051451	myoblast migration	1/301	13/18800	0.189326625887298	0.535337355957187	0.47436647038711	SIX4	1
BP	GO:0061000	negative regulation of dendritic spine development	1/301	13/18800	0.189326625887298	0.535337355957187	0.47436647038711	FSTL4	1
BP	GO:0071696	ectodermal placode development	1/301	13/18800	0.189326625887298	0.535337355957187	0.47436647038711	SIX4	1
BP	GO:0071888	macrophage apoptotic process	1/301	13/18800	0.189326625887298	0.535337355957187	0.47436647038711	GHSR	1
BP	GO:0099010	modification of postsynaptic structure	1/301	13/18800	0.189326625887298	0.535337355957187	0.47436647038711	WASF1	1
BP	GO:1900452	regulation of long-term synaptic depression	1/301	13/18800	0.189326625887298	0.535337355957187	0.47436647038711	GRID2	1
BP	GO:1902260	negative regulation of delayed rectifier potassium channel activity	1/301	13/18800	0.189326625887298	0.535337355957187	0.47436647038711	KCNRG	1
BP	GO:1903025	regulation of RNA polymerase II regulatory region sequence-specific DNA binding	1/301	13/18800	0.189326625887298	0.535337355957187	0.47436647038711	HAND1	1
BP	GO:1904889	regulation of excitatory synapse assembly	1/301	13/18800	0.189326625887298	0.535337355957187	0.47436647038711	GRID2	1
BP	GO:1905064	negative regulation of vascular associated smooth muscle cell differentiation	1/301	13/18800	0.189326625887298	0.535337355957187	0.47436647038711	NFATC2	1
BP	GO:1905874	regulation of postsynaptic density organization	1/301	13/18800	0.189326625887298	0.535337355957187	0.47436647038711	GRID2	1
BP	GO:0042149	cellular response to glucose starvation	2/301	50/18800	0.190704122251282	0.537687267321666	0.476448744577928	BHLHA15/PRKAG1	2
BP	GO:0072523	purine-containing compound catabolic process	2/301	50/18800	0.190704122251282	0.537687267321666	0.476448744577928	NT5C1A/NUDT1	2
BP	GO:0099054	presynapse assembly	2/301	50/18800	0.190704122251282	0.537687267321666	0.476448744577928	GPC6/SLITRK3	2
BP	GO:0060079	excitatory postsynaptic potential	3/301	95/18800	0.195138205277134	0.546539641459001	0.484292900094714	SLC8A3/GRID2/CHRNA1	3
BP	GO:0007626	locomotory behavior	5/301	192/18800	0.195195267212182	0.546539641459001	0.484292900094714	SNCG/SCN1A/GHSR/C1QL1/EFNB3	5
BP	GO:0048839	inner ear development	5/301	192/18800	0.195195267212182	0.546539641459001	0.484292900094714	ESRRB/EYA4/SIX4/TCAP/KCNK3	5
BP	GO:0009409	response to cold	2/301	51/18800	0.196521389336712	0.546539641459001	0.484292900094714	CXCL10/UCP3	2
BP	GO:0032692	negative regulation of interleukin-1 production	2/301	51/18800	0.196521389336712	0.546539641459001	0.484292900094714	AQP4/GHSR	2
BP	GO:0045778	positive regulation of ossification	2/301	51/18800	0.196521389336712	0.546539641459001	0.484292900094714	KL/ACTN3	2
BP	GO:0051496	positive regulation of stress fiber assembly	2/301	51/18800	0.196521389336712	0.546539641459001	0.484292900094714	LIMCH1/SYNPO2L	2
BP	GO:0051932	synaptic transmission, GABAergic	2/301	51/18800	0.196521389336712	0.546539641459001	0.484292900094714	SLITRK3/CA7	2
BP	GO:0060688	regulation of morphogenesis of a branching structure	2/301	51/18800	0.196521389336712	0.546539641459001	0.484292900094714	SIX4/CAV3	2
BP	GO:0009746	response to hexose	5/301	193/18800	0.197978070869028	0.546539641459001	0.484292900094714	AQP4/COL4A3/MAFA/NKX2-2/GYS2	5
BP	GO:0003207	cardiac chamber formation	1/301	14/18800	0.20231500538418	0.546539641459001	0.484292900094714	HAND1	1
BP	GO:0009158	ribonucleoside monophosphate catabolic process	1/301	14/18800	0.20231500538418	0.546539641459001	0.484292900094714	NT5C1A	1
BP	GO:0009159	deoxyribonucleoside monophosphate catabolic process	1/301	14/18800	0.20231500538418	0.546539641459001	0.484292900094714	NT5C1A	1
BP	GO:0014061	regulation of norepinephrine secretion	1/301	14/18800	0.20231500538418	0.546539641459001	0.484292900094714	GHSR	1
BP	GO:0016322	neuron remodeling	1/301	14/18800	0.20231500538418	0.546539641459001	0.484292900094714	C1QL1	1
BP	GO:0019755	one-carbon compound transport	1/301	14/18800	0.20231500538418	0.546539641459001	0.484292900094714	AQP4	1
BP	GO:0021554	optic nerve development	1/301	14/18800	0.20231500538418	0.546539641459001	0.484292900094714	NKX2-2	1
BP	GO:0030007	cellular potassium ion homeostasis	1/301	14/18800	0.20231500538418	0.546539641459001	0.484292900094714	ATP1A3	1
BP	GO:0030238	male sex determination	1/301	14/18800	0.20231500538418	0.546539641459001	0.484292900094714	SIX4	1
BP	GO:0030252	growth hormone secretion	1/301	14/18800	0.20231500538418	0.546539641459001	0.484292900094714	GHSR	1
BP	GO:0032230	positive regulation of synaptic transmission, GABAergic	1/301	14/18800	0.20231500538418	0.546539641459001	0.484292900094714	CA7	1
BP	GO:0032352	positive regulation of hormone metabolic process	1/301	14/18800	0.20231500538418	0.546539641459001	0.484292900094714	SLCO1C1	1
BP	GO:0033033	negative regulation of myeloid cell apoptotic process	1/301	14/18800	0.20231500538418	0.546539641459001	0.484292900094714	GHSR	1
BP	GO:0035630	bone mineralization involved in bone maturation	1/301	14/18800	0.20231500538418	0.546539641459001	0.484292900094714	ACTN3	1
BP	GO:0038166	angiotensin-activated signaling pathway	1/301	14/18800	0.20231500538418	0.546539641459001	0.484292900094714	ACTN2	1
BP	GO:0042182	ketone catabolic process	1/301	14/18800	0.20231500538418	0.546539641459001	0.484292900094714	ALDH8A1	1
BP	GO:0043584	nose development	1/301	14/18800	0.20231500538418	0.546539641459001	0.484292900094714	SIX4	1
BP	GO:0045059	positive thymic T cell selection	1/301	14/18800	0.20231500538418	0.546539641459001	0.484292900094714	CD3G	1
BP	GO:0046131	pyrimidine ribonucleoside metabolic process	1/301	14/18800	0.20231500538418	0.546539641459001	0.484292900094714	APOBEC2	1
BP	GO:0046133	pyrimidine ribonucleoside catabolic process	1/301	14/18800	0.20231500538418	0.546539641459001	0.484292900094714	APOBEC2	1
BP	GO:0048070	regulation of developmental pigmentation	1/301	14/18800	0.20231500538418	0.546539641459001	0.484292900094714	ADAMTS20	1
BP	GO:0048243	norepinephrine secretion	1/301	14/18800	0.20231500538418	0.546539641459001	0.484292900094714	GHSR	1
BP	GO:0050966	detection of mechanical stimulus involved in sensory perception of pain	1/301	14/18800	0.20231500538418	0.546539641459001	0.484292900094714	SCN1A	1
BP	GO:0060347	heart trabecula formation	1/301	14/18800	0.20231500538418	0.546539641459001	0.484292900094714	CAV3	1
BP	GO:0060628	regulation of ER to Golgi vesicle-mediated transport	1/301	14/18800	0.20231500538418	0.546539641459001	0.484292900094714	SAR1B	1
BP	GO:0070942	neutrophil mediated cytotoxicity	1/301	14/18800	0.20231500538418	0.546539641459001	0.484292900094714	TREM1	1
BP	GO:0072578	neurotransmitter-gated ion channel clustering	1/301	14/18800	0.20231500538418	0.546539641459001	0.484292900094714	SLITRK3	1
BP	GO:0072672	neutrophil extravasation	1/301	14/18800	0.20231500538418	0.546539641459001	0.484292900094714	CD177	1
BP	GO:0090660	cerebrospinal fluid circulation	1/301	14/18800	0.20231500538418	0.546539641459001	0.484292900094714	AQP4	1
BP	GO:0099170	postsynaptic modulation of chemical synaptic transmission	1/301	14/18800	0.20231500538418	0.546539641459001	0.484292900094714	GHSR	1
BP	GO:0120305	regulation of pigmentation	1/301	14/18800	0.20231500538418	0.546539641459001	0.484292900094714	ADAMTS20	1
BP	GO:1903729	regulation of plasma membrane organization	1/301	14/18800	0.20231500538418	0.546539641459001	0.484292900094714	NOX5	1
BP	GO:1904294	positive regulation of ERAD pathway	1/301	14/18800	0.20231500538418	0.546539641459001	0.484292900094714	USP13	1
BP	GO:0007215	glutamate receptor signaling pathway	2/301	52/18800	0.202360375377604	0.546539641459001	0.484292900094714	GRID2/GRIA1	2
BP	GO:0070169	positive regulation of biomineral tissue development	2/301	52/18800	0.202360375377604	0.546539641459001	0.484292900094714	KL/ACTN3	2
BP	GO:0099172	presynapse organization	2/301	52/18800	0.202360375377604	0.546539641459001	0.484292900094714	GPC6/SLITRK3	2
BP	GO:0043279	response to alkaloid	3/301	97/18800	0.203338836252725	0.548680296725817	0.486189750878497	CASQ2/RYR1/CACNA1S	3
BP	GO:0036293	response to decreased oxygen levels	7/301	299/18800	0.20464900402814	0.551711287571753	0.488875534736773	SLC8A3/UCP3/MB/RYR1/CAV3/MPL/KCNK3	7
BP	GO:0150115	cell-substrate junction organization	3/301	98/18800	0.207469052102545	0.558803505298094	0.495160002376895	LIMCH1/ACTN3/ACTN2	3
BP	GO:0071385	cellular response to glucocorticoid stimulus	2/301	53/18800	0.208218903116363	0.559801641165304	0.49604445810005	FBXO32/MYOD1	2
BP	GO:0110151	positive regulation of biomineralization	2/301	53/18800	0.208218903116363	0.559801641165304	0.49604445810005	KL/ACTN3	2
BP	GO:0019233	sensory perception of pain	3/301	99/18800	0.211618131671245	0.560426567191754	0.496598209767333	SCN11A/HOXD1/SCN1A	3
BP	GO:0021510	spinal cord development	3/301	99/18800	0.211618131671245	0.560426567191754	0.496598209767333	HOXC10/NKX2-2/ISL2	3
BP	GO:1990830	cellular response to leukemia inhibitory factor	3/301	99/18800	0.211618131671245	0.560426567191754	0.496598209767333	EFHC2/PADI2/NEFH	3
BP	GO:0010639	negative regulation of organelle organization	8/301	356/18800	0.212804675047445	0.560426567191754	0.496598209767333	LMOD3/LMOD2/TRIM54/CAV3/KANK4/TMOD4/SPTB/NBN	8
BP	GO:0006968	cellular defense response	2/301	54/18800	0.214094859008182	0.560426567191754	0.496598209767333	CCR3/CCR9	2
BP	GO:0060632	regulation of microtubule-based movement	2/301	54/18800	0.214094859008182	0.560426567191754	0.496598209767333	NEFH/TACR2	2
BP	GO:1903828	negative regulation of protein localization	5/301	199/18800	0.214953885521245	0.560426567191754	0.496598209767333	LRRC15/KCNJ11/CAV3/ACTN2/GHSR	5
BP	GO:0001325	formation of extrachromosomal circular DNA	1/301	15/18800	0.215095969047512	0.560426567191754	0.496598209767333	NBN	1
BP	GO:0003214	cardiac left ventricle morphogenesis	1/301	15/18800	0.215095969047512	0.560426567191754	0.496598209767333	HAND1	1
BP	GO:0005980	glycogen catabolic process	1/301	15/18800	0.215095969047512	0.560426567191754	0.496598209767333	PYGM	1
BP	GO:0010649	regulation of cell communication by electrical coupling	1/301	15/18800	0.215095969047512	0.560426567191754	0.496598209767333	CASQ2	1
BP	GO:0031453	positive regulation of heterochromatin assembly	1/301	15/18800	0.215095969047512	0.560426567191754	0.496598209767333	ATF7IP2	1
BP	GO:0035435	phosphate ion transmembrane transport	1/301	15/18800	0.215095969047512	0.560426567191754	0.496598209767333	ADAMTS8	1
BP	GO:0036376	sodium ion export across plasma membrane	1/301	15/18800	0.215095969047512	0.560426567191754	0.496598209767333	ATP1A3	1
BP	GO:0042415	norepinephrine metabolic process	1/301	15/18800	0.215095969047512	0.560426567191754	0.496598209767333	KL	1
BP	GO:0043252	sodium-independent organic anion transport	1/301	15/18800	0.215095969047512	0.560426567191754	0.496598209767333	SLCO1C1	1
BP	GO:0043517	positive regulation of DNA damage response, signal transduction by p53 class mediator	1/301	15/18800	0.215095969047512	0.560426567191754	0.496598209767333	ANKRD1	1
BP	GO:0048311	mitochondrion distribution	1/301	15/18800	0.215095969047512	0.560426567191754	0.496598209767333	BHLHA15	1
BP	GO:0051284	positive regulation of sequestering of calcium ion	1/301	15/18800	0.215095969047512	0.560426567191754	0.496598209767333	CASQ2	1
BP	GO:0060354	negative regulation of cell adhesion molecule production	1/301	15/18800	0.215095969047512	0.560426567191754	0.496598209767333	AQP4	1
BP	GO:0060456	positive regulation of digestive system process	1/301	15/18800	0.215095969047512	0.560426567191754	0.496598209767333	GHSR	1
BP	GO:0060707	trophoblast giant cell differentiation	1/301	15/18800	0.215095969047512	0.560426567191754	0.496598209767333	HAND1	1
BP	GO:0070863	positive regulation of protein exit from endoplasmic reticulum	1/301	15/18800	0.215095969047512	0.560426567191754	0.496598209767333	SAR1B	1
BP	GO:0071599	otic vesicle development	1/301	15/18800	0.215095969047512	0.560426567191754	0.496598209767333	TCAP	1
BP	GO:0072075	metanephric mesenchyme development	1/301	15/18800	0.215095969047512	0.560426567191754	0.496598209767333	SIX4	1
BP	GO:0090281	negative regulation of calcium ion import	1/301	15/18800	0.215095969047512	0.560426567191754	0.496598209767333	SLN	1
BP	GO:0090656	t-circle formation	1/301	15/18800	0.215095969047512	0.560426567191754	0.496598209767333	NBN	1
BP	GO:0090737	telomere maintenance via telomere trimming	1/301	15/18800	0.215095969047512	0.560426567191754	0.496598209767333	NBN	1
BP	GO:0120263	positive regulation of heterochromatin organization	1/301	15/18800	0.215095969047512	0.560426567191754	0.496598209767333	ATF7IP2	1
BP	GO:1902287	semaphorin-plexin signaling pathway involved in axon guidance	1/301	15/18800	0.215095969047512	0.560426567191754	0.496598209767333	PLXNA4	1
BP	GO:1902514	regulation of calcium ion transmembrane transport via high voltage-gated calcium channel	1/301	15/18800	0.215095969047512	0.560426567191754	0.496598209767333	CACNG1	1
BP	GO:1902563	regulation of neutrophil activation	1/301	15/18800	0.215095969047512	0.560426567191754	0.496598209767333	CD177	1
BP	GO:1905269	positive regulation of chromatin organization	1/301	15/18800	0.215095969047512	0.560426567191754	0.496598209767333	ATF7IP2	1
BP	GO:2000402	negative regulation of lymphocyte migration	1/301	15/18800	0.215095969047512	0.560426567191754	0.496598209767333	PADI2	1
BP	GO:2001256	regulation of store-operated calcium entry	1/301	15/18800	0.215095969047512	0.560426567191754	0.496598209767333	CASQ1	1
BP	GO:0015837	amine transport	3/301	100/18800	0.215785280579967	0.561231848697853	0.497311775785967	SNCG/GHSR/TACR2	3
BP	GO:1990823	response to leukemia inhibitory factor	3/301	100/18800	0.215785280579967	0.561231848697853	0.497311775785967	EFHC2/PADI2/NEFH	3
BP	GO:0034284	response to monosaccharide	5/301	200/18800	0.217827411569556	0.566044470909621	0.501576276640425	AQP4/COL4A3/MAFA/NKX2-2/GYS2	5
BP	GO:0099565	chemical synaptic transmission, postsynaptic	3/301	101/18800	0.219969711127731	0.568872790165718	0.50408247167373	SLC8A3/GRID2/CHRNA1	3
BP	GO:0110020	regulation of actomyosin structure organization	3/301	101/18800	0.219969711127731	0.568872790165718	0.50408247167373	LIMCH1/SYNPO2L/CAV3	3
BP	GO:0006414	translational elongation	2/301	55/18800	0.219986191750528	0.568872790165718	0.50408247167373	EEF1A2/TSFM	2
BP	GO:0043470	regulation of carbohydrate catabolic process	2/301	55/18800	0.219986191750528	0.568872790165718	0.50408247167373	ACTN3/PRKAG1	2
BP	GO:1905517	macrophage migration	2/301	55/18800	0.219986191750528	0.568872790165718	0.50408247167373	TRIM55/CKLF	2
BP	GO:0007584	response to nutrient	4/301	150/18800	0.220072061778201	0.568872790165718	0.50408247167373	CXCL10/TNFRSF11B/KL/UCP3	4
BP	GO:0006006	glucose metabolic process	5/301	201/18800	0.220712918525244	0.570030214773859	0.505108074352104	KCNJ11/ACTN3/PPP1R3A/PGAM2/PFKFB1	5
BP	GO:0001539	cilium or flagellum-dependent cell motility	4/301	151/18800	0.223457716170758	0.574275393911233	0.508869759616821	EFHC2/TACR2/TTLL8/PLTP	4
BP	GO:0060285	cilium-dependent cell motility	4/301	151/18800	0.223457716170758	0.574275393911233	0.508869759616821	EFHC2/TACR2/TTLL8/PLTP	4
BP	GO:0050433	regulation of catecholamine secretion	2/301	56/18800	0.225890910843118	0.574275393911233	0.508869759616821	SNCG/GHSR	2
BP	GO:0097120	receptor localization to synapse	2/301	56/18800	0.225890910843118	0.574275393911233	0.508869759616821	GPC6/GHSR	2
BP	GO:0099072	regulation of postsynaptic membrane neurotransmitter receptor levels	2/301	56/18800	0.225890910843118	0.574275393911233	0.508869759616821	GPC6/GHSR	2
BP	GO:0001574	ganglioside biosynthetic process	1/301	16/18800	0.227672818305788	0.574275393911233	0.508869759616821	ST6GALNAC5	1
BP	GO:0001780	neutrophil homeostasis	1/301	16/18800	0.227672818305788	0.574275393911233	0.508869759616821	MPL	1
BP	GO:0006089	lactate metabolic process	1/301	16/18800	0.227672818305788	0.574275393911233	0.508869759616821	ACTN3	1
BP	GO:0006544	glycine metabolic process	1/301	16/18800	0.227672818305788	0.574275393911233	0.508869759616821	GLYAT	1
BP	GO:0007028	cytoplasm organization	1/301	16/18800	0.227672818305788	0.574275393911233	0.508869759616821	TDRD5	1
BP	GO:0009151	purine deoxyribonucleotide metabolic process	1/301	16/18800	0.227672818305788	0.574275393911233	0.508869759616821	NT5C1A	1
BP	GO:0009251	glucan catabolic process	1/301	16/18800	0.227672818305788	0.574275393911233	0.508869759616821	PYGM	1
BP	GO:0032095	regulation of response to food	1/301	16/18800	0.227672818305788	0.574275393911233	0.508869759616821	GHSR	1
BP	GO:0032274	gonadotropin secretion	1/301	16/18800	0.227672818305788	0.574275393911233	0.508869759616821	TACR2	1
BP	GO:0034375	high-density lipoprotein particle remodeling	1/301	16/18800	0.227672818305788	0.574275393911233	0.508869759616821	PLTP	1
BP	GO:0042795	snRNA transcription by RNA polymerase II	1/301	16/18800	0.227672818305788	0.574275393911233	0.508869759616821	MYOD1	1
BP	GO:0045779	negative regulation of bone resorption	1/301	16/18800	0.227672818305788	0.574275393911233	0.508869759616821	TNFRSF11B	1
BP	GO:0045780	positive regulation of bone resorption	1/301	16/18800	0.227672818305788	0.574275393911233	0.508869759616821	TF	1
BP	GO:0046135	pyrimidine nucleoside catabolic process	1/301	16/18800	0.227672818305788	0.574275393911233	0.508869759616821	APOBEC2	1
BP	GO:0048207	vesicle targeting, rough ER to cis-Golgi	1/301	16/18800	0.227672818305788	0.574275393911233	0.508869759616821	SAR1B	1
BP	GO:0048208	COPII vesicle coating	1/301	16/18800	0.227672818305788	0.574275393911233	0.508869759616821	SAR1B	1
BP	GO:0051127	positive regulation of actin nucleation	1/301	16/18800	0.227672818305788	0.574275393911233	0.508869759616821	WASF1	1
BP	GO:0061684	chaperone-mediated autophagy	1/301	16/18800	0.227672818305788	0.574275393911233	0.508869759616821	EEF1A2	1
BP	GO:1902285	semaphorin-plexin signaling pathway involved in neuron projection guidance	1/301	16/18800	0.227672818305788	0.574275393911233	0.508869759616821	PLXNA4	1
BP	GO:1903540	establishment of protein localization to postsynaptic membrane	1/301	16/18800	0.227672818305788	0.574275393911233	0.508869759616821	RAPSN	1
BP	GO:2001044	regulation of integrin-mediated signaling pathway	1/301	16/18800	0.227672818305788	0.574275393911233	0.508869759616821	CD177	1
BP	GO:0045927	positive regulation of growth	6/301	256/18800	0.228295233294918	0.574275393911233	0.508869759616821	GPR21/UNC13A/ACTN3/GHSR/CAPN3/MYOD1	6
BP	GO:0035282	segmentation	3/301	103/18800	0.228387300966052	0.574275393911233	0.508869759616821	MYF6/TDRD5/TCAP	3
BP	GO:0035335	peptidyl-tyrosine dephosphorylation	3/301	103/18800	0.228387300966052	0.574275393911233	0.508869759616821	EYA4/DUSP13/DUSP26	3
BP	GO:0110149	regulation of biomineralization	3/301	103/18800	0.228387300966052	0.574275393911233	0.508869759616821	UCMA/KL/ACTN3	3
BP	GO:1903076	regulation of protein localization to plasma membrane	3/301	103/18800	0.228387300966052	0.574275393911233	0.508869759616821	STAC2/LRRC15/CSRP3	3
BP	GO:0050432	catecholamine secretion	2/301	57/18800	0.231807085177808	0.581388713207212	0.515172925517017	SNCG/GHSR	2
BP	GO:0051289	protein homotetramerization	2/301	57/18800	0.231807085177808	0.581388713207212	0.515172925517017	AQP4/RYR1	2
BP	GO:2001258	negative regulation of cation channel activity	2/301	57/18800	0.231807085177808	0.581388713207212	0.515172925517017	KCNRG/CASQ2	2
BP	GO:0032869	cellular response to insulin stimulus	5/301	205/18800	0.232369814297682	0.582305341092323	0.515985156402233	GPR21/KL/TRIM72/CSRP3/GHSR	5
BP	GO:1901890	positive regulation of cell junction assembly	3/301	105/18800	0.236864740773974	0.586609324610217	0.519798948672225	SLITRK3/GRID2/LRRN1	3
BP	GO:0044839	cell cycle G2/M phase transition	4/301	155/18800	0.237132465205295	0.586609324610217	0.519798948672225	ESRRB/NEK10/FBXL3/NBN	4
BP	GO:0009994	oocyte differentiation	2/301	58/18800	0.237732841657802	0.586609324610217	0.519798948672225	SOHLH2/TDRD5	2
BP	GO:0071709	membrane assembly	2/301	58/18800	0.237732841657802	0.586609324610217	0.519798948672225	CAV3/REEP3	2
BP	GO:0061564	axon development	10/301	479/18800	0.239902909107931	0.586609324610217	0.519798948672225	DPYSL5/PLXNA4/ROBO3/MYPN/SLITRK3/MYOT/NEFH/EFNB3/FSTL4/ISL2	10
BP	GO:0001956	positive regulation of neurotransmitter secretion	1/301	17/18800	0.240048802211769	0.586609324610217	0.519798948672225	TACR2	1
BP	GO:0006978	DNA damage response, signal transduction by p53 class mediator resulting in transcription of p21 class mediator	1/301	17/18800	0.240048802211769	0.586609324610217	0.519798948672225	COPS3	1
BP	GO:0010819	regulation of T cell chemotaxis	1/301	17/18800	0.240048802211769	0.586609324610217	0.519798948672225	CXCL10	1
BP	GO:0016114	terpenoid biosynthetic process	1/301	17/18800	0.240048802211769	0.586609324610217	0.519798948672225	ALDH8A1	1
BP	GO:0021513	spinal cord dorsal/ventral patterning	1/301	17/18800	0.240048802211769	0.586609324610217	0.519798948672225	NKX2-2	1
BP	GO:0021783	preganglionic parasympathetic fiber development	1/301	17/18800	0.240048802211769	0.586609324610217	0.519798948672225	PLXNA4	1
BP	GO:0030322	stabilization of membrane potential	1/301	17/18800	0.240048802211769	0.586609324610217	0.519798948672225	KCNK3	1
BP	GO:0032048	cardiolipin metabolic process	1/301	17/18800	0.240048802211769	0.586609324610217	0.519798948672225	THEM5	1
BP	GO:0034134	toll-like receptor 2 signaling pathway	1/301	17/18800	0.240048802211769	0.586609324610217	0.519798948672225	ACOD1	1
BP	GO:0035627	ceramide transport	1/301	17/18800	0.240048802211769	0.586609324610217	0.519798948672225	PLTP	1
BP	GO:0038065	collagen-activated signaling pathway	1/301	17/18800	0.240048802211769	0.586609324610217	0.519798948672225	COL4A3	1
BP	GO:0042481	regulation of odontogenesis	1/301	17/18800	0.240048802211769	0.586609324610217	0.519798948672225	TNFRSF11B	1
BP	GO:0043117	positive regulation of vascular permeability	1/301	17/18800	0.240048802211769	0.586609324610217	0.519798948672225	TACR2	1
BP	GO:0044247	cellular polysaccharide catabolic process	1/301	17/18800	0.240048802211769	0.586609324610217	0.519798948672225	PYGM	1
BP	GO:0045217	cell-cell junction maintenance	1/301	17/18800	0.240048802211769	0.586609324610217	0.519798948672225	CD177	1
BP	GO:0048532	anatomical structure arrangement	1/301	17/18800	0.240048802211769	0.586609324610217	0.519798948672225	PLXNA4	1
BP	GO:0048791	calcium ion-regulated exocytosis of neurotransmitter	1/301	17/18800	0.240048802211769	0.586609324610217	0.519798948672225	UNC13A	1
BP	GO:0050884	neuromuscular process controlling posture	1/301	17/18800	0.240048802211769	0.586609324610217	0.519798948672225	SCN1A	1
BP	GO:0051969	regulation of transmission of nerve impulse	1/301	17/18800	0.240048802211769	0.586609324610217	0.519798948672225	GHSR	1
BP	GO:0061548	ganglion development	1/301	17/18800	0.240048802211769	0.586609324610217	0.519798948672225	SIX4	1
BP	GO:0061577	calcium ion transmembrane transport via high voltage-gated calcium channel	1/301	17/18800	0.240048802211769	0.586609324610217	0.519798948672225	CACNG1	1
BP	GO:0072673	lamellipodium morphogenesis	1/301	17/18800	0.240048802211769	0.586609324610217	0.519798948672225	WASF1	1
BP	GO:0080154	regulation of fertilization	1/301	17/18800	0.240048802211769	0.586609324610217	0.519798948672225	NLRP5	1
BP	GO:0097067	cellular response to thyroid hormone stimulus	1/301	17/18800	0.240048802211769	0.586609324610217	0.519798948672225	GHSR	1
BP	GO:0140374	antiviral innate immune response	1/301	17/18800	0.240048802211769	0.586609324610217	0.519798948672225	CXCL10	1
BP	GO:0060326	cell chemotaxis	7/301	315/18800	0.241809758157588	0.590423826369892	0.52317900746298	TREM1/CCR3/CXCL10/CCL17/CCR9/PADI2/CKLF	7
BP	GO:0071384	cellular response to corticosteroid stimulus	2/301	59/18800	0.243666363845618	0.594465376919227	0.5267602558994	FBXO32/MYOD1	2
BP	GO:0010970	transport along microtubule	4/301	157/18800	0.244043497055043	0.594893809501642	0.527139893243324	WASF1/NEFH/DYNC1I1/IFT43	4
BP	GO:0019731	antibacterial humoral response	2/301	60/18800	0.249605890639237	0.605345083849598	0.536400846300903	BPIFA1/TF	2
BP	GO:1990845	adaptive thermogenesis	4/301	159/18800	0.250999378888094	0.605345083849598	0.536400846300903	UCP3/HOXC10/ACTN3/SLN	4
BP	GO:0050804	modulation of chemical synaptic transmission	9/301	429/18800	0.251050539953817	0.605345083849598	0.536400846300903	SNCG/UNC13A/SLC8A3/RAPSN/GHSR/GRID2/CA7/GRIA1/TACR2	9
BP	GO:0060249	anatomical structure homeostasis	7/301	319/18800	0.251425258046385	0.605345083849598	0.536400846300903	ESRRB/TNFRSF11B/TF/SIGLEC15/CAV3/CAPN3/CHRNA1	7
BP	GO:0003159	morphogenesis of an endothelium	1/301	18/18800	0.252227118270666	0.605345083849598	0.536400846300903	CXCL10	1
BP	GO:0006123	mitochondrial electron transport, cytochrome c to oxygen	1/301	18/18800	0.252227118270666	0.605345083849598	0.536400846300903	COX6A2	1
BP	GO:0009125	nucleoside monophosphate catabolic process	1/301	18/18800	0.252227118270666	0.605345083849598	0.536400846300903	NT5C1A	1
BP	GO:0010612	regulation of cardiac muscle adaptation	1/301	18/18800	0.252227118270666	0.605345083849598	0.536400846300903	MLIP	1
BP	GO:0032769	negative regulation of monooxygenase activity	1/301	18/18800	0.252227118270666	0.605345083849598	0.536400846300903	CAV3	1
BP	GO:0036035	osteoclast development	1/301	18/18800	0.252227118270666	0.605345083849598	0.536400846300903	SIGLEC15	1
BP	GO:0042772	DNA damage response, signal transduction resulting in transcription	1/301	18/18800	0.252227118270666	0.605345083849598	0.536400846300903	COPS3	1
BP	GO:0046040	IMP metabolic process	1/301	18/18800	0.252227118270666	0.605345083849598	0.536400846300903	NT5C1A	1
BP	GO:0046851	negative regulation of bone remodeling	1/301	18/18800	0.252227118270666	0.605345083849598	0.536400846300903	TNFRSF11B	1
BP	GO:0060602	branch elongation of an epithelium	1/301	18/18800	0.252227118270666	0.605345083849598	0.536400846300903	SIX4	1
BP	GO:0061154	endothelial tube morphogenesis	1/301	18/18800	0.252227118270666	0.605345083849598	0.536400846300903	CXCL10	1
BP	GO:0071786	endoplasmic reticulum tubular network organization	1/301	18/18800	0.252227118270666	0.605345083849598	0.536400846300903	REEP3	1
BP	GO:0090190	positive regulation of branching involved in ureteric bud morphogenesis	1/301	18/18800	0.252227118270666	0.605345083849598	0.536400846300903	SIX4	1
BP	GO:0090308	regulation of DNA methylation-dependent heterochromatin assembly	1/301	18/18800	0.252227118270666	0.605345083849598	0.536400846300903	ATF7IP2	1
BP	GO:1903242	regulation of cardiac muscle hypertrophy in response to stress	1/301	18/18800	0.252227118270666	0.605345083849598	0.536400846300903	MLIP	1
BP	GO:0099177	regulation of trans-synaptic signaling	9/301	430/18800	0.253127653363094	0.607012861679817	0.53787867682012	SNCG/UNC13A/SLC8A3/RAPSN/GHSR/GRID2/CA7/GRIA1/TACR2	9
BP	GO:0045165	cell fate commitment	6/301	266/18800	0.254620431753338	0.609602201570036	0.540173110434154	HOXC10/MYF6/MYL2/MYOD1/NKX2-2/ISL2	6
BP	GO:0051321	meiotic cell cycle	6/301	266/18800	0.254620431753338	0.609602201570036	0.540173110434154	SYCP2L/CNTD1/DUSP13/M1AP/STK35/NBN	6
BP	GO:0032233	positive regulation of actin filament bundle assembly	2/301	61/18800	0.255549714975894	0.611331246846709	0.541705230499954	LIMCH1/SYNPO2L	2
BP	GO:0050806	positive regulation of synaptic transmission	4/301	161/18800	0.257996947613817	0.616685821340881	0.546449959361036	SLC8A3/RAPSN/CA7/TACR2	4
BP	GO:0044091	membrane biogenesis	2/301	62/18800	0.261496182562963	0.620979789752794	0.550254877170052	CAV3/REEP3	2
BP	GO:0046579	positive regulation of Ras protein signal transduction	2/301	62/18800	0.261496182562963	0.620979789752794	0.550254877170052	SYNPO2L/ABRA	2
BP	GO:0006821	chloride transport	3/301	111/18800	0.262596370889705	0.620979789752794	0.550254877170052	CLCN1/ANO5/CA7	3
BP	GO:0048640	negative regulation of developmental growth	3/301	111/18800	0.262596370889705	0.620979789752794	0.550254877170052	MYOZ1/CAV3/FSTL4	3
BP	GO:0000272	polysaccharide catabolic process	1/301	19/18800	0.264210913255254	0.620979789752794	0.550254877170052	PYGM	1
BP	GO:0001829	trophectodermal cell differentiation	1/301	19/18800	0.264210913255254	0.620979789752794	0.550254877170052	HAND1	1
BP	GO:0002283	neutrophil activation involved in immune response	1/301	19/18800	0.264210913255254	0.620979789752794	0.550254877170052	CD177	1
BP	GO:0002523	leukocyte migration involved in inflammatory response	1/301	19/18800	0.264210913255254	0.620979789752794	0.550254877170052	TRIM55	1
BP	GO:0002888	positive regulation of myeloid leukocyte mediated immunity	1/301	19/18800	0.264210913255254	0.620979789752794	0.550254877170052	CD177	1
BP	GO:0006337	nucleosome disassembly	1/301	19/18800	0.264210913255254	0.620979789752794	0.550254877170052	SMARCD1	1
BP	GO:0007213	G protein-coupled acetylcholine receptor signaling pathway	1/301	19/18800	0.264210913255254	0.620979789752794	0.550254877170052	CHRM3	1
BP	GO:0009301	snRNA transcription	1/301	19/18800	0.264210913255254	0.620979789752794	0.550254877170052	MYOD1	1
BP	GO:0016082	synaptic vesicle priming	1/301	19/18800	0.264210913255254	0.620979789752794	0.550254877170052	UNC13A	1
BP	GO:0021511	spinal cord patterning	1/301	19/18800	0.264210913255254	0.620979789752794	0.550254877170052	NKX2-2	1
BP	GO:0032930	positive regulation of superoxide anion generation	1/301	19/18800	0.264210913255254	0.620979789752794	0.550254877170052	CD177	1
BP	GO:0042574	retinal metabolic process	1/301	19/18800	0.264210913255254	0.620979789752794	0.550254877170052	ALDH8A1	1
BP	GO:0048486	parasympathetic nervous system development	1/301	19/18800	0.264210913255254	0.620979789752794	0.550254877170052	PLXNA4	1
BP	GO:0048670	regulation of collateral sprouting	1/301	19/18800	0.264210913255254	0.620979789752794	0.550254877170052	FSTL4	1
BP	GO:0072074	kidney mesenchyme development	1/301	19/18800	0.264210913255254	0.620979789752794	0.550254877170052	SIX4	1
BP	GO:0072079	nephron tubule formation	1/301	19/18800	0.264210913255254	0.620979789752794	0.550254877170052	SIX4	1
BP	GO:2001135	regulation of endocytic recycling	1/301	19/18800	0.264210913255254	0.620979789752794	0.550254877170052	ACTN2	1
BP	GO:0006939	smooth muscle contraction	3/301	112/18800	0.26692100748561	0.626850289655944	0.555456771428833	CHRM3/GHSR/TACR2	3
BP	GO:0009311	oligosaccharide metabolic process	2/301	63/18800	0.267443690635411	0.627080043491449	0.555660358036033	B4GALNT2/ST6GALNAC5	2
BP	GO:2000401	regulation of lymphocyte migration	2/301	63/18800	0.267443690635411	0.627080043491449	0.555660358036033	CXCL10/PADI2	2
BP	GO:0071222	cellular response to lipopolysaccharide	5/301	217/18800	0.268308235646393	0.628607866371549	0.55701417341795	ACOD1/CXCL10/ANKRD1/GHSR/IL24	5
BP	GO:0001824	blastocyst development	3/301	113/18800	0.271254059081119	0.630620506495404	0.558797589017644	HAND1/SMIM14/NBN	3
BP	GO:0002526	acute inflammatory response	3/301	113/18800	0.271254059081119	0.630620506495404	0.558797589017644	TREM1/C2CD4B/KL	3
BP	GO:0051100	negative regulation of binding	4/301	165/18800	0.27210462759678	0.630620506495404	0.558797589017644	XIRP1/SLN/HAND1/MYOD1	4
BP	GO:0019229	regulation of vasoconstriction	2/301	64/18800	0.273390686739297	0.630620506495404	0.558797589017644	CHRM3/SMTNL1	2
BP	GO:0040014	regulation of multicellular organism growth	2/301	64/18800	0.273390686739297	0.630620506495404	0.558797589017644	GPR21/GHSR	2
BP	GO:0048857	neural nucleus development	2/301	64/18800	0.273390686739297	0.630620506495404	0.558797589017644	SYPL2/PADI2	2
BP	GO:0050771	negative regulation of axonogenesis	2/301	64/18800	0.273390686739297	0.630620506495404	0.558797589017644	EFNB3/FSTL4	2
BP	GO:0043583	ear development	5/301	219/18800	0.27441825283069	0.630620506495404	0.558797589017644	ESRRB/EYA4/SIX4/TCAP/KCNK3	5
BP	GO:0071453	cellular response to oxygen levels	4/301	166/18800	0.275652736637791	0.630620506495404	0.558797589017644	SLC8A3/MPL/MYOD1/KCNK3	4
BP	GO:0003215	cardiac right ventricle morphogenesis	1/301	20/18800	0.276003284008151	0.630620506495404	0.558797589017644	HAND1	1
BP	GO:0003228	atrial cardiac muscle tissue development	1/301	20/18800	0.276003284008151	0.630620506495404	0.558797589017644	MYH6	1
BP	GO:0006007	glucose catabolic process	1/301	20/18800	0.276003284008151	0.630620506495404	0.558797589017644	ACTN3	1
BP	GO:0006901	vesicle coating	1/301	20/18800	0.276003284008151	0.630620506495404	0.558797589017644	SAR1B	1
BP	GO:0009110	vitamin biosynthetic process	1/301	20/18800	0.276003284008151	0.630620506495404	0.558797589017644	PLTP	1
BP	GO:0010523	negative regulation of calcium ion transport into cytosol	1/301	20/18800	0.276003284008151	0.630620506495404	0.558797589017644	CASQ2	1
BP	GO:0016553	base conversion or substitution editing	1/301	20/18800	0.276003284008151	0.630620506495404	0.558797589017644	APOBEC2	1
BP	GO:0042454	ribonucleoside catabolic process	1/301	20/18800	0.276003284008151	0.630620506495404	0.558797589017644	APOBEC2	1
BP	GO:0042953	lipoprotein transport	1/301	20/18800	0.276003284008151	0.630620506495404	0.558797589017644	SAR1B	1
BP	GO:0043046	DNA methylation involved in gamete generation	1/301	20/18800	0.276003284008151	0.630620506495404	0.558797589017644	TDRD5	1
BP	GO:0043586	tongue development	1/301	20/18800	0.276003284008151	0.630620506495404	0.558797589017644	SIX4	1
BP	GO:0046629	gamma-delta T cell activation	1/301	20/18800	0.276003284008151	0.630620506495404	0.558797589017644	CCR9	1
BP	GO:0061050	regulation of cell growth involved in cardiac muscle cell development	1/301	20/18800	0.276003284008151	0.630620506495404	0.558797589017644	CAV3	1
BP	GO:0070314	G1 to G0 transition	1/301	20/18800	0.276003284008151	0.630620506495404	0.558797589017644	CAPN3	1
BP	GO:0070584	mitochondrion morphogenesis	1/301	20/18800	0.276003284008151	0.630620506495404	0.558797589017644	WASF1	1
BP	GO:0090026	positive regulation of monocyte chemotaxis	1/301	20/18800	0.276003284008151	0.630620506495404	0.558797589017644	CXCL10	1
BP	GO:0097503	sialylation	1/301	20/18800	0.276003284008151	0.630620506495404	0.558797589017644	ST6GALNAC5	1
BP	GO:0099563	modification of synaptic structure	1/301	20/18800	0.276003284008151	0.630620506495404	0.558797589017644	WASF1	1
BP	GO:1901317	regulation of flagellated sperm motility	1/301	20/18800	0.276003284008151	0.630620506495404	0.558797589017644	TACR2	1
BP	GO:1902074	response to salt	1/301	20/18800	0.276003284008151	0.630620506495404	0.558797589017644	GHSR	1
BP	GO:1903817	negative regulation of voltage-gated potassium channel activity	1/301	20/18800	0.276003284008151	0.630620506495404	0.558797589017644	KCNRG	1
BP	GO:1904292	regulation of ERAD pathway	1/301	20/18800	0.276003284008151	0.630620506495404	0.558797589017644	USP13	1
BP	GO:2000678	negative regulation of transcription regulatory region DNA binding	1/301	20/18800	0.276003284008151	0.630620506495404	0.558797589017644	HAND1	1
BP	GO:0001756	somitogenesis	2/301	65/18800	0.279335667540801	0.63675590006212	0.56423420755041	MYF6/TCAP	2
BP	GO:0017156	calcium-ion regulated exocytosis	2/301	65/18800	0.279335667540801	0.63675590006212	0.56423420755041	UNC13A/NLRP5	2
BP	GO:0043954	cellular component maintenance	2/301	65/18800	0.279335667540801	0.63675590006212	0.56423420755041	CD177/C1QL1	2
BP	GO:0007156	homophilic cell adhesion via plasma membrane adhesion molecules	4/301	168/18800	0.282771705301718	0.643682096542259	0.570371562511594	ROBO3/MYPN/MYOT/IGFN1	4
BP	GO:0006879	cellular iron ion homeostasis	2/301	66/18800	0.285277177660293	0.643682096542259	0.570371562511594	TF/HJV	2
BP	GO:1900076	regulation of cellular response to insulin stimulus	2/301	66/18800	0.285277177660293	0.643682096542259	0.570371562511594	GPR21/TRIM72	2
BP	GO:1902476	chloride transmembrane transport	2/301	66/18800	0.285277177660293	0.643682096542259	0.570371562511594	CLCN1/ANO5	2
BP	GO:0031667	response to nutrient levels	9/301	446/18800	0.287087704672612	0.643682096542259	0.570371562511594	CXCL10/TNFRSF11B/BHLHA15/KL/UCP3/GHSR/MYOD1/PFKFB1/PRKAG1	9
BP	GO:0000083	regulation of transcription involved in G1/S transition of mitotic cell cycle	1/301	21/18800	0.28760727823145	0.643682096542259	0.570371562511594	ESRRB	1
BP	GO:0001832	blastocyst growth	1/301	21/18800	0.28760727823145	0.643682096542259	0.570371562511594	NBN	1
BP	GO:0002115	store-operated calcium entry	1/301	21/18800	0.28760727823145	0.643682096542259	0.570371562511594	CASQ1	1
BP	GO:0003085	negative regulation of systemic arterial blood pressure	1/301	21/18800	0.28760727823145	0.643682096542259	0.570371562511594	KL	1
BP	GO:0003091	renal water homeostasis	1/301	21/18800	0.28760727823145	0.643682096542259	0.570371562511594	AQP4	1
BP	GO:0006590	thyroid hormone generation	1/301	21/18800	0.28760727823145	0.643682096542259	0.570371562511594	SLCO1C1	1
BP	GO:0014850	response to muscle activity	1/301	21/18800	0.28760727823145	0.643682096542259	0.570371562511594	CAPN3	1
BP	GO:0030220	platelet formation	1/301	21/18800	0.28760727823145	0.643682096542259	0.570371562511594	MPL	1
BP	GO:0031290	retinal ganglion cell axon guidance	1/301	21/18800	0.28760727823145	0.643682096542259	0.570371562511594	ISL2	1
BP	GO:0032098	regulation of appetite	1/301	21/18800	0.28760727823145	0.643682096542259	0.570371562511594	GHSR	1
BP	GO:0032986	protein-DNA complex disassembly	1/301	21/18800	0.28760727823145	0.643682096542259	0.570371562511594	SMARCD1	1
BP	GO:0033762	response to glucagon	1/301	21/18800	0.28760727823145	0.643682096542259	0.570371562511594	PFKFB1	1
BP	GO:0044872	lipoprotein localization	1/301	21/18800	0.28760727823145	0.643682096542259	0.570371562511594	SAR1B	1
BP	GO:0090189	regulation of branching involved in ureteric bud morphogenesis	1/301	21/18800	0.28760727823145	0.643682096542259	0.570371562511594	SIX4	1
BP	GO:0090280	positive regulation of calcium ion import	1/301	21/18800	0.28760727823145	0.643682096542259	0.570371562511594	ATP2A1	1
BP	GO:0099558	maintenance of synapse structure	1/301	21/18800	0.28760727823145	0.643682096542259	0.570371562511594	C1QL1	1
BP	GO:0140747	regulation of ncRNA transcription	1/301	21/18800	0.28760727823145	0.643682096542259	0.570371562511594	MYOD1	1
BP	GO:1900543	negative regulation of purine nucleotide metabolic process	1/301	21/18800	0.28760727823145	0.643682096542259	0.570371562511594	ACTN3	1
BP	GO:1902259	regulation of delayed rectifier potassium channel activity	1/301	21/18800	0.28760727823145	0.643682096542259	0.570371562511594	KCNRG	1
BP	GO:0033692	cellular polysaccharide biosynthetic process	2/301	67/18800	0.291213808530932	0.651259971805538	0.577086374959621	PPP1R3A/GYS2	2
BP	GO:0071346	cellular response to interferon-gamma	3/301	118/18800	0.293021842575959	0.654097029596275	0.579600313274405	ACOD1/CCL17/AQP4	3
BP	GO:0009743	response to carbohydrate	5/301	226/18800	0.296019609800389	0.654097029596275	0.579600313274405	AQP4/COL4A3/MAFA/NKX2-2/GYS2	5
BP	GO:0046626	regulation of insulin receptor signaling pathway	2/301	68/18800	0.297144197281336	0.654097029596275	0.579600313274405	GPR21/TRIM72	2
BP	GO:0050709	negative regulation of protein secretion	2/301	68/18800	0.297144197281336	0.654097029596275	0.579600313274405	KCNJ11/GHSR	2
BP	GO:0006883	cellular sodium ion homeostasis	1/301	22/18800	0.299025895263898	0.654097029596275	0.579600313274405	ATP1A3	1
BP	GO:0006925	inflammatory cell apoptotic process	1/301	22/18800	0.299025895263898	0.654097029596275	0.579600313274405	GHSR	1
BP	GO:0007342	fusion of sperm to egg plasma membrane involved in single fertilization	1/301	22/18800	0.299025895263898	0.654097029596275	0.579600313274405	NOX5	1
BP	GO:0007351	tripartite regional subdivision	1/301	22/18800	0.299025895263898	0.654097029596275	0.579600313274405	TDRD5	1
BP	GO:0007530	sex determination	1/301	22/18800	0.299025895263898	0.654097029596275	0.579600313274405	SIX4	1
BP	GO:0008595	anterior/posterior axis specification, embryo	1/301	22/18800	0.299025895263898	0.654097029596275	0.579600313274405	TDRD5	1
BP	GO:0009190	cyclic nucleotide biosynthetic process	1/301	22/18800	0.299025895263898	0.654097029596275	0.579600313274405	ADCY2	1
BP	GO:0009713	catechol-containing compound biosynthetic process	1/301	22/18800	0.299025895263898	0.654097029596275	0.579600313274405	KL	1
BP	GO:0010226	response to lithium ion	1/301	22/18800	0.299025895263898	0.654097029596275	0.579600313274405	ACTA1	1
BP	GO:0010881	regulation of cardiac muscle contraction by regulation of the release of sequestered calcium ion	1/301	22/18800	0.299025895263898	0.654097029596275	0.579600313274405	CASQ2	1
BP	GO:0015874	norepinephrine transport	1/301	22/18800	0.299025895263898	0.654097029596275	0.579600313274405	GHSR	1
BP	GO:0021533	cell differentiation in hindbrain	1/301	22/18800	0.299025895263898	0.654097029596275	0.579600313274405	GRID2	1
BP	GO:0032780	negative regulation of ATP-dependent activity	1/301	22/18800	0.299025895263898	0.654097029596275	0.579600313274405	SLN	1
BP	GO:0032928	regulation of superoxide anion generation	1/301	22/18800	0.299025895263898	0.654097029596275	0.579600313274405	CD177	1
BP	GO:0034104	negative regulation of tissue remodeling	1/301	22/18800	0.299025895263898	0.654097029596275	0.579600313274405	TNFRSF11B	1
BP	GO:0036344	platelet morphogenesis	1/301	22/18800	0.299025895263898	0.654097029596275	0.579600313274405	MPL	1
BP	GO:0042423	catecholamine biosynthetic process	1/301	22/18800	0.299025895263898	0.654097029596275	0.579600313274405	KL	1
BP	GO:0045061	thymic T cell selection	1/301	22/18800	0.299025895263898	0.654097029596275	0.579600313274405	CD3G	1
BP	GO:0045980	negative regulation of nucleotide metabolic process	1/301	22/18800	0.299025895263898	0.654097029596275	0.579600313274405	ACTN3	1
BP	GO:0046058	cAMP metabolic process	1/301	22/18800	0.299025895263898	0.654097029596275	0.579600313274405	ADCY2	1
BP	GO:0048485	sympathetic nervous system development	1/301	22/18800	0.299025895263898	0.654097029596275	0.579600313274405	PLXNA4	1
BP	GO:0048714	positive regulation of oligodendrocyte differentiation	1/301	22/18800	0.299025895263898	0.654097029596275	0.579600313274405	NKX2-2	1
BP	GO:0051151	negative regulation of smooth muscle cell differentiation	1/301	22/18800	0.299025895263898	0.654097029596275	0.579600313274405	NFATC2	1
BP	GO:0051590	positive regulation of neurotransmitter transport	1/301	22/18800	0.299025895263898	0.654097029596275	0.579600313274405	TACR2	1
BP	GO:0052652	cyclic purine nucleotide metabolic process	1/301	22/18800	0.299025895263898	0.654097029596275	0.579600313274405	ADCY2	1
BP	GO:0048588	developmental cell growth	5/301	227/18800	0.299129739144638	0.654097029596275	0.579600313274405	WASF1/UNC13A/PLXNA4/CAV3/FSTL4	5
BP	GO:0032715	negative regulation of interleukin-6 production	2/301	69/18800	0.303067025641825	0.662216032342463	0.586794622868	AQP4/GHSR	2
BP	GO:0071219	cellular response to molecule of bacterial origin	5/301	229/18800	0.30536575326808	0.666745342934447	0.590808079158502	ACOD1/CXCL10/ANKRD1/GHSR/IL24	5
BP	GO:0002548	monocyte chemotaxis	2/301	70/18800	0.308981018873787	0.66860307599009	0.592454230436233	CXCL10/CCL17	2
BP	GO:0051057	positive regulation of small GTPase mediated signal transduction	2/301	70/18800	0.308981018873787	0.66860307599009	0.592454230436233	SYNPO2L/ABRA	2
BP	GO:0002689	negative regulation of leukocyte chemotaxis	1/301	23/18800	0.310262086845832	0.66860307599009	0.592454230436233	PADI2	1
BP	GO:0003323	type B pancreatic cell development	1/301	23/18800	0.310262086845832	0.66860307599009	0.592454230436233	NKX2-2	1
BP	GO:0006833	water transport	1/301	23/18800	0.310262086845832	0.66860307599009	0.592454230436233	AQP4	1
BP	GO:0016338	calcium-independent cell-cell adhesion via plasma membrane cell-adhesion molecules	1/301	23/18800	0.310262086845832	0.66860307599009	0.592454230436233	CLDN9	1
BP	GO:0018279	protein N-linked glycosylation via asparagine	1/301	23/18800	0.310262086845832	0.66860307599009	0.592454230436233	B4GALNT2	1
BP	GO:0031468	nuclear membrane reassembly	1/301	23/18800	0.310262086845832	0.66860307599009	0.592454230436233	REEP3	1
BP	GO:0034587	piRNA metabolic process	1/301	23/18800	0.310262086845832	0.66860307599009	0.592454230436233	TDRD5	1
BP	GO:0040019	positive regulation of embryonic development	1/301	23/18800	0.310262086845832	0.66860307599009	0.592454230436233	NLRP5	1
BP	GO:0046128	purine ribonucleoside metabolic process	1/301	23/18800	0.310262086845832	0.66860307599009	0.592454230436233	NT5C1A	1
BP	GO:0046697	decidualization	1/301	23/18800	0.310262086845832	0.66860307599009	0.592454230436233	GHSR	1
BP	GO:0048199	vesicle targeting, to, from or within Golgi	1/301	23/18800	0.310262086845832	0.66860307599009	0.592454230436233	SAR1B	1
BP	GO:0060353	regulation of cell adhesion molecule production	1/301	23/18800	0.310262086845832	0.66860307599009	0.592454230436233	AQP4	1
BP	GO:0060444	branching involved in mammary gland duct morphogenesis	1/301	23/18800	0.310262086845832	0.66860307599009	0.592454230436233	CAV3	1
BP	GO:0098743	cell aggregation	1/301	23/18800	0.310262086845832	0.66860307599009	0.592454230436233	BPIFA1	1
BP	GO:1903861	positive regulation of dendrite extension	1/301	23/18800	0.310262086845832	0.66860307599009	0.592454230436233	UNC13A	1
BP	GO:0030317	flagellated sperm motility	3/301	122/18800	0.310519924519788	0.66860307599009	0.592454230436233	TACR2/TTLL8/PLTP	3
BP	GO:0097722	sperm motility	3/301	122/18800	0.310519924519788	0.66860307599009	0.592454230436233	TACR2/TTLL8/PLTP	3
BP	GO:2000241	regulation of reproductive process	4/301	176/18800	0.31149612522674	0.669996897268613	0.593689305987913	NLRP5/CNTD1/TACR2/NOX5	4
BP	GO:0072593	reactive oxygen species metabolic process	5/301	231/18800	0.311621185619853	0.669996897268613	0.593689305987913	ACOD1/CD177/CCN6/HBM/NOX5	5
BP	GO:0009247	glycolipid biosynthetic process	2/301	71/18800	0.314884944721712	0.675081571866366	0.598194874514305	PIGF/ST6GALNAC5	2
BP	GO:0050805	negative regulation of synaptic transmission	2/301	71/18800	0.314884944721712	0.675081571866366	0.598194874514305	GRID2/GRIA1	2
BP	GO:2000379	positive regulation of reactive oxygen species metabolic process	2/301	71/18800	0.314884944721712	0.675081571866366	0.598194874514305	ACOD1/CD177	2
BP	GO:0010906	regulation of glucose metabolic process	3/301	123/18800	0.314900855169372	0.675081571866366	0.598194874514305	ACTN3/PPP1R3A/PFKFB1	3
BP	GO:0046683	response to organophosphorus	3/301	124/18800	0.319283142794214	0.677523552313078	0.600358731813578	CNGA3/KCNJ11/PFKFB1	3
BP	GO:0006801	superoxide metabolic process	2/301	72/18800	0.320777612387427	0.677523552313078	0.600358731813578	CD177/NOX5	2
BP	GO:0045665	negative regulation of neuron differentiation	2/301	72/18800	0.320777612387427	0.677523552313078	0.600358731813578	NKX2-2/ISL2	2
BP	GO:0051937	catecholamine transport	2/301	72/18800	0.320777612387427	0.677523552313078	0.600358731813578	SNCG/GHSR	2
BP	GO:0060560	developmental growth involved in morphogenesis	5/301	234/18800	0.321036607834253	0.677523552313078	0.600358731813578	WASF1/UNC13A/PLXNA4/SIX4/FSTL4	5
BP	GO:0043434	response to peptide hormone	8/301	404/18800	0.321095634843782	0.677523552313078	0.600358731813578	GPR21/KL/TRIM72/UCP3/CSRP3/ACTN2/GHSR/PFKFB1	8
BP	GO:0001964	startle response	1/301	24/18800	0.321318757872056	0.677523552313078	0.600358731813578	GRID2	1
BP	GO:0002082	regulation of oxidative phosphorylation	1/301	24/18800	0.321318757872056	0.677523552313078	0.600358731813578	ACTN3	1
BP	GO:0002922	positive regulation of humoral immune response	1/301	24/18800	0.321318757872056	0.677523552313078	0.600358731813578	ACOD1	1
BP	GO:0006213	pyrimidine nucleoside metabolic process	1/301	24/18800	0.321318757872056	0.677523552313078	0.600358731813578	APOBEC2	1
BP	GO:0006346	DNA methylation-dependent heterochromatin assembly	1/301	24/18800	0.321318757872056	0.677523552313078	0.600358731813578	ATF7IP2	1
BP	GO:0009162	deoxyribonucleoside monophosphate metabolic process	1/301	24/18800	0.321318757872056	0.677523552313078	0.600358731813578	NT5C1A	1
BP	GO:0018196	peptidyl-asparagine modification	1/301	24/18800	0.321318757872056	0.677523552313078	0.600358731813578	B4GALNT2	1
BP	GO:0019835	cytolysis	1/301	24/18800	0.321318757872056	0.677523552313078	0.600358731813578	C6	1
BP	GO:0034315	regulation of Arp2/3 complex-mediated actin nucleation	1/301	24/18800	0.321318757872056	0.677523552313078	0.600358731813578	WASF1	1
BP	GO:0035458	cellular response to interferon-beta	1/301	24/18800	0.321318757872056	0.677523552313078	0.600358731813578	ACOD1	1
BP	GO:0035561	regulation of chromatin binding	1/301	24/18800	0.321318757872056	0.677523552313078	0.600358731813578	MYOD1	1
BP	GO:0040037	negative regulation of fibroblast growth factor receptor signaling pathway	1/301	24/18800	0.321318757872056	0.677523552313078	0.600358731813578	SHISA2	1
BP	GO:0048011	neurotrophin TRK receptor signaling pathway	1/301	24/18800	0.321318757872056	0.677523552313078	0.600358731813578	WASF1	1
BP	GO:0070129	regulation of mitochondrial translation	1/301	24/18800	0.321318757872056	0.677523552313078	0.600358731813578	TSFM	1
BP	GO:0071294	cellular response to zinc ion	1/301	24/18800	0.321318757872056	0.677523552313078	0.600358731813578	KCNK3	1
BP	GO:0071676	negative regulation of mononuclear cell migration	1/301	24/18800	0.321318757872056	0.677523552313078	0.600358731813578	PADI2	1
BP	GO:2000737	negative regulation of stem cell differentiation	1/301	24/18800	0.321318757872056	0.677523552313078	0.600358731813578	ESRRB	1
BP	GO:0008361	regulation of cell size	4/301	179/18800	0.322344237940054	0.678716255634122	0.601415595225642	PLXNA4/AQP4/CAV3/FSTL4	4
BP	GO:0043409	negative regulation of MAPK cascade	4/301	179/18800	0.322344237940054	0.678716255634122	0.601415595225642	STYXL2/CAV3/DUSP13/DUSP26	4
BP	GO:0033865	nucleoside bisphosphate metabolic process	3/301	125/18800	0.323666199757038	0.680044570592724	0.602592625132976	THEM5/GLYAT/ACSM5	3
BP	GO:0033875	ribonucleoside bisphosphate metabolic process	3/301	125/18800	0.323666199757038	0.680044570592724	0.602592625132976	THEM5/GLYAT/ACSM5	3
BP	GO:0034032	purine nucleoside bisphosphate metabolic process	3/301	125/18800	0.323666199757038	0.680044570592724	0.602592625132976	THEM5/GLYAT/ACSM5	3
BP	GO:0045123	cellular extravasation	2/301	73/18800	0.326657871526133	0.683574270508785	0.605720318861193	CD177/TRIM55	2
BP	GO:0030595	leukocyte chemotaxis	5/301	236/18800	0.327332343524896	0.683574270508785	0.605720318861193	TREM1/CXCL10/CCL17/PADI2/CKLF	5
BP	GO:0009306	protein secretion	7/301	350/18800	0.329193636375296	0.683574270508785	0.605720318861193	SNCG/KCNJ11/ANKRD1/MAFA/MYOM1/GHSR/TACR2	7
BP	GO:0035592	establishment of protein localization to extracellular region	7/301	351/18800	0.331773452622345	0.683574270508785	0.605720318861193	SNCG/KCNJ11/ANKRD1/MAFA/MYOM1/GHSR/TACR2	7
BP	GO:0071375	cellular response to peptide hormone stimulus	6/301	294/18800	0.331952183501492	0.683574270508785	0.605720318861193	GPR21/KL/TRIM72/CSRP3/ACTN2/GHSR	6
BP	GO:0006817	phosphate ion transport	1/301	25/18800	0.332198767132841	0.683574270508785	0.605720318861193	ADAMTS8	1
BP	GO:0010842	retina layer formation	1/301	25/18800	0.332198767132841	0.683574270508785	0.605720318861193	IGFN1	1
BP	GO:0021697	cerebellar cortex formation	1/301	25/18800	0.332198767132841	0.683574270508785	0.605720318861193	GRID2	1
BP	GO:0031579	membrane raft organization	1/301	25/18800	0.332198767132841	0.683574270508785	0.605720318861193	CAV3	1
BP	GO:0032104	regulation of response to extracellular stimulus	1/301	25/18800	0.332198767132841	0.683574270508785	0.605720318861193	GHSR	1
BP	GO:0032107	regulation of response to nutrient levels	1/301	25/18800	0.332198767132841	0.683574270508785	0.605720318861193	GHSR	1
BP	GO:0032469	endoplasmic reticulum calcium ion homeostasis	1/301	25/18800	0.332198767132841	0.683574270508785	0.605720318861193	ATP2A1	1
BP	GO:0033233	regulation of protein sumoylation	1/301	25/18800	0.332198767132841	0.683574270508785	0.605720318861193	CAPN3	1
BP	GO:0035336	long-chain fatty-acyl-CoA metabolic process	1/301	25/18800	0.332198767132841	0.683574270508785	0.605720318861193	THEM5	1
BP	GO:0043302	positive regulation of leukocyte degranulation	1/301	25/18800	0.332198767132841	0.683574270508785	0.605720318861193	CD177	1
BP	GO:0045932	negative regulation of muscle contraction	1/301	25/18800	0.332198767132841	0.683574270508785	0.605720318861193	TNNT1	1
BP	GO:0046033	AMP metabolic process	1/301	25/18800	0.332198767132841	0.683574270508785	0.605720318861193	NT5C1A	1
BP	GO:0046835	carbohydrate phosphorylation	1/301	25/18800	0.332198767132841	0.683574270508785	0.605720318861193	PFKFB1	1
BP	GO:0048520	positive regulation of behavior	1/301	25/18800	0.332198767132841	0.683574270508785	0.605720318861193	GHSR	1
BP	GO:0048668	collateral sprouting	1/301	25/18800	0.332198767132841	0.683574270508785	0.605720318861193	FSTL4	1
BP	GO:0051307	meiotic chromosome separation	1/301	25/18800	0.332198767132841	0.683574270508785	0.605720318861193	M1AP	1
BP	GO:0051647	nucleus localization	1/301	25/18800	0.332198767132841	0.683574270508785	0.605720318861193	CAV3	1
BP	GO:0060343	trabecula formation	1/301	25/18800	0.332198767132841	0.683574270508785	0.605720318861193	CAV3	1
BP	GO:0062149	detection of stimulus involved in sensory perception of pain	1/301	25/18800	0.332198767132841	0.683574270508785	0.605720318861193	SCN1A	1
BP	GO:0086064	cell communication by electrical coupling involved in cardiac conduction	1/301	25/18800	0.332198767132841	0.683574270508785	0.605720318861193	ATP1A3	1
BP	GO:1903077	negative regulation of protein localization to plasma membrane	1/301	25/18800	0.332198767132841	0.683574270508785	0.605720318861193	LRRC15	1
BP	GO:1905563	negative regulation of vascular endothelial cell proliferation	1/301	25/18800	0.332198767132841	0.683574270508785	0.605720318861193	COL4A3	1
BP	GO:1905564	positive regulation of vascular endothelial cell proliferation	1/301	25/18800	0.332198767132841	0.683574270508785	0.605720318861193	GHSR	1
BP	GO:0048706	embryonic skeletal system development	3/301	127/18800	0.332432316723587	0.683574270508785	0.605720318861193	UCMA/HOXD1/SIX4	3
BP	GO:0000271	polysaccharide biosynthetic process	2/301	74/18800	0.332524611263758	0.683574270508785	0.605720318861193	PPP1R3A/GYS2	2
BP	GO:0060420	regulation of heart growth	2/301	74/18800	0.332524611263758	0.683574270508785	0.605720318861193	MYH6/CAV3	2
BP	GO:0015698	inorganic anion transport	4/301	182/18800	0.333219206012601	0.684525467048851	0.606563181292396	ADAMTS8/CLCN1/ANO5/CA7	4
BP	GO:0006109	regulation of carbohydrate metabolic process	4/301	183/18800	0.336848565234102	0.691499975362356	0.612743345733652	ACTN3/PPP1R3A/PFKFB1/PRKAG1	4
BP	GO:0021700	developmental maturation	6/301	296/18800	0.337611668123355	0.692495934690059	0.613625872808728	UNC13A/BHLHA15/TDRD5/RYR1/ACTN3/C1QL1	6
BP	GO:0009410	response to xenobiotic stimulus	8/301	411/18800	0.33780289497076	0.692495934690059	0.613625872808728	NFATC2/SCN11A/TNFRSF11B/GLYAT/KCNJ11/ANKRD1/SMTNL1/KCNK3	8
BP	GO:0006888	endoplasmic reticulum to Golgi vesicle-mediated transport	3/301	129/18800	0.341194687339831	0.693325580536773	0.614361028253417	SAR1B/YIPF7/YIF1B	3
BP	GO:0001573	ganglioside metabolic process	1/301	26/18800	0.342904928043255	0.693325580536773	0.614361028253417	ST6GALNAC5	1
BP	GO:0006972	hyperosmotic response	1/301	26/18800	0.342904928043255	0.693325580536773	0.614361028253417	AQP4	1
BP	GO:0007350	blastoderm segmentation	1/301	26/18800	0.342904928043255	0.693325580536773	0.614361028253417	TDRD5	1
BP	GO:0009435	NAD biosynthetic process	1/301	26/18800	0.342904928043255	0.693325580536773	0.614361028253417	NMRK2	1
BP	GO:0010882	regulation of cardiac muscle contraction by calcium ion signaling	1/301	26/18800	0.342904928043255	0.693325580536773	0.614361028253417	CASQ2	1
BP	GO:0014829	vascular associated smooth muscle contraction	1/301	26/18800	0.342904928043255	0.693325580536773	0.614361028253417	CHRM3	1
BP	GO:0021952	central nervous system projection neuron axonogenesis	1/301	26/18800	0.342904928043255	0.693325580536773	0.614361028253417	PLXNA4	1
BP	GO:0031664	regulation of lipopolysaccharide-mediated signaling pathway	1/301	26/18800	0.342904928043255	0.693325580536773	0.614361028253417	ACOD1	1
BP	GO:0034643	establishment of mitochondrion localization, microtubule-mediated	1/301	26/18800	0.342904928043255	0.693325580536773	0.614361028253417	WASF1	1
BP	GO:0045026	plasma membrane fusion	1/301	26/18800	0.342904928043255	0.693325580536773	0.614361028253417	NOX5	1
BP	GO:0047497	mitochondrion transport along microtubule	1/301	26/18800	0.342904928043255	0.693325580536773	0.614361028253417	WASF1	1
BP	GO:0060259	regulation of feeding behavior	1/301	26/18800	0.342904928043255	0.693325580536773	0.614361028253417	GHSR	1
BP	GO:0060352	cell adhesion molecule production	1/301	26/18800	0.342904928043255	0.693325580536773	0.614361028253417	AQP4	1
BP	GO:0060706	cell differentiation involved in embryonic placenta development	1/301	26/18800	0.342904928043255	0.693325580536773	0.614361028253417	HAND1	1
BP	GO:0071549	cellular response to dexamethasone stimulus	1/301	26/18800	0.342904928043255	0.693325580536773	0.614361028253417	FBXO32	1
BP	GO:1903859	regulation of dendrite extension	1/301	26/18800	0.342904928043255	0.693325580536773	0.614361028253417	UNC13A	1
BP	GO:1904353	regulation of telomere capping	1/301	26/18800	0.342904928043255	0.693325580536773	0.614361028253417	NBN	1
BP	GO:1904385	cellular response to angiotensin	1/301	26/18800	0.342904928043255	0.693325580536773	0.614361028253417	ACTN2	1
BP	GO:1905063	regulation of vascular associated smooth muscle cell differentiation	1/301	26/18800	0.342904928043255	0.693325580536773	0.614361028253417	NFATC2	1
BP	GO:0007565	female pregnancy	4/301	185/18800	0.34411182594676	0.69501888129916	0.615861474835406	ACOD1/AQP4/GHSR/PAPPA	4
BP	GO:0034121	regulation of toll-like receptor signaling pathway	2/301	76/18800	0.344213280643419	0.69501888129916	0.615861474835406	ACOD1/BPIFB1	2
BP	GO:0019318	hexose metabolic process	5/301	242/18800	0.346289495797862	0.69873314531462	0.619152712204689	KCNJ11/ACTN3/PPP1R3A/PGAM2/PFKFB1	5
BP	GO:0030308	negative regulation of cell growth	4/301	186/18800	0.347745067776243	0.70119087436849	0.621330524463592	DACT3/MYL2/CAV3/FSTL4	4
BP	GO:0071692	protein localization to extracellular region	7/301	359/18800	0.352510836532191	0.702123087236618	0.622156565319853	SNCG/KCNJ11/ANKRD1/MAFA/MYOM1/GHSR/TACR2	7
BP	GO:0042593	glucose homeostasis	5/301	244/18800	0.352625842542954	0.702123087236618	0.622156565319853	GPR21/BHLHA15/AQP4/CSRP3/CAV3	5
BP	GO:0000027	ribosomal large subunit assembly	1/301	27/18800	0.35344000936098	0.702123087236618	0.622156565319853	RPL3L	1
BP	GO:0002227	innate immune response in mucosa	1/301	27/18800	0.35344000936098	0.702123087236618	0.622156565319853	BPIFB1	1
BP	GO:0002675	positive regulation of acute inflammatory response	1/301	27/18800	0.35344000936098	0.702123087236618	0.622156565319853	C2CD4B	1
BP	GO:0003401	axis elongation	1/301	27/18800	0.35344000936098	0.702123087236618	0.622156565319853	SIX4	1
BP	GO:0007026	negative regulation of microtubule depolymerization	1/301	27/18800	0.35344000936098	0.702123087236618	0.622156565319853	TRIM54	1
BP	GO:0007263	nitric oxide mediated signal transduction	1/301	27/18800	0.35344000936098	0.702123087236618	0.622156565319853	MAFA	1
BP	GO:0010875	positive regulation of cholesterol efflux	1/301	27/18800	0.35344000936098	0.702123087236618	0.622156565319853	PLTP	1
BP	GO:0010996	response to auditory stimulus	1/301	27/18800	0.35344000936098	0.702123087236618	0.622156565319853	CXCL10	1
BP	GO:0016540	protein autoprocessing	1/301	27/18800	0.35344000936098	0.702123087236618	0.622156565319853	HJV	1
BP	GO:0031445	regulation of heterochromatin assembly	1/301	27/18800	0.35344000936098	0.702123087236618	0.622156565319853	ATF7IP2	1
BP	GO:0033032	regulation of myeloid cell apoptotic process	1/301	27/18800	0.35344000936098	0.702123087236618	0.622156565319853	GHSR	1
BP	GO:0042403	thyroid hormone metabolic process	1/301	27/18800	0.35344000936098	0.702123087236618	0.622156565319853	SLCO1C1	1
BP	GO:0042501	serine phosphorylation of STAT protein	1/301	27/18800	0.35344000936098	0.702123087236618	0.622156565319853	IL24	1
BP	GO:0042537	benzene-containing compound metabolic process	1/301	27/18800	0.35344000936098	0.702123087236618	0.622156565319853	ALDH8A1	1
BP	GO:0046174	polyol catabolic process	1/301	27/18800	0.35344000936098	0.702123087236618	0.622156565319853	MIOX	1
BP	GO:0051953	negative regulation of amine transport	1/301	27/18800	0.35344000936098	0.702123087236618	0.622156565319853	GHSR	1
BP	GO:0070861	regulation of protein exit from endoplasmic reticulum	1/301	27/18800	0.35344000936098	0.702123087236618	0.622156565319853	SAR1B	1
BP	GO:0120261	regulation of heterochromatin organization	1/301	27/18800	0.35344000936098	0.702123087236618	0.622156565319853	ATF7IP2	1
BP	GO:1901018	positive regulation of potassium ion transmembrane transporter activity	1/301	27/18800	0.35344000936098	0.702123087236618	0.622156565319853	ACTN2	1
BP	GO:1904376	negative regulation of protein localization to cell periphery	1/301	27/18800	0.35344000936098	0.702123087236618	0.622156565319853	LRRC15	1
BP	GO:0033500	carbohydrate homeostasis	5/301	245/18800	0.355796260357437	0.705457593933811	0.625111296864042	GPR21/BHLHA15/AQP4/CSRP3/CAV3	5
BP	GO:0045926	negative regulation of growth	5/301	245/18800	0.355796260357437	0.705457593933811	0.625111296864042	MYOZ1/DACT3/MYL2/CAV3/FSTL4	5
BP	GO:0009123	nucleoside monophosphate metabolic process	2/301	78/18800	0.355835486913091	0.705457593933811	0.625111296864042	ENTPD8/NT5C1A	2
BP	GO:1901653	cellular response to peptide	7/301	361/18800	0.357718050302312	0.708713882209681	0.627996718474917	GPR21/KL/TRIM72/CSRP3/ACTN2/GHSR/ATP1A3	7
BP	GO:0071695	anatomical structure maturation	5/301	246/18800	0.358967883450447	0.709819883909864	0.628976754926548	BHLHA15/TDRD5/RYR1/ACTN3/C1QL1	5
BP	GO:0006094	gluconeogenesis	2/301	79/18800	0.361619281827547	0.709819883909864	0.628976754926548	PGAM2/PFKFB1	2
BP	GO:0006970	response to osmotic stress	2/301	79/18800	0.361619281827547	0.709819883909864	0.628976754926548	AQP4/CAPN3	2
BP	GO:0010770	positive regulation of cell morphogenesis involved in differentiation	2/301	79/18800	0.361619281827547	0.709819883909864	0.628976754926548	OLFM4/MPL	2
BP	GO:0034637	cellular carbohydrate biosynthetic process	2/301	79/18800	0.361619281827547	0.709819883909864	0.628976754926548	PPP1R3A/GYS2	2
BP	GO:0061844	antimicrobial humoral immune response mediated by antimicrobial peptide	2/301	79/18800	0.361619281827547	0.709819883909864	0.628976754926548	CXCL10/BPIFA1	2
BP	GO:0043467	regulation of generation of precursor metabolites and energy	3/301	134/18800	0.363055885046261	0.709819883909864	0.628976754926548	ACTN3/PPP1R3A/PRKAG1	3
BP	GO:0000303	response to superoxide	1/301	28/18800	0.363806735892826	0.709819883909864	0.628976754926548	UCP3	1
BP	GO:0001835	blastocyst hatching	1/301	28/18800	0.363806735892826	0.709819883909864	0.628976754926548	SMIM14	1
BP	GO:0010818	T cell chemotaxis	1/301	28/18800	0.363806735892826	0.709819883909864	0.628976754926548	CXCL10	1
BP	GO:0016556	mRNA modification	1/301	28/18800	0.363806735892826	0.709819883909864	0.628976754926548	APOBEC2	1
BP	GO:0019359	nicotinamide nucleotide biosynthetic process	1/301	28/18800	0.363806735892826	0.709819883909864	0.628976754926548	NMRK2	1
BP	GO:0019363	pyridine nucleotide biosynthetic process	1/301	28/18800	0.363806735892826	0.709819883909864	0.628976754926548	NMRK2	1
BP	GO:0032958	inositol phosphate biosynthetic process	1/301	28/18800	0.363806735892826	0.709819883909864	0.628976754926548	IP6K3	1
BP	GO:0035188	hatching	1/301	28/18800	0.363806735892826	0.709819883909864	0.628976754926548	SMIM14	1
BP	GO:0042104	positive regulation of activated T cell proliferation	1/301	28/18800	0.363806735892826	0.709819883909864	0.628976754926548	HHLA2	1
BP	GO:0062125	regulation of mitochondrial gene expression	1/301	28/18800	0.363806735892826	0.709819883909864	0.628976754926548	TSFM	1
BP	GO:0071684	organism emergence from protective structure	1/301	28/18800	0.363806735892826	0.709819883909864	0.628976754926548	SMIM14	1
BP	GO:0080111	DNA demethylation	1/301	28/18800	0.363806735892826	0.709819883909864	0.628976754926548	APOBEC2	1
BP	GO:0090025	regulation of monocyte chemotaxis	1/301	28/18800	0.363806735892826	0.709819883909864	0.628976754926548	CXCL10	1
BP	GO:0098901	regulation of cardiac muscle cell action potential	1/301	28/18800	0.363806735892826	0.709819883909864	0.628976754926548	CAV3	1
BP	GO:1901798	positive regulation of signal transduction by p53 class mediator	1/301	28/18800	0.363806735892826	0.709819883909864	0.628976754926548	ANKRD1	1
BP	GO:1903672	positive regulation of sprouting angiogenesis	1/301	28/18800	0.363806735892826	0.709819883909864	0.628976754926548	GHSR	1
BP	GO:0071248	cellular response to metal ion	4/301	191/18800	0.365914493572269	0.713460756291504	0.632202959415343	TF/RYR1/CAPN3/KCNK3	4
BP	GO:0001895	retina homeostasis	2/301	80/18800	0.367383668539314	0.71585253434195	0.634322331992492	ESRRB/TF	2
BP	GO:0072175	epithelial tube formation	3/301	136/18800	0.371771661441791	0.716929216681267	0.635276388337237	SIX4/TCAP/HAND1	3
BP	GO:0030500	regulation of bone mineralization	2/301	81/18800	0.373127786662079	0.716929216681267	0.635276388337237	KL/ACTN3	2
BP	GO:0000305	response to oxygen radical	1/301	29/18800	0.374007789190092	0.716929216681267	0.635276388337237	UCP3	1
BP	GO:0002068	glandular epithelial cell development	1/301	29/18800	0.374007789190092	0.716929216681267	0.635276388337237	NKX2-2	1
BP	GO:0002474	antigen processing and presentation of peptide antigen via MHC class I	1/301	29/18800	0.374007789190092	0.716929216681267	0.635276388337237	SAR1B	1
BP	GO:0003209	cardiac atrium morphogenesis	1/301	29/18800	0.374007789190092	0.716929216681267	0.635276388337237	MYH6	1
BP	GO:0003298	physiological muscle hypertrophy	1/301	29/18800	0.374007789190092	0.716929216681267	0.635276388337237	CAV3	1
BP	GO:0003301	physiological cardiac muscle hypertrophy	1/301	29/18800	0.374007789190092	0.716929216681267	0.635276388337237	CAV3	1
BP	GO:0003309	type B pancreatic cell differentiation	1/301	29/18800	0.374007789190092	0.716929216681267	0.635276388337237	NKX2-2	1
BP	GO:0006656	phosphatidylcholine biosynthetic process	1/301	29/18800	0.374007789190092	0.716929216681267	0.635276388337237	PCYT1B	1
BP	GO:0009264	deoxyribonucleotide catabolic process	1/301	29/18800	0.374007789190092	0.716929216681267	0.635276388337237	NT5C1A	1
BP	GO:0017145	stem cell division	1/301	29/18800	0.374007789190092	0.716929216681267	0.635276388337237	ESRRB	1
BP	GO:0021602	cranial nerve morphogenesis	1/301	29/18800	0.374007789190092	0.716929216681267	0.635276388337237	PLXNA4	1
BP	GO:0033561	regulation of water loss via skin	1/301	29/18800	0.374007789190092	0.716929216681267	0.635276388337237	TMPRSS11F	1
BP	GO:0043153	entrainment of circadian clock by photoperiod	1/301	29/18800	0.374007789190092	0.716929216681267	0.635276388337237	FBXL3	1
BP	GO:0051654	establishment of mitochondrion localization	1/301	29/18800	0.374007789190092	0.716929216681267	0.635276388337237	WASF1	1
BP	GO:0055022	negative regulation of cardiac muscle tissue growth	1/301	29/18800	0.374007789190092	0.716929216681267	0.635276388337237	CAV3	1
BP	GO:0060037	pharyngeal system development	1/301	29/18800	0.374007789190092	0.716929216681267	0.635276388337237	SIX4	1
BP	GO:0060295	regulation of cilium movement involved in cell motility	1/301	29/18800	0.374007789190092	0.716929216681267	0.635276388337237	TACR2	1
BP	GO:0061049	cell growth involved in cardiac muscle cell development	1/301	29/18800	0.374007789190092	0.716929216681267	0.635276388337237	CAV3	1
BP	GO:0061117	negative regulation of heart growth	1/301	29/18800	0.374007789190092	0.716929216681267	0.635276388337237	CAV3	1
BP	GO:0095500	acetylcholine receptor signaling pathway	1/301	29/18800	0.374007789190092	0.716929216681267	0.635276388337237	CHRM3	1
BP	GO:0097066	response to thyroid hormone	1/301	29/18800	0.374007789190092	0.716929216681267	0.635276388337237	GHSR	1
BP	GO:1902019	regulation of cilium-dependent cell motility	1/301	29/18800	0.374007789190092	0.716929216681267	0.635276388337237	TACR2	1
BP	GO:1902430	negative regulation of amyloid-beta formation	1/301	29/18800	0.374007789190092	0.716929216681267	0.635276388337237	RTN1	1
BP	GO:0001935	endothelial cell proliferation	4/301	194/18800	0.376807446080951	0.721827112804002	0.63961645104762	CCR3/COL4A3/GHSR/NOX5	4
BP	GO:0019319	hexose biosynthetic process	2/301	82/18800	0.378850808138605	0.724331337840131	0.641835463747228	PGAM2/PFKFB1	2
BP	GO:0042310	vasoconstriction	2/301	82/18800	0.378850808138605	0.724331337840131	0.641835463747228	CHRM3/SMTNL1	2
BP	GO:1901292	nucleoside phosphate catabolic process	2/301	82/18800	0.378850808138605	0.724331337840131	0.641835463747228	ENTPD8/NT5C1A	2
BP	GO:0031644	regulation of nervous system process	3/301	138/18800	0.380465156108685	0.726302187834155	0.643581848797559	SCN11A/SLC8A3/GHSR	3
BP	GO:0060294	cilium movement involved in cell motility	3/301	138/18800	0.380465156108685	0.726302187834155	0.643581848797559	TACR2/TTLL8/PLTP	3
BP	GO:0006734	NADH metabolic process	1/301	30/18800	0.384045808232965	0.726302187834155	0.643581848797559	ACTN3	1
BP	GO:0008045	motor neuron axon guidance	1/301	30/18800	0.384045808232965	0.726302187834155	0.643581848797559	PLXNA4	1
BP	GO:0008299	isoprenoid biosynthetic process	1/301	30/18800	0.384045808232965	0.726302187834155	0.643581848797559	ALDH8A1	1
BP	GO:0010847	regulation of chromatin assembly	1/301	30/18800	0.384045808232965	0.726302187834155	0.643581848797559	ATF7IP2	1
BP	GO:0033198	response to ATP	1/301	30/18800	0.384045808232965	0.726302187834155	0.643581848797559	KCNJ11	1
BP	GO:0034368	protein-lipid complex remodeling	1/301	30/18800	0.384045808232965	0.726302187834155	0.643581848797559	PLTP	1
BP	GO:0034369	plasma lipoprotein particle remodeling	1/301	30/18800	0.384045808232965	0.726302187834155	0.643581848797559	PLTP	1
BP	GO:0042744	hydrogen peroxide catabolic process	1/301	30/18800	0.384045808232965	0.726302187834155	0.643581848797559	HBM	1
BP	GO:0046386	deoxyribose phosphate catabolic process	1/301	30/18800	0.384045808232965	0.726302187834155	0.643581848797559	NT5C1A	1
BP	GO:0051873	killing by host of symbiont cells	1/301	30/18800	0.384045808232965	0.726302187834155	0.643581848797559	TREM1	1
BP	GO:0060603	mammary gland duct morphogenesis	1/301	30/18800	0.384045808232965	0.726302187834155	0.643581848797559	CAV3	1
BP	GO:1903579	negative regulation of ATP metabolic process	1/301	30/18800	0.384045808232965	0.726302187834155	0.643581848797559	ACTN3	1
BP	GO:0042594	response to starvation	4/301	196/18800	0.384060724558336	0.726302187834155	0.643581848797559	BHLHA15/MYOD1/PFKFB1/PRKAG1	4
BP	GO:0015844	monoamine transport	2/301	83/18800	0.384551936432123	0.726302187834155	0.643581848797559	SNCG/GHSR	2
BP	GO:0033273	response to vitamin	2/301	83/18800	0.384551936432123	0.726302187834155	0.643581848797559	CXCL10/KL	2
BP	GO:0060395	SMAD protein signal transduction	2/301	83/18800	0.384551936432123	0.726302187834155	0.643581848797559	UCMA/TF	2
BP	GO:0006119	oxidative phosphorylation	3/301	139/18800	0.384802378649261	0.726302187834155	0.643581848797559	COX7B2/ACTN3/COX6A2	3
BP	GO:0006986	response to unfolded protein	3/301	139/18800	0.384802378649261	0.726302187834155	0.643581848797559	BHLHA15/HSPB7/HSPB3	3
BP	GO:1901652	response to peptide	9/301	491/18800	0.387631494078233	0.730440859037318	0.64724915657814	GPR21/KL/TRIM72/UCP3/CSRP3/ACTN2/GHSR/PFKFB1/ATP1A3	9
BP	GO:0030705	cytoskeleton-dependent intracellular transport	4/301	197/18800	0.387683874074765	0.730440859037318	0.64724915657814	WASF1/NEFH/DYNC1I1/IFT43	4
BP	GO:0000086	G2/M transition of mitotic cell cycle	3/301	140/18800	0.389132645502004	0.730440859037318	0.64724915657814	ESRRB/FBXL3/NBN	3
BP	GO:0034341	response to interferon-gamma	3/301	140/18800	0.389132645502004	0.730440859037318	0.64724915657814	ACOD1/CCL17/AQP4	3
BP	GO:0035050	embryonic heart tube development	2/301	84/18800	0.39023040573519	0.730440859037318	0.64724915657814	PLXNA4/HAND1	2
BP	GO:0071277	cellular response to calcium ion	2/301	84/18800	0.39023040573519	0.730440859037318	0.64724915657814	RYR1/CAPN3	2
BP	GO:0071216	cellular response to biotic stimulus	5/301	256/18800	0.390703586807178	0.730440859037318	0.64724915657814	ACOD1/CXCL10/ANKRD1/GHSR/IL24	5
BP	GO:0040029	regulation of gene expression, epigenetic	3/301	141/18800	0.393455513293689	0.730440859037318	0.64724915657814	ATF7IP2/PADI2/SMARCD1	3
BP	GO:0050671	positive regulation of lymphocyte proliferation	3/301	141/18800	0.393455513293689	0.730440859037318	0.64724915657814	HHLA2/NFATC2/MPL	3
BP	GO:0002507	tolerance induction	1/301	31/18800	0.393923390104136	0.730440859037318	0.64724915657814	ACOD1	1
BP	GO:0005979	regulation of glycogen biosynthetic process	1/301	31/18800	0.393923390104136	0.730440859037318	0.64724915657814	PPP1R3A	1
BP	GO:0006506	GPI anchor biosynthetic process	1/301	31/18800	0.393923390104136	0.730440859037318	0.64724915657814	PIGF	1
BP	GO:0006884	cell volume homeostasis	1/301	31/18800	0.393923390104136	0.730440859037318	0.64724915657814	AQP4	1
BP	GO:0010039	response to iron ion	1/301	31/18800	0.393923390104136	0.730440859037318	0.64724915657814	TF	1
BP	GO:0010962	regulation of glucan biosynthetic process	1/301	31/18800	0.393923390104136	0.730440859037318	0.64724915657814	PPP1R3A	1
BP	GO:0015721	bile acid and bile salt transport	1/301	31/18800	0.393923390104136	0.730440859037318	0.64724915657814	SLCO1C1	1
BP	GO:0018200	peptidyl-glutamic acid modification	1/301	31/18800	0.393923390104136	0.730440859037318	0.64724915657814	TTLL8	1
BP	GO:0031114	regulation of microtubule depolymerization	1/301	31/18800	0.393923390104136	0.730440859037318	0.64724915657814	TRIM54	1
BP	GO:0035510	DNA dealkylation	1/301	31/18800	0.393923390104136	0.730440859037318	0.64724915657814	APOBEC2	1
BP	GO:0045737	positive regulation of cyclin-dependent protein serine/threonine kinase activity	1/301	31/18800	0.393923390104136	0.730440859037318	0.64724915657814	CCND2	1
BP	GO:0060390	regulation of SMAD protein signal transduction	1/301	31/18800	0.393923390104136	0.730440859037318	0.64724915657814	UCMA	1
BP	GO:0061311	cell surface receptor signaling pathway involved in heart development	1/301	31/18800	0.393923390104136	0.730440859037318	0.64724915657814	ALPK2	1
BP	GO:0061384	heart trabecula morphogenesis	1/301	31/18800	0.393923390104136	0.730440859037318	0.64724915657814	CAV3	1
BP	GO:0072525	pyridine-containing compound biosynthetic process	1/301	31/18800	0.393923390104136	0.730440859037318	0.64724915657814	NMRK2	1
BP	GO:0110150	negative regulation of biomineralization	1/301	31/18800	0.393923390104136	0.730440859037318	0.64724915657814	UCMA	1
BP	GO:0140718	facultative heterochromatin assembly	1/301	31/18800	0.393923390104136	0.730440859037318	0.64724915657814	ATF7IP2	1
BP	GO:1905145	cellular response to acetylcholine	1/301	31/18800	0.393923390104136	0.730440859037318	0.64724915657814	CHRM3	1
BP	GO:2000406	positive regulation of T cell migration	1/301	31/18800	0.393923390104136	0.730440859037318	0.64724915657814	CXCL10	1
BP	GO:0071674	mononuclear cell migration	4/301	199/18800	0.394921757658068	0.731832409671448	0.64848222009469	CXCL10/CCL17/PADI2/CKLF	4
BP	GO:0008543	fibroblast growth factor receptor signaling pathway	2/301	85/18800	0.395885480195664	0.732239309234085	0.648842776867316	KL/SHISA2	2
BP	GO:0055072	iron ion homeostasis	2/301	85/18800	0.395885480195664	0.732239309234085	0.648842776867316	TF/HJV	2
BP	GO:2000106	regulation of leukocyte apoptotic process	2/301	85/18800	0.395885480195664	0.732239309234085	0.648842776867316	GHSR/CD3G	2
BP	GO:0006959	humoral immune response	6/301	317/18800	0.397451151255766	0.734674889484672	0.65100096290451	TREM1/ACOD1/CXCL10/BPIFA1/TF/C6	6
BP	GO:0046364	monosaccharide biosynthetic process	2/301	86/18800	0.401516453159449	0.735527409632126	0.651756387439678	PGAM2/PFKFB1	2
BP	GO:0046928	regulation of neurotransmitter secretion	2/301	86/18800	0.401516453159449	0.735527409632126	0.651756387439678	SNCG/TACR2	2
BP	GO:0099175	regulation of postsynapse organization	2/301	86/18800	0.401516453159449	0.735527409632126	0.651756387439678	GHSR/GRID2	2
BP	GO:1900542	regulation of purine nucleotide metabolic process	2/301	86/18800	0.401516453159449	0.735527409632126	0.651756387439678	ACTN3/PRKAG1	2
BP	GO:0032946	positive regulation of mononuclear cell proliferation	3/301	143/18800	0.402077321847628	0.735527409632126	0.651756387439678	HHLA2/NFATC2/MPL	3
BP	GO:0071456	cellular response to hypoxia	3/301	143/18800	0.402077321847628	0.735527409632126	0.651756387439678	SLC8A3/MPL/KCNK3	3
BP	GO:1903531	negative regulation of secretion by cell	3/301	143/18800	0.402077321847628	0.735527409632126	0.651756387439678	KCNJ11/GHSR/TACR2	3
BP	GO:0006505	GPI anchor metabolic process	1/301	32/18800	0.403643090651776	0.735527409632126	0.651756387439678	PIGF	1
BP	GO:0019362	pyridine nucleotide metabolic process	1/301	32/18800	0.403643090651776	0.735527409632126	0.651756387439678	NMRK2	1
BP	GO:0032480	negative regulation of type I interferon production	1/301	32/18800	0.403643090651776	0.735527409632126	0.651756387439678	ACOD1	1
BP	GO:0033028	myeloid cell apoptotic process	1/301	32/18800	0.403643090651776	0.735527409632126	0.651756387439678	GHSR	1
BP	GO:0034367	protein-containing complex remodeling	1/301	32/18800	0.403643090651776	0.735527409632126	0.651756387439678	PLTP	1
BP	GO:0035456	response to interferon-beta	1/301	32/18800	0.403643090651776	0.735527409632126	0.651756387439678	ACOD1	1
BP	GO:0035883	enteroendocrine cell differentiation	1/301	32/18800	0.403643090651776	0.735527409632126	0.651756387439678	NKX2-2	1
BP	GO:0042044	fluid transport	1/301	32/18800	0.403643090651776	0.735527409632126	0.651756387439678	AQP4	1
BP	GO:0046496	nicotinamide nucleotide metabolic process	1/301	32/18800	0.403643090651776	0.735527409632126	0.651756387439678	NMRK2	1
BP	GO:0051385	response to mineralocorticoid	1/301	32/18800	0.403643090651776	0.735527409632126	0.651756387439678	CSN1S1	1
BP	GO:0055075	potassium ion homeostasis	1/301	32/18800	0.403643090651776	0.735527409632126	0.651756387439678	ATP1A3	1
BP	GO:0071353	cellular response to interleukin-4	1/301	32/18800	0.403643090651776	0.735527409632126	0.651756387439678	IL24	1
BP	GO:0072337	modified amino acid transport	1/301	32/18800	0.403643090651776	0.735527409632126	0.651756387439678	SLC7A9	1
BP	GO:0090114	COPII-coated vesicle budding	1/301	32/18800	0.403643090651776	0.735527409632126	0.651756387439678	SAR1B	1
BP	GO:0090183	regulation of kidney development	1/301	32/18800	0.403643090651776	0.735527409632126	0.651756387439678	SIX4	1
BP	GO:1905144	response to acetylcholine	1/301	32/18800	0.403643090651776	0.735527409632126	0.651756387439678	CHRM3	1
BP	GO:0051592	response to calcium ion	3/301	144/18800	0.406375419355081	0.739265647890538	0.655068868566534	CASQ2/RYR1/CAPN3	3
BP	GO:0005996	monosaccharide metabolic process	5/301	261/18800	0.406543549929039	0.739265647890538	0.655068868566534	KCNJ11/ACTN3/PPP1R3A/PGAM2/PFKFB1	5
BP	GO:0035023	regulation of Rho protein signal transduction	2/301	87/18800	0.407122646429675	0.739265647890538	0.655068868566534	SYNPO2L/ABRA	2
BP	GO:0007269	neurotransmitter secretion	3/301	145/18800	0.410664431183026	0.739265647890538	0.655068868566534	SNCG/UNC13A/TACR2	3
BP	GO:0007612	learning	3/301	145/18800	0.410664431183026	0.739265647890538	0.655068868566534	SLC8A3/C1QL1/TACR2	3
BP	GO:0099643	signal release from synapse	3/301	145/18800	0.410664431183026	0.739265647890538	0.655068868566534	SNCG/UNC13A/TACR2	3
BP	GO:0006140	regulation of nucleotide metabolic process	2/301	88/18800	0.412703409541988	0.739265647890538	0.655068868566534	ACTN3/PRKAG1	2
BP	GO:0007029	endoplasmic reticulum organization	2/301	88/18800	0.412703409541988	0.739265647890538	0.655068868566534	CASQ1/REEP3	2
BP	GO:0031110	regulation of microtubule polymerization or depolymerization	2/301	88/18800	0.412703409541988	0.739265647890538	0.655068868566534	TRIM54/CAV3	2
BP	GO:0051262	protein tetramerization	2/301	88/18800	0.412703409541988	0.739265647890538	0.655068868566534	AQP4/RYR1	2
BP	GO:0003018	vascular process in circulatory system	5/301	263/18800	0.412866471485297	0.739265647890538	0.655068868566534	C2CD4B/SLCO1C1/CHRM3/SMTNL1/TACR2	5
BP	GO:0001893	maternal placenta development	1/301	33/18800	0.413207425142069	0.739265647890538	0.655068868566534	GHSR	1
BP	GO:0006688	glycosphingolipid biosynthetic process	1/301	33/18800	0.413207425142069	0.739265647890538	0.655068868566534	ST6GALNAC5	1
BP	GO:0009225	nucleotide-sugar metabolic process	1/301	33/18800	0.413207425142069	0.739265647890538	0.655068868566534	B4GALNT2	1
BP	GO:0009648	photoperiodism	1/301	33/18800	0.413207425142069	0.739265647890538	0.655068868566534	FBXL3	1
BP	GO:0010765	positive regulation of sodium ion transport	1/301	33/18800	0.413207425142069	0.739265647890538	0.655068868566534	SCN4B	1
BP	GO:0031116	positive regulation of microtubule polymerization	1/301	33/18800	0.413207425142069	0.739265647890538	0.655068868566534	CAV3	1
BP	GO:0045648	positive regulation of erythrocyte differentiation	1/301	33/18800	0.413207425142069	0.739265647890538	0.655068868566534	ANKRD54	1
BP	GO:0045907	positive regulation of vasoconstriction	1/301	33/18800	0.413207425142069	0.739265647890538	0.655068868566534	SMTNL1	1
BP	GO:0046685	response to arsenic-containing substance	1/301	33/18800	0.413207425142069	0.739265647890538	0.655068868566534	TNFRSF11B	1
BP	GO:0048841	regulation of axon extension involved in axon guidance	1/301	33/18800	0.413207425142069	0.739265647890538	0.655068868566534	PLXNA4	1
BP	GO:0050974	detection of mechanical stimulus involved in sensory perception	1/301	33/18800	0.413207425142069	0.739265647890538	0.655068868566534	SCN1A	1
BP	GO:0051930	regulation of sensory perception of pain	1/301	33/18800	0.413207425142069	0.739265647890538	0.655068868566534	SCN11A	1
BP	GO:0051931	regulation of sensory perception	1/301	33/18800	0.413207425142069	0.739265647890538	0.655068868566534	SCN11A	1
BP	GO:0070050	neuron cellular homeostasis	1/301	33/18800	0.413207425142069	0.739265647890538	0.655068868566534	CHRNA1	1
BP	GO:1901099	negative regulation of signal transduction in absence of ligand	1/301	33/18800	0.413207425142069	0.739265647890538	0.655068868566534	EYA4	1
BP	GO:1902992	negative regulation of amyloid precursor protein catabolic process	1/301	33/18800	0.413207425142069	0.739265647890538	0.655068868566534	RTN1	1
BP	GO:1903715	regulation of aerobic respiration	1/301	33/18800	0.413207425142069	0.739265647890538	0.655068868566534	ACTN3	1
BP	GO:1905476	negative regulation of protein localization to membrane	1/301	33/18800	0.413207425142069	0.739265647890538	0.655068868566534	LRRC15	1
BP	GO:2001240	negative regulation of extrinsic apoptotic signaling pathway in absence of ligand	1/301	33/18800	0.413207425142069	0.739265647890538	0.655068868566534	EYA4	1
BP	GO:0106106	cold-induced thermogenesis	3/301	146/18800	0.41494395712358	0.74147370546538	0.657025445044027	HOXC10/ACTN3/SLN	3
BP	GO:0120161	regulation of cold-induced thermogenesis	3/301	146/18800	0.41494395712358	0.74147370546538	0.657025445044027	HOXC10/ACTN3/SLN	3
BP	GO:0007611	learning or memory	5/301	264/18800	0.416024372610828	0.742954596459264	0.658337673727454	SLC8A3/GHSR/C1QL1/GRIA1/TACR2	5
BP	GO:0031497	chromatin assembly	4/301	205/18800	0.416548112504572	0.742990953542898	0.658369890013586	H2BC18/ATF7IP2/H3-4/M1AP	4
BP	GO:0044703	multi-organism reproductive process	4/301	205/18800	0.416548112504572	0.742990953542898	0.658369890013586	ACOD1/AQP4/GHSR/PAPPA	4
BP	GO:0050900	leukocyte migration	7/301	384/18800	0.417873805317546	0.744242295028443	0.659478713145657	TREM1/CXCL10/CCL17/CD177/TRIM55/PADI2/CKLF	7
BP	GO:0051591	response to cAMP	2/301	89/18800	0.418258119055619	0.744242295028443	0.659478713145657	CNGA3/PFKFB1	2
BP	GO:1903578	regulation of ATP metabolic process	2/301	89/18800	0.418258119055619	0.744242295028443	0.659478713145657	ACTN3/PRKAG1	2
BP	GO:2001252	positive regulation of chromosome organization	2/301	89/18800	0.418258119055619	0.744242295028443	0.659478713145657	ATF7IP2/NBN	2
BP	GO:2000377	regulation of reactive oxygen species metabolic process	3/301	147/18800	0.419213605431086	0.745493110381063	0.660587070067373	ACOD1/CD177/CCN6	3
BP	GO:0009649	entrainment of circadian clock	1/301	34/18800	0.422618868901447	0.747496046133655	0.662361886550468	FBXL3	1
BP	GO:0009954	proximal/distal pattern formation	1/301	34/18800	0.422618868901447	0.747496046133655	0.662361886550468	HOXC10	1
BP	GO:0021696	cerebellar cortex morphogenesis	1/301	34/18800	0.422618868901447	0.747496046133655	0.662361886550468	GRID2	1
BP	GO:0032228	regulation of synaptic transmission, GABAergic	1/301	34/18800	0.422618868901447	0.747496046133655	0.662361886550468	CA7	1
BP	GO:0042573	retinoic acid metabolic process	1/301	34/18800	0.422618868901447	0.747496046133655	0.662361886550468	ALDH8A1	1
BP	GO:0051125	regulation of actin nucleation	1/301	34/18800	0.422618868901447	0.747496046133655	0.662361886550468	WASF1	1
BP	GO:0070670	response to interleukin-4	1/301	34/18800	0.422618868901447	0.747496046133655	0.662361886550468	IL24	1
BP	GO:0090322	regulation of superoxide metabolic process	1/301	34/18800	0.422618868901447	0.747496046133655	0.662361886550468	CD177	1
BP	GO:0110110	positive regulation of animal organ morphogenesis	1/301	34/18800	0.422618868901447	0.747496046133655	0.662361886550468	SIX4	1
BP	GO:0046467	membrane lipid biosynthetic process	3/301	148/18800	0.423472992760326	0.747768557706208	0.662603361111085	PIGF/ST6GALNAC5/CSNK1G2	3
BP	GO:0006836	neurotransmitter transport	4/301	207/18800	0.423720665192151	0.747768557706208	0.662603361111085	SLC6A16/SNCG/UNC13A/TACR2	4
BP	GO:0030901	midbrain development	2/301	90/18800	0.423786177859921	0.747768557706208	0.662603361111085	SYPL2/PADI2	2
BP	GO:0042475	odontogenesis of dentin-containing tooth	2/301	90/18800	0.423786177859921	0.747768557706208	0.662603361111085	TNFRSF11B/HAND1	2
BP	GO:0016525	negative regulation of angiogenesis	3/301	149/18800	0.427721744102888	0.753186309813722	0.667404072132042	CXCL10/COL4A3/CCN6	3
BP	GO:0000038	very long-chain fatty acid metabolic process	1/301	35/18800	0.431879857948695	0.753186309813722	0.667404072132042	TECRL	1
BP	GO:0006471	protein ADP-ribosylation	1/301	35/18800	0.431879857948695	0.753186309813722	0.667404072132042	ART3	1
BP	GO:0007095	mitotic G2 DNA damage checkpoint signaling	1/301	35/18800	0.431879857948695	0.753186309813722	0.667404072132042	NBN	1
BP	GO:0007616	long-term memory	1/301	35/18800	0.431879857948695	0.753186309813722	0.667404072132042	GRIA1	1
BP	GO:0010737	protein kinase A signaling	1/301	35/18800	0.431879857948695	0.753186309813722	0.667404072132042	MYOM1	1
BP	GO:0019320	hexose catabolic process	1/301	35/18800	0.431879857948695	0.753186309813722	0.667404072132042	ACTN3	1
BP	GO:0021955	central nervous system neuron axonogenesis	1/301	35/18800	0.431879857948695	0.753186309813722	0.667404072132042	PLXNA4	1
BP	GO:0032205	negative regulation of telomere maintenance	1/301	35/18800	0.431879857948695	0.753186309813722	0.667404072132042	NBN	1
BP	GO:0044060	regulation of endocrine process	1/301	35/18800	0.431879857948695	0.753186309813722	0.667404072132042	TACR2	1
BP	GO:0051354	negative regulation of oxidoreductase activity	1/301	35/18800	0.431879857948695	0.753186309813722	0.667404072132042	CAV3	1
BP	GO:0070536	protein K63-linked deubiquitination	1/301	35/18800	0.431879857948695	0.753186309813722	0.667404072132042	USP13	1
BP	GO:0071398	cellular response to fatty acid	1/301	35/18800	0.431879857948695	0.753186309813722	0.667404072132042	SMARCD1	1
BP	GO:0086005	ventricular cardiac muscle cell action potential	1/301	35/18800	0.431879857948695	0.753186309813722	0.667404072132042	CAV3	1
BP	GO:0098664	G protein-coupled serotonin receptor signaling pathway	1/301	35/18800	0.431879857948695	0.753186309813722	0.667404072132042	CHRM3	1
BP	GO:0098751	bone cell development	1/301	35/18800	0.431879857948695	0.753186309813722	0.667404072132042	SIGLEC15	1
BP	GO:1904031	positive regulation of cyclin-dependent protein kinase activity	1/301	35/18800	0.431879857948695	0.753186309813722	0.667404072132042	CCND2	1
BP	GO:1905898	positive regulation of response to endoplasmic reticulum stress	1/301	35/18800	0.431879857948695	0.753186309813722	0.667404072132042	USP13	1
BP	GO:2000036	regulation of stem cell population maintenance	1/301	35/18800	0.431879857948695	0.753186309813722	0.667404072132042	ESRRB	1
BP	GO:0010675	regulation of cellular carbohydrate metabolic process	3/301	150/18800	0.431959492721759	0.753186309813722	0.667404072132042	ACTN3/PPP1R3A/PFKFB1	3
BP	GO:0051492	regulation of stress fiber assembly	2/301	92/18800	0.434760082493581	0.757436835279329	0.671170494818546	LIMCH1/SYNPO2L	2
BP	GO:0051962	positive regulation of nervous system development	5/301	270/18800	0.434910377980509	0.757436835279329	0.671170494818546	PLXNA4/SLITRK3/GRID2/LRRN1/NKX2-2	5
BP	GO:0036294	cellular response to decreased oxygen levels	3/301	151/18800	0.436185880084279	0.758762945202588	0.672345570827425	SLC8A3/MPL/KCNK3	3
BP	GO:2000181	negative regulation of blood vessel morphogenesis	3/301	151/18800	0.436185880084279	0.758762945202588	0.672345570827425	CXCL10/COL4A3/CCN6	3
BP	GO:0032386	regulation of intracellular transport	6/301	332/18800	0.440133437042772	0.76173827674058	0.674982034552967	SAR1B/TNNC1/ATP2A1/MYLK2/ACTN2/NEFH	6
BP	GO:0032273	positive regulation of protein polymerization	2/301	93/18800	0.440204859721457	0.76173827674058	0.674982034552967	LMOD2/CAV3	2
BP	GO:0035148	tube formation	3/301	152/18800	0.440400555793516	0.76173827674058	0.674982034552967	SIX4/TCAP/HAND1	3
BP	GO:1901343	negative regulation of vasculature development	3/301	152/18800	0.440400555793516	0.76173827674058	0.674982034552967	CXCL10/COL4A3/CCN6	3
BP	GO:0001941	postsynaptic membrane organization	1/301	36/18800	0.44099278961709	0.76173827674058	0.674982034552967	RAPSN	1
BP	GO:0006904	vesicle docking involved in exocytosis	1/301	36/18800	0.44099278961709	0.76173827674058	0.674982034552967	UNC13A	1
BP	GO:0015695	organic cation transport	1/301	36/18800	0.44099278961709	0.76173827674058	0.674982034552967	TACR2	1
BP	GO:0032350	regulation of hormone metabolic process	1/301	36/18800	0.44099278961709	0.76173827674058	0.674982034552967	SLCO1C1	1
BP	GO:0043368	positive T cell selection	1/301	36/18800	0.44099278961709	0.76173827674058	0.674982034552967	CD3G	1
BP	GO:0046471	phosphatidylglycerol metabolic process	1/301	36/18800	0.44099278961709	0.76173827674058	0.674982034552967	THEM5	1
BP	GO:0071108	protein K48-linked deubiquitination	1/301	36/18800	0.44099278961709	0.76173827674058	0.674982034552967	USP13	1
BP	GO:1905332	positive regulation of morphogenesis of an epithelium	1/301	36/18800	0.44099278961709	0.76173827674058	0.674982034552967	SIX4	1
BP	GO:0044706	multi-multicellular organism process	4/301	213/18800	0.445101284579622	0.766906459808406	0.679561600564787	ACOD1/AQP4/GHSR/PAPPA	4
BP	GO:0035249	synaptic transmission, glutamatergic	2/301	94/18800	0.445620847753487	0.766906459808406	0.679561600564787	UNC13A/GRID2	2
BP	GO:0048709	oligodendrocyte differentiation	2/301	94/18800	0.445620847753487	0.766906459808406	0.679561600564787	SLC8A3/NKX2-2	2
BP	GO:0006631	fatty acid metabolic process	7/301	395/18800	0.446561642277896	0.766906459808406	0.679561600564787	THEM5/ACSM5/UCP3/GHSR/TECRL/ECI1/PRKAG1	7
BP	GO:0009952	anterior/posterior pattern specification	4/301	214/18800	0.448642221944381	0.766906459808406	0.679561600564787	HOXC10/MYF6/TDRD5/TCAP	4
BP	GO:0050770	regulation of axonogenesis	3/301	154/18800	0.448793410921099	0.766906459808406	0.679561600564787	PLXNA4/EFNB3/FSTL4	3
BP	GO:0003230	cardiac atrium development	1/301	37/18800	0.44996002316672	0.766906459808406	0.679561600564787	MYH6	1
BP	GO:0014046	dopamine secretion	1/301	37/18800	0.44996002316672	0.766906459808406	0.679561600564787	SNCG	1
BP	GO:0014059	regulation of dopamine secretion	1/301	37/18800	0.44996002316672	0.766906459808406	0.679561600564787	SNCG	1
BP	GO:0022616	DNA strand elongation	1/301	37/18800	0.44996002316672	0.766906459808406	0.679561600564787	NBN	1
BP	GO:0031112	positive regulation of microtubule polymerization or depolymerization	1/301	37/18800	0.44996002316672	0.766906459808406	0.679561600564787	CAV3	1
BP	GO:0032094	response to food	1/301	37/18800	0.44996002316672	0.766906459808406	0.679561600564787	GHSR	1
BP	GO:0033120	positive regulation of RNA splicing	1/301	37/18800	0.44996002316672	0.766906459808406	0.679561600564787	RBM20	1
BP	GO:0038179	neurotrophin signaling pathway	1/301	37/18800	0.44996002316672	0.766906459808406	0.679561600564787	WASF1	1
BP	GO:0046621	negative regulation of organ growth	1/301	37/18800	0.44996002316672	0.766906459808406	0.679561600564787	CAV3	1
BP	GO:0048846	axon extension involved in axon guidance	1/301	37/18800	0.44996002316672	0.766906459808406	0.679561600564787	PLXNA4	1
BP	GO:0070873	regulation of glycogen metabolic process	1/301	37/18800	0.44996002316672	0.766906459808406	0.679561600564787	PPP1R3A	1
BP	GO:0072529	pyrimidine-containing compound catabolic process	1/301	37/18800	0.44996002316672	0.766906459808406	0.679561600564787	APOBEC2	1
BP	GO:0090218	positive regulation of lipid kinase activity	1/301	37/18800	0.44996002316672	0.766906459808406	0.679561600564787	EEF1A2	1
BP	GO:1902284	neuron projection extension involved in neuron projection guidance	1/301	37/18800	0.44996002316672	0.766906459808406	0.679561600564787	PLXNA4	1
BP	GO:1903580	positive regulation of ATP metabolic process	1/301	37/18800	0.44996002316672	0.766906459808406	0.679561600564787	ACTN3	1
BP	GO:2000279	negative regulation of DNA biosynthetic process	1/301	37/18800	0.44996002316672	0.766906459808406	0.679561600564787	ANKRD1	1
BP	GO:2000403	positive regulation of lymphocyte migration	1/301	37/18800	0.44996002316672	0.766906459808406	0.679561600564787	CXCL10	1
BP	GO:0072330	monocarboxylic acid biosynthetic process	4/301	215/18800	0.452176116523676	0.770238832070336	0.682514440769785	ALDH8A1/ACSM5/TECRL/PRKAG1	4
BP	GO:0031503	protein-containing complex localization	3/301	155/18800	0.452970929586543	0.771147741718267	0.683319832466799	GPC6/GHSR/IFT43	3
BP	GO:0010769	regulation of cell morphogenesis involved in differentiation	2/301	96/18800	0.456364577338877	0.774345348715181	0.686153256153624	OLFM4/MPL	2
BP	GO:0030316	osteoclast differentiation	2/301	96/18800	0.456364577338877	0.774345348715181	0.686153256153624	TF/SIGLEC15	2
BP	GO:0060419	heart growth	2/301	96/18800	0.456364577338877	0.774345348715181	0.686153256153624	MYH6/CAV3	2
BP	GO:0022411	cellular component disassembly	8/301	460/18800	0.456562383279321	0.774345348715181	0.686153256153624	LMOD3/LMOD2/TRIM54/SLN/ACTN2/TMOD4/SPTB/SMARCD1	8
BP	GO:0002385	mucosal immune response	1/301	38/18800	0.458783880387145	0.774345348715181	0.686153256153624	BPIFB1	1
BP	GO:0006270	DNA replication initiation	1/301	38/18800	0.458783880387145	0.774345348715181	0.686153256153624	NBN	1
BP	GO:0035337	fatty-acyl-CoA metabolic process	1/301	38/18800	0.458783880387145	0.774345348715181	0.686153256153624	THEM5	1
BP	GO:0035886	vascular associated smooth muscle cell differentiation	1/301	38/18800	0.458783880387145	0.774345348715181	0.686153256153624	NFATC2	1
BP	GO:0040036	regulation of fibroblast growth factor receptor signaling pathway	1/301	38/18800	0.458783880387145	0.774345348715181	0.686153256153624	SHISA2	1
BP	GO:0045616	regulation of keratinocyte differentiation	1/301	38/18800	0.458783880387145	0.774345348715181	0.686153256153624	KRT36	1
BP	GO:0048246	macrophage chemotaxis	1/301	38/18800	0.458783880387145	0.774345348715181	0.686153256153624	CKLF	1
BP	GO:0060416	response to growth hormone	1/301	38/18800	0.458783880387145	0.774345348715181	0.686153256153624	GHSR	1
BP	GO:0072524	pyridine-containing compound metabolic process	1/301	38/18800	0.458783880387145	0.774345348715181	0.686153256153624	NMRK2	1
BP	GO:0098926	postsynaptic signal transduction	1/301	38/18800	0.458783880387145	0.774345348715181	0.686153256153624	CHRM3	1
BP	GO:1901385	regulation of voltage-gated calcium channel activity	1/301	38/18800	0.458783880387145	0.774345348715181	0.686153256153624	STAC2	1
BP	GO:0045807	positive regulation of endocytosis	2/301	97/18800	0.461691435045954	0.778807495003232	0.690107197647636	TF/CAV3	2
BP	GO:0043254	regulation of protein-containing complex assembly	7/301	401/18800	0.462112964384134	0.77907336999541	0.690342791484308	SAR1B/LMOD3/LMOD2/CAV3/KANK4/TMOD4/SPTB	7
BP	GO:0007292	female gamete generation	3/301	158/18800	0.465424050259372	0.780080011053985	0.691234783721706	SOHLH2/TDRD5/M1AP	3
BP	GO:0070665	positive regulation of leukocyte proliferation	3/301	158/18800	0.465424050259372	0.780080011053985	0.691234783721706	HHLA2/NFATC2/MPL	3
BP	GO:0051051	negative regulation of transport	8/301	464/18800	0.466199494206472	0.780080011053985	0.691234783721706	KCNRG/CASQ2/KCNJ11/CAV3/SLN/ACTN2/GHSR/TACR2	8
BP	GO:0000079	regulation of cyclin-dependent protein serine/threonine kinase activity	2/301	98/18800	0.466987734690608	0.780080011053985	0.691234783721706	CCNJL/CCND2	2
BP	GO:0044728	DNA methylation or demethylation	2/301	98/18800	0.466987734690608	0.780080011053985	0.691234783721706	TDRD5/APOBEC2	2
BP	GO:0003352	regulation of cilium movement	1/301	39/18800	0.467466646190549	0.780080011053985	0.691234783721706	TACR2	1
BP	GO:0009187	cyclic nucleotide metabolic process	1/301	39/18800	0.467466646190549	0.780080011053985	0.691234783721706	ADCY2	1
BP	GO:0032885	regulation of polysaccharide biosynthetic process	1/301	39/18800	0.467466646190549	0.780080011053985	0.691234783721706	PPP1R3A	1
BP	GO:0032941	secretion by tissue	1/301	39/18800	0.467466646190549	0.780080011053985	0.691234783721706	CHRM3	1
BP	GO:0042073	intraciliary transport	1/301	39/18800	0.467466646190549	0.780080011053985	0.691234783721706	IFT43	1
BP	GO:0042401	cellular biogenic amine biosynthetic process	1/301	39/18800	0.467466646190549	0.780080011053985	0.691234783721706	KL	1
BP	GO:0042755	eating behavior	1/301	39/18800	0.467466646190549	0.780080011053985	0.691234783721706	GHSR	1
BP	GO:0045923	positive regulation of fatty acid metabolic process	1/301	39/18800	0.467466646190549	0.780080011053985	0.691234783721706	GHSR	1
BP	GO:0046365	monosaccharide catabolic process	1/301	39/18800	0.467466646190549	0.780080011053985	0.691234783721706	ACTN3	1
BP	GO:0071470	cellular response to osmotic stress	1/301	39/18800	0.467466646190549	0.780080011053985	0.691234783721706	CAPN3	1
BP	GO:0086091	regulation of heart rate by cardiac conduction	1/301	39/18800	0.467466646190549	0.780080011053985	0.691234783721706	SCN4B	1
BP	GO:0098815	modulation of excitatory postsynaptic potential	1/301	39/18800	0.467466646190549	0.780080011053985	0.691234783721706	SLC8A3	1
BP	GO:1902275	regulation of chromatin organization	1/301	39/18800	0.467466646190549	0.780080011053985	0.691234783721706	ATF7IP2	1
BP	GO:0034728	nucleosome organization	3/301	159/18800	0.469547601631896	0.782975567302898	0.693800557961668	H2BC18/H3-4/SMARCD1	3
BP	GO:0030072	peptide hormone secretion	4/301	220/18800	0.469732293256583	0.782975567302898	0.693800557961668	KCNJ11/MAFA/GHSR/TACR2	4
BP	GO:0015908	fatty acid transport	2/301	99/18800	0.472253087330182	0.785846174632863	0.696344224776303	FABP7/FABP12	2
BP	GO:0045639	positive regulation of myeloid cell differentiation	2/301	99/18800	0.472253087330182	0.785846174632863	0.696344224776303	MPL/ANKRD54	2
BP	GO:0051588	regulation of neurotransmitter transport	2/301	99/18800	0.472253087330182	0.785846174632863	0.696344224776303	SNCG/TACR2	2
BP	GO:0071241	cellular response to inorganic substance	4/301	221/18800	0.473219388692314	0.785896644443644	0.696388946456445	TF/RYR1/CAPN3/KCNK3	4
BP	GO:0002262	myeloid cell homeostasis	3/301	160/18800	0.473656922381059	0.785896644443644	0.696388946456445	MB/MPL/ANKRD54	3
BP	GO:0009267	cellular response to starvation	3/301	160/18800	0.473656922381059	0.785896644443644	0.696388946456445	BHLHA15/MYOD1/PRKAG1	3
BP	GO:0035966	response to topologically incorrect protein	3/301	160/18800	0.473656922381059	0.785896644443644	0.696388946456445	BHLHA15/HSPB7/HSPB3	3
BP	GO:0072659	protein localization to plasma membrane	5/301	283/18800	0.475326438016372	0.785896644443644	0.696388946456445	STAC2/LRRC15/CSRP3/CAV3/ACTN2	5
BP	GO:0007210	serotonin receptor signaling pathway	1/301	40/18800	0.47601056919554	0.785896644443644	0.696388946456445	CHRM3	1
BP	GO:0009069	serine family amino acid metabolic process	1/301	40/18800	0.47601056919554	0.785896644443644	0.696388946456445	GLYAT	1
BP	GO:0009309	amine biosynthetic process	1/301	40/18800	0.47601056919554	0.785896644443644	0.696388946456445	KL	1
BP	GO:0010719	negative regulation of epithelial to mesenchymal transition	1/301	40/18800	0.47601056919554	0.785896644443644	0.696388946456445	DACT3	1
BP	GO:0016233	telomere capping	1/301	40/18800	0.47601056919554	0.785896644443644	0.696388946456445	NBN	1
BP	GO:0021587	cerebellum morphogenesis	1/301	40/18800	0.47601056919554	0.785896644443644	0.696388946456445	GRID2	1
BP	GO:0031111	negative regulation of microtubule polymerization or depolymerization	1/301	40/18800	0.47601056919554	0.785896644443644	0.696388946456445	TRIM54	1
BP	GO:0048713	regulation of oligodendrocyte differentiation	1/301	40/18800	0.47601056919554	0.785896644443644	0.696388946456445	NKX2-2	1
BP	GO:0051954	positive regulation of amine transport	1/301	40/18800	0.47601056919554	0.785896644443644	0.696388946456445	TACR2	1
BP	GO:0061640	cytoskeleton-dependent cytokinesis	2/301	100/18800	0.477487124202636	0.787893790187915	0.69815863236948	EFHC2/NOX5	2
BP	GO:0006633	fatty acid biosynthetic process	3/301	162/18800	0.481831757478271	0.793815817679672	0.703406185613316	ACSM5/TECRL/PRKAG1	3
BP	GO:0043473	pigmentation	2/301	101/18800	0.482689496183947	0.793815817679672	0.703406185613316	ADAMTS20/USP13	2
BP	GO:0046620	regulation of organ growth	2/301	101/18800	0.482689496183947	0.793815817679672	0.703406185613316	MYH6/CAV3	2
BP	GO:0048477	oogenesis	2/301	101/18800	0.482689496183947	0.793815817679672	0.703406185613316	SOHLH2/TDRD5	2
BP	GO:0070167	regulation of biomineral tissue development	2/301	101/18800	0.482689496183947	0.793815817679672	0.703406185613316	KL/ACTN3	2
BP	GO:1904029	regulation of cyclin-dependent protein kinase activity	2/301	101/18800	0.482689496183947	0.793815817679672	0.703406185613316	CCNJL/CCND2	2
BP	GO:0002251	organ or tissue specific immune response	1/301	41/18800	0.484417862301731	0.794624039524923	0.704122357088659	BPIFB1	1
BP	GO:0006040	amino sugar metabolic process	1/301	41/18800	0.484417862301731	0.794624039524923	0.704122357088659	B4GALNT2	1
BP	GO:0009154	purine ribonucleotide catabolic process	1/301	41/18800	0.484417862301731	0.794624039524923	0.704122357088659	NT5C1A	1
BP	GO:0042119	neutrophil activation	1/301	41/18800	0.484417862301731	0.794624039524923	0.704122357088659	CD177	1
BP	GO:0044403	biological process involved in symbiotic interaction	5/301	286/18800	0.484526853368856	0.794624039524923	0.704122357088659	TREM1/CLDN9/BPIFA1/LRRC15/EFNB3	5
BP	GO:0007568	aging	3/301	163/18800	0.485896732936068	0.796428181914089	0.705721021272468	KL/UCP3/NUDT1	3
BP	GO:0002790	peptide secretion	4/301	225/18800	0.487080579701437	0.797925566747305	0.707047865271378	KCNJ11/MAFA/GHSR/TACR2	4
BP	GO:0042886	amide transport	5/301	287/18800	0.487581420901091	0.798303025235729	0.707382334086003	KCNJ11/MAFA/GHSR/TACR2/PLTP	5
BP	GO:0009167	purine ribonucleoside monophosphate metabolic process	1/301	42/18800	0.492690703255256	0.80139313363238	0.710120502452027	NT5C1A	1
BP	GO:0010907	positive regulation of glucose metabolic process	1/301	42/18800	0.492690703255256	0.80139313363238	0.710120502452027	ACTN3	1
BP	GO:0014003	oligodendrocyte development	1/301	42/18800	0.492690703255256	0.80139313363238	0.710120502452027	NKX2-2	1
BP	GO:0030890	positive regulation of B cell proliferation	1/301	42/18800	0.492690703255256	0.80139313363238	0.710120502452027	NFATC2	1
BP	GO:0034314	Arp2/3 complex-mediated actin nucleation	1/301	42/18800	0.492690703255256	0.80139313363238	0.710120502452027	WASF1	1
BP	GO:0045687	positive regulation of glial cell differentiation	1/301	42/18800	0.492690703255256	0.80139313363238	0.710120502452027	NKX2-2	1
BP	GO:0050999	regulation of nitric-oxide synthase activity	1/301	42/18800	0.492690703255256	0.80139313363238	0.710120502452027	CAV3	1
BP	GO:0071354	cellular response to interleukin-6	1/301	42/18800	0.492690703255256	0.80139313363238	0.710120502452027	AQP4	1
BP	GO:0071763	nuclear membrane organization	1/301	42/18800	0.492690703255256	0.80139313363238	0.710120502452027	REEP3	1
BP	GO:1900026	positive regulation of substrate adhesion-dependent cell spreading	1/301	42/18800	0.492690703255256	0.80139313363238	0.710120502452027	OLFM4	1
BP	GO:0006664	glycolipid metabolic process	2/301	103/18800	0.492997943996071	0.80139313363238	0.710120502452027	PIGF/ST6GALNAC5	2
BP	GO:0042472	inner ear morphogenesis	2/301	103/18800	0.492997943996071	0.80139313363238	0.710120502452027	SIX4/TCAP	2
BP	GO:1901796	regulation of signal transduction by p53 class mediator	2/301	103/18800	0.492997943996071	0.80139313363238	0.710120502452027	ANKRD1/COPS3	2
BP	GO:0009914	hormone transport	5/301	290/18800	0.496706440791825	0.806977112392663	0.71506850816423	SLCO1C1/KCNJ11/MAFA/GHSR/TACR2	5
BP	GO:0002444	myeloid leukocyte mediated immunity	2/301	104/18800	0.498103415053571	0.807016269828735	0.715103205863787	TREM1/CD177	2
BP	GO:0022600	digestive system process	2/301	104/18800	0.498103415053571	0.807016269828735	0.715103205863787	CHRM3/GHSR	2
BP	GO:1903509	liposaccharide metabolic process	2/301	104/18800	0.498103415053571	0.807016269828735	0.715103205863787	PIGF/ST6GALNAC5	2
BP	GO:0071356	cellular response to tumor necrosis factor	4/301	229/18800	0.500793174678339	0.807016269828735	0.715103205863787	ACOD1/CCL17/ANKRD1/MYOD1	4
BP	GO:0000578	embryonic axis specification	1/301	43/18800	0.500831235205366	0.807016269828735	0.715103205863787	TDRD5	1
BP	GO:0001825	blastocyst formation	1/301	43/18800	0.500831235205366	0.807016269828735	0.715103205863787	HAND1	1
BP	GO:0006775	fat-soluble vitamin metabolic process	1/301	43/18800	0.500831235205366	0.807016269828735	0.715103205863787	PLTP	1
BP	GO:0006903	vesicle targeting	1/301	43/18800	0.500831235205366	0.807016269828735	0.715103205863787	SAR1B	1
BP	GO:0009394	2'-deoxyribonucleotide metabolic process	1/301	43/18800	0.500831235205366	0.807016269828735	0.715103205863787	NT5C1A	1
BP	GO:0016601	Rac protein signal transduction	1/301	43/18800	0.500831235205366	0.807016269828735	0.715103205863787	WASF1	1
BP	GO:0021575	hindbrain morphogenesis	1/301	43/18800	0.500831235205366	0.807016269828735	0.715103205863787	GRID2	1
BP	GO:0044058	regulation of digestive system process	1/301	43/18800	0.500831235205366	0.807016269828735	0.715103205863787	GHSR	1
BP	GO:0045494	photoreceptor cell maintenance	1/301	43/18800	0.500831235205366	0.807016269828735	0.715103205863787	ESRRB	1
BP	GO:0051150	regulation of smooth muscle cell differentiation	1/301	43/18800	0.500831235205366	0.807016269828735	0.715103205863787	NFATC2	1
BP	GO:0071526	semaphorin-plexin signaling pathway	1/301	43/18800	0.500831235205366	0.807016269828735	0.715103205863787	PLXNA4	1
BP	GO:0051048	negative regulation of secretion	3/301	167/18800	0.502001069976847	0.808459988309685	0.716382495703026	KCNJ11/GHSR/TACR2	3
BP	GO:0003279	cardiac septum development	2/301	106/18800	0.508215472189588	0.81326491961484	0.720640181587105	XIRP2/HAND1	2
BP	GO:0007631	feeding behavior	2/301	106/18800	0.508215472189588	0.81326491961484	0.720640181587105	GHSR/NPW	2
BP	GO:0032231	regulation of actin filament bundle assembly	2/301	106/18800	0.508215472189588	0.81326491961484	0.720640181587105	LIMCH1/SYNPO2L	2
BP	GO:0062207	regulation of pattern recognition receptor signaling pathway	2/301	106/18800	0.508215472189588	0.81326491961484	0.720640181587105	ACOD1/BPIFB1	2
BP	GO:0002066	columnar/cuboidal epithelial cell development	1/301	44/18800	0.508841567252239	0.81326491961484	0.720640181587105	NKX2-2	1
BP	GO:0009124	nucleoside monophosphate biosynthetic process	1/301	44/18800	0.508841567252239	0.81326491961484	0.720640181587105	ENTPD8	1
BP	GO:0009126	purine nucleoside monophosphate metabolic process	1/301	44/18800	0.508841567252239	0.81326491961484	0.720640181587105	NT5C1A	1
BP	GO:0009262	deoxyribonucleotide metabolic process	1/301	44/18800	0.508841567252239	0.81326491961484	0.720640181587105	NT5C1A	1
BP	GO:0051452	intracellular pH reduction	1/301	44/18800	0.508841567252239	0.81326491961484	0.720640181587105	CA7	1
BP	GO:0060443	mammary gland morphogenesis	1/301	44/18800	0.508841567252239	0.81326491961484	0.720640181587105	CAV3	1
BP	GO:1901381	positive regulation of potassium ion transmembrane transport	1/301	44/18800	0.508841567252239	0.81326491961484	0.720640181587105	ACTN2	1
BP	GO:1902116	negative regulation of organelle assembly	1/301	44/18800	0.508841567252239	0.81326491961484	0.720640181587105	CAV3	1
BP	GO:2000404	regulation of T cell migration	1/301	44/18800	0.508841567252239	0.81326491961484	0.720640181587105	CXCL10	1
BP	GO:2001239	regulation of extrinsic apoptotic signaling pathway in absence of ligand	1/301	44/18800	0.508841567252239	0.81326491961484	0.720640181587105	EYA4	1
BP	GO:1901136	carbohydrate derivative catabolic process	3/301	169/18800	0.509956550881952	0.814605918941299	0.721828451208504	NT5C1A/APOBEC2/NUDT1	3
BP	GO:0030004	cellular monovalent inorganic cation homeostasis	2/301	107/18800	0.513221557580841	0.818330785278482	0.725129083375063	CA7/ATP1A3	2
BP	GO:0030038	contractile actin filament bundle assembly	2/301	107/18800	0.513221557580841	0.818330785278482	0.725129083375063	LIMCH1/SYNPO2L	2
BP	GO:0043149	stress fiber assembly	2/301	107/18800	0.513221557580841	0.818330785278482	0.725129083375063	LIMCH1/SYNPO2L	2
BP	GO:0072331	signal transduction by p53 class mediator	3/301	170/18800	0.513909330368186	0.818330785278482	0.725129083375063	ANKRD1/COPS3/NBN	3
BP	GO:0002920	regulation of humoral immune response	1/301	45/18800	0.516723774986142	0.818330785278482	0.725129083375063	ACOD1	1
BP	GO:0006195	purine nucleotide catabolic process	1/301	45/18800	0.516723774986142	0.818330785278482	0.725129083375063	NT5C1A	1
BP	GO:0010677	negative regulation of cellular carbohydrate metabolic process	1/301	45/18800	0.516723774986142	0.818330785278482	0.725129083375063	ACTN3	1
BP	GO:0019692	deoxyribose phosphate metabolic process	1/301	45/18800	0.516723774986142	0.818330785278482	0.725129083375063	NT5C1A	1
BP	GO:0032881	regulation of polysaccharide metabolic process	1/301	45/18800	0.516723774986142	0.818330785278482	0.725129083375063	PPP1R3A	1
BP	GO:0042551	neuron maturation	1/301	45/18800	0.516723774986142	0.818330785278482	0.725129083375063	C1QL1	1
BP	GO:0046006	regulation of activated T cell proliferation	1/301	45/18800	0.516723774986142	0.818330785278482	0.725129083375063	HHLA2	1
BP	GO:0047496	vesicle transport along microtubule	1/301	45/18800	0.516723774986142	0.818330785278482	0.725129083375063	DYNC1I1	1
BP	GO:0048538	thymus development	1/301	45/18800	0.516723774986142	0.818330785278482	0.725129083375063	SIX4	1
BP	GO:0071827	plasma lipoprotein particle organization	1/301	45/18800	0.516723774986142	0.818330785278482	0.725129083375063	PLTP	1
BP	GO:1904646	cellular response to amyloid-beta	1/301	45/18800	0.516723774986142	0.818330785278482	0.725129083375063	ATP1A3	1
BP	GO:1990090	cellular response to nerve growth factor stimulus	1/301	45/18800	0.516723774986142	0.818330785278482	0.725129083375063	WASF1	1
BP	GO:0007218	neuropeptide signaling pathway	2/301	108/18800	0.518194040980176	0.819340551137374	0.7260238445216	SORCS1/NPW	2
BP	GO:0061387	regulation of extent of cell growth	2/301	108/18800	0.518194040980176	0.819340551137374	0.7260238445216	PLXNA4/FSTL4	2
BP	GO:1902749	regulation of cell cycle G2/M phase transition	2/301	108/18800	0.518194040980176	0.819340551137374	0.7260238445216	NEK10/NBN	2
BP	GO:0010638	positive regulation of organelle organization	8/301	487/18800	0.520785648891648	0.822997449426202	0.729264249687674	WASF1/ATF7IP2/LIMCH1/LMOD2/SYNPO2L/CAV3/ACTN2/NBN	8
BP	GO:0110148	biomineralization	3/301	172/18800	0.521763915636984	0.823661539551004	0.729852704958011	UCMA/KL/ACTN3	3
BP	GO:1990138	neuron projection extension	3/301	172/18800	0.521763915636984	0.823661539551004	0.729852704958011	WASF1/UNC13A/PLXNA4	3
BP	GO:0009408	response to heat	2/301	109/18800	0.523132712236262	0.823983325069398	0.730137841533823	CXCL10/CASQ1	2
BP	GO:0071887	leukocyte apoptotic process	2/301	109/18800	0.523132712236262	0.823983325069398	0.730137841533823	GHSR/CD3G	2
BP	GO:0007019	microtubule depolymerization	1/301	46/18800	0.524479901018089	0.823983325069398	0.730137841533823	TRIM54	1
BP	GO:0009261	ribonucleotide catabolic process	1/301	46/18800	0.524479901018089	0.823983325069398	0.730137841533823	NT5C1A	1
BP	GO:0031018	endocrine pancreas development	1/301	46/18800	0.524479901018089	0.823983325069398	0.730137841533823	NKX2-2	1
BP	GO:0048701	embryonic cranial skeleton morphogenesis	1/301	46/18800	0.524479901018089	0.823983325069398	0.730137841533823	SIX4	1
BP	GO:0061383	trabecula morphogenesis	1/301	46/18800	0.524479901018089	0.823983325069398	0.730137841533823	CAV3	1
BP	GO:0070741	response to interleukin-6	1/301	46/18800	0.524479901018089	0.823983325069398	0.730137841533823	AQP4	1
BP	GO:1900744	regulation of p38MAPK cascade	1/301	46/18800	0.524479901018089	0.823983325069398	0.730137841533823	CAV3	1
BP	GO:0030148	sphingolipid biosynthetic process	2/301	110/18800	0.528037376468538	0.828249912505379	0.733918496853468	ST6GALNAC5/CSNK1G2	2
BP	GO:0032611	interleukin-1 beta production	2/301	110/18800	0.528037376468538	0.828249912505379	0.733918496853468	AQP4/GHSR	2
BP	GO:0032651	regulation of interleukin-1 beta production	2/301	110/18800	0.528037376468538	0.828249912505379	0.733918496853468	AQP4/GHSR	2
BP	GO:0030178	negative regulation of Wnt signaling pathway	3/301	174/18800	0.529549209705946	0.829299345916155	0.734848407717032	SHISA2/ALPK2/DACT3	3
BP	GO:0042770	signal transduction in response to DNA damage	3/301	174/18800	0.529549209705946	0.829299345916155	0.734848407717032	ANKRD1/COPS3/NBN	3
BP	GO:0048771	tissue remodeling	3/301	174/18800	0.529549209705946	0.829299345916155	0.734848407717032	TNFRSF11B/TF/SIGLEC15	3
BP	GO:0002673	regulation of acute inflammatory response	1/301	47/18800	0.532111955502122	0.829352952820625	0.734895909199562	C2CD4B	1
BP	GO:0003254	regulation of membrane depolarization	1/301	47/18800	0.532111955502122	0.829352952820625	0.734895909199562	CAV3	1
BP	GO:0032924	activin receptor signaling pathway	1/301	47/18800	0.532111955502122	0.829352952820625	0.734895909199562	HJV	1
BP	GO:0036230	granulocyte activation	1/301	47/18800	0.532111955502122	0.829352952820625	0.734895909199562	CD177	1
BP	GO:0045646	regulation of erythrocyte differentiation	1/301	47/18800	0.532111955502122	0.829352952820625	0.734895909199562	ANKRD54	1
BP	GO:0045776	negative regulation of blood pressure	1/301	47/18800	0.532111955502122	0.829352952820625	0.734895909199562	KL	1
BP	GO:0046189	phenol-containing compound biosynthetic process	1/301	47/18800	0.532111955502122	0.829352952820625	0.734895909199562	KL	1
BP	GO:0050919	negative chemotaxis	1/301	47/18800	0.532111955502122	0.829352952820625	0.734895909199562	PLXNA4	1
BP	GO:1990089	response to nerve growth factor	1/301	47/18800	0.532111955502122	0.829352952820625	0.734895909199562	WASF1	1
BP	GO:0001938	positive regulation of endothelial cell proliferation	2/301	111/18800	0.532907853635122	0.829717291102784	0.735218752100421	CCR3/GHSR	2
BP	GO:0031532	actin cytoskeleton reorganization	2/301	111/18800	0.532907853635122	0.829717291102784	0.735218752100421	THSD7B/NRK	2
BP	GO:0044089	positive regulation of cellular component biogenesis	8/301	494/18800	0.53703308105688	0.835699343848133	0.740519494174373	ATF7IP2/LIMCH1/LMOD2/SYNPO2L/SLITRK3/CAV3/GRID2/LRRN1	8
BP	GO:0032527	protein exit from endoplasmic reticulum	1/301	48/18800	0.539621916649344	0.836640702704235	0.741353639359587	SAR1B	1
BP	GO:0044818	mitotic G2/M transition checkpoint	1/301	48/18800	0.539621916649344	0.836640702704235	0.741353639359587	NBN	1
BP	GO:0048483	autonomic nervous system development	1/301	48/18800	0.539621916649344	0.836640702704235	0.741353639359587	PLXNA4	1
BP	GO:0050798	activated T cell proliferation	1/301	48/18800	0.539621916649344	0.836640702704235	0.741353639359587	HHLA2	1
BP	GO:0071825	protein-lipid complex subunit organization	1/301	48/18800	0.539621916649344	0.836640702704235	0.741353639359587	PLTP	1
BP	GO:1902003	regulation of amyloid-beta formation	1/301	48/18800	0.539621916649344	0.836640702704235	0.741353639359587	RTN1	1
BP	GO:1903426	regulation of reactive oxygen species biosynthetic process	1/301	48/18800	0.539621916649344	0.836640702704235	0.741353639359587	CCN6	1
BP	GO:0001659	temperature homeostasis	3/301	177/18800	0.541093970767751	0.838042708135572	0.742595966950826	HOXC10/ACTN3/SLN	3
BP	GO:0050954	sensory perception of mechanical stimulus	3/301	177/18800	0.541093970767751	0.838042708135572	0.742595966950826	SCN1A/EYA4/COL4A3	3
BP	GO:0018958	phenol-containing compound metabolic process	2/301	113/18800	0.54254559827326	0.838970458932773	0.743418053932371	SLCO1C1/KL	2
BP	GO:0031623	receptor internalization	2/301	113/18800	0.54254559827326	0.838970458932773	0.743418053932371	CAV3/GRIA1	2
BP	GO:0044344	cellular response to fibroblast growth factor stimulus	2/301	113/18800	0.54254559827326	0.838970458932773	0.743418053932371	KL/SHISA2	2
BP	GO:0050890	cognition	5/301	306/18800	0.544262172605151	0.840829067594252	0.745064981091041	SLC8A3/GHSR/C1QL1/GRIA1/TACR2	5
BP	GO:0001936	regulation of endothelial cell proliferation	3/301	178/18800	0.54490601447038	0.840829067594252	0.745064981091041	CCR3/COL4A3/GHSR	3
BP	GO:0031146	SCF-dependent proteasomal ubiquitin-dependent protein catabolic process	1/301	49/18800	0.547011731233845	0.840829067594252	0.745064981091041	FBXL3	1
BP	GO:0043300	regulation of leukocyte degranulation	1/301	49/18800	0.547011731233845	0.840829067594252	0.745064981091041	CD177	1
BP	GO:0045058	T cell selection	1/301	49/18800	0.547011731233845	0.840829067594252	0.745064981091041	CD3G	1
BP	GO:0050873	brown fat cell differentiation	1/301	49/18800	0.547011731233845	0.840829067594252	0.745064981091041	MB	1
BP	GO:0050885	neuromuscular process controlling balance	1/301	49/18800	0.547011731233845	0.840829067594252	0.745064981091041	NBN	1
BP	GO:0060986	endocrine hormone secretion	1/301	49/18800	0.547011731233845	0.840829067594252	0.745064981091041	TACR2	1
BP	GO:0070839	metal ion export	1/301	49/18800	0.547011731233845	0.840829067594252	0.745064981091041	ATP1A3	1
BP	GO:0090102	cochlea development	1/301	49/18800	0.547011731233845	0.840829067594252	0.745064981091041	KCNK3	1
BP	GO:0120009	intermembrane lipid transfer	1/301	49/18800	0.547011731233845	0.840829067594252	0.745064981091041	PLTP	1
BP	GO:0030198	extracellular matrix organization	5/301	307/18800	0.547165528065229	0.840829067594252	0.745064981091041	TNFRSF11B/COL10A1/ADAMTS20/ADAMTS8/COL4A3	5
BP	GO:0030073	insulin secretion	3/301	179/18800	0.548699681115784	0.842747897322473	0.746765270591337	KCNJ11/MAFA/GHSR	3
BP	GO:0071900	regulation of protein serine/threonine kinase activity	6/301	372/18800	0.550003236806447	0.843959196777488	0.747838612178027	CCNJL/CCND2/SLC8A3/CAV3/NEK10/PRKAG1	6
BP	GO:0043062	extracellular structure organization	5/301	308/18800	0.550060126896981	0.843959196777488	0.747838612178027	TNFRSF11B/COL10A1/ADAMTS20/ADAMTS8/COL4A3	5
BP	GO:0007188	adenylate cyclase-modulating G protein-coupled receptor signaling pathway	4/301	244/18800	0.550707569699646	0.844513634157587	0.748329903323921	CCR3/CXCL10/CHRM3/ADCY2	4
BP	GO:0046916	cellular transition metal ion homeostasis	2/301	115/18800	0.552044786783368	0.84516753416712	0.748909329056231	TF/HJV	2
BP	GO:0090288	negative regulation of cellular response to growth factor stimulus	2/301	115/18800	0.552044786783368	0.84516753416712	0.748909329056231	SHISA2/HJV	2
BP	GO:0009266	response to temperature stimulus	3/301	180/18800	0.552474816337917	0.84516753416712	0.748909329056231	CXCL10/UCP3/CASQ1	3
BP	GO:0071496	cellular response to external stimulus	5/301	309/18800	0.552945869285137	0.84516753416712	0.748909329056231	BHLHA15/ANKRD1/MYOD1/NUDT1/PRKAG1	5
BP	GO:0031668	cellular response to extracellular stimulus	4/301	245/18800	0.553942612178355	0.84516753416712	0.748909329056231	BHLHA15/MYOD1/NUDT1/PRKAG1	4
BP	GO:0019933	cAMP-mediated signaling	1/301	50/18800	0.554283315090631	0.84516753416712	0.748909329056231	ADCY2	1
BP	GO:0021695	cerebellar cortex development	1/301	50/18800	0.554283315090631	0.84516753416712	0.748909329056231	GRID2	1
BP	GO:0043457	regulation of cellular respiration	1/301	50/18800	0.554283315090631	0.84516753416712	0.748909329056231	ACTN3	1
BP	GO:0051293	establishment of spindle localization	1/301	50/18800	0.554283315090631	0.84516753416712	0.748909329056231	NLRP5	1
BP	GO:1903307	positive regulation of regulated secretory pathway	1/301	50/18800	0.554283315090631	0.84516753416712	0.748909329056231	CD177	1
BP	GO:2000107	negative regulation of leukocyte apoptotic process	1/301	50/18800	0.554283315090631	0.84516753416712	0.748909329056231	GHSR	1
BP	GO:0045229	external encapsulating structure organization	5/301	310/18800	0.555822657296413	0.847077173122876	0.750601474543698	TNFRSF11B/COL10A1/ADAMTS20/ADAMTS8/COL4A3	5
BP	GO:0010721	negative regulation of cell development	3/301	181/18800	0.556231271568243	0.847166357367705	0.750680501375962	CAV3/EFNB3/FSTL4	3
BP	GO:0019751	polyol metabolic process	2/301	116/18800	0.556742118324305	0.847166357367705	0.750680501375962	MIOX/IP6K3	2
BP	GO:0071675	regulation of mononuclear cell migration	2/301	116/18800	0.556742118324305	0.847166357367705	0.750680501375962	CXCL10/PADI2	2
BP	GO:0006898	receptor-mediated endocytosis	4/301	246/18800	0.557165334967247	0.847373554262397	0.750864100107708	WASF1/TF/CAV3/GRIA1	4
BP	GO:0051960	regulation of nervous system development	7/301	440/18800	0.559994916335369	0.8490607634447	0.752359148894623	PLXNA4/SLITRK3/GRID2/LRRN1/NKX2-2/EFNB3/FSTL4	7
BP	GO:0044282	small molecule catabolic process	6/301	376/18800	0.560484995124891	0.8490607634447	0.752359148894623	ALDH8A1/MIOX/ACTN3/APOBEC2/ECI1/NUDT1	6
BP	GO:0015718	monocarboxylic acid transport	2/301	117/18800	0.561404471178687	0.8490607634447	0.752359148894623	SLCO1C1/SLC16A6	2
BP	GO:0007140	male meiotic nuclear division	1/301	51/18800	0.56143855360571	0.8490607634447	0.752359148894623	M1AP	1
BP	GO:0007157	heterophilic cell-cell adhesion via plasma membrane cell adhesion molecules	1/301	51/18800	0.56143855360571	0.8490607634447	0.752359148894623	GRID2	1
BP	GO:0015804	neutral amino acid transport	1/301	51/18800	0.56143855360571	0.8490607634447	0.752359148894623	SLC7A9	1
BP	GO:0015872	dopamine transport	1/301	51/18800	0.56143855360571	0.8490607634447	0.752359148894623	SNCG	1
BP	GO:0043268	positive regulation of potassium ion transport	1/301	51/18800	0.56143855360571	0.8490607634447	0.752359148894623	ACTN2	1
BP	GO:0045668	negative regulation of osteoblast differentiation	1/301	51/18800	0.56143855360571	0.8490607634447	0.752359148894623	UCMA	1
BP	GO:0045912	negative regulation of carbohydrate metabolic process	1/301	51/18800	0.56143855360571	0.8490607634447	0.752359148894623	ACTN3	1
BP	GO:0051445	regulation of meiotic cell cycle	1/301	51/18800	0.56143855360571	0.8490607634447	0.752359148894623	CNTD1	1
BP	GO:0015850	organic hydroxy compound transport	4/301	248/18800	0.563573353815102	0.851589419207163	0.754599809845172	SNCG/SLCO1C1/GHSR/PLTP	4
BP	GO:0048469	cell maturation	3/301	183/18800	0.56368757626382	0.851589419207163	0.754599809845172	BHLHA15/TDRD5/C1QL1	3
BP	GO:0030278	regulation of ossification	2/301	118/18800	0.566031757878734	0.852285881203519	0.755216950075148	KL/ACTN3	2
BP	GO:0015833	peptide transport	4/301	249/18800	0.566758423616779	0.852285881203519	0.755216950075148	KCNJ11/MAFA/GHSR/TACR2	4
BP	GO:0032886	regulation of microtubule-based process	4/301	249/18800	0.566758423616779	0.852285881203519	0.755216950075148	TRIM54/CAV3/NEFH/TACR2	4
BP	GO:0034612	response to tumor necrosis factor	4/301	249/18800	0.566758423616779	0.852285881203519	0.755216950075148	ACOD1/CCL17/ANKRD1/MYOD1	4
BP	GO:0002204	somatic recombination of immunoglobulin genes involved in immune response	1/301	52/18800	0.568479302198418	0.852285881203519	0.755216950075148	NBN	1
BP	GO:0002208	somatic diversification of immunoglobulins involved in immune response	1/301	52/18800	0.568479302198418	0.852285881203519	0.755216950075148	NBN	1
BP	GO:0002686	negative regulation of leukocyte migration	1/301	52/18800	0.568479302198418	0.852285881203519	0.755216950075148	PADI2	1
BP	GO:0010874	regulation of cholesterol efflux	1/301	52/18800	0.568479302198418	0.852285881203519	0.755216950075148	PLTP	1
BP	GO:0032206	positive regulation of telomere maintenance	1/301	52/18800	0.568479302198418	0.852285881203519	0.755216950075148	NBN	1
BP	GO:0043392	negative regulation of DNA binding	1/301	52/18800	0.568479302198418	0.852285881203519	0.755216950075148	HAND1	1
BP	GO:0043525	positive regulation of neuron apoptotic process	1/301	52/18800	0.568479302198418	0.852285881203519	0.755216950075148	RAPSN	1
BP	GO:0045190	isotype switching	1/301	52/18800	0.568479302198418	0.852285881203519	0.755216950075148	NBN	1
BP	GO:0048013	ephrin receptor signaling pathway	1/301	52/18800	0.568479302198418	0.852285881203519	0.755216950075148	EFNB3	1
BP	GO:0090329	regulation of DNA-templated DNA replication	1/301	52/18800	0.568479302198418	0.852285881203519	0.755216950075148	NBN	1
BP	GO:2000677	regulation of transcription regulatory region DNA binding	1/301	52/18800	0.568479302198418	0.852285881203519	0.755216950075148	HAND1	1
BP	GO:0006304	DNA modification	2/301	119/18800	0.570623902676469	0.854633059716356	0.757296802665506	TDRD5/APOBEC2	2
BP	GO:0071774	response to fibroblast growth factor	2/301	119/18800	0.570623902676469	0.854633059716356	0.757296802665506	KL/SHISA2	2
BP	GO:0002931	response to ischemia	1/301	53/18800	0.57540738679615	0.858747525693748	0.760942662012895	CAV3	1
BP	GO:0010043	response to zinc ion	1/301	53/18800	0.57540738679615	0.858747525693748	0.760942662012895	KCNK3	1
BP	GO:0030838	positive regulation of actin filament polymerization	1/301	53/18800	0.57540738679615	0.858747525693748	0.760942662012895	LMOD2	1
BP	GO:0048260	positive regulation of receptor-mediated endocytosis	1/301	53/18800	0.57540738679615	0.858747525693748	0.760942662012895	TF	1
BP	GO:0060071	Wnt signaling pathway, planar cell polarity pathway	1/301	53/18800	0.57540738679615	0.858747525693748	0.760942662012895	GPC6	1
BP	GO:0072132	mesenchyme morphogenesis	1/301	53/18800	0.57540738679615	0.858747525693748	0.760942662012895	ACTA1	1
BP	GO:1900087	positive regulation of G1/S transition of mitotic cell cycle	1/301	53/18800	0.57540738679615	0.858747525693748	0.760942662012895	CCND2	1
BP	GO:0050708	regulation of protein secretion	4/301	252/18800	0.576236579733381	0.859550471638676	0.761654158473153	KCNJ11/ANKRD1/MYOM1/GHSR	4
BP	GO:0009060	aerobic respiration	3/301	187/18800	0.578370112681842	0.862297258907474	0.76408810739733	COX7B2/ACTN3/COX6A2	3
BP	GO:0030282	bone mineralization	2/301	121/18800	0.579702520077428	0.863847470605032	0.765461761679327	KL/ACTN3	2
BP	GO:0006575	cellular modified amino acid metabolic process	3/301	188/18800	0.581992117487335	0.864116154800539	0.765699844772265	SLCO1C1/CKMT2/CKM	3
BP	GO:0140013	meiotic nuclear division	3/301	188/18800	0.581992117487335	0.864116154800539	0.765699844772265	SYCP2L/CNTD1/M1AP	3
BP	GO:0002067	glandular epithelial cell differentiation	1/301	54/18800	0.582224604301583	0.864116154800539	0.765699844772265	NKX2-2	1
BP	GO:0016925	protein sumoylation	1/301	54/18800	0.582224604301583	0.864116154800539	0.765699844772265	CAPN3	1
BP	GO:0030520	intracellular estrogen receptor signaling pathway	1/301	54/18800	0.582224604301583	0.864116154800539	0.765699844772265	PADI2	1
BP	GO:0048599	oocyte development	1/301	54/18800	0.582224604301583	0.864116154800539	0.765699844772265	TDRD5	1
BP	GO:0051703	biological process involved in intraspecies interaction between organisms	1/301	54/18800	0.582224604301583	0.864116154800539	0.765699844772265	BPIFA1	1
BP	GO:0072348	sulfur compound transport	1/301	54/18800	0.582224604301583	0.864116154800539	0.765699844772265	SLC7A9	1
BP	GO:0007613	memory	2/301	122/18800	0.584188896670055	0.866160533887495	0.767511384506642	SLC8A3/GRIA1	2
BP	GO:0071901	negative regulation of protein serine/threonine kinase activity	2/301	122/18800	0.584188896670055	0.866160533887495	0.767511384506642	SLC8A3/CAV3	2
BP	GO:0002224	toll-like receptor signaling pathway	2/301	123/18800	0.588639938678331	0.867456636146817	0.768659870498089	ACOD1/BPIFB1	2
BP	GO:0002244	hematopoietic progenitor cell differentiation	2/301	123/18800	0.588639938678331	0.867456636146817	0.768659870498089	SLC8A3/ARL11	2
BP	GO:0031109	microtubule polymerization or depolymerization	2/301	123/18800	0.588639938678331	0.867456636146817	0.768659870498089	TRIM54/CAV3	2
BP	GO:0042471	ear morphogenesis	2/301	123/18800	0.588639938678331	0.867456636146817	0.768659870498089	SIX4/TCAP	2
BP	GO:0001701	in utero embryonic development	6/301	387/18800	0.588703782819193	0.867456636146817	0.768659870498089	MYH6/HAND1/C6/SMIM14/COPS3/NBN	6
BP	GO:0031113	regulation of microtubule polymerization	1/301	55/18800	0.588932723052528	0.867456636146817	0.768659870498089	CAV3	1
BP	GO:0042743	hydrogen peroxide metabolic process	1/301	55/18800	0.588932723052528	0.867456636146817	0.768659870498089	HBM	1
BP	GO:0043647	inositol phosphate metabolic process	1/301	55/18800	0.588932723052528	0.867456636146817	0.768659870498089	IP6K3	1
[truncated: 1,988 more rows]

## Sheet: Charolais
ONTOLOGY	ID	Description	GeneRatio	BgRatio	pvalue	p.adjust	qvalue	geneID	Count
BP	GO:0051952	regulation of amine transport	6/189	92/18800	0.000332128627972779	0.182410084848279	0.163310233700168	ADORA1/SYT13/KCNA2/KCNB1/TACR2/CARTPT	6
BP	GO:0042391	regulation of membrane potential	13/189	425/18800	0.00038078613540222	0.182410084848279	0.163310233700168	KCNK9/ABCB5/TACR1/KCNH3/HCN3/ADORA1/NRXN1/SCN4A/KCNA2/POPDC2/BVES/KCNB1/TAFA4	13
BP	GO:0019233	sensory perception of pain	6/189	99/18800	0.000492544441806932	0.182410084848279	0.163310233700168	TACR1/ADORA1/PHF24/KCNA2/TAFA4/MRGPRX2	6
BP	GO:0006940	regulation of smooth muscle contraction	5/189	65/18800	0.000493581765349515	0.182410084848279	0.163310233700168	TACR1/ADORA1/CNN1/CHRM3/TACR2	5
BP	GO:0015837	amine transport	6/189	100/18800	0.000519668773204753	0.182410084848279	0.163310233700168	ADORA1/SYT13/KCNA2/KCNB1/TACR2/CARTPT	6
BP	GO:0003219	cardiac right ventricle formation	2/189	4/18800	0.000595252214836532	0.182410084848279	0.163310233700168	HAND1/HAND2	2
BP	GO:0032224	positive regulation of synaptic transmission, cholinergic	2/189	4/18800	0.000595252214836532	0.182410084848279	0.163310233700168	TACR1/TACR2	2
BP	GO:0035106	operant conditioning	2/189	4/18800	0.000595252214836532	0.182410084848279	0.163310233700168	TACR1/TACR2	2
BP	GO:0032941	secretion by tissue	4/189	39/18800	0.00061810646221179	0.182410084848279	0.163310233700168	NLRP6/TACR1/ADORA1/CHRM3	4
BP	GO:0045124	regulation of bone resorption	4/189	41/18800	0.000749219992693445	0.19076707566793	0.170792178160215	IL6/SPP1/TF/CARTPT	4
BP	GO:0051937	catecholamine transport	5/189	72/18800	0.000790074485070493	0.19076707566793	0.170792178160215	SYT13/KCNA2/SLC22A3/KCNB1/CARTPT	5
BP	GO:0045188	regulation of circadian sleep/wake cycle, non-REM sleep	2/189	5/18800	0.000985518058078113	0.202123747522697	0.180959712132915	ADORA1/KCNA2	2
BP	GO:0002526	acute inflammatory response	6/189	113/18800	0.000989310511218018	0.202123747522697	0.180959712132915	SERPINF2/IL6/NLRP6/TACR1/ADORA1/F2	6
BP	GO:0032098	regulation of appetite	3/189	21/18800	0.00116387415537233	0.213468105028078	0.191116221170905	SLC22A3/CARTPT/HTR4	3
BP	GO:0032222	regulation of synaptic transmission, cholinergic	2/189	6/18800	0.00146849669674793	0.213468105028078	0.191116221170905	TACR1/TACR2	2
BP	GO:0042748	circadian sleep/wake cycle, non-REM sleep	2/189	6/18800	0.00146849669674793	0.213468105028078	0.191116221170905	ADORA1/KCNA2	2
BP	GO:0046850	regulation of bone remodeling	4/189	49/18800	0.00147258032277538	0.213468105028078	0.191116221170905	IL6/SPP1/TF/CARTPT	4
BP	GO:0015844	monoamine transport	5/189	83/18800	0.00150024935797931	0.213468105028078	0.191116221170905	SYT13/KCNA2/SLC22A3/KCNB1/CARTPT	5
BP	GO:0034587	piRNA metabolic process	3/189	23/18800	0.00152706852241471	0.213468105028078	0.191116221170905	PIWIL2/ASZ1/EXD1	3
BP	GO:0042730	fibrinolysis	3/189	24/18800	0.00173238959971728	0.222161847649883	0.198899656722054	SERPINF2/GP1BA/F2	3
BP	GO:0034103	regulation of tissue remodeling	5/189	86/18800	0.00175655075325585	0.222161847649883	0.198899656722054	IL6/SPP1/TF/HAND2/CARTPT	5
BP	GO:0006554	lysine catabolic process	2/189	7/18800	0.00204230430745747	0.222510638297882	0.199211926091834	CRYM/AADAT	2
BP	GO:0050433	regulation of catecholamine secretion	4/189	56/18800	0.0024172600981929	0.222510638297882	0.199211926091834	SYT13/KCNA2/KCNB1/CARTPT	4
BP	GO:0050432	catecholamine secretion	4/189	57/18800	0.00257954720291807	0.222510638297882	0.199211926091834	SYT13/KCNA2/KCNB1/CARTPT	4
BP	GO:0007586	digestion	6/189	137/18800	0.00264107328062206	0.222510638297882	0.199211926091834	STRAP/TACR1/PRSS2/CHRM3/SST/FABP1	6
BP	GO:0007217	tachykinin receptor signaling pathway	2/189	8/18800	0.00270508522618636	0.222510638297882	0.199211926091834	TACR1/TACR2	2
BP	GO:0070255	regulation of mucus secretion	2/189	8/18800	0.00270508522618636	0.222510638297882	0.199211926091834	NLRP6/ADORA1	2
BP	GO:0070474	positive regulation of uterine smooth muscle contraction	2/189	8/18800	0.00270508522618636	0.222510638297882	0.199211926091834	TACR1/TACR2	2
BP	GO:0030431	sleep	3/189	28/18800	0.0027225431806159	0.222510638297882	0.199211926091834	ADORA1/KCNA2/MRGPRX2	3
BP	GO:0009582	detection of abiotic stimulus	6/189	139/18800	0.00283866359510965	0.222510638297882	0.199211926091834	TACR1/NGFR/ADORA1/CRB1/PHF24/PKD1L2	6
BP	GO:0006936	muscle contraction	10/189	349/18800	0.00287375075852579	0.222510638297882	0.199211926091834	TACR1/ADORA1/DES/CNN1/SCN4A/CHRM3/SMPX/SYNM/TACR2/MYL6B	10
BP	GO:0007271	synaptic transmission, cholinergic	3/189	29/18800	0.00301440955564613	0.222510638297882	0.199211926091834	TACR1/CHRM3/TACR2	3
BP	GO:0046888	negative regulation of hormone secretion	4/189	60/18800	0.0031110015151291	0.222510638297882	0.199211926091834	ADORA1/KCNB1/TACR2/CARTPT	4
BP	GO:0006813	potassium ion transport	8/189	243/18800	0.00325695174681884	0.222510638297882	0.199211926091834	KCNK9/KCNH3/HCN3/ADORA1/LRRC55/KCNA2/KCNB1/KCNJ13	8
BP	GO:0006553	lysine metabolic process	2/189	9/18800	0.00345501157739666	0.222510638297882	0.199211926091834	CRYM/AADAT	2
BP	GO:2000553	positive regulation of T-helper 2 cell cytokine production	2/189	9/18800	0.00345501157739666	0.222510638297882	0.199211926091834	IL6/XCL1	2
BP	GO:0032963	collagen metabolic process	5/189	101/18800	0.00354119787282831	0.222510638297882	0.199211926091834	SERPINF2/IL6/PRSS2/F2/MMP3	5
BP	GO:0045987	positive regulation of smooth muscle contraction	3/189	31/18800	0.00365404376955704	0.222510638297882	0.199211926091834	TACR1/CHRM3/TACR2	3
BP	GO:0045453	bone resorption	4/189	63/18800	0.00371267897468093	0.222510638297882	0.199211926091834	IL6/SPP1/TF/CARTPT	4
BP	GO:0000290	deadenylation-dependent decapping of nuclear-transcribed mRNA	2/189	10/18800	0.00429028290769605	0.222510638297882	0.199211926091834	PATL2/DCP2	2
BP	GO:0003211	cardiac ventricle formation	2/189	10/18800	0.00429028290769605	0.222510638297882	0.199211926091834	HAND1/HAND2	2
BP	GO:0036109	alpha-linolenic acid metabolic process	2/189	10/18800	0.00429028290769605	0.222510638297882	0.199211926091834	FADS2/ELOVL2	2
BP	GO:0051918	negative regulation of fibrinolysis	2/189	10/18800	0.00429028290769605	0.222510638297882	0.199211926091834	SERPINF2/F2	2
BP	GO:0060536	cartilage morphogenesis	2/189	10/18800	0.00429028290769605	0.222510638297882	0.199211926091834	HAND1/HAND2	2
BP	GO:0070091	glucagon secretion	2/189	10/18800	0.00429028290769605	0.222510638297882	0.199211926091834	IL6/CARTPT	2
BP	GO:0070092	regulation of glucagon secretion	2/189	10/18800	0.00429028290769605	0.222510638297882	0.199211926091834	IL6/CARTPT	2
BP	GO:0070472	regulation of uterine smooth muscle contraction	2/189	10/18800	0.00429028290769605	0.222510638297882	0.199211926091834	TACR1/TACR2	2
BP	GO:0007631	feeding behavior	5/189	106/18800	0.0043525571831931	0.222510638297882	0.199211926091834	TACR1/NPW/TCF15/HAND2/CARTPT	5
BP	GO:0070050	neuron cellular homeostasis	3/189	33/18800	0.00437053894182239	0.222510638297882	0.199211926091834	IL6/ADORA1/NELL2	3
BP	GO:0006536	glutamate metabolic process	3/189	34/18800	0.00475842096276804	0.222510638297882	0.199211926091834	GGT1/HAL/AADAT	3
BP	GO:0032228	regulation of synaptic transmission, GABAergic	3/189	34/18800	0.00475842096276804	0.222510638297882	0.199211926091834	TACR1/ADORA1/PHF24	3
BP	GO:0060249	anatomical structure homeostasis	9/189	319/18800	0.00509006951877083	0.222510638297882	0.199211926091834	STRAP/IL6/SPP1/ADORA1/CRB1/NELL2/TF/USH2A/CARTPT	9
BP	GO:0002446	neutrophil mediated immunity	3/189	35/18800	0.0051664608192102	0.222510638297882	0.199211926091834	IL6/NLRP6/F2	3
BP	GO:0048241	epinephrine transport	2/189	11/18800	0.00520912582399667	0.222510638297882	0.199211926091834	SLC22A3/CARTPT	2
BP	GO:0070471	uterine smooth muscle contraction	2/189	11/18800	0.00520912582399667	0.222510638297882	0.199211926091834	TACR1/TACR2	2
BP	GO:0070944	neutrophil-mediated killing of bacterium	2/189	11/18800	0.00520912582399667	0.222510638297882	0.199211926091834	NLRP6/F2	2
BP	GO:1902093	positive regulation of flagellated sperm motility	2/189	11/18800	0.00520912582399667	0.222510638297882	0.199211926091834	TACR1/TACR2	2
BP	GO:2000155	positive regulation of cilium-dependent cell motility	2/189	11/18800	0.00520912582399667	0.222510638297882	0.199211926091834	TACR1/TACR2	2
BP	GO:0046631	alpha-beta T cell activation	6/189	158/18800	0.00531001007050775	0.222510638297882	0.199211926091834	IL6/NKAP/XCL1/PSMB11/CDH26/IL27	6
BP	GO:0007585	respiratory gaseous exchange by respiratory system	4/189	70/18800	0.00541290914330851	0.222510638297882	0.199211926091834	ADORA1/TCF15/NEK10/UCP3	4
BP	GO:0006939	smooth muscle contraction	5/189	112/18800	0.0054914846136298	0.222510638297882	0.199211926091834	TACR1/ADORA1/CNN1/CHRM3/TACR2	5
BP	GO:0045777	positive regulation of blood pressure	3/189	36/18800	0.00559494072175178	0.222510638297882	0.199211926091834	TACR1/ADORA1/CARTPT	3
BP	GO:0003012	muscle system process	11/189	449/18800	0.00586543414305321	0.222510638297882	0.199211926091834	TACR1/ADORA1/DES/CNN1/HAND2/SCN4A/CHRM3/SMPX/SYNM/TACR2/MYL6B	11
BP	GO:0003353	positive regulation of cilium movement	2/189	12/18800	0.00620979363611688	0.222510638297882	0.199211926091834	TACR1/TACR2	2
BP	GO:0046541	saliva secretion	2/189	12/18800	0.00620979363611688	0.222510638297882	0.199211926091834	TACR1/CHRM3	2
BP	GO:0070254	mucus secretion	2/189	12/18800	0.00620979363611688	0.222510638297882	0.199211926091834	NLRP6/ADORA1	2
BP	GO:0070943	neutrophil-mediated killing of symbiont cell	2/189	12/18800	0.00620979363611688	0.222510638297882	0.199211926091834	NLRP6/F2	2
BP	GO:0032965	regulation of collagen biosynthetic process	3/189	38/18800	0.00651427609192362	0.222510638297882	0.199211926091834	SERPINF2/IL6/F2	3
BP	GO:0071805	potassium ion transmembrane transport	7/189	219/18800	0.0067871681766919	0.222510638297882	0.199211926091834	KCNK9/KCNH3/HCN3/LRRC55/KCNA2/KCNB1/KCNJ13	7
BP	GO:0007517	muscle organ development	9/189	334/18800	0.00681273924850378	0.222510638297882	0.199211926091834	TCF15/CHODL/DES/HAND1/SMYD1/POPDC2/BVES/VGLL2/MYL6B	9
BP	GO:0002534	cytokine production involved in inflammatory response	4/189	75/18800	0.00690308960114254	0.222510638297882	0.199211926091834	IL6/IL17B/F2/PLD3	4
BP	GO:1900015	regulation of cytokine production involved in inflammatory response	4/189	75/18800	0.00690308960114254	0.222510638297882	0.199211926091834	IL6/IL17B/F2/PLD3	4
BP	GO:0060538	skeletal muscle organ development	6/189	167/18800	0.00691453331578923	0.222510638297882	0.199211926091834	DES/SMYD1/POPDC2/BVES/VGLL2/MYL6B	6
BP	GO:0003016	respiratory system process	3/189	39/18800	0.00700562356106627	0.222510638297882	0.199211926091834	ADORA1/TCF15/NEK10	3
BP	GO:0032570	response to progesterone	3/189	39/18800	0.00700562356106627	0.222510638297882	0.199211926091834	TACR1/FOSL1/NKX2-2	3
BP	GO:0033605	positive regulation of catecholamine secretion	2/189	13/18800	0.00729056600377406	0.222510638297882	0.199211926091834	KCNB1/CARTPT	2
BP	GO:0035745	T-helper 2 cell cytokine production	2/189	13/18800	0.00729056600377406	0.222510638297882	0.199211926091834	IL6/XCL1	2
BP	GO:0045741	positive regulation of epidermal growth factor-activated receptor activity	2/189	13/18800	0.00729056600377406	0.222510638297882	0.199211926091834	EPGN/ADORA1	2
BP	GO:1900452	regulation of long-term synaptic depression	2/189	13/18800	0.00729056600377406	0.222510638297882	0.199211926091834	ADORA1/KCNB1	2
BP	GO:2000551	regulation of T-helper 2 cell cytokine production	2/189	13/18800	0.00729056600377406	0.222510638297882	0.199211926091834	IL6/XCL1	2
BP	GO:0051954	positive regulation of amine transport	3/189	40/18800	0.00751839572980282	0.222510638297882	0.199211926091834	KCNB1/TACR2/CARTPT	3
BP	GO:0006937	regulation of muscle contraction	6/189	170/18800	0.00752002712824106	0.222510638297882	0.199211926091834	TACR1/ADORA1/CNN1/SCN4A/CHRM3/TACR2	6
BP	GO:0048771	tissue remodeling	6/189	174/18800	0.00838574984668577	0.222510638297882	0.199211926091834	IL6/SPP1/CRB1/TF/HAND2/CARTPT	6
BP	GO:0003207	cardiac chamber formation	2/189	14/18800	0.00844974858791693	0.222510638297882	0.199211926091834	HAND1/HAND2	2
BP	GO:0021554	optic nerve development	2/189	14/18800	0.00844974858791693	0.222510638297882	0.199211926091834	KCNA2/NKX2-2	2
BP	GO:0042754	negative regulation of circadian rhythm	2/189	14/18800	0.00844974858791693	0.222510638297882	0.199211926091834	PIWIL2/ADORA1	2
BP	GO:0051917	regulation of fibrinolysis	2/189	14/18800	0.00844974858791693	0.222510638297882	0.199211926091834	SERPINF2/F2	2
BP	GO:0070942	neutrophil mediated cytotoxicity	2/189	14/18800	0.00844974858791693	0.222510638297882	0.199211926091834	NLRP6/F2	2
BP	GO:0046883	regulation of hormone secretion	7/189	231/18800	0.00897115613066692	0.222510638297882	0.199211926091834	IL6/TACR1/SPP1/ADORA1/KCNB1/TACR2/CARTPT	7
BP	GO:0010712	regulation of collagen metabolic process	3/189	43/18800	0.00918731247613792	0.222510638297882	0.199211926091834	SERPINF2/IL6/F2	3
BP	GO:0009914	hormone transport	8/189	290/18800	0.00920047362512773	0.222510638297882	0.199211926091834	IL6/TACR1/SPP1/ADORA1/CRYM/KCNB1/TACR2/CARTPT	8
BP	GO:0045187	regulation of circadian sleep/wake cycle, sleep	2/189	15/18800	0.00968567270634648	0.222510638297882	0.199211926091834	ADORA1/KCNA2	2
BP	GO:0110156	methylguanosine-cap decapping	2/189	15/18800	0.00968567270634648	0.222510638297882	0.199211926091834	PATL2/DCP2	2
BP	GO:0009266	response to temperature stimulus	6/189	180/18800	0.00981538120636954	0.222510638297882	0.199211926091834	TACR1/NGFR/ADORA1/SST/UCP3/CDH8	6
BP	GO:0003144	embryonic heart tube formation	1/189	1/18800	0.0100531914893621	0.222510638297882	0.199211926091834	HAND1	1
BP	GO:0003327	type B pancreatic cell fate commitment	1/189	1/18800	0.0100531914893621	0.222510638297882	0.199211926091834	NKX2-2	1
BP	GO:0032244	positive regulation of nucleoside transport	1/189	1/18800	0.0100531914893621	0.222510638297882	0.199211926091834	ADORA1	1
BP	GO:0032900	negative regulation of neurotrophin production	1/189	1/18800	0.0100531914893621	0.222510638297882	0.199211926091834	ADORA1	1
BP	GO:0035746	granzyme A production	1/189	1/18800	0.0100531914893621	0.222510638297882	0.199211926091834	XCL1	1
BP	GO:0035782	mature natural killer cell chemotaxis	1/189	1/18800	0.0100531914893621	0.222510638297882	0.199211926091834	XCL1	1
BP	GO:0042323	negative regulation of circadian sleep/wake cycle, non-REM sleep	1/189	1/18800	0.0100531914893621	0.222510638297882	0.199211926091834	ADORA1	1
BP	GO:0042941	D-alanine transport	1/189	1/18800	0.0100531914893621	0.222510638297882	0.199211926091834	SLC7A10	1
BP	GO:0048673	collateral sprouting of intact axon in response to injury	1/189	1/18800	0.0100531914893621	0.222510638297882	0.199211926091834	SPP1	1
BP	GO:0048683	regulation of collateral sprouting of intact axon in response to injury	1/189	1/18800	0.0100531914893621	0.222510638297882	0.199211926091834	SPP1	1
BP	GO:0048685	negative regulation of collateral sprouting of intact axon in response to injury	1/189	1/18800	0.0100531914893621	0.222510638297882	0.199211926091834	SPP1	1
BP	GO:0060580	ventral spinal cord interneuron fate determination	1/189	1/18800	0.0100531914893621	0.222510638297882	0.199211926091834	NKX2-2	1
BP	GO:0060582	cell fate determination involved in pattern specification	1/189	1/18800	0.0100531914893621	0.222510638297882	0.199211926091834	NKX2-2	1
BP	GO:0061159	establishment of bipolar cell polarity involved in cell morphogenesis	1/189	1/18800	0.0100531914893621	0.222510638297882	0.199211926091834	CRB1	1
BP	GO:0070367	negative regulation of hepatocyte differentiation	1/189	1/18800	0.0100531914893621	0.222510638297882	0.199211926091834	FRZB	1
BP	GO:0071412	cellular response to genistein	1/189	1/18800	0.0100531914893621	0.222510638297882	0.199211926091834	UGT3A2	1
BP	GO:0071413	cellular response to hydroxyisoflavone	1/189	1/18800	0.0100531914893621	0.222510638297882	0.199211926091834	UGT3A2	1
BP	GO:0071527	semaphorin-plexin signaling pathway involved in outflow tract morphogenesis	1/189	1/18800	0.0100531914893621	0.222510638297882	0.199211926091834	HAND2	1
BP	GO:1905546	cellular response to phenylpropanoid	1/189	1/18800	0.0100531914893621	0.222510638297882	0.199211926091834	UGT3A2	1
BP	GO:2000511	regulation of granzyme A production	1/189	1/18800	0.0100531914893621	0.222510638297882	0.199211926091834	XCL1	1
BP	GO:2000513	positive regulation of granzyme A production	1/189	1/18800	0.0100531914893621	0.222510638297882	0.199211926091834	XCL1	1
BP	GO:2000517	regulation of T-helper 1 cell activation	1/189	1/18800	0.0100531914893621	0.222510638297882	0.199211926091834	XCL1	1
BP	GO:2000518	negative regulation of T-helper 1 cell activation	1/189	1/18800	0.0100531914893621	0.222510638297882	0.199211926091834	XCL1	1
BP	GO:2000763	positive regulation of transcription from RNA polymerase II promoter involved in norepinephrine biosynthetic process	1/189	1/18800	0.0100531914893621	0.222510638297882	0.199211926091834	HAND2	1
BP	GO:2000764	positive regulation of semaphorin-plexin signaling pathway involved in outflow tract morphogenesis	1/189	1/18800	0.0100531914893621	0.222510638297882	0.199211926091834	HAND2	1
BP	GO:2001262	positive regulation of semaphorin-plexin signaling pathway	1/189	1/18800	0.0100531914893621	0.222510638297882	0.199211926091834	HAND2	1
BP	GO:0045933	positive regulation of muscle contraction	3/189	45/18800	0.0104105846202944	0.228516634309932	0.204589044430143	TACR1/CHRM3/TACR2	3
BP	GO:0010820	positive regulation of T cell chemotaxis	2/189	16/18800	0.0109966949935752	0.23554211212045	0.210878896353875	CCL27/XCL1	2
BP	GO:0045779	negative regulation of bone resorption	2/189	16/18800	0.0109966949935752	0.23554211212045	0.210878896353875	IL6/CARTPT	2
BP	GO:0045780	positive regulation of bone resorption	2/189	16/18800	0.0109966949935752	0.23554211212045	0.210878896353875	SPP1/TF	2
BP	GO:0032964	collagen biosynthetic process	3/189	47/18800	0.0117238615987686	0.239571239286719	0.214486140436231	SERPINF2/IL6/F2	3
BP	GO:0045104	intermediate filament cytoskeleton organization	4/189	88/18800	0.0119800054890699	0.239571239286719	0.214486140436231	KRT81/KRT36/DES/SYNM	4
BP	GO:0046849	bone remodeling	4/189	88/18800	0.0119800054890699	0.239571239286719	0.214486140436231	IL6/SPP1/TF/CARTPT	4
BP	GO:0009581	detection of external stimulus	5/189	136/18800	0.0121655049410184	0.239571239286719	0.214486140436231	NGFR/ADORA1/CRB1/PHF24/PKD1L2	5
BP	GO:0002830	positive regulation of type 2 immune response	2/189	17/18800	0.0123811970648753	0.239571239286719	0.214486140436231	IL6/XCL1	2
BP	GO:0010819	regulation of T cell chemotaxis	2/189	17/18800	0.0123811970648753	0.239571239286719	0.214486140436231	CCL27/XCL1	2
BP	GO:0043117	positive regulation of vascular permeability	2/189	17/18800	0.0123811970648753	0.239571239286719	0.214486140436231	TACR1/TACR2	2
BP	GO:0050802	circadian sleep/wake cycle, sleep	2/189	17/18800	0.0123811970648753	0.239571239286719	0.214486140436231	ADORA1/KCNA2	2
BP	GO:0006953	acute-phase response	3/189	48/18800	0.0124145883813065	0.239571239286719	0.214486140436231	SERPINF2/IL6/F2	3
BP	GO:0010543	regulation of platelet activation	3/189	48/18800	0.0124145883813065	0.239571239286719	0.214486140436231	IL6/GP1BA/F2	3
BP	GO:0030195	negative regulation of blood coagulation	3/189	48/18800	0.0124145883813065	0.239571239286719	0.214486140436231	SERPINF2/GP1BA/F2	3
BP	GO:0050890	cognition	8/189	306/18800	0.0124289739395603	0.239571239286719	0.214486140436231	TACR1/FOXO6/FOSL1/ADORA1/NRXN1/BRINP1/TACR2/GTF2A1L	8
BP	GO:0007589	body fluid secretion	4/189	89/18800	0.0124476020412527	0.239571239286719	0.214486140436231	NLRP6/TACR1/ADORA1/CHRM3	4
BP	GO:0045103	intermediate filament-based process	4/189	89/18800	0.0124476020412527	0.239571239286719	0.214486140436231	KRT81/KRT36/DES/SYNM	4
BP	GO:0015850	organic hydroxy compound transport	7/189	248/18800	0.0128940901587313	0.246379161594176	0.220581216725286	SPP1/SYT13/KCNA2/SLC22A3/KCNB1/AQP2/CARTPT	7
BP	GO:1900047	negative regulation of hemostasis	3/189	49/18800	0.013128197602515	0.249060663087714	0.222981942737455	SERPINF2/GP1BA/F2	3
BP	GO:0090257	regulation of muscle system process	7/189	250/18800	0.0134255473375252	0.25140544535865	0.225081206826724	TACR1/ADORA1/CNN1/HAND2/SCN4A/CHRM3/TACR2	7
BP	GO:0051960	regulation of nervous system development	10/189	440/18800	0.0137795430881457	0.25140544535865	0.225081206826724	IL6/SPP1/CHODL/F2/ISLR2/NRXN1/BRINP1/LRRN1/SLITRK5/NKX2-2	10
BP	GO:0009068	aspartate family amino acid catabolic process	2/189	18/18800	0.0138375851844655	0.25140544535865	0.225081206826724	CRYM/AADAT	2
BP	GO:0046851	negative regulation of bone remodeling	2/189	18/18800	0.0138375851844655	0.25140544535865	0.225081206826724	IL6/CARTPT	2
BP	GO:0110154	RNA decapping	2/189	18/18800	0.0138375851844655	0.25140544535865	0.225081206826724	PATL2/DCP2	2
BP	GO:1903035	negative regulation of response to wounding	4/189	92/18800	0.0139199259168662	0.25140544535865	0.225081206826724	SERPINF2/GP1BA/SPP1/F2	4
BP	GO:0015872	dopamine transport	3/189	51/18800	0.0146244690559084	0.25140544535865	0.225081206826724	SYT13/KCNA2/SLC22A3	3
BP	GO:0051445	regulation of meiotic cell cycle	3/189	51/18800	0.0146244690559084	0.25140544535865	0.225081206826724	SPATA22/PIWIL2/CNTD1	3
BP	GO:0051932	synaptic transmission, GABAergic	3/189	51/18800	0.0146244690559084	0.25140544535865	0.225081206826724	TACR1/ADORA1/PHF24	3
BP	GO:0035743	CD4-positive, alpha-beta T cell cytokine production	2/189	19/18800	0.0153642899377902	0.25140544535865	0.225081206826724	IL6/XCL1	2
BP	GO:0042749	regulation of circadian sleep/wake cycle	2/189	19/18800	0.0153642899377902	0.25140544535865	0.225081206826724	ADORA1/KCNA2	2
BP	GO:0071625	vocalization behavior	2/189	19/18800	0.0153642899377902	0.25140544535865	0.225081206826724	NRXN1/BRINP1	2
BP	GO:0050819	negative regulation of coagulation	3/189	52/18800	0.015407307962131	0.25140544535865	0.225081206826724	SERPINF2/GP1BA/F2	3
BP	GO:0050878	regulation of body fluid levels	9/189	382/18800	0.015414691814843	0.25140544535865	0.225081206826724	SERPINF2/IL6/NLRP6/TACR1/GP1BA/ADORA1/F2/CHRM3/AQP2	9
BP	GO:0023061	signal release	10/189	451/18800	0.0161057820695057	0.25140544535865	0.225081206826724	IL6/TACR1/SPP1/ADORA1/NRXN1/SYT13/KCNA2/KCNB1/TACR2/CARTPT	10
BP	GO:0009612	response to mechanical stimulus	6/189	201/18800	0.0161857928561689	0.25140544535865	0.225081206826724	TACR1/FOSL1/PHF24/TNFRSF8/NRXN1/PKD1L2	6
BP	GO:1903522	regulation of blood circulation	7/189	260/18800	0.0163209633240196	0.25140544535865	0.225081206826724	TACR1/ADORA1/HSPB7/DES/CHRM3/POPDC2/BVES	7
BP	GO:0002532	production of molecular mediator involved in inflammatory response	4/189	97/18800	0.0166109000010815	0.25140544535865	0.225081206826724	IL6/IL17B/F2/PLD3	4
BP	GO:0003215	cardiac right ventricle morphogenesis	2/189	20/18800	0.0169597659078398	0.25140544535865	0.225081206826724	HAND1/HAND2	2
BP	GO:0022410	circadian sleep/wake cycle process	2/189	20/18800	0.0169597659078398	0.25140544535865	0.225081206826724	ADORA1/KCNA2	2
BP	GO:0035813	regulation of renal sodium excretion	2/189	20/18800	0.0169597659078398	0.25140544535865	0.225081206826724	TACR1/ADORA1	2
BP	GO:0043046	DNA methylation involved in gamete generation	2/189	20/18800	0.0169597659078398	0.25140544535865	0.225081206826724	PIWIL2/ASZ1	2
BP	GO:0043651	linoleic acid metabolic process	2/189	20/18800	0.0169597659078398	0.25140544535865	0.225081206826724	FADS2/ELOVL2	2
BP	GO:0097623	potassium ion export across plasma membrane	2/189	20/18800	0.0169597659078398	0.25140544535865	0.225081206826724	KCNA2/KCNB1	2
BP	GO:0140131	positive regulation of lymphocyte chemotaxis	2/189	20/18800	0.0169597659078398	0.25140544535865	0.225081206826724	CCL27/XCL1	2
BP	GO:1901317	regulation of flagellated sperm motility	2/189	20/18800	0.0169597659078398	0.25140544535865	0.225081206826724	TACR1/TACR2	2
BP	GO:0015908	fatty acid transport	4/189	99/18800	0.0177721825459582	0.25140544535865	0.225081206826724	FABP12/FABP7/PLA2G2A/FABP1	4
BP	GO:0060973	cell migration involved in heart development	2/189	21/18800	0.018622491355468	0.25140544535865	0.225081206826724	HAND2/BVES	2
BP	GO:0071636	positive regulation of transforming growth factor beta production	2/189	21/18800	0.018622491355468	0.25140544535865	0.225081206826724	SERPINF2/XCL1	2
BP	GO:0035710	CD4-positive, alpha-beta T cell activation	4/189	102/18800	0.0196069021567587	0.25140544535865	0.225081206826724	IL6/XCL1/CDH26/IL27	4
BP	GO:0051962	positive regulation of nervous system development	7/189	270/18800	0.0196341416440701	0.25140544535865	0.225081206826724	IL6/CHODL/ISLR2/NRXN1/LRRN1/SLITRK5/NKX2-2	7
BP	GO:0097553	calcium ion transmembrane import into cytosol	5/189	154/18800	0.0198064250206657	0.25140544535865	0.225081206826724	GP1BA/F2/MCOLN3/XCL1/NALF1	5
BP	GO:0002384	hepatic immune response	1/189	2/18800	0.0200058457161032	0.25140544535865	0.225081206826724	IL6	1
BP	GO:0002426	immunoglobulin production in mucosal tissue	1/189	2/18800	0.0200058457161032	0.25140544535865	0.225081206826724	XCL1	1
BP	GO:0003218	cardiac left ventricle formation	1/189	2/18800	0.0200058457161032	0.25140544535865	0.225081206826724	HAND1	1
BP	GO:0003312	pancreatic PP cell differentiation	1/189	2/18800	0.0200058457161032	0.25140544535865	0.225081206826724	NKX2-2	1
BP	GO:0003326	pancreatic A cell fate commitment	1/189	2/18800	0.0200058457161032	0.25140544535865	0.225081206826724	NKX2-2	1
BP	GO:0003329	pancreatic PP cell fate commitment	1/189	2/18800	0.0200058457161032	0.25140544535865	0.225081206826724	NKX2-2	1
BP	GO:0014057	positive regulation of acetylcholine secretion, neurotransmission	1/189	2/18800	0.0200058457161032	0.25140544535865	0.225081206826724	TACR2	1
BP	GO:0021633	optic nerve structural organization	1/189	2/18800	0.0200058457161032	0.25140544535865	0.225081206826724	KCNA2	1
BP	GO:0032242	regulation of nucleoside transport	1/189	2/18800	0.0200058457161032	0.25140544535865	0.225081206826724	ADORA1	1
BP	GO:0032639	TRAIL production	1/189	2/18800	0.0200058457161032	0.25140544535865	0.225081206826724	TNFRSF8	1
BP	GO:0032679	regulation of TRAIL production	1/189	2/18800	0.0200058457161032	0.25140544535865	0.225081206826724	TNFRSF8	1
BP	GO:0032745	positive regulation of interleukin-21 production	1/189	2/18800	0.0200058457161032	0.25140544535865	0.225081206826724	IL6	1
BP	GO:0032759	positive regulation of TRAIL production	1/189	2/18800	0.0200058457161032	0.25140544535865	0.225081206826724	TNFRSF8	1
BP	GO:0032812	positive regulation of epinephrine secretion	1/189	2/18800	0.0200058457161032	0.25140544535865	0.225081206826724	CARTPT	1
BP	GO:0033595	response to genistein	1/189	2/18800	0.0200058457161032	0.25140544535865	0.225081206826724	UGT3A2	1
BP	GO:0033685	negative regulation of luteinizing hormone secretion	1/189	2/18800	0.0200058457161032	0.25140544535865	0.225081206826724	TACR2	1
BP	GO:0042488	positive regulation of odontogenesis of dentin-containing tooth	1/189	2/18800	0.0200058457161032	0.25140544535865	0.225081206826724	NGFR	1
BP	GO:0042942	D-serine transport	1/189	2/18800	0.0200058457161032	0.25140544535865	0.225081206826724	SLC7A10	1
BP	GO:0045720	negative regulation of integrin biosynthetic process	1/189	2/18800	0.0200058457161032	0.25140544535865	0.225081206826724	TMEFF2	1
BP	GO:0046878	positive regulation of saliva secretion	1/189	2/18800	0.0200058457161032	0.25140544535865	0.225081206826724	TACR1	1
BP	GO:0051625	epinephrine uptake	1/189	2/18800	0.0200058457161032	0.25140544535865	0.225081206826724	SLC22A3	1
BP	GO:0060060	post-embryonic retina morphogenesis in camera-type eye	1/189	2/18800	0.0200058457161032	0.25140544535865	0.225081206826724	CRB1	1
BP	GO:0060903	positive regulation of meiosis I	1/189	2/18800	0.0200058457161032	0.25140544535865	0.225081206826724	PIWIL2	1
BP	GO:0061032	visceral serous pericardium development	1/189	2/18800	0.0200058457161032	0.25140544535865	0.225081206826724	HAND2	1
BP	GO:0061171	establishment of bipolar cell polarity	1/189	2/18800	0.0200058457161032	0.25140544535865	0.225081206826724	CRB1	1
BP	GO:0070256	negative regulation of mucus secretion	1/189	2/18800	0.0200058457161032	0.25140544535865	0.225081206826724	ADORA1	1
BP	GO:0070366	regulation of hepatocyte differentiation	1/189	2/18800	0.0200058457161032	0.25140544535865	0.225081206826724	FRZB	1
BP	GO:0070946	neutrophil-mediated killing of gram-positive bacterium	1/189	2/18800	0.0200058457161032	0.25140544535865	0.225081206826724	NLRP6	1
BP	GO:0071469	cellular response to alkaline pH	1/189	2/18800	0.0200058457161032	0.25140544535865	0.225081206826724	INSRR	1
BP	GO:0100001	regulation of skeletal muscle contraction by action potential	1/189	2/18800	0.0200058457161032	0.25140544535865	0.225081206826724	SCN4A	1
BP	GO:1903929	primary palate development	1/189	2/18800	0.0200058457161032	0.25140544535865	0.225081206826724	HAND2	1
BP	GO:1904054	regulation of cholangiocyte proliferation	1/189	2/18800	0.0200058457161032	0.25140544535865	0.225081206826724	PKHD1	1
BP	GO:2000537	regulation of B cell chemotaxis	1/189	2/18800	0.0200058457161032	0.25140544535865	0.225081206826724	XCL1	1
BP	GO:2000538	positive regulation of B cell chemotaxis	1/189	2/18800	0.0200058457161032	0.25140544535865	0.225081206826724	XCL1	1
BP	GO:2000557	regulation of immunoglobulin production in mucosal tissue	1/189	2/18800	0.0200058457161032	0.25140544535865	0.225081206826724	XCL1	1
BP	GO:2000558	positive regulation of immunoglobulin production in mucosal tissue	1/189	2/18800	0.0200058457161032	0.25140544535865	0.225081206826724	XCL1	1
BP	GO:2000866	positive regulation of estradiol secretion	1/189	2/18800	0.0200058457161032	0.25140544535865	0.225081206826724	SPP1	1
BP	GO:0070371	ERK1 and ERK2 cascade	8/189	335/18800	0.020293446705258	0.25140544535865	0.225081206826724	SERPINF2/NLRP6/PKHD1/PLA2G2A/TF/NEK10/HAND2/XCL1	8
BP	GO:0007519	skeletal muscle tissue development	5/189	155/18800	0.0203052513968308	0.25140544535865	0.225081206826724	SMYD1/POPDC2/BVES/VGLL2/MYL6B	5
BP	GO:0001894	tissue homeostasis	7/189	272/18800	0.0203493262383741	0.25140544535865	0.225081206826724	STRAP/IL6/SPP1/CRB1/TF/USH2A/CARTPT	7
BP	GO:0015874	norepinephrine transport	2/189	22/18800	0.0203509679036558	0.25140544535865	0.225081206826724	SLC22A3/KCNB1	2
BP	GO:0034104	negative regulation of tissue remodeling	2/189	22/18800	0.0203509679036558	0.25140544535865	0.225081206826724	IL6/CARTPT	2
BP	GO:0035812	renal sodium excretion	2/189	22/18800	0.0203509679036558	0.25140544535865	0.225081206826724	TACR1/ADORA1	2
BP	GO:0002444	myeloid leukocyte mediated immunity	4/189	104/18800	0.0208926826174231	0.254545711155393	0.227892660708637	IL6/NLRP6/F2/MRGPRX2	4
BP	GO:0022600	digestive system process	4/189	104/18800	0.0208926826174231	0.254545711155393	0.227892660708637	STRAP/TACR1/CHRM3/FABP1	4
BP	GO:0050830	defense response to Gram-positive bacterium	4/189	104/18800	0.0208926826174231	0.254545711155393	0.227892660708637	IL6/NLRP6/PLA2G2A/PGLYRP3	4
BP	GO:0030194	positive regulation of blood coagulation	2/189	23/18800	0.0221437202256787	0.266125434024447	0.238259890401563	SERPINF2/F2	2
BP	GO:0042745	circadian sleep/wake cycle	2/189	23/18800	0.0221437202256787	0.266125434024447	0.238259890401563	ADORA1/KCNA2	2
BP	GO:1900048	positive regulation of hemostasis	2/189	23/18800	0.0221437202256787	0.266125434024447	0.238259890401563	SERPINF2/F2	2
BP	GO:0034765	regulation of ion transmembrane transport	10/189	476/18800	0.0224646039525226	0.268765712152702	0.240623709477233	KCNH3/F2/LRRC55/SCN4A/CHRM3/KCNA2/CACNG1/KCNB1/KCNJ13/XCL1	10
BP	GO:0006805	xenobiotic metabolic process	4/189	108/18800	0.0236166941621122	0.278915136900191	0.249710405143283	GSTA2/ALDH3A1/GSTA3/ACSM2B	4
BP	GO:0046879	hormone secretion	7/189	281/18800	0.0237934302482452	0.278915136900191	0.249710405143283	IL6/TACR1/SPP1/ADORA1/KCNB1/TACR2/CARTPT	7
BP	GO:0003081	regulation of systemic arterial blood pressure by renin-angiotensin	2/189	24/18800	0.0239992957371298	0.278915136900191	0.249710405143283	SERPINF2/TACR1	2
BP	GO:0016048	detection of temperature stimulus	2/189	24/18800	0.0239992957371298	0.278915136900191	0.249710405143283	NGFR/ADORA1	2
BP	GO:0044062	regulation of excretion	2/189	24/18800	0.0239992957371298	0.278915136900191	0.249710405143283	TACR1/ADORA1	2
BP	GO:0050820	positive regulation of coagulation	2/189	24/18800	0.0239992957371298	0.278915136900191	0.249710405143283	SERPINF2/F2	2
BP	GO:0022617	extracellular matrix disassembly	3/189	62/18800	0.0245210952807638	0.278915136900191	0.249710405143283	IL6/PRSS2/MMP3	3
BP	GO:0051965	positive regulation of synapse assembly	3/189	63/18800	0.0255615160960679	0.278915136900191	0.249710405143283	NRXN1/LRRN1/SLITRK5	3
BP	GO:0046632	alpha-beta T cell differentiation	4/189	111/18800	0.0257947253534637	0.278915136900191	0.249710405143283	IL6/NKAP/PSMB11/IL27	4
BP	GO:0003071	renal system process involved in regulation of systemic arterial blood pressure	2/189	25/18800	0.0259162642917525	0.278915136900191	0.249710405143283	SERPINF2/ADORA1	2
BP	GO:0032967	positive regulation of collagen biosynthetic process	2/189	25/18800	0.0259162642917525	0.278915136900191	0.249710405143283	SERPINF2/F2	2
BP	GO:0062149	detection of stimulus involved in sensory perception of pain	2/189	25/18800	0.0259162642917525	0.278915136900191	0.249710405143283	ADORA1/PHF24	2
BP	GO:0009063	cellular amino acid catabolic process	4/189	112/18800	0.0265466972327167	0.278915136900191	0.249710405143283	CRYM/HGD/HAL/AADAT	4
BP	GO:0031638	zymogen activation	3/189	64/18800	0.0266253823065347	0.278915136900191	0.249710405143283	SERPINF2/NLRP6/GGT1	3
BP	GO:0043410	positive regulation of MAPK cascade	10/189	491/18800	0.0270624434201014	0.278915136900191	0.249710405143283	SERPINF2/IL6/EPGN/PLA2G2A/ADORA1/NEK10/HAND2/XCL1/CARTPT/CDK10	10
BP	GO:0006749	glutathione metabolic process	3/189	65/18800	0.0277126646516029	0.278915136900191	0.249710405143283	GGT1/GSTA2/GSTA3	3
BP	GO:0007588	excretion	3/189	65/18800	0.0277126646516029	0.278915136900191	0.249710405143283	TACR1/ADORA1/TACR2	3
BP	GO:0051480	regulation of cytosolic calcium ion concentration	8/189	356/18800	0.0278536725706613	0.278915136900191	0.249710405143283	TACR1/GPR174/GP1BA/ADORA1/F2/MCOLN3/XCL1/NALF1	8
BP	GO:0002726	positive regulation of T cell cytokine production	2/189	26/18800	0.0278932178810406	0.278915136900191	0.249710405143283	IL6/XCL1	2
BP	GO:0010714	positive regulation of collagen metabolic process	2/189	26/18800	0.0278932178810406	0.278915136900191	0.249710405143283	SERPINF2/F2	2
BP	GO:1901623	regulation of lymphocyte chemotaxis	2/189	26/18800	0.0278932178810406	0.278915136900191	0.249710405143283	CCL27/XCL1	2
BP	GO:0003014	renal system process	4/189	114/18800	0.0280898200042765	0.278915136900191	0.249710405143283	SERPINF2/TACR1/ADORA1/AQP2	4
BP	GO:0030193	regulation of blood coagulation	3/189	66/18800	0.0288233267382784	0.278915136900191	0.249710405143283	SERPINF2/GP1BA/F2	3
BP	GO:0060402	calcium ion transport into cytosol	5/189	171/18800	0.0294252108482414	0.278915136900191	0.249710405143283	GP1BA/F2/MCOLN3/XCL1/NALF1	5
BP	GO:0000711	meiotic DNA repair synthesis	1/189	3/18800	0.0298589628115203	0.278915136900191	0.249710405143283	SPATA22	1
BP	GO:0003051	angiotensin-mediated drinking behavior	1/189	3/18800	0.0298589628115203	0.278915136900191	0.249710405143283	TACR1	1
BP	GO:0010446	response to alkaline pH	1/189	3/18800	0.0298589628115203	0.278915136900191	0.249710405143283	INSRR	1
BP	GO:0014055	acetylcholine secretion, neurotransmission	1/189	3/18800	0.0298589628115203	0.278915136900191	0.249710405143283	TACR2	1
BP	GO:0014056	regulation of acetylcholine secretion, neurotransmission	1/189	3/18800	0.0298589628115203	0.278915136900191	0.249710405143283	TACR2	1
BP	GO:0015787	UDP-glucuronic acid transmembrane transport	1/189	3/18800	0.0298589628115203	0.278915136900191	0.249710405143283	SLC35D3	1
BP	GO:0015789	UDP-N-acetylgalactosamine transmembrane transport	1/189	3/18800	0.0298589628115203	0.278915136900191	0.249710405143283	SLC35D3	1
BP	GO:0021530	spinal cord oligodendrocyte cell fate specification	1/189	3/18800	0.0298589628115203	0.278915136900191	0.249710405143283	NKX2-2	1
BP	GO:0030718	germ-line stem cell population maintenance	1/189	3/18800	0.0298589628115203	0.278915136900191	0.249710405143283	PIWIL2	1
BP	GO:0031443	fast-twitch skeletal muscle fiber contraction	1/189	3/18800	0.0298589628115203	0.278915136900191	0.249710405143283	SYNM	1
BP	GO:0032899	regulation of neurotrophin production	1/189	3/18800	0.0298589628115203	0.278915136900191	0.249710405143283	ADORA1	1
BP	GO:0033512	L-lysine catabolic process to acetyl-CoA via saccharopine	1/189	3/18800	0.0298589628115203	0.278915136900191	0.249710405143283	AADAT	1
BP	GO:0033594	response to hydroxyisoflavone	1/189	3/18800	0.0298589628115203	0.278915136900191	0.249710405143283	UGT3A2	1
BP	GO:0035711	T-helper 1 cell activation	1/189	3/18800	0.0298589628115203	0.278915136900191	0.249710405143283	XCL1	1
BP	GO:0035938	estradiol secretion	1/189	3/18800	0.0298589628115203	0.278915136900191	0.249710405143283	SPP1	1
BP	GO:0042631	cellular response to water deprivation	1/189	3/18800	0.0298589628115203	0.278915136900191	0.249710405143283	AQP2	1
BP	GO:0051615	histamine uptake	1/189	3/18800	0.0298589628115203	0.278915136900191	0.249710405143283	SLC22A3	1
BP	GO:0060040	retinal bipolar neuron differentiation	1/189	3/18800	0.0298589628115203	0.278915136900191	0.249710405143283	VSX1	1
BP	GO:0060083	smooth muscle contraction involved in micturition	1/189	3/18800	0.0298589628115203	0.278915136900191	0.249710405143283	TACR1	1
BP	GO:0070253	somatostatin secretion	1/189	3/18800	0.0298589628115203	0.278915136900191	0.249710405143283	CARTPT	1
BP	GO:0071288	cellular response to mercury ion	1/189	3/18800	0.0298589628115203	0.278915136900191	0.249710405143283	AQP2	1
BP	GO:0071613	granzyme B production	1/189	3/18800	0.0298589628115203	0.278915136900191	0.249710405143283	XCL1	1
BP	GO:0071661	regulation of granzyme B production	1/189	3/18800	0.0298589628115203	0.278915136900191	0.249710405143283	XCL1	1
BP	GO:0071663	positive regulation of granzyme B production	1/189	3/18800	0.0298589628115203	0.278915136900191	0.249710405143283	XCL1	1
BP	GO:0097037	heme export	1/189	3/18800	0.0298589628115203	0.278915136900191	0.249710405143283	CFAP276	1
BP	GO:0097118	neuroligin clustering involved in postsynaptic membrane assembly	1/189	3/18800	0.0298589628115203	0.278915136900191	0.249710405143283	NRXN1	1
BP	GO:1900453	negative regulation of long-term synaptic depression	1/189	3/18800	0.0298589628115203	0.278915136900191	0.249710405143283	ADORA1	1
BP	GO:1905962	glutamatergic neuron differentiation	1/189	3/18800	0.0298589628115203	0.278915136900191	0.249710405143283	VSX1	1
BP	GO:1990705	cholangiocyte proliferation	1/189	3/18800	0.0298589628115203	0.278915136900191	0.249710405143283	PKHD1	1
BP	GO:2000412	positive regulation of thymocyte migration	1/189	3/18800	0.0298589628115203	0.278915136900191	0.249710405143283	XCL1	1
BP	GO:2000634	regulation of primary miRNA processing	1/189	3/18800	0.0298589628115203	0.278915136900191	0.249710405143283	IL6	1
BP	GO:2000635	negative regulation of primary miRNA processing	1/189	3/18800	0.0298589628115203	0.278915136900191	0.249710405143283	IL6	1
BP	GO:2000676	positive regulation of type B pancreatic cell apoptotic process	1/189	3/18800	0.0298589628115203	0.278915136900191	0.249710405143283	IL6	1
BP	GO:2000864	regulation of estradiol secretion	1/189	3/18800	0.0298589628115203	0.278915136900191	0.249710405143283	SPP1	1
BP	GO:2001260	regulation of semaphorin-plexin signaling pathway	1/189	3/18800	0.0298589628115203	0.278915136900191	0.249710405143283	HAND2	1
BP	GO:0010996	response to auditory stimulus	2/189	27/18800	0.0299287703375581	0.278915136900191	0.249710405143283	TACR1/NRXN1	2
BP	GO:0036037	CD8-positive, alpha-beta T cell activation	2/189	27/18800	0.0299287703375581	0.278915136900191	0.249710405143283	XCL1/PSMB11	2
BP	GO:0097254	renal tubular secretion	2/189	27/18800	0.0299287703375581	0.278915136900191	0.249710405143283	TACR1/ADORA1	2
BP	GO:1900017	positive regulation of cytokine production involved in inflammatory response	2/189	27/18800	0.0299287703375581	0.278915136900191	0.249710405143283	IL6/IL17B	2
BP	GO:0045109	intermediate filament organization	3/189	68/18800	0.0311146100804008	0.287945659838134	0.257795357313865	KRT81/KRT36/DES	3
BP	GO:1900046	regulation of hemostasis	3/189	68/18800	0.0311146100804008	0.287945659838134	0.257795357313865	SERPINF2/GP1BA/F2	3
BP	GO:0010818	T cell chemotaxis	2/189	28/18800	0.0320215570419383	0.294288081326602	0.263473674586555	CCL27/XCL1	2
BP	GO:0050996	positive regulation of lipid catabolic process	2/189	28/18800	0.0320215570419383	0.294288081326602	0.263473674586555	ADORA1/FABP1	2
BP	GO:2000241	regulation of reproductive process	5/189	176/18800	0.0327292796694116	0.299755057937784	0.268368213332852	SPATA22/TACR1/PIWIL2/CNTD1/TACR2	5
BP	GO:0051209	release of sequestered calcium ion into cytosol	4/189	121/18800	0.0339054584525306	0.307641940572113	0.275429273839729	GP1BA/F2/MCOLN3/XCL1	4
BP	GO:0002825	regulation of T-helper 1 type immune response	2/189	29/18800	0.0341702346335155	0.307641940572113	0.275429273839729	XCL1/IL27	2
BP	GO:0060295	regulation of cilium movement involved in cell motility	2/189	29/18800	0.0341702346335155	0.307641940572113	0.275429273839729	TACR1/TACR2	2
BP	GO:1902019	regulation of cilium-dependent cell motility	2/189	29/18800	0.0341702346335155	0.307641940572113	0.275429273839729	TACR1/TACR2	2
BP	GO:0050818	regulation of coagulation	3/189	71/18800	0.0347255847795329	0.307641940572113	0.275429273839729	SERPINF2/GP1BA/F2	3
BP	GO:0019730	antimicrobial humoral response	4/189	122/18800	0.0347892621014969	0.307641940572113	0.275429273839729	PRSS2/F2/TF/PGLYRP3	4
BP	GO:0030317	flagellated sperm motility	4/189	122/18800	0.0347892621014969	0.307641940572113	0.275429273839729	TACR1/ROPN1L/TACR2/AKAP4	4
BP	GO:0051283	negative regulation of sequestering of calcium ion	4/189	122/18800	0.0347892621014969	0.307641940572113	0.275429273839729	GP1BA/F2/MCOLN3/XCL1	4
BP	GO:0097722	sperm motility	4/189	122/18800	0.0347892621014969	0.307641940572113	0.275429273839729	TACR1/ROPN1L/TACR2/AKAP4	4
BP	GO:0030198	extracellular matrix organization	7/189	307/18800	0.0359493820314649	0.307641940572113	0.275429273839729	SERPINF2/IL6/OPTC/PRSS2/TCF15/MMP3/EGFL6	7
BP	GO:0010721	negative regulation of cell development	5/189	181/18800	0.0362563086425115	0.307641940572113	0.275429273839729	IL6/SPP1/F2/BRINP1/FRZB	5
BP	GO:0007176	regulation of epidermal growth factor-activated receptor activity	2/189	30/18800	0.0363734807245492	0.307641940572113	0.275429273839729	EPGN/ADORA1	2
BP	GO:0051873	killing by host of symbiont cells	2/189	30/18800	0.0363734807245492	0.307641940572113	0.275429273839729	NLRP6/F2	2
BP	GO:0060292	long-term synaptic depression	2/189	30/18800	0.0363734807245492	0.307641940572113	0.275429273839729	ADORA1/KCNB1	2
BP	GO:0043062	extracellular structure organization	7/189	308/18800	0.0364857754963466	0.307641940572113	0.275429273839729	SERPINF2/IL6/OPTC/PRSS2/TCF15/MMP3/EGFL6	7
BP	GO:0051282	regulation of sequestering of calcium ion	4/189	124/18800	0.0365968014530031	0.307641940572113	0.275429273839729	GP1BA/F2/MCOLN3/XCL1	4
BP	GO:0019226	transmission of nerve impulse	3/189	73/18800	0.0372481285950464	0.307641940572113	0.275429273839729	SCN4A/KCNA2/CARTPT	3
BP	GO:0045229	external encapsulating structure organization	7/189	310/18800	0.0375743969056518	0.307641940572113	0.275429273839729	SERPINF2/IL6/OPTC/PRSS2/TCF15/MMP3/EGFL6	7
BP	GO:0070372	regulation of ERK1 and ERK2 cascade	7/189	311/18800	0.0381266572901252	0.307641940572113	0.275429273839729	SERPINF2/NLRP6/PKHD1/PLA2G2A/NEK10/HAND2/XCL1	7
BP	GO:0048710	regulation of astrocyte differentiation	2/189	31/18800	0.038629993617997	0.307641940572113	0.275429273839729	IL6/F2	2
BP	GO:2000406	positive regulation of T cell migration	2/189	31/18800	0.038629993617997	0.307641940572113	0.275429273839729	CCL27/XCL1	2
BP	GO:0001906	cell killing	5/189	185/18800	0.0392404506385205	0.307641940572113	0.275429273839729	NLRP6/F2/XCL1/KIR3DL1/PGLYRP3	5
BP	GO:0007089	traversing start control point of mitotic cell cycle	1/189	4/18800	0.0396135330104151	0.307641940572113	0.275429273839729	CDK10	1
BP	GO:0007296	vitellogenesis	1/189	4/18800	0.0396135330104151	0.307641940572113	0.275429273839729	FOSL1	1
BP	GO:0008628	hormone-mediated apoptotic signaling pathway	1/189	4/18800	0.0396135330104151	0.307641940572113	0.275429273839729	SST	1
BP	GO:0010701	positive regulation of norepinephrine secretion	1/189	4/18800	0.0396135330104151	0.307641940572113	0.275429273839729	KCNB1	1
BP	GO:0015870	acetylcholine transport	1/189	4/18800	0.0396135330104151	0.307641940572113	0.275429273839729	TACR2	1
BP	GO:0019344	cysteine biosynthetic process	1/189	4/18800	0.0396135330104151	0.307641940572113	0.275429273839729	GGT1	1
BP	GO:0019474	L-lysine catabolic process to acetyl-CoA	1/189	4/18800	0.0396135330104151	0.307641940572113	0.275429273839729	AADAT	1
BP	GO:0019477	L-lysine catabolic process	1/189	4/18800	0.0396135330104151	0.307641940572113	0.275429273839729	AADAT	1
BP	GO:0019556	histidine catabolic process to glutamate and formamide	1/189	4/18800	0.0396135330104151	0.307641940572113	0.275429273839729	HAL	1
BP	GO:0019557	histidine catabolic process to glutamate and formate	1/189	4/18800	0.0396135330104151	0.307641940572113	0.275429273839729	HAL	1
BP	GO:0021778	oligodendrocyte cell fate specification	1/189	4/18800	0.0396135330104151	0.307641940572113	0.275429273839729	NKX2-2	1
BP	GO:0021779	oligodendrocyte cell fate commitment	1/189	4/18800	0.0396135330104151	0.307641940572113	0.275429273839729	NKX2-2	1
BP	GO:0021780	glial cell fate specification	1/189	4/18800	0.0396135330104151	0.307641940572113	0.275429273839729	NKX2-2	1
BP	GO:0031296	B cell costimulation	1/189	4/18800	0.0396135330104151	0.307641940572113	0.275429273839729	TNFRSF13C	1
BP	GO:0035814	negative regulation of renal sodium excretion	1/189	4/18800	0.0396135330104151	0.307641940572113	0.275429273839729	ADORA1	1
BP	GO:0036335	intestinal stem cell homeostasis	1/189	4/18800	0.0396135330104151	0.307641940572113	0.275429273839729	PLA2G2A	1
BP	GO:0042321	negative regulation of circadian sleep/wake cycle, sleep	1/189	4/18800	0.0396135330104151	0.307641940572113	0.275429273839729	ADORA1	1
BP	GO:0043606	formamide metabolic process	1/189	4/18800	0.0396135330104151	0.307641940572113	0.275429273839729	HAL	1
BP	GO:0046440	L-lysine metabolic process	1/189	4/18800	0.0396135330104151	0.307641940572113	0.275429273839729	AADAT	1
BP	GO:0060631	regulation of meiosis I	1/189	4/18800	0.0396135330104151	0.307641940572113	0.275429273839729	PIWIL2	1
BP	GO:0061325	cell proliferation involved in outflow tract morphogenesis	1/189	4/18800	0.0396135330104151	0.307641940572113	0.275429273839729	HAND2	1
BP	GO:0061526	acetylcholine secretion	1/189	4/18800	0.0396135330104151	0.307641940572113	0.275429273839729	TACR2	1
BP	GO:0070093	negative regulation of glucagon secretion	1/189	4/18800	0.0396135330104151	0.307641940572113	0.275429273839729	CARTPT	1
BP	GO:0071228	cellular response to tumor cell	1/189	4/18800	0.0396135330104151	0.307641940572113	0.275429273839729	IGFBPL1	1
BP	GO:0071442	positive regulation of histone H3-K14 acetylation	1/189	4/18800	0.0396135330104151	0.307641940572113	0.275429273839729	PIWIL2	1
BP	GO:0080184	response to phenylpropanoid	1/189	4/18800	0.0396135330104151	0.307641940572113	0.275429273839729	UGT3A2	1
BP	GO:1900738	positive regulation of phospholipase C-activating G protein-coupled receptor signaling pathway	1/189	4/18800	0.0396135330104151	0.307641940572113	0.275429273839729	F2	1
BP	GO:1902037	negative regulation of hematopoietic stem cell differentiation	1/189	4/18800	0.0396135330104151	0.307641940572113	0.275429273839729	TCF15	1
BP	GO:2000410	regulation of thymocyte migration	1/189	4/18800	0.0396135330104151	0.307641940572113	0.275429273839729	XCL1	1
BP	GO:2000566	positive regulation of CD8-positive, alpha-beta T cell proliferation	1/189	4/18800	0.0396135330104151	0.307641940572113	0.275429273839729	XCL1	1
BP	GO:0070588	calcium ion transmembrane transport	7/189	314/18800	0.0398154255119976	0.307772382891014	0.275546057764268	GP1BA/F2/MCOLN3/CACNG1/XCL1/PKD1L2/NALF1	7
BP	GO:0045685	regulation of glial cell differentiation	3/189	75/18800	0.0398620857358843	0.307772382891014	0.275546057764268	IL6/F2/NKX2-2	3
BP	GO:0051208	sequestering of calcium ion	4/189	128/18800	0.0403719017459156	0.31080513344102	0.278261254138897	GP1BA/F2/MCOLN3/XCL1	4
BP	GO:0003341	cilium movement	5/189	187/18800	0.0407871279146969	0.313094253587963	0.280310684390935	TACR1/NEK10/ROPN1L/TACR2/AKAP4	5
BP	GO:0002828	regulation of type 2 immune response	2/189	32/18800	0.0409384920287939	0.313350532646906	0.28054012890352	IL6/XCL1	2
BP	GO:0061045	negative regulation of wound healing	3/189	76/18800	0.0412031106553393	0.314469718105118	0.281542126347282	SERPINF2/GP1BA/F2	3
BP	GO:0006874	cellular calcium ion homeostasis	9/189	456/18800	0.0413988585244127	0.315058361721605	0.282069134087312	TACR1/PKHD1/GPR174/GP1BA/ADORA1/F2/MCOLN3/XCL1/NALF1	9
BP	GO:0015849	organic acid transport	7/189	318/18800	0.0421423106686426	0.319799934674042	0.2863142249638	FABP12/FABP7/PLA2G2A/ADORA1/SLC7A10/FABP1/SLC7A9	7
BP	GO:0060401	cytosolic calcium ion transport	5/189	190/18800	0.0431757670573369	0.322465212804541	0.288700426333806	GP1BA/F2/MCOLN3/XCL1/NALF1	5
BP	GO:1901654	response to ketone	5/189	190/18800	0.0431757670573369	0.322465212804541	0.288700426333806	TACR1/FOSL1/SPP1/UGT3A2/NKX2-2	5
BP	GO:0001881	receptor recycling	2/189	33/18800	0.0432977148085985	0.322465212804541	0.288700426333806	PLEKHJ1/BVES	2
BP	GO:0051930	regulation of sensory perception of pain	2/189	33/18800	0.0432977148085985	0.322465212804541	0.288700426333806	ADORA1/TAFA4	2
BP	GO:0051931	regulation of sensory perception	2/189	33/18800	0.0432977148085985	0.322465212804541	0.288700426333806	ADORA1/TAFA4	2
BP	GO:0098801	regulation of renal system process	2/189	33/18800	0.0432977148085985	0.322465212804541	0.288700426333806	TACR1/ADORA1	2
BP	GO:0001909	leukocyte mediated cytotoxicity	4/189	131/18800	0.0433434039801284	0.322465212804541	0.288700426333806	NLRP6/F2/XCL1/KIR3DL1	4
BP	GO:0007193	adenylate cyclase-inhibiting G protein-coupled receptor signaling pathway	3/189	78/18800	0.0439527401725238	0.325176818658003	0.29112810452934	ADORA1/CHRM3/HTR4	3
BP	GO:0009064	glutamine family amino acid metabolic process	3/189	78/18800	0.0439527401725238	0.325176818658003	0.29112810452934	GGT1/HAL/AADAT	3
BP	GO:0048708	astrocyte differentiation	3/189	79/18800	0.0453611246530196	0.330460973747512	0.295858964685966	IL6/F2/NKX2-2	3
BP	GO:0032970	regulation of actin filament-based process	8/189	393/18800	0.0455563796172365	0.330460973747512	0.295858964685966	SERPINF2/TACR1/ADORA1/CCL27/KANK4/TMEFF2/CDK10/ARPC1B	8
BP	GO:0050727	regulation of inflammatory response	8/189	394/18800	0.0461180045696278	0.330460973747512	0.295858964685966	IL6/NLRP6/GGT1/PLA2G2A/ADORA1/MMP3/IL37/XCL1	8
BP	GO:0007204	positive regulation of cytosolic calcium ion concentration	7/189	325/18800	0.0464236203651305	0.330460973747512	0.295858964685966	TACR1/GPR174/GP1BA/F2/MCOLN3/XCL1/NALF1	7
BP	GO:0006352	DNA-templated transcription, initiation	4/189	134/18800	0.0464350167523167	0.330460973747512	0.295858964685966	FOSL1/BRF2/TAF7L/GTF2A1L	4
BP	GO:0001895	retina homeostasis	3/189	80/18800	0.0467917342825511	0.330460973747512	0.295858964685966	CRB1/TF/USH2A	3
BP	GO:0055074	calcium ion homeostasis	9/189	468/18800	0.0474125455109265	0.330460973747512	0.295858964685966	TACR1/PKHD1/GPR174/GP1BA/ADORA1/F2/MCOLN3/XCL1/NALF1	9
BP	GO:0019228	neuronal action potential	2/189	35/18800	0.0481633879378872	0.330460973747512	0.295858964685966	SCN4A/KCNA2	2
BP	GO:0098664	G protein-coupled serotonin receptor signaling pathway	2/189	35/18800	0.0481633879378872	0.330460973747512	0.295858964685966	CHRM3/HTR4	2
BP	GO:0021675	nerve development	3/189	81/18800	0.0482444473481732	0.330460973747512	0.295858964685966	NGFR/KCNA2/NKX2-2	3
BP	GO:0002034	maintenance of blood vessel diameter homeostasis by renin-angiotensin	1/189	5/18800	0.0492705367484995	0.330460973747512	0.295858964685966	SERPINF2	1
BP	GO:0002035	brain renin-angiotensin system	1/189	5/18800	0.0492705367484995	0.330460973747512	0.295858964685966	TACR1	1
BP	GO:0003072	renal control of peripheral vascular resistance involved in regulation of systemic arterial blood pressure	1/189	5/18800	0.0492705367484995	0.330460973747512	0.295858964685966	SERPINF2	1
BP	GO:0006710	androgen catabolic process	1/189	5/18800	0.0492705367484995	0.330460973747512	0.295858964685966	SPP1	1
BP	GO:0014050	negative regulation of glutamate secretion	1/189	5/18800	0.0492705367484995	0.330460973747512	0.295858964685966	ADORA1	1
BP	GO:0015811	L-cystine transport	1/189	5/18800	0.0492705367484995	0.330460973747512	0.295858964685966	SLC7A9	1
BP	GO:0021529	spinal cord oligodendrocyte cell differentiation	1/189	5/18800	0.0492705367484995	0.330460973747512	0.295858964685966	NKX2-2	1
BP	GO:0031179	peptide modification	1/189	5/18800	0.0492705367484995	0.330460973747512	0.295858964685966	GGT1	1
BP	GO:0032898	neurotrophin production	1/189	5/18800	0.0492705367484995	0.330460973747512	0.295858964685966	ADORA1	1
BP	GO:0042482	positive regulation of odontogenesis	1/189	5/18800	0.0492705367484995	0.330460973747512	0.295858964685966	NGFR	1
BP	GO:0045113	regulation of integrin biosynthetic process	1/189	5/18800	0.0492705367484995	0.330460973747512	0.295858964685966	TMEFF2	1
BP	GO:0048496	maintenance of animal organ identity	1/189	5/18800	0.0492705367484995	0.330460973747512	0.295858964685966	USH2A	1
BP	GO:0051799	negative regulation of hair follicle development	1/189	5/18800	0.0492705367484995	0.330460973747512	0.295858964685966	NGFR	1
BP	GO:0060029	convergent extension involved in organogenesis	1/189	5/18800	0.0492705367484995	0.330460973747512	0.295858964685966	FRZB	1
BP	GO:0060931	sinoatrial node cell development	1/189	5/18800	0.0492705367484995	0.330460973747512	0.295858964685966	BVES	1
BP	GO:0070459	prolactin secretion	1/189	5/18800	0.0492705367484995	0.330460973747512	0.295858964685966	TACR2	1
BP	GO:0072718	response to cisplatin	1/189	5/18800	0.0492705367484995	0.330460973747512	0.295858964685966	HCN3	1
BP	GO:0090131	mesenchyme migration	1/189	5/18800	0.0492705367484995	0.330460973747512	0.295858964685966	ACTG2	1
BP	GO:0097116	gephyrin clustering involved in postsynaptic density assembly	1/189	5/18800	0.0492705367484995	0.330460973747512	0.295858964685966	NRXN1	1
BP	GO:0098971	anterograde dendritic transport of neurotransmitter receptor complex	1/189	5/18800	0.0492705367484995	0.330460973747512	0.295858964685966	KIF17	1
BP	GO:1900736	regulation of phospholipase C-activating G protein-coupled receptor signaling pathway	1/189	5/18800	0.0492705367484995	0.330460973747512	0.295858964685966	F2	1
BP	GO:1902512	positive regulation of apoptotic DNA fragmentation	1/189	5/18800	0.0492705367484995	0.330460973747512	0.295858964685966	IL6	1
BP	GO:1990511	piRNA biosynthetic process	1/189	5/18800	0.0492705367484995	0.330460973747512	0.295858964685966	PIWIL2	1
BP	GO:1990569	UDP-N-acetylglucosamine transmembrane transport	1/189	5/18800	0.0492705367484995	0.330460973747512	0.295858964685966	SLC35D3	1
BP	GO:2000503	positive regulation of natural killer cell chemotaxis	1/189	5/18800	0.0492705367484995	0.330460973747512	0.295858964685966	XCL1	1
BP	GO:2000563	positive regulation of CD4-positive, alpha-beta T cell proliferation	1/189	5/18800	0.0492705367484995	0.330460973747512	0.295858964685966	XCL1	1
BP	GO:2000671	regulation of motor neuron apoptotic process	1/189	5/18800	0.0492705367484995	0.330460973747512	0.295858964685966	KCNB1	1
BP	GO:0048545	response to steroid hormone	7/189	330/18800	0.0496467269395703	0.332145357056672	0.297366979070633	IL6/TACR1/FOSL1/SPP1/SST/UCP3/NKX2-2	7
BP	GO:0003018	vascular process in circulatory system	6/189	263/18800	0.0501664923893656	0.334779406497877	0.299725221654528	SERPINF2/TACR1/ADORA1/CHRM3/SLC22A3/TACR2	6
BP	GO:0015695	organic cation transport	2/189	36/18800	0.0506674142447188	0.335261228147893	0.300156592575337	SLC22A3/TACR2	2
BP	GO:0045742	positive regulation of epidermal growth factor receptor signaling pathway	2/189	36/18800	0.0506674142447188	0.335261228147893	0.300156592575337	EPGN/ADORA1	2
BP	GO:0031644	regulation of nervous system process	4/189	138/18800	0.0507436045615411	0.335261228147893	0.300156592575337	ADORA1/NRXN1/TAFA4/CARTPT	4
BP	GO:0060294	cilium movement involved in cell motility	4/189	138/18800	0.0507436045615411	0.335261228147893	0.300156592575337	TACR1/ROPN1L/TACR2/AKAP4	4
BP	GO:0007611	learning or memory	6/189	264/18800	0.0509239795417959	0.335618088493821	0.300476086678639	TACR1/FOXO6/FOSL1/NRXN1/BRINP1/TACR2	6
BP	GO:0050768	negative regulation of neurogenesis	4/189	140/18800	0.0529775378011503	0.336032235009689	0.300846868614017	IL6/SPP1/F2/BRINP1	4
BP	GO:0014046	dopamine secretion	2/189	37/18800	0.0532173163083548	0.336032235009689	0.300846868614017	SYT13/KCNA2	2
BP	GO:0014059	regulation of dopamine secretion	2/189	37/18800	0.0532173163083548	0.336032235009689	0.300846868614017	SYT13/KCNA2	2
BP	GO:0042092	type 2 immune response	2/189	37/18800	0.0532173163083548	0.336032235009689	0.300846868614017	IL6/XCL1	2
BP	GO:2000403	positive regulation of lymphocyte migration	2/189	37/18800	0.0532173163083548	0.336032235009689	0.300846868614017	CCL27/XCL1	2
BP	GO:0009991	response to extracellular stimulus	9/189	479/18800	0.0534134456937213	0.336032235009689	0.300846868614017	FOSL1/SPP1/SLC22A3/KCNB1/SST/UCP3/AQP2/CARTPT/HTR4	9
BP	GO:0002687	positive regulation of leukocyte migration	4/189	141/18800	0.0541143462861316	0.336032235009689	0.300846868614017	IL6/TACR1/CCL27/XCL1	4
BP	GO:0035296	regulation of tube diameter	4/189	141/18800	0.0541143462861316	0.336032235009689	0.300846868614017	SERPINF2/TACR1/ADORA1/CHRM3	4
BP	GO:0050671	positive regulation of lymphocyte proliferation	4/189	141/18800	0.0541143462861316	0.336032235009689	0.300846868614017	IL6/TACR1/TNFRSF13C/XCL1	4
BP	GO:0097746	blood vessel diameter maintenance	4/189	141/18800	0.0541143462861316	0.336032235009689	0.300846868614017	SERPINF2/TACR1/ADORA1/CHRM3	4
BP	GO:0050886	endocrine process	3/189	85/18800	0.0542737489428321	0.336032235009689	0.300846868614017	SERPINF2/TACR1/TACR2	3
BP	GO:2000243	positive regulation of reproductive process	3/189	85/18800	0.0542737489428321	0.336032235009689	0.300846868614017	TACR1/PIWIL2/TACR2	3
BP	GO:0000302	response to reactive oxygen species	5/189	203/18800	0.0544848884306363	0.336032235009689	0.300846868614017	IL6/TACR1/FOSL1/UCP3/FABP1	5
BP	GO:1901605	alpha-amino acid metabolic process	5/189	203/18800	0.0544848884306363	0.336032235009689	0.300846868614017	GGT1/CRYM/HGD/HAL/AADAT	5
BP	GO:0035150	regulation of tube size	4/189	142/18800	0.0552643517593297	0.336032235009689	0.300846868614017	SERPINF2/TACR1/ADORA1/CHRM3	4
BP	GO:0006790	sulfur compound metabolic process	7/189	339/18800	0.0557994247807992	0.336032235009689	0.300846868614017	GGT1/GSTA2/GSTA3/ELOVL2/SULT1C2/ACSM2B/AADAT	7
BP	GO:0001990	regulation of systemic arterial blood pressure by hormone	2/189	38/18800	0.0558119296537121	0.336032235009689	0.300846868614017	SERPINF2/TACR1	2
BP	GO:0002369	T cell cytokine production	2/189	38/18800	0.0558119296537121	0.336032235009689	0.300846868614017	IL6/XCL1	2
BP	GO:0002724	regulation of T cell cytokine production	2/189	38/18800	0.0558119296537121	0.336032235009689	0.300846868614017	IL6/XCL1	2
BP	GO:1901186	positive regulation of ERBB signaling pathway	2/189	38/18800	0.0558119296537121	0.336032235009689	0.300846868614017	EPGN/ADORA1	2
BP	GO:0007623	circadian rhythm	5/189	205/18800	0.056363520170286	0.336032235009689	0.300846868614017	PIWIL2/NGFR/ADORA1/KCNA2/CARTPT	5
BP	GO:0001508	action potential	4/189	143/18800	0.0564275287239844	0.336032235009689	0.300846868614017	TACR1/SCN4A/KCNA2/KCNB1	4
BP	GO:0032946	positive regulation of mononuclear cell proliferation	4/189	143/18800	0.0564275287239844	0.336032235009689	0.300846868614017	IL6/TACR1/TNFRSF13C/XCL1	4
BP	GO:1903531	negative regulation of secretion by cell	4/189	143/18800	0.0564275287239844	0.336032235009689	0.300846868614017	ADORA1/KCNB1/TACR2/CARTPT	4
BP	GO:0003352	regulation of cilium movement	2/189	39/18800	0.0584501083614227	0.336032235009689	0.300846868614017	TACR1/TACR2	2
BP	GO:0042755	eating behavior	2/189	39/18800	0.0584501083614227	0.336032235009689	0.300846868614017	TACR1/TCF15	2
BP	GO:0071634	regulation of transforming growth factor beta production	2/189	39/18800	0.0584501083614227	0.336032235009689	0.300846868614017	SERPINF2/XCL1	2
BP	GO:0090278	negative regulation of peptide hormone secretion	2/189	39/18800	0.0584501083614227	0.336032235009689	0.300846868614017	KCNB1/CARTPT	2
BP	GO:0007612	learning	4/189	145/18800	0.0587932860830197	0.336032235009689	0.300846868614017	TACR1/FOSL1/NRXN1/TACR2	4
BP	GO:0051961	negative regulation of nervous system development	4/189	145/18800	0.0587932860830197	0.336032235009689	0.300846868614017	IL6/SPP1/F2/BRINP1	4
BP	GO:0000270	peptidoglycan metabolic process	1/189	6/18800	0.05883094475885	0.336032235009689	0.300846868614017	PGLYRP3	1
BP	GO:0000455	enzyme-directed rRNA pseudouridine synthesis	1/189	6/18800	0.05883094475885	0.336032235009689	0.300846868614017	TSR3	1
BP	GO:0001692	histamine metabolic process	1/189	6/18800	0.05883094475885	0.336032235009689	0.300846868614017	SLC22A3	1
BP	GO:0002826	negative regulation of T-helper 1 type immune response	1/189	6/18800	0.05883094475885	0.336032235009689	0.300846868614017	XCL1	1
BP	GO:0003010	voluntary skeletal muscle contraction	1/189	6/18800	0.05883094475885	0.336032235009689	0.300846868614017	SYNM	1
BP	GO:0003097	renal water transport	1/189	6/18800	0.05883094475885	0.336032235009689	0.300846868614017	AQP2	1
BP	GO:0003278	apoptotic process involved in heart morphogenesis	1/189	6/18800	0.05883094475885	0.336032235009689	0.300846868614017	HAND2	1
BP	GO:0006572	tyrosine catabolic process	1/189	6/18800	0.05883094475885	0.336032235009689	0.300846868614017	HGD	1
BP	GO:0009253	peptidoglycan catabolic process	1/189	6/18800	0.05883094475885	0.336032235009689	0.300846868614017	PGLYRP3	1
BP	GO:0009414	response to water deprivation	1/189	6/18800	0.05883094475885	0.336032235009689	0.300846868614017	AQP2	1
BP	GO:0010193	response to ozone	1/189	6/18800	0.05883094475885	0.336032235009689	0.300846868614017	TACR1	1
BP	GO:0010757	negative regulation of plasminogen activation	1/189	6/18800	0.05883094475885	0.336032235009689	0.300846868614017	SERPINF2	1
BP	GO:0014721	twitch skeletal muscle contraction	1/189	6/18800	0.05883094475885	0.336032235009689	0.300846868614017	SYNM	1
BP	GO:0015942	formate metabolic process	1/189	6/18800	0.05883094475885	0.336032235009689	0.300846868614017	HAL	1
BP	GO:0021631	optic nerve morphogenesis	1/189	6/18800	0.05883094475885	0.336032235009689	0.300846868614017	KCNA2	1
BP	GO:0032229	negative regulation of synaptic transmission, GABAergic	1/189	6/18800	0.05883094475885	0.336032235009689	0.300846868614017	ADORA1	1
BP	GO:0032241	positive regulation of nucleobase-containing compound transport	1/189	6/18800	0.05883094475885	0.336032235009689	0.300846868614017	ADORA1	1
BP	GO:0033684	regulation of luteinizing hormone secretion	1/189	6/18800	0.05883094475885	0.336032235009689	0.300846868614017	TACR2	1
BP	GO:0042297	vocal learning	1/189	6/18800	0.05883094475885	0.336032235009689	0.300846868614017	NRXN1	1
BP	GO:0042713	sperm ejaculation	1/189	6/18800	0.05883094475885	0.336032235009689	0.300846868614017	TACR1	1
BP	GO:0045112	integrin biosynthetic process	1/189	6/18800	0.05883094475885	0.336032235009689	0.300846868614017	TMEFF2	1
BP	GO:0052803	imidazole-containing compound metabolic process	1/189	6/18800	0.05883094475885	0.336032235009689	0.300846868614017	SLC22A3	1
BP	GO:0060921	sinoatrial node cell differentiation	1/189	6/18800	0.05883094475885	0.336032235009689	0.300846868614017	BVES	1
BP	GO:0061470	T follicular helper cell differentiation	1/189	6/18800	0.05883094475885	0.336032235009689	0.300846868614017	IL6	1
BP	GO:0070945	neutrophil-mediated killing of gram-negative bacterium	1/189	6/18800	0.05883094475885	0.336032235009689	0.300846868614017	F2	1
BP	GO:0071440	regulation of histone H3-K14 acetylation	1/189	6/18800	0.05883094475885	0.336032235009689	0.300846868614017	PIWIL2	1
BP	GO:0072679	thymocyte migration	1/189	6/18800	0.05883094475885	0.336032235009689	0.300846868614017	XCL1	1
BP	GO:0098596	imitative learning	1/189	6/18800	0.05883094475885	0.336032235009689	0.300846868614017	NRXN1	1
BP	GO:1900454	positive regulation of long-term synaptic depression	1/189	6/18800	0.05883094475885	0.336032235009689	0.300846868614017	KCNB1	1
BP	GO:1901374	acetate ester transport	1/189	6/18800	0.05883094475885	0.336032235009689	0.300846868614017	TACR2	1
BP	GO:1903026	negative regulation of RNA polymerase II regulatory region sequence-specific DNA binding	1/189	6/18800	0.05883094475885	0.336032235009689	0.300846868614017	HAND1	1
BP	GO:1903626	positive regulation of DNA catabolic process	1/189	6/18800	0.05883094475885	0.336032235009689	0.300846868614017	IL6	1
BP	GO:0002792	negative regulation of peptide secretion	2/189	40/18800	0.0611307248157184	0.346190202794346	0.309941212790277	KCNB1/CARTPT	2
BP	GO:0007210	serotonin receptor signaling pathway	2/189	40/18800	0.0611307248157184	0.346190202794346	0.309941212790277	CHRM3/HTR4	2
BP	GO:0017158	regulation of calcium ion-dependent exocytosis	2/189	40/18800	0.0611307248157184	0.346190202794346	0.309941212790277	SYT13/KCNB1	2
BP	GO:0051281	positive regulation of release of sequestered calcium ion into cytosol	2/189	40/18800	0.0611307248157184	0.346190202794346	0.309941212790277	F2/XCL1	2
BP	GO:0008016	regulation of heart contraction	5/189	211/18800	0.0622215022624245	0.350955564173514	0.314207601247609	ADORA1/HSPB7/DES/POPDC2/BVES	5
BP	GO:0042475	odontogenesis of dentin-containing tooth	3/189	90/18800	0.0622913737329723	0.350955564173514	0.314207601247609	NGFR/HAND1/HAND2	3
BP	GO:0072503	cellular divalent inorganic cation homeostasis	9/189	494/18800	0.0623686092958955	0.350955564173514	0.314207601247609	TACR1/PKHD1/GPR174/GP1BA/ADORA1/F2/MCOLN3/XCL1/NALF1	9
BP	GO:0046942	carboxylic acid transport	6/189	279/18800	0.0631299109748253	0.353499718489742	0.316485361472863	PLA2G2A/ADORA1/SLC7A10/SLC22A3/SLC35D3/SLC7A9	6
BP	GO:0002251	organ or tissue specific immune response	2/189	41/18800	0.0638526694554667	0.353499718489742	0.316485361472863	IL6/XCL1	2
BP	GO:0003351	epithelial cilium movement involved in extracellular fluid movement	2/189	41/18800	0.0638526694554667	0.353499718489742	0.316485361472863	NEK10/ROPN1L	2
BP	GO:0032733	positive regulation of interleukin-10 production	2/189	41/18800	0.0638526694554667	0.353499718489742	0.316485361472863	IL6/XCL1	2
BP	GO:0150077	regulation of neuroinflammatory response	2/189	41/18800	0.0638526694554667	0.353499718489742	0.316485361472863	IL6/MMP3	2
BP	GO:0045666	positive regulation of neuron differentiation	3/189	91/18800	0.0639575295481747	0.353499718489742	0.316485361472863	PCP4/BRINP1/NKX2-2	3
BP	GO:1903351	cellular response to dopamine	3/189	91/18800	0.0639575295481747	0.353499718489742	0.316485361472863	HCN3/CHRM3/HTR4	3
BP	GO:0032956	regulation of actin cytoskeleton organization	7/189	352/18800	0.0654933356286255	0.353499718489742	0.316485361472863	SERPINF2/TACR1/CCL27/KANK4/TMEFF2/CDK10/ARPC1B	7
BP	GO:0051492	regulation of stress fiber assembly	3/189	92/18800	0.0656441903447357	0.353499718489742	0.316485361472863	SERPINF2/TACR1/TMEFF2	3
BP	GO:1903350	response to dopamine	3/189	92/18800	0.0656441903447357	0.353499718489742	0.316485361472863	HCN3/CHRM3/HTR4	3
BP	GO:0001539	cilium or flagellum-dependent cell motility	4/189	151/18800	0.0662034700781916	0.353499718489742	0.316485361472863	TACR1/ROPN1L/TACR2/AKAP4	4
BP	GO:0060285	cilium-dependent cell motility	4/189	151/18800	0.0662034700781916	0.353499718489742	0.316485361472863	TACR1/ROPN1L/TACR2/AKAP4	4
BP	GO:0030574	collagen catabolic process	2/189	42/18800	0.0666148505283192	0.353499718489742	0.316485361472863	PRSS2/MMP3	2
BP	GO:0032689	negative regulation of interferon-gamma production	2/189	42/18800	0.0666148505283192	0.353499718489742	0.316485361472863	NLRP6/XCL1	2
BP	GO:0051602	response to electrical stimulus	2/189	42/18800	0.0666148505283192	0.353499718489742	0.316485361472863	TACR1/TACR2	2
BP	GO:0070897	transcription preinitiation complex assembly	2/189	42/18800	0.0666148505283192	0.353499718489742	0.316485361472863	BRF2/TAF7L	2
BP	GO:0006637	acyl-CoA metabolic process	3/189	93/18800	0.0673511906043982	0.353499718489742	0.316485361472863	ELOVL2/ACSM2B/AADAT	3
BP	GO:0035383	thioester metabolic process	3/189	93/18800	0.0673511906043982	0.353499718489742	0.316485361472863	ELOVL2/ACSM2B/AADAT	3
BP	GO:0050905	neuromuscular process	4/189	152/18800	0.0674837512393271	0.353499718489742	0.316485361472863	TCF15/NRXN1/SCN4A/SYNM	4
BP	GO:0001781	neutrophil apoptotic process	1/189	7/18800	0.0682957181674149	0.353499718489742	0.316485361472863	IL6	1
BP	GO:0003310	pancreatic A cell differentiation	1/189	7/18800	0.0682957181674149	0.353499718489742	0.316485361472863	NKX2-2	1
BP	GO:0007198	adenylate cyclase-inhibiting serotonin receptor signaling pathway	1/189	7/18800	0.0682957181674149	0.353499718489742	0.316485361472863	HTR4	1
BP	GO:0010727	negative regulation of hydrogen peroxide metabolic process	1/189	7/18800	0.0682957181674149	0.353499718489742	0.316485361472863	MMP3	1
BP	GO:0014060	regulation of epinephrine secretion	1/189	7/18800	0.0682957181674149	0.353499718489742	0.316485361472863	CARTPT	1
BP	GO:0014827	intestine smooth muscle contraction	1/189	7/18800	0.0682957181674149	0.353499718489742	0.316485361472863	TACR2	1
BP	GO:0019367	fatty acid elongation, saturated fatty acid	1/189	7/18800	0.0682957181674149	0.353499718489742	0.316485361472863	ELOVL2	1
BP	GO:0019368	fatty acid elongation, unsaturated fatty acid	1/189	7/18800	0.0682957181674149	0.353499718489742	0.316485361472863	ELOVL2	1
BP	GO:0032277	negative regulation of gonadotropin secretion	1/189	7/18800	0.0682957181674149	0.353499718489742	0.316485361472863	TACR2	1
BP	GO:0032625	interleukin-21 production	1/189	7/18800	0.0682957181674149	0.353499718489742	0.316485361472863	IL6	1
BP	GO:0032665	regulation of interleukin-21 production	1/189	7/18800	0.0682957181674149	0.353499718489742	0.316485361472863	IL6	1
BP	GO:0034625	fatty acid elongation, monounsaturated fatty acid	1/189	7/18800	0.0682957181674149	0.353499718489742	0.316485361472863	ELOVL2	1
BP	GO:0034626	fatty acid elongation, polyunsaturated fatty acid	1/189	7/18800	0.0682957181674149	0.353499718489742	0.316485361472863	ELOVL2	1
BP	GO:0042940	D-amino acid transport	1/189	7/18800	0.0682957181674149	0.353499718489742	0.316485361472863	SLC7A10	1
BP	GO:0046877	regulation of saliva secretion	1/189	7/18800	0.0682957181674149	0.353499718489742	0.316485361472863	TACR1	1
BP	GO:0051971	positive regulation of transmission of nerve impulse	1/189	7/18800	0.0682957181674149	0.353499718489742	0.316485361472863	CARTPT	1
BP	GO:0060073	micturition	1/189	7/18800	0.0682957181674149	0.353499718489742	0.316485361472863	TACR1	1
BP	GO:0071462	cellular response to water stimulus	1/189	7/18800	0.0682957181674149	0.353499718489742	0.316485361472863	AQP2	1
BP	GO:0097052	L-kynurenine metabolic process	1/189	7/18800	0.0682957181674149	0.353499718489742	0.316485361472863	AADAT	1
BP	GO:0098597	observational learning	1/189	7/18800	0.0682957181674149	0.353499718489742	0.316485361472863	NRXN1	1
BP	GO:2000660	negative regulation of interleukin-1-mediated signaling pathway	1/189	7/18800	0.0682957181674149	0.353499718489742	0.316485361472863	IL6	1
BP	GO:0006520	cellular amino acid metabolic process	6/189	285/18800	0.0684569125511389	0.353499718489742	0.316485361472863	GGT1/CRYM/HGD/HAL/ACY1/AADAT	6
BP	GO:0002690	positive regulation of leukocyte chemotaxis	3/189	94/18800	0.0690783619683857	0.353499718489742	0.316485361472863	IL6/CCL27/XCL1	3
BP	GO:0035249	synaptic transmission, glutamatergic	3/189	94/18800	0.0690783619683857	0.353499718489742	0.316485361472863	ADORA1/NRXN1/CDH8	3
BP	GO:1901606	alpha-amino acid catabolic process	3/189	94/18800	0.0690783619683857	0.353499718489742	0.316485361472863	CRYM/HGD/AADAT	3
BP	GO:0003009	skeletal muscle contraction	2/189	43/18800	0.0694161938479378	0.353499718489742	0.316485361472863	SCN4A/SYNM	2
BP	GO:0045494	photoreceptor cell maintenance	2/189	43/18800	0.0694161938479378	0.353499718489742	0.316485361472863	CRB1/USH2A	2
BP	GO:0048512	circadian behavior	2/189	43/18800	0.0694161938479378	0.353499718489742	0.316485361472863	ADORA1/KCNA2	2
BP	GO:0071604	transforming growth factor beta production	2/189	43/18800	0.0694161938479378	0.353499718489742	0.316485361472863	SERPINF2/XCL1	2
BP	GO:0002685	regulation of leukocyte migration	5/189	218/18800	0.069475471781493	0.353499718489742	0.316485361472863	IL6/TACR1/ADORA1/CCL27/XCL1	5
BP	GO:0010001	glial cell differentiation	5/189	218/18800	0.069475471781493	0.353499718489742	0.316485361472863	IL6/CRB1/F2/FGF5/NKX2-2	5
BP	GO:0003073	regulation of systemic arterial blood pressure	3/189	95/18800	0.0708255333503526	0.35899354308881	0.321403936999692	SERPINF2/TACR1/ADORA1	3
BP	GO:0043648	dicarboxylic acid metabolic process	3/189	95/18800	0.0708255333503526	0.35899354308881	0.321403936999692	GGT1/HAL/AADAT	3
BP	GO:0006858	extracellular transport	2/189	44/18800	0.0722556425542603	0.363169696494086	0.325142812452497	NEK10/ROPN1L	2
BP	GO:0019098	reproductive behavior	2/189	44/18800	0.0722556425542603	0.363169696494086	0.325142812452497	TACR1/BRINP1	2
BP	GO:2000404	regulation of T cell migration	2/189	44/18800	0.0722556425542603	0.363169696494086	0.325142812452497	CCL27/XCL1	2
BP	GO:0050767	regulation of neurogenesis	7/189	361/18800	0.0727676921658629	0.363169696494086	0.325142812452497	IL6/SPP1/CHODL/F2/ISLR2/BRINP1/NKX2-2	7
BP	GO:0007622	rhythmic behavior	2/189	45/18800	0.0751321568767704	0.363169696494086	0.325142812452497	ADORA1/KCNA2	2
BP	GO:0009268	response to pH	2/189	45/18800	0.0751321568767704	0.363169696494086	0.325142812452497	INSRR/SST	2
BP	GO:0042088	T-helper 1 type immune response	2/189	45/18800	0.0751321568767704	0.363169696494086	0.325142812452497	XCL1/IL27	2
BP	GO:0045197	establishment or maintenance of epithelial cell apical/basal polarity	2/189	45/18800	0.0751321568767704	0.363169696494086	0.325142812452497	CRB1/TCF15	2
BP	GO:0046427	positive regulation of receptor signaling pathway via JAK-STAT	2/189	45/18800	0.0751321568767704	0.363169696494086	0.325142812452497	IL6/F2	2
BP	GO:1902895	positive regulation of miRNA transcription	2/189	45/18800	0.0751321568767704	0.363169696494086	0.325142812452497	NGFR/FOSL1	2
BP	GO:2000273	positive regulation of signaling receptor activity	2/189	45/18800	0.0751321568767704	0.363169696494086	0.325142812452497	EPGN/ADORA1	2
BP	GO:0042742	defense response to bacterium	7/189	364/18800	0.0752951484924612	0.363169696494086	0.325142812452497	IL6/NLRP6/PLA2G2A/COCH/F2/TF/PGLYRP3	7
BP	GO:0070665	positive regulation of leukocyte proliferation	4/189	158/18800	0.0754330698707491	0.363169696494086	0.325142812452497	IL6/TACR1/TNFRSF13C/XCL1	4
BP	GO:0002790	peptide secretion	5/189	225/18800	0.0771778092119836	0.363169696494086	0.325142812452497	IL6/ADORA1/KCNB1/TACR2/CARTPT	5
BP	GO:0002118	aggressive behavior	1/189	8/18800	0.0776658085875906	0.363169696494086	0.325142812452497	TACR1	1
BP	GO:0002314	germinal center B cell differentiation	1/189	8/18800	0.0776658085875906	0.363169696494086	0.325142812452497	IL6	1
BP	GO:0006548	histidine catabolic process	1/189	8/18800	0.0776658085875906	0.363169696494086	0.325142812452497	HAL	1
BP	GO:0006559	L-phenylalanine catabolic process	1/189	8/18800	0.0776658085875906	0.363169696494086	0.325142812452497	HGD	1
BP	GO:0007197	adenylate cyclase-inhibiting G protein-coupled acetylcholine receptor signaling pathway	1/189	8/18800	0.0776658085875906	0.363169696494086	0.325142812452497	CHRM3	1
BP	GO:0007597	blood coagulation, intrinsic pathway	1/189	8/18800	0.0776658085875906	0.363169696494086	0.325142812452497	GP1BA	1
BP	GO:0009629	response to gravity	1/189	8/18800	0.0776658085875906	0.363169696494086	0.325142812452497	FOSL1	1
BP	GO:0014832	urinary bladder smooth muscle contraction	1/189	8/18800	0.0776658085875906	0.363169696494086	0.325142812452497	TACR1	1
BP	GO:0015793	glycerol transmembrane transport	1/189	8/18800	0.0776658085875906	0.363169696494086	0.325142812452497	AQP2	1
BP	GO:0035740	CD8-positive, alpha-beta T cell proliferation	1/189	8/18800	0.0776658085875906	0.363169696494086	0.325142812452497	XCL1	1
BP	GO:0035744	T-helper 1 cell cytokine production	1/189	8/18800	0.0776658085875906	0.363169696494086	0.325142812452497	XCL1	1
BP	GO:0035754	B cell chemotaxis	1/189	8/18800	0.0776658085875906	0.363169696494086	0.325142812452497	XCL1	1
BP	GO:0042421	norepinephrine biosynthetic process	1/189	8/18800	0.0776658085875906	0.363169696494086	0.325142812452497	HAND2	1
BP	GO:0045760	positive regulation of action potential	1/189	8/18800	0.0776658085875906	0.363169696494086	0.325142812452497	TACR1	1
BP	GO:0048242	epinephrine secretion	1/189	8/18800	0.0776658085875906	0.363169696494086	0.325142812452497	CARTPT	1
BP	GO:0048664	neuron fate determination	1/189	8/18800	0.0776658085875906	0.363169696494086	0.325142812452497	NKX2-2	1
BP	GO:0051620	norepinephrine uptake	1/189	8/18800	0.0776658085875906	0.363169696494086	0.325142812452497	SLC22A3	1
BP	GO:0060087	relaxation of vascular associated smooth muscle	1/189	8/18800	0.0776658085875906	0.363169696494086	0.325142812452497	ADORA1	1
BP	GO:0061888	regulation of astrocyte activation	1/189	8/18800	0.0776658085875906	0.363169696494086	0.325142812452497	IL6	1
BP	GO:0090091	positive regulation of extracellular matrix disassembly	1/189	8/18800	0.0776658085875906	0.363169696494086	0.325142812452497	IL6	1
BP	GO:0097119	postsynaptic density protein 95 clustering	1/189	8/18800	0.0776658085875906	0.363169696494086	0.325142812452497	NRXN1	1
BP	GO:0098937	anterograde dendritic transport	1/189	8/18800	0.0776658085875906	0.363169696494086	0.325142812452497	KIF17	1
BP	GO:0099004	calmodulin dependent kinase signaling pathway	1/189	8/18800	0.0776658085875906	0.363169696494086	0.325142812452497	PCP4	1
BP	GO:0120197	mucociliary clearance	1/189	8/18800	0.0776658085875906	0.363169696494086	0.325142812452497	NEK10	1
BP	GO:1902222	erythrose 4-phosphate/phosphoenolpyruvate family amino acid catabolic process	1/189	8/18800	0.0776658085875906	0.363169696494086	0.325142812452497	HGD	1
BP	GO:2000501	regulation of natural killer cell chemotaxis	1/189	8/18800	0.0776658085875906	0.363169696494086	0.325142812452497	XCL1	1
BP	GO:2000554	regulation of T-helper 1 cell cytokine production	1/189	8/18800	0.0776658085875906	0.363169696494086	0.325142812452497	XCL1	1
BP	GO:2000556	positive regulation of T-helper 1 cell cytokine production	1/189	8/18800	0.0776658085875906	0.363169696494086	0.325142812452497	XCL1	1
BP	GO:2000564	regulation of CD8-positive, alpha-beta T cell proliferation	1/189	8/18800	0.0776658085875906	0.363169696494086	0.325142812452497	XCL1	1
BP	GO:2000617	positive regulation of histone H3-K9 acetylation	1/189	8/18800	0.0776658085875906	0.363169696494086	0.325142812452497	PIWIL2	1
BP	GO:0031018	endocrine pancreas development	2/189	46/18800	0.0780447139007354	0.364300105659672	0.326154858388237	IL6/NKX2-2	2
BP	GO:0050806	positive regulation of synaptic transmission	4/189	161/18800	0.0795775858841725	0.370803628260284	0.331977408148376	TACR1/ADORA1/NRXN1/TACR2	4
BP	GO:0014013	regulation of gliogenesis	3/189	100/18800	0.0798552253220534	0.371445671550567	0.332552224172769	IL6/F2/NKX2-2	3
BP	GO:0002673	regulation of acute inflammatory response	2/189	47/18800	0.0809923073363784	0.374765798406657	0.335524706167025	IL6/ADORA1	2
BP	GO:0035315	hair cell differentiation	2/189	47/18800	0.0809923073363784	0.374765798406657	0.335524706167025	MCOLN3/USH2A	2
BP	GO:0042908	xenobiotic transport	2/189	47/18800	0.0809923073363784	0.374765798406657	0.335524706167025	ABCB5/SLC22A3	2
BP	GO:0110020	regulation of actomyosin structure organization	3/189	101/18800	0.0817186649038862	0.377469172147342	0.337945014220373	SERPINF2/TACR1/TMEFF2	3
BP	GO:0051047	positive regulation of secretion	6/189	300/18800	0.0828839938407588	0.380003093874875	0.340213613293969	TACR1/SPP1/ADORA1/KCNB1/TACR2/CARTPT	6
BP	GO:0050670	regulation of lymphocyte proliferation	5/189	230/18800	0.0829509039292669	0.380003093874875	0.340213613293969	IL6/TACR1/TNFRSF13C/XCL1/IL27	5
BP	GO:0060485	mesenchyme development	6/189	301/18800	0.0839018216294421	0.380003093874875	0.340213613293969	IL6/TCF15/HAND1/ACTG2/HAND2/FRZB	6
BP	GO:0003044	regulation of systemic arterial blood pressure mediated by a chemical signal	2/189	48/18800	0.0839739472909468	0.380003093874875	0.340213613293969	SERPINF2/TACR1	2
BP	GO:0032527	protein exit from endoplasmic reticulum	2/189	48/18800	0.0839739472909468	0.380003093874875	0.340213613293969	SYVN1/SLC35D3	2
BP	GO:0043114	regulation of vascular permeability	2/189	48/18800	0.0839739472909468	0.380003093874875	0.340213613293969	TACR1/TACR2	2
BP	GO:0042102	positive regulation of T cell proliferation	3/189	103/18800	0.0855015600942	0.380003093874875	0.340213613293969	IL6/TNFRSF13C/XCL1	3
BP	GO:0051963	regulation of synapse assembly	3/189	103/18800	0.0855015600942	0.380003093874875	0.340213613293969	NRXN1/LRRN1/SLITRK5	3
BP	GO:0032944	regulation of mononuclear cell proliferation	5/189	233/18800	0.0865220879121618	0.380003093874875	0.340213613293969	IL6/TACR1/TNFRSF13C/XCL1/IL27	5
BP	GO:1903034	regulation of response to wounding	4/189	166/18800	0.0867317005111107	0.380003093874875	0.340213613293969	SERPINF2/GP1BA/SPP1/F2	4
BP	GO:0000101	sulfur amino acid transport	1/189	9/18800	0.0869421582138645	0.380003093874875	0.340213613293969	SLC7A9	1
BP	GO:0002016	regulation of blood volume by renin-angiotensin	1/189	9/18800	0.0869421582138645	0.380003093874875	0.340213613293969	TACR1	1
BP	GO:0003266	regulation of secondary heart field cardioblast proliferation	1/189	9/18800	0.0869421582138645	0.380003093874875	0.340213613293969	HAND2	1
BP	GO:0006558	L-phenylalanine metabolic process	1/189	9/18800	0.0869421582138645	0.380003093874875	0.340213613293969	HGD	1
BP	GO:0010572	positive regulation of platelet activation	1/189	9/18800	0.0869421582138645	0.380003093874875	0.340213613293969	GP1BA	1
BP	GO:0015825	L-serine transport	1/189	9/18800	0.0869421582138645	0.380003093874875	0.340213613293969	SLC7A10	1
BP	GO:0015858	nucleoside transport	1/189	9/18800	0.0869421582138645	0.380003093874875	0.340213613293969	ADORA1	1
BP	GO:0034756	regulation of iron ion transport	1/189	9/18800	0.0869421582138645	0.380003093874875	0.340213613293969	TF	1
BP	GO:0048671	negative regulation of collateral sprouting	1/189	9/18800	0.0869421582138645	0.380003093874875	0.340213613293969	SPP1	1
BP	GO:0051838	cytolysis by host of symbiont cells	1/189	9/18800	0.0869421582138645	0.380003093874875	0.340213613293969	F2	1
BP	GO:0051967	negative regulation of synaptic transmission, glutamatergic	1/189	9/18800	0.0869421582138645	0.380003093874875	0.340213613293969	ADORA1	1
BP	GO:0060926	cardiac pacemaker cell development	1/189	9/18800	0.0869421582138645	0.380003093874875	0.340213613293969	BVES	1
BP	GO:0060982	coronary artery morphogenesis	1/189	9/18800	0.0869421582138645	0.380003093874875	0.340213613293969	HAND2	1
BP	GO:0071281	cellular response to iron ion	1/189	9/18800	0.0869421582138645	0.380003093874875	0.340213613293969	TF	1
BP	GO:0090129	positive regulation of synapse maturation	1/189	9/18800	0.0869421582138645	0.380003093874875	0.340213613293969	NRXN1	1
BP	GO:0098598	learned vocalization behavior or vocal learning	1/189	9/18800	0.0869421582138645	0.380003093874875	0.340213613293969	NRXN1	1
BP	GO:1902221	erythrose 4-phosphate/phosphoenolpyruvate family amino acid metabolic process	1/189	9/18800	0.0869421582138645	0.380003093874875	0.340213613293969	HGD	1
BP	GO:2000562	negative regulation of CD4-positive, alpha-beta T cell proliferation	1/189	9/18800	0.0869421582138645	0.380003093874875	0.340213613293969	XCL1	1
BP	GO:2000674	regulation of type B pancreatic cell apoptotic process	1/189	9/18800	0.0869421582138645	0.380003093874875	0.340213613293969	IL6	1
BP	GO:2001187	positive regulation of CD8-positive, alpha-beta T cell activation	1/189	9/18800	0.0869421582138645	0.380003093874875	0.340213613293969	XCL1	1
BP	GO:0009066	aspartate family amino acid metabolic process	2/189	49/18800	0.086988660043646	0.380003093874875	0.340213613293969	CRYM/AADAT	2
BP	GO:0070839	metal ion export	2/189	49/18800	0.086988660043646	0.380003093874875	0.340213613293969	KCNA2/KCNB1	2
BP	GO:1904894	positive regulation of receptor signaling pathway via STAT	2/189	49/18800	0.086988660043646	0.380003093874875	0.340213613293969	IL6/F2	2
BP	GO:0007200	phospholipase C-activating G protein-coupled receptor signaling pathway	3/189	104/18800	0.0874206356628171	0.381263067849659	0.3413416575271	TACR1/GPR174/F2	3
BP	GO:0051048	negative regulation of secretion	4/189	167/18800	0.0881989784336773	0.384027027409585	0.343816207561134	ADORA1/KCNB1/TACR2/CARTPT	4
BP	GO:0046634	regulation of alpha-beta T cell activation	3/189	105/18800	0.0893578735917706	0.385700412353157	0.345314375200452	NKAP/XCL1/IL27	3
BP	GO:0071868	cellular response to monoamine stimulus	3/189	105/18800	0.0893578735917706	0.385700412353157	0.345314375200452	HCN3/CHRM3/HTR4	3
BP	GO:0071870	cellular response to catecholamine stimulus	3/189	105/18800	0.0893578735917706	0.385700412353157	0.345314375200452	HCN3/CHRM3/HTR4	3
BP	GO:1901890	positive regulation of cell junction assembly	3/189	105/18800	0.0893578735917706	0.385700412353157	0.345314375200452	NRXN1/LRRN1/SLITRK5	3
BP	GO:0071466	cellular response to xenobiotic stimulus	4/189	168/18800	0.0896782622706051	0.385700412353157	0.345314375200452	GSTA2/ALDH3A1/GSTA3/ACSM2B	4
BP	GO:0035088	establishment or maintenance of apical/basal cell polarity	2/189	50/18800	0.0900354878234026	0.385700412353157	0.345314375200452	CRB1/TCF15	2
BP	GO:0061245	establishment or maintenance of bipolar cell polarity	2/189	50/18800	0.0900354878234026	0.385700412353157	0.345314375200452	CRB1/TCF15	2
BP	GO:1901570	fatty acid derivative biosynthetic process	2/189	50/18800	0.0900354878234026	0.385700412353157	0.345314375200452	GGT1/ELOVL2	2
BP	GO:1903053	regulation of extracellular matrix organization	2/189	50/18800	0.0900354878234026	0.385700412353157	0.345314375200452	IL6/TCF15	2
BP	GO:1990573	potassium ion import across plasma membrane	2/189	50/18800	0.0900354878234026	0.385700412353157	0.345314375200452	KCNK9/KCNJ13	2
BP	GO:0032231	regulation of actin filament bundle assembly	3/189	106/18800	0.0913130796028452	0.388396550643389	0.347728205415114	SERPINF2/TACR1/TMEFF2	3
BP	GO:0046395	carboxylic acid catabolic process	5/189	238/18800	0.0926508083131797	0.388396550643389	0.347728205415114	CRYM/HGD/FABP1/HAL/AADAT	5
BP	GO:0048660	regulation of smooth muscle cell proliferation	4/189	170/18800	0.0926725867457927	0.388396550643389	0.347728205415114	SERPINF2/IL6/TACR1/CNN1	4
BP	GO:0002639	positive regulation of immunoglobulin production	2/189	51/18800	0.0931134885894227	0.388396550643389	0.347728205415114	IL6/XCL1	2
BP	GO:0009409	response to cold	2/189	51/18800	0.0931134885894227	0.388396550643389	0.347728205415114	UCP3/CDH8	2
BP	GO:0015804	neutral amino acid transport	2/189	51/18800	0.0931134885894227	0.388396550643389	0.347728205415114	SLC7A10/SLC7A9	2
BP	GO:0043268	positive regulation of potassium ion transport	2/189	51/18800	0.0931134885894227	0.388396550643389	0.347728205415114	ADORA1/LRRC55	2
BP	GO:0050982	detection of mechanical stimulus	2/189	51/18800	0.0931134885894227	0.388396550643389	0.347728205415114	PHF24/PKD1L2	2
BP	GO:0051496	positive regulation of stress fiber assembly	2/189	51/18800	0.0931134885894227	0.388396550643389	0.347728205415114	SERPINF2/TACR1	2
BP	GO:0030038	contractile actin filament bundle assembly	3/189	107/18800	0.093286057873544	0.388396550643389	0.347728205415114	SERPINF2/TACR1/TMEFF2	3
BP	GO:0043149	stress fiber assembly	3/189	107/18800	0.093286057873544	0.388396550643389	0.347728205415114	SERPINF2/TACR1/TMEFF2	3
BP	GO:0071867	response to monoamine	3/189	108/18800	0.0952766111224421	0.388396550643389	0.347728205415114	HCN3/CHRM3/HTR4	3
BP	GO:0071869	response to catecholamine	3/189	108/18800	0.0952766111224421	0.388396550643389	0.347728205415114	HCN3/CHRM3/HTR4	3
BP	GO:0003056	regulation of vascular associated smooth muscle contraction	1/189	10/18800	0.0961256999145502	0.388396550643389	0.347728205415114	CHRM3	1
BP	GO:0003093	regulation of glomerular filtration	1/189	10/18800	0.0961256999145502	0.388396550643389	0.347728205415114	ADORA1	1
BP	GO:0003253	cardiac neural crest cell migration involved in outflow tract morphogenesis	1/189	10/18800	0.0961256999145502	0.388396550643389	0.347728205415114	HAND2	1
BP	GO:0008343	adult feeding behavior	1/189	10/18800	0.0961256999145502	0.388396550643389	0.347728205415114	CARTPT	1
BP	GO:0014848	urinary tract smooth muscle contraction	1/189	10/18800	0.0961256999145502	0.388396550643389	0.347728205415114	TACR1	1
BP	GO:0015791	polyol transmembrane transport	1/189	10/18800	0.0961256999145502	0.388396550643389	0.347728205415114	AQP2	1
BP	GO:0031118	rRNA pseudouridine synthesis	1/189	10/18800	0.0961256999145502	0.388396550643389	0.347728205415114	TSR3	1
BP	GO:0032275	luteinizing hormone secretion	1/189	10/18800	0.0961256999145502	0.388396550643389	0.347728205415114	TACR2	1
BP	GO:0035747	natural killer cell chemotaxis	1/189	10/18800	0.0961256999145502	0.388396550643389	0.347728205415114	XCL1	1
BP	GO:0035907	dorsal aorta development	1/189	10/18800	0.0961256999145502	0.388396550643389	0.347728205415114	NGFR	1
BP	GO:0045625	regulation of T-helper 1 cell differentiation	1/189	10/18800	0.0961256999145502	0.388396550643389	0.347728205415114	IL27	1
BP	GO:0051660	establishment of centrosome localization	1/189	10/18800	0.0961256999145502	0.388396550643389	0.347728205415114	PKHD1	1
BP	GO:0060920	cardiac pacemaker cell differentiation	1/189	10/18800	0.0961256999145502	0.388396550643389	0.347728205415114	BVES	1
BP	GO:0070327	thyroid hormone transport	1/189	10/18800	0.0961256999145502	0.388396550643389	0.347728205415114	CRYM	1
BP	GO:0097049	motor neuron apoptotic process	1/189	10/18800	0.0961256999145502	0.388396550643389	0.347728205415114	KCNB1	1
BP	GO:0097050	type B pancreatic cell apoptotic process	1/189	10/18800	0.0961256999145502	0.388396550643389	0.347728205415114	IL6	1
BP	GO:1901731	positive regulation of platelet aggregation	1/189	10/18800	0.0961256999145502	0.388396550643389	0.347728205415114	IL6	1
BP	GO:1901748	leukotriene D4 metabolic process	1/189	10/18800	0.0961256999145502	0.388396550643389	0.347728205415114	GGT1	1
BP	GO:1901750	leukotriene D4 biosynthetic process	1/189	10/18800	0.0961256999145502	0.388396550643389	0.347728205415114	GGT1	1
BP	GO:1902510	regulation of apoptotic DNA fragmentation	1/189	10/18800	0.0961256999145502	0.388396550643389	0.347728205415114	IL6	1
BP	GO:2000659	regulation of interleukin-1-mediated signaling pathway	1/189	10/18800	0.0961256999145502	0.388396550643389	0.347728205415114	IL6	1
BP	GO:0006636	unsaturated fatty acid biosynthetic process	2/189	52/18800	0.0962217358145144	0.388396550643389	0.347728205415114	FADS2/ELOVL2	2
BP	GO:0035176	social behavior	2/189	52/18800	0.0962217358145144	0.388396550643389	0.347728205415114	NRXN1/BRINP1	2
BP	GO:0043392	negative regulation of DNA binding	2/189	52/18800	0.0962217358145144	0.388396550643389	0.347728205415114	HAND1/HAND2	2
BP	GO:2000677	regulation of transcription regulatory region DNA binding	2/189	52/18800	0.0962217358145144	0.388396550643389	0.347728205415114	HAND1/HAND2	2
BP	GO:0048659	smooth muscle cell proliferation	4/189	173/18800	0.0972524560939599	0.391496575878327	0.350503632256318	SERPINF2/IL6/TACR1/CNN1	4
BP	GO:0034446	substrate adhesion-dependent cell spreading	3/189	109/18800	0.0972845406926566	0.391496575878327	0.350503632256318	BVES/USH2A/TMEFF2	3
BP	GO:0016054	organic acid catabolic process	5/189	242/18800	0.097710859576809	0.392617311703487	0.35150701773073	CRYM/HGD/FABP1/HAL/AADAT	5
BP	GO:0042129	regulation of T cell proliferation	4/189	174/18800	0.0988023707871812	0.394156983147386	0.352885472784537	IL6/TNFRSF13C/XCL1/IL27	4
BP	GO:0007188	adenylate cyclase-modulating G protein-coupled receptor signaling pathway	5/189	244/18800	0.100292578367869	0.394156983147386	0.352885472784537	RXFP2/ADORA1/CHRM3/HTR4/TMEM116	5
BP	GO:0051259	protein complex oligomerization	5/189	244/18800	0.100292578367869	0.394156983147386	0.352885472784537	WDCP/KCNA2/KCTD19/KCNB1/AQP2	5
BP	GO:0010524	positive regulation of calcium ion transport into cytosol	2/189	54/18800	0.102525339820158	0.394156983147386	0.352885472784537	F2/XCL1	2
BP	GO:0021545	cranial nerve development	2/189	54/18800	0.102525339820158	0.394156983147386	0.352885472784537	KCNA2/NKX2-2	2
BP	GO:0051703	biological process involved in intraspecies interaction between organisms	2/189	54/18800	0.102525339820158	0.394156983147386	0.352885472784537	NRXN1/BRINP1	2
BP	GO:0060632	regulation of microtubule-based movement	2/189	54/18800	0.102525339820158	0.394156983147386	0.352885472784537	TACR1/TACR2	2
BP	GO:0050954	sensory perception of mechanical stimulus	4/189	177/18800	0.103520985298601	0.394156983147386	0.352885472784537	CRYM/COCH/PHF24/USH2A	4
BP	GO:0060047	heart contraction	5/189	247/18800	0.104229038731037	0.394156983147386	0.352885472784537	ADORA1/HSPB7/DES/POPDC2/BVES	5
BP	GO:0007018	microtubule-based movement	7/189	395/18800	0.104397671588122	0.394156983147386	0.352885472784537	TACR1/DYNC1I1/NEK10/ROPN1L/TACR2/AKAP4/KIF17	7
BP	GO:0006941	striated muscle contraction	4/189	178/18800	0.105116567529165	0.394156983147386	0.352885472784537	ADORA1/SCN4A/SMPX/SYNM	4
BP	GO:0002327	immature B cell differentiation	1/189	11/18800	0.105217357323606	0.394156983147386	0.352885472784537	SYVN1	1
BP	GO:0002725	negative regulation of T cell cytokine production	1/189	11/18800	0.105217357323606	0.394156983147386	0.352885472784537	XCL1	1
BP	GO:0003163	sinoatrial node development	1/189	11/18800	0.105217357323606	0.394156983147386	0.352885472784537	BVES	1
BP	GO:0003263	cardioblast proliferation	1/189	11/18800	0.105217357323606	0.394156983147386	0.352885472784537	HAND2	1
BP	GO:0003264	regulation of cardioblast proliferation	1/189	11/18800	0.105217357323606	0.394156983147386	0.352885472784537	HAND2	1
BP	GO:0003357	noradrenergic neuron differentiation	1/189	11/18800	0.105217357323606	0.394156983147386	0.352885472784537	HAND2	1
BP	GO:0006547	histidine metabolic process	1/189	11/18800	0.105217357323606	0.394156983147386	0.352885472784537	HAL	1
BP	GO:0006751	glutathione catabolic process	1/189	11/18800	0.105217357323606	0.394156983147386	0.352885472784537	GGT1	1
BP	GO:0007614	short-term memory	1/189	11/18800	0.105217357323606	0.394156983147386	0.352885472784537	BRINP1	1
BP	GO:0014831	gastro-intestinal system smooth muscle contraction	1/189	11/18800	0.105217357323606	0.394156983147386	0.352885472784537	TACR2	1
BP	GO:0015886	heme transport	1/189	11/18800	0.105217357323606	0.394156983147386	0.352885472784537	CFAP276	1
BP	GO:0021604	cranial nerve structural organization	1/189	11/18800	0.105217357323606	0.394156983147386	0.352885472784537	KCNA2	1
BP	GO:0032000	positive regulation of fatty acid beta-oxidation	1/189	11/18800	0.105217357323606	0.394156983147386	0.352885472784537	FABP1	1
BP	GO:0032096	negative regulation of response to food	1/189	11/18800	0.105217357323606	0.394156983147386	0.352885472784537	CARTPT	1
BP	GO:0032099	negative regulation of appetite	1/189	11/18800	0.105217357323606	0.394156983147386	0.352885472784537	CARTPT	1
BP	GO:0032105	negative regulation of response to extracellular stimulus	1/189	11/18800	0.105217357323606	0.394156983147386	0.352885472784537	CARTPT	1
BP	GO:0032108	negative regulation of response to nutrient levels	1/189	11/18800	0.105217357323606	0.394156983147386	0.352885472784537	CARTPT	1
BP	GO:0032276	regulation of gonadotropin secretion	1/189	11/18800	0.105217357323606	0.394156983147386	0.352885472784537	TACR2	1
BP	GO:0032329	serine transport	1/189	11/18800	0.105217357323606	0.394156983147386	0.352885472784537	SLC7A10	1
BP	GO:0042447	hormone catabolic process	1/189	11/18800	0.105217357323606	0.394156983147386	0.352885472784537	SPP1	1
BP	GO:0042487	regulation of odontogenesis of dentin-containing tooth	1/189	11/18800	0.105217357323606	0.394156983147386	0.352885472784537	NGFR	1
BP	GO:0042711	maternal behavior	1/189	11/18800	0.105217357323606	0.394156983147386	0.352885472784537	BRINP1	1
BP	GO:0044557	relaxation of smooth muscle	1/189	11/18800	0.105217357323606	0.394156983147386	0.352885472784537	ADORA1	1
BP	GO:0046689	response to mercury ion	1/189	11/18800	0.105217357323606	0.394156983147386	0.352885472784537	AQP2	1
BP	GO:0051610	serotonin uptake	1/189	11/18800	0.105217357323606	0.394156983147386	0.352885472784537	SLC22A3	1
BP	GO:0060579	ventral spinal cord interneuron fate commitment	1/189	11/18800	0.105217357323606	0.394156983147386	0.352885472784537	NKX2-2	1
BP	GO:0060581	cell fate commitment involved in pattern specification	1/189	11/18800	0.105217357323606	0.394156983147386	0.352885472784537	NKX2-2	1
BP	GO:0070189	kynurenine metabolic process	1/189	11/18800	0.105217357323606	0.394156983147386	0.352885472784537	AADAT	1
BP	GO:0071044	histone mRNA catabolic process	1/189	11/18800	0.105217357323606	0.394156983147386	0.352885472784537	DCP2	1
BP	GO:0071394	cellular response to testosterone stimulus	1/189	11/18800	0.105217357323606	0.394156983147386	0.352885472784537	SPP1	1
BP	GO:0071492	cellular response to UV-A	1/189	11/18800	0.105217357323606	0.394156983147386	0.352885472784537	MMP3	1
BP	GO:0072205	metanephric collecting duct development	1/189	11/18800	0.105217357323606	0.394156983147386	0.352885472784537	AQP2	1
BP	GO:0090481	pyrimidine nucleotide-sugar transmembrane transport	1/189	11/18800	0.105217357323606	0.394156983147386	0.352885472784537	SLC35D3	1
BP	GO:0097104	postsynaptic membrane assembly	1/189	11/18800	0.105217357323606	0.394156983147386	0.352885472784537	NRXN1	1
BP	GO:1901533	negative regulation of hematopoietic progenitor cell differentiation	1/189	11/18800	0.105217357323606	0.394156983147386	0.352885472784537	TCF15	1
BP	GO:2000049	positive regulation of cell-cell adhesion mediated by cadherin	1/189	11/18800	0.105217357323606	0.394156983147386	0.352885472784537	SERPINF2	1
BP	GO:2000615	regulation of histone H3-K9 acetylation	1/189	11/18800	0.105217357323606	0.394156983147386	0.352885472784537	PIWIL2	1
BP	GO:0061098	positive regulation of protein tyrosine kinase activity	2/189	55/18800	0.10571891920225	0.394921869762554	0.353570269417251	EPGN/ADORA1	2
BP	GO:1904645	response to amyloid-beta	2/189	55/18800	0.10571891920225	0.394921869762554	0.353570269417251	NGFR/MMP3	2
BP	GO:0015833	peptide transport	5/189	249/18800	0.106895531830483	0.39875636592944	0.357003261982643	IL6/ADORA1/KCNB1/TACR2/CARTPT	5
BP	GO:0002791	regulation of peptide secretion	4/189	180/18800	0.108341344638852	0.403582905134349	0.361324422439162	IL6/ADORA1/KCNB1/CARTPT	4
BP	GO:0050879	multicellular organismal movement	2/189	56/18800	0.108939189831956	0.404109620382229	0.361795986225212	SCN4A/SYNM	2
BP	GO:0050881	musculoskeletal movement	2/189	56/18800	0.108939189831956	0.404109620382229	0.361795986225212	SCN4A/SYNM	2
BP	GO:0055078	sodium ion homeostasis	2/189	56/18800	0.108939189831956	0.404109620382229	0.361795986225212	TACR1/ADORA1	2
BP	GO:0048278	vesicle docking	2/189	57/18800	0.11218529959433	0.406108604201099	0.363585659832864	BVES/KCNB1	2
BP	GO:0060042	retina morphogenesis in camera-type eye	2/189	57/18800	0.11218529959433	0.406108604201099	0.363585659832864	CRB1/VSX1	2
BP	GO:0098900	regulation of action potential	2/189	57/18800	0.11218529959433	0.406108604201099	0.363585659832864	TACR1/KCNB1	2
BP	GO:0008217	regulation of blood pressure	4/189	183/18800	0.113261376122218	0.406108604201099	0.363585659832864	SERPINF2/TACR1/ADORA1/CARTPT	4
BP	GO:0090087	regulation of peptide transport	4/189	183/18800	0.113261376122218	0.406108604201099	0.363585659832864	IL6/ADORA1/KCNB1/CARTPT	4
BP	GO:0070663	regulation of leukocyte proliferation	5/189	254/18800	0.113707295477254	0.406108604201099	0.363585659832864	IL6/TACR1/TNFRSF13C/XCL1/IL27	5
BP	GO:0032609	interferon-gamma production	3/189	117/18800	0.113949295085366	0.406108604201099	0.363585659832864	NLRP6/XCL1/IL27	3
BP	GO:0032649	regulation of interferon-gamma production	3/189	117/18800	0.113949295085366	0.406108604201099	0.363585659832864	NLRP6/XCL1/IL27	3
BP	GO:0042752	regulation of circadian rhythm	3/189	117/18800	0.113949295085366	0.406108604201099	0.363585659832864	PIWIL2/ADORA1/KCNA2	3
BP	GO:0001921	positive regulation of receptor recycling	1/189	12/18800	0.114218044931559	0.406108604201099	0.363585659832864	BVES	1
BP	GO:0001967	suckling behavior	1/189	12/18800	0.114218044931559	0.406108604201099	0.363585659832864	HAND2	1
BP	GO:0002674	negative regulation of acute inflammatory response	1/189	12/18800	0.114218044931559	0.406108604201099	0.363585659832864	ADORA1	1
BP	GO:0006534	cysteine metabolic process	1/189	12/18800	0.114218044931559	0.406108604201099	0.363585659832864	GGT1	1
BP	GO:0015780	nucleotide-sugar transmembrane transport	1/189	12/18800	0.114218044931559	0.406108604201099	0.363585659832864	SLC35D3	1
BP	GO:0021781	glial cell fate commitment	1/189	12/18800	0.114218044931559	0.406108604201099	0.363585659832864	NKX2-2	1
BP	GO:0030259	lipid glycosylation	1/189	12/18800	0.114218044931559	0.406108604201099	0.363585659832864	B4GALNT1	1
BP	GO:0031223	auditory behavior	1/189	12/18800	0.114218044931559	0.406108604201099	0.363585659832864	NRXN1	1
BP	GO:0032966	negative regulation of collagen biosynthetic process	1/189	12/18800	0.114218044931559	0.406108604201099	0.363585659832864	IL6	1
BP	GO:0035739	CD4-positive, alpha-beta T cell proliferation	1/189	12/18800	0.114218044931559	0.406108604201099	0.363585659832864	XCL1	1
BP	GO:0042756	drinking behavior	1/189	12/18800	0.114218044931559	0.406108604201099	0.363585659832864	TACR1	1
BP	GO:0048521	negative regulation of behavior	1/189	12/18800	0.114218044931559	0.406108604201099	0.363585659832864	ADORA1	1
BP	GO:0051608	histamine transport	1/189	12/18800	0.114218044931559	0.406108604201099	0.363585659832864	SLC22A3	1
BP	GO:0060746	parental behavior	1/189	12/18800	0.114218044931559	0.406108604201099	0.363585659832864	BRINP1	1
BP	GO:0061309	cardiac neural crest cell development involved in outflow tract morphogenesis	1/189	12/18800	0.114218044931559	0.406108604201099	0.363585659832864	HAND2	1
BP	GO:0070493	thrombin-activated receptor signaling pathway	1/189	12/18800	0.114218044931559	0.406108604201099	0.363585659832864	GP1BA	1
BP	GO:0072148	epithelial cell fate commitment	1/189	12/18800	0.114218044931559	0.406108604201099	0.363585659832864	NKX2-2	1
BP	GO:0098935	dendritic transport	1/189	12/18800	0.114218044931559	0.406108604201099	0.363585659832864	KIF17	1
BP	GO:1900272	negative regulation of long-term synaptic potentiation	1/189	12/18800	0.114218044931559	0.406108604201099	0.363585659832864	ADORA1	1
BP	GO:1903624	regulation of DNA catabolic process	1/189	12/18800	0.114218044931559	0.406108604201099	0.363585659832864	IL6	1
BP	GO:1903800	positive regulation of production of miRNAs involved in gene silencing by miRNA	1/189	12/18800	0.114218044931559	0.406108604201099	0.363585659832864	IL6	1
BP	GO:2000561	regulation of CD4-positive, alpha-beta T cell proliferation	1/189	12/18800	0.114218044931559	0.406108604201099	0.363585659832864	XCL1	1
BP	GO:0090303	positive regulation of wound healing	2/189	58/18800	0.115456410644154	0.409962869880847	0.367036351878897	SERPINF2/F2	2
BP	GO:0098659	inorganic cation import across plasma membrane	3/189	118/18800	0.116104484029572	0.411164679443391	0.368112321996917	KCNK9/KCNJ13/NALF1	3
BP	GO:0099587	inorganic ion import across plasma membrane	3/189	118/18800	0.116104484029572	0.411164679443391	0.368112321996917	KCNK9/KCNJ13/NALF1	3
BP	GO:0051235	maintenance of location	6/189	331/18800	0.117607603002339	0.415933147235969	0.37238149160037	B4GALNT1/IL6/GP1BA/F2/MCOLN3/XCL1	6
BP	GO:0003015	heart process	5/189	257/18800	0.117892612624086	0.416386674374432	0.372787530680026	ADORA1/HSPB7/DES/POPDC2/BVES	5
BP	GO:0002711	positive regulation of T cell mediated immunity	2/189	59/18800	0.118751699207706	0.417103029547698	0.373428877515952	IL6/XCL1	2
BP	GO:0006826	iron ion transport	2/189	59/18800	0.118751699207706	0.417103029547698	0.373428877515952	TF/CFAP276	2
BP	GO:0051785	positive regulation of nuclear division	2/189	59/18800	0.118751699207706	0.417103029547698	0.373428877515952	EPGN/PIWIL2	2
BP	GO:1902893	regulation of miRNA transcription	2/189	59/18800	0.118751699207706	0.417103029547698	0.373428877515952	NGFR/FOSL1	2
BP	GO:0090066	regulation of anatomical structure size	8/189	487/18800	0.118880645093226	0.417103029547698	0.373428877515952	SERPINF2/TACR1/SPP1/ADORA1/ISLR2/CHRM3/KANK4/ARPC1B	8
BP	GO:0051260	protein homooligomerization	4/189	187/18800	0.119972742610589	0.417662506608221	0.373929772680712	KCNA2/KCTD19/KCNB1/AQP2	4
BP	GO:0006575	cellular modified amino acid metabolic process	4/189	188/18800	0.121677059261196	0.417662506608221	0.373929772680712	GGT1/GSTA2/CRYM/GSTA3	4
BP	GO:0140013	meiotic nuclear division	4/189	188/18800	0.121677059261196	0.417662506608221	0.373929772680712	SPATA22/PIWIL2/ASZ1/CNTD1	4
BP	GO:0060113	inner ear receptor cell differentiation	2/189	60/18800	0.122070355387021	0.417662506608221	0.373929772680712	MCOLN3/USH2A	2
BP	GO:0061614	miRNA transcription	2/189	60/18800	0.122070355387021	0.417662506608221	0.373929772680712	NGFR/FOSL1	2
BP	GO:0009308	amine metabolic process	3/189	121/18800	0.122661202318349	0.417662506608221	0.373929772680712	HAND2/SLC22A3/SULT1C2	3
BP	GO:0001973	G protein-coupled adenosine receptor signaling pathway	1/189	13/18800	0.123128668175541	0.417662506608221	0.373929772680712	ADORA1	1
BP	GO:0002087	regulation of respiratory gaseous exchange by nervous system process	1/189	13/18800	0.123128668175541	0.417662506608221	0.373929772680712	ADORA1	1
BP	GO:0003084	positive regulation of systemic arterial blood pressure	1/189	13/18800	0.123128668175541	0.417662506608221	0.373929772680712	ADORA1	1
BP	GO:0007320	insemination	1/189	13/18800	0.123128668175541	0.417662506608221	0.373929772680712	TACR1	1
BP	GO:0009415	response to water	1/189	13/18800	0.123128668175541	0.417662506608221	0.373929772680712	AQP2	1
BP	GO:0010713	negative regulation of collagen metabolic process	1/189	13/18800	0.123128668175541	0.417662506608221	0.373929772680712	IL6	1
BP	GO:0021514	ventral spinal cord interneuron differentiation	1/189	13/18800	0.123128668175541	0.417662506608221	0.373929772680712	NKX2-2	1
BP	GO:0030497	fatty acid elongation	1/189	13/18800	0.123128668175541	0.417662506608221	0.373929772680712	ELOVL2	1
BP	GO:0031053	primary miRNA processing	1/189	13/18800	0.123128668175541	0.417662506608221	0.373929772680712	IL6	1
BP	GO:0032494	response to peptidoglycan	1/189	13/18800	0.123128668175541	0.417662506608221	0.373929772680712	IL6	1
BP	GO:0035588	G protein-coupled purinergic receptor signaling pathway	1/189	13/18800	0.123128668175541	0.417662506608221	0.373929772680712	ADORA1	1
BP	GO:0035815	positive regulation of renal sodium excretion	1/189	13/18800	0.123128668175541	0.417662506608221	0.373929772680712	TACR1	1
BP	GO:0042761	very long-chain fatty acid biosynthetic process	1/189	13/18800	0.123128668175541	0.417662506608221	0.373929772680712	ELOVL2	1
BP	GO:0043928	exonucleolytic catabolism of deadenylated mRNA	1/189	13/18800	0.123128668175541	0.417662506608221	0.373929772680712	DCP2	1
BP	GO:0043970	histone H3-K9 acetylation	1/189	13/18800	0.123128668175541	0.417662506608221	0.373929772680712	PIWIL2	1
BP	GO:0046642	negative regulation of alpha-beta T cell proliferation	1/189	13/18800	0.123128668175541	0.417662506608221	0.373929772680712	XCL1	1
BP	GO:0048934	peripheral nervous system neuron differentiation	1/189	13/18800	0.123128668175541	0.417662506608221	0.373929772680712	HAND2	1
BP	GO:0048935	peripheral nervous system neuron development	1/189	13/18800	0.123128668175541	0.417662506608221	0.373929772680712	HAND2	1
BP	GO:0072540	T-helper 17 cell lineage commitment	1/189	13/18800	0.123128668175541	0.417662506608221	0.373929772680712	IL6	1
BP	GO:1903025	regulation of RNA polymerase II regulatory region sequence-specific DNA binding	1/189	13/18800	0.123128668175541	0.417662506608221	0.373929772680712	HAND1	1
BP	GO:0007613	memory	3/189	122/18800	0.124876461315413	0.422707061369818	0.378446120654098	TACR1/FOXO6/BRINP1	3
BP	GO:0043433	negative regulation of DNA-binding transcription factor activity	4/189	190/18800	0.125116874097085	0.422707061369818	0.378446120654098	PKHD1/HAND1/HAND2/XCL1	4
BP	GO:0032233	positive regulation of actin filament bundle assembly	2/189	61/18800	0.125411582966648	0.422707061369818	0.378446120654098	SERPINF2/TACR1	2
BP	GO:0043112	receptor metabolic process	2/189	61/18800	0.125411582966648	0.422707061369818	0.378446120654098	PLEKHJ1/BVES	2
BP	GO:0050994	regulation of lipid catabolic process	2/189	61/18800	0.125411582966648	0.422707061369818	0.378446120654098	ADORA1/FABP1	2
BP	GO:0010817	regulation of hormone levels	8/189	496/18800	0.12807354614075	0.430016971106217	0.38499062211832	IL6/TACR1/SPP1/ADORA1/CRYM/KCNB1/TACR2/CARTPT	8
BP	GO:0030199	collagen fibril organization	2/189	62/18800	0.128774599222844	0.430016971106217	0.38499062211832	SERPINF2/OPTC	2
BP	GO:0002688	regulation of leukocyte chemotaxis	3/189	124/18800	0.129350248558418	0.430016971106217	0.38499062211832	IL6/CCL27/XCL1	3
BP	GO:0051321	meiotic cell cycle	5/189	266/18800	0.130878160945878	0.430016971106217	0.38499062211832	SPATA22/PIWIL2/ASZ1/CNTD1/EXD1	5
BP	GO:0033865	nucleoside bisphosphate metabolic process	3/189	125/18800	0.131608355619175	0.430016971106217	0.38499062211832	ELOVL2/ACSM2B/AADAT	3
BP	GO:0033875	ribonucleoside bisphosphate metabolic process	3/189	125/18800	0.131608355619175	0.430016971106217	0.38499062211832	ELOVL2/ACSM2B/AADAT	3
BP	GO:0034032	purine nucleoside bisphosphate metabolic process	3/189	125/18800	0.131608355619175	0.430016971106217	0.38499062211832	ELOVL2/ACSM2B/AADAT	3
BP	GO:0001976	nervous system process involved in regulation of systemic arterial blood pressure	1/189	14/18800	0.131950123528436	0.430016971106217	0.38499062211832	TACR1	1
BP	GO:0007512	adult heart development	1/189	14/18800	0.131950123528436	0.430016971106217	0.38499062211832	HAND2	1
BP	GO:0007638	mechanosensory behavior	1/189	14/18800	0.131950123528436	0.430016971106217	0.38499062211832	NRXN1	1
BP	GO:0009886	post-embryonic animal morphogenesis	1/189	14/18800	0.131950123528436	0.430016971106217	0.38499062211832	CRB1	1
BP	GO:0014061	regulation of norepinephrine secretion	1/189	14/18800	0.131950123528436	0.430016971106217	0.38499062211832	KCNB1	1
BP	GO:0015697	quaternary ammonium group transport	1/189	14/18800	0.131950123528436	0.430016971106217	0.38499062211832	SLC22A3	1
BP	GO:0030049	muscle filament sliding	1/189	14/18800	0.131950123528436	0.430016971106217	0.38499062211832	MYL6B	1
BP	GO:0030238	male sex determination	1/189	14/18800	0.131950123528436	0.430016971106217	0.38499062211832	INSRR	1
BP	GO:0032230	positive regulation of synaptic transmission, GABAergic	1/189	14/18800	0.131950123528436	0.430016971106217	0.38499062211832	TACR1	1
BP	GO:0035845	photoreceptor cell outer segment organization	1/189	14/18800	0.131950123528436	0.430016971106217	0.38499062211832	CRB1	1
BP	GO:0043374	CD8-positive, alpha-beta T cell differentiation	1/189	14/18800	0.131950123528436	0.430016971106217	0.38499062211832	PSMB11	1
BP	GO:0048243	norepinephrine secretion	1/189	14/18800	0.131950123528436	0.430016971106217	0.38499062211832	KCNB1	1
BP	GO:0048681	negative regulation of axon regeneration	1/189	14/18800	0.131950123528436	0.430016971106217	0.38499062211832	SPP1	1
BP	GO:0050966	detection of mechanical stimulus involved in sensory perception of pain	1/189	14/18800	0.131950123528436	0.430016971106217	0.38499062211832	PHF24	1
BP	GO:0070141	response to UV-A	1/189	14/18800	0.131950123528436	0.430016971106217	0.38499062211832	MMP3	1
BP	GO:0090128	regulation of synapse maturation	1/189	14/18800	0.131950123528436	0.430016971106217	0.38499062211832	NRXN1	1
BP	GO:1901678	iron coordination entity transport	1/189	14/18800	0.131950123528436	0.430016971106217	0.38499062211832	CFAP276	1
BP	GO:0000288	nuclear-transcribed mRNA catabolic process, deadenylation-dependent decay	2/189	63/18800	0.132158634735197	0.430016971106217	0.38499062211832	PATL2/DCP2	2
BP	GO:0032613	interleukin-10 production	2/189	63/18800	0.132158634735197	0.430016971106217	0.38499062211832	IL6/XCL1	2
BP	GO:0032653	regulation of interleukin-10 production	2/189	63/18800	0.132158634735197	0.430016971106217	0.38499062211832	IL6/XCL1	2
BP	GO:2000401	regulation of lymphocyte migration	2/189	63/18800	0.132158634735197	0.430016971106217	0.38499062211832	CCL27/XCL1	2
BP	GO:0060284	regulation of cell development	8/189	500/18800	0.132275551729586	0.430016971106217	0.38499062211832	IL6/SPP1/CHODL/F2/ISLR2/BRINP1/FRZB/NKX2-2	8
BP	GO:0051216	cartilage development	4/189	195/18800	0.133894277558175	0.434747189724344	0.38922554755362	MATN3/HAND1/HAND2/FRZB	4
BP	GO:0001947	heart looping	2/189	64/18800	0.135562933200638	0.436512664775102	0.390806162700917	HAND1/HAND2	2
BP	GO:0014015	positive regulation of gliogenesis	2/189	64/18800	0.135562933200638	0.436512664775102	0.390806162700917	IL6/NKX2-2	2
BP	GO:0019229	regulation of vasoconstriction	2/189	64/18800	0.135562933200638	0.436512664775102	0.390806162700917	TACR1/CHRM3	2
BP	GO:0048247	lymphocyte chemotaxis	2/189	64/18800	0.135562933200638	0.436512664775102	0.390806162700917	CCL27/XCL1	2
BP	GO:0006816	calcium ion transport	7/189	424/18800	0.136399831621692	0.436512664775102	0.390806162700917	GP1BA/F2/MCOLN3/CACNG1/XCL1/PKD1L2/NALF1	7
BP	GO:0110053	regulation of actin filament organization	5/189	270/18800	0.136850271869557	0.436512664775102	0.390806162700917	SERPINF2/TACR1/KANK4/TMEFF2/ARPC1B	5
[truncated: 2,623 more rows]

## Sheet: Kinsella
Supplementary Table 6: Gene ontology terms annotated for the genes selected in the sPLS-DA for Angus, Charolais and Kinsella breeds.
[truncated: 4,686 more rows]
