# Supplementary material for: Multi-breed host rumen epithelium transcriptome and microbiome associations and their relationship with beef cattle feed efficiency
Source: Sci Rep. 2023 Sep 27;13:16209. doi: 10.1038/s41598-023-43097-8 (PMC10533831; doi:10.1038/s41598-023-43097-8)
Supplement: Supplementary file 9 — Supplementary Table 7. [file 41598_2023_43097_MOESM9_ESM.xlsx]

## Sheet: Angus
ASV	Genus	Gene	p_val	cor	Gene_symbol
D_0__BacteriaD_1__FirmicutesD_2__ClostridiaD_3__ClostridialesD_4__RuminococcaceaeD_5__Ruminococcus_1D_6__Ruminococcus_sp._YE78	Ruminococcus_1	ENSBTAG00000055301	0.0763404723656856	-0.471047787862888
D_0__BacteriaD_1__FirmicutesD_2__ClostridiaD_3__ClostridialesD_4__RuminococcaceaeD_5__Ruminococcus_1D_6__Ruminococcus_sp._YE78	Ruminococcus_1	ENSBTAG00000055300	0.405341248627181	-0.232026334222103
D_0__BacteriaD_1__FirmicutesD_2__ClostridiaD_3__ClostridialesD_4__RuminococcaceaeD_5__Ruminococcus_1D_6__Ruminococcus_sp._YE78	Ruminococcus_1	ENSBTAG00000055295	0.405620498224917	0.231892202608832
D_0__BacteriaD_1__FirmicutesD_2__ClostridiaD_3__ClostridialesD_4__RuminococcaceaeD_5__Ruminococcus_1D_6__Ruminococcus_sp._YE78	Ruminococcus_1	ENSBTAG00000055227	0.0966815500699903	0.444766586764863
D_0__BacteriaD_1__FirmicutesD_2__ClostridiaD_3__ClostridialesD_4__RuminococcaceaeD_5__Ruminococcus_1D_6__Ruminococcus_sp._YE78	Ruminococcus_1	ENSBTAG00000055153	0.120838965878812	0.41819707243528	H3-4
D_0__BacteriaD_1__FirmicutesD_2__ClostridiaD_3__ClostridialesD_4__RuminococcaceaeD_5__Ruminococcus_1D_6__Ruminococcus_sp._YE78	Ruminococcus_1	ENSBTAG00000055045	0.833268726731496	-0.0594648164264608	HSPB7
D_0__BacteriaD_1__FirmicutesD_2__ClostridiaD_3__ClostridialesD_4__RuminococcaceaeD_5__Ruminococcus_1D_6__Ruminococcus_sp._YE78	Ruminococcus_1	ENSBTAG00000055021	0.99327079233024	0.00238451664685153
D_0__BacteriaD_1__FirmicutesD_2__ClostridiaD_3__ClostridialesD_4__RuminococcaceaeD_5__Ruminococcus_1D_6__Ruminococcus_sp._YE78	Ruminococcus_1	ENSBTAG00000055010	0.981496905041897	-0.00655708042412911
D_0__BacteriaD_1__FirmicutesD_2__ClostridiaD_3__ClostridialesD_4__RuminococcaceaeD_5__Ruminococcus_1D_6__Ruminococcus_sp._YE78	Ruminococcus_1	ENSBTAG00000054941	0.0112986214557665	-0.633079472535126
D_0__BacteriaD_1__FirmicutesD_2__ClostridiaD_3__ClostridialesD_4__RuminococcaceaeD_5__Ruminococcus_1D_6__Ruminococcus_sp._YE78	Ruminococcus_1	ENSBTAG00000054825	0.103517393075121	-0.436818788040417
D_0__BacteriaD_1__FirmicutesD_2__ClostridiaD_3__ClostridialesD_4__RuminococcaceaeD_5__Ruminococcus_1D_6__Ruminococcus_sp._YE78	Ruminococcus_1	ENSBTAG00000054745	0.7371656958629	-0.0946721754724782
D_0__BacteriaD_1__FirmicutesD_2__ClostridiaD_3__ClostridialesD_4__RuminococcaceaeD_5__Ruminococcus_1D_6__Ruminococcus_sp._YE78	Ruminococcus_1	ENSBTAG00000054631	0.0251295363701728	-0.574378807504985	UCMA
D_0__BacteriaD_1__FirmicutesD_2__ClostridiaD_3__ClostridialesD_4__RuminococcaceaeD_5__Ruminococcus_1D_6__Ruminococcus_sp._YE78	Ruminococcus_1	ENSBTAG00000054421	0.0486897936259408	0.516511077642851
D_0__BacteriaD_1__FirmicutesD_2__ClostridiaD_3__ClostridialesD_4__RuminococcaceaeD_5__Ruminococcus_1D_6__Ruminococcus_sp._YE78	Ruminococcus_1	ENSBTAG00000054394	0.950880261564967	-0.0174152372753115
D_0__BacteriaD_1__FirmicutesD_2__ClostridiaD_3__ClostridialesD_4__RuminococcaceaeD_5__Ruminococcus_1D_6__Ruminococcus_sp._YE78	Ruminococcus_1	ENSBTAG00000054370	0.217988103844683	-0.3379293167
D_0__BacteriaD_1__FirmicutesD_2__ClostridiaD_3__ClostridialesD_4__RuminococcaceaeD_5__Ruminococcus_1D_6__Ruminococcus_sp._YE78	Ruminococcus_1	ENSBTAG00000054368	0.816923899592179	-0.065382407043788	NPW
D_0__BacteriaD_1__FirmicutesD_2__ClostridiaD_3__ClostridialesD_4__RuminococcaceaeD_5__Ruminococcus_1D_6__Ruminococcus_sp._YE78	Ruminococcus_1	ENSBTAG00000054352	0.572517904865221	0.158541106527281
D_0__BacteriaD_1__FirmicutesD_2__ClostridiaD_3__ClostridialesD_4__RuminococcaceaeD_5__Ruminococcus_1D_6__Ruminococcus_sp._YE78	Ruminococcus_1	ENSBTAG00000054346	0.345870221818592	0.261816930911772
D_0__BacteriaD_1__FirmicutesD_2__ClostridiaD_3__ClostridialesD_4__RuminococcaceaeD_5__Ruminococcus_1D_6__Ruminococcus_sp._YE78	Ruminococcus_1	ENSBTAG00000054182	0.847081188065824	-0.0544820126259102
D_0__BacteriaD_1__FirmicutesD_2__ClostridiaD_3__ClostridialesD_4__RuminococcaceaeD_5__Ruminococcus_1D_6__Ruminococcus_sp._YE78	Ruminococcus_1	ENSBTAG00000054128	0.970162226099571	0.0105751700062095
D_0__BacteriaD_1__FirmicutesD_2__ClostridiaD_3__ClostridialesD_4__RuminococcaceaeD_5__Ruminococcus_1D_6__Ruminococcus_sp._YE78	Ruminococcus_1	ENSBTAG00000054123	0.910374478465478	-0.0318177376597378
D_0__BacteriaD_1__FirmicutesD_2__ClostridiaD_3__ClostridialesD_4__RuminococcaceaeD_5__Ruminococcus_1D_6__Ruminococcus_sp._YE78	Ruminococcus_1	ENSBTAG00000054066	0.0113643630571325	-0.632690781024223
D_0__BacteriaD_1__FirmicutesD_2__ClostridiaD_3__ClostridialesD_4__RuminococcaceaeD_5__Ruminococcus_1D_6__Ruminococcus_sp._YE78	Ruminococcus_1	ENSBTAG00000054062	0.592547814874889	0.150434842657482	CNGA3
D_0__BacteriaD_1__FirmicutesD_2__ClostridiaD_3__ClostridialesD_4__RuminococcaceaeD_5__Ruminococcus_1D_6__Ruminococcus_sp._YE78	Ruminococcus_1	ENSBTAG00000054041	0.824193368506228	-0.0627475336355061
D_0__BacteriaD_1__FirmicutesD_2__ClostridiaD_3__ClostridialesD_4__RuminococcaceaeD_5__Ruminococcus_1D_6__Ruminococcus_sp._YE78	Ruminococcus_1	ENSBTAG00000054012	0.841739247623295	0.0564072569193376
D_0__BacteriaD_1__FirmicutesD_2__ClostridiaD_3__ClostridialesD_4__RuminococcaceaeD_5__Ruminococcus_1D_6__Ruminococcus_sp._YE78	Ruminococcus_1	ENSBTAG00000053969	0.961296144877864	0.0137194271376749
D_0__BacteriaD_1__FirmicutesD_2__ClostridiaD_3__ClostridialesD_4__RuminococcaceaeD_5__Ruminococcus_1D_6__Ruminococcus_sp._YE78	Ruminococcus_1	ENSBTAG00000053785	0.931461602580201	0.0243128782666823
D_0__BacteriaD_1__FirmicutesD_2__ClostridiaD_3__ClostridialesD_4__RuminococcaceaeD_5__Ruminococcus_1D_6__Ruminococcus_sp._YE78	Ruminococcus_1	ENSBTAG00000053639	0.0834863526119518	0.461303777939557
D_0__BacteriaD_1__FirmicutesD_2__ClostridiaD_3__ClostridialesD_4__RuminococcaceaeD_5__Ruminococcus_1D_6__Ruminococcus_sp._YE78	Ruminococcus_1	ENSBTAG00000053626	0.863522329567252	-0.0485701987892033
D_0__BacteriaD_1__FirmicutesD_2__ClostridiaD_3__ClostridialesD_4__RuminococcaceaeD_5__Ruminococcus_1D_6__Ruminococcus_sp._YE78	Ruminococcus_1	ENSBTAG00000053621	0.187156911353695	0.360255171754179	H2AC15
D_0__BacteriaD_1__FirmicutesD_2__ClostridiaD_3__ClostridialesD_4__RuminococcaceaeD_5__Ruminococcus_1D_6__Ruminococcus_sp._YE78	Ruminococcus_1	ENSBTAG00000053531	0.786784420321472	0.0763628223428319
D_0__BacteriaD_1__FirmicutesD_2__ClostridiaD_3__ClostridialesD_4__RuminococcaceaeD_5__Ruminococcus_1D_6__Ruminococcus_sp._YE78	Ruminococcus_1	ENSBTAG00000053405	0.0338539030954171	0.549490857286802
D_0__BacteriaD_1__FirmicutesD_2__ClostridiaD_3__ClostridialesD_4__RuminococcaceaeD_5__Ruminococcus_1D_6__Ruminococcus_sp._YE78	Ruminococcus_1	ENSBTAG00000053367	0.450222988060875	-0.211048715831491
D_0__BacteriaD_1__FirmicutesD_2__ClostridiaD_3__ClostridialesD_4__RuminococcaceaeD_5__Ruminococcus_1D_6__Ruminococcus_sp._YE78	Ruminococcus_1	ENSBTAG00000053361	0.789973961744646	-0.0751962365633061	KLHL30
D_0__BacteriaD_1__FirmicutesD_2__ClostridiaD_3__ClostridialesD_4__RuminococcaceaeD_5__Ruminococcus_1D_6__Ruminococcus_sp._YE78	Ruminococcus_1	ENSBTAG00000053318	0.452669429010437	-0.209936431372713
D_0__BacteriaD_1__FirmicutesD_2__ClostridiaD_3__ClostridialesD_4__RuminococcaceaeD_5__Ruminococcus_1D_6__Ruminococcus_sp._YE78	Ruminococcus_1	ENSBTAG00000053292	0.609286421489039	-0.143745173327374
D_0__BacteriaD_1__FirmicutesD_2__ClostridiaD_3__ClostridialesD_4__RuminococcaceaeD_5__Ruminococcus_1D_6__Ruminococcus_sp._YE78	Ruminococcus_1	ENSBTAG00000053242	0.753982646627446	-0.0884306413173433
D_0__BacteriaD_1__FirmicutesD_2__ClostridiaD_3__ClostridialesD_4__RuminococcaceaeD_5__Ruminococcus_1D_6__Ruminococcus_sp._YE78	Ruminococcus_1	ENSBTAG00000053177	0.347646677705722	-0.26088800522413
D_0__BacteriaD_1__FirmicutesD_2__ClostridiaD_3__ClostridialesD_4__RuminococcaceaeD_5__Ruminococcus_1D_6__Ruminococcus_sp._YE78	Ruminococcus_1	ENSBTAG00000053105	0.200707889187528	-0.350172715267226	TMEM263
D_0__BacteriaD_1__FirmicutesD_2__ClostridiaD_3__ClostridialesD_4__RuminococcaceaeD_5__Ruminococcus_1D_6__Ruminococcus_sp._YE78	Ruminococcus_1	ENSBTAG00000053072	0.809632346290835	-0.0680303324977182	EFHC2
D_0__BacteriaD_1__FirmicutesD_2__ClostridiaD_3__ClostridialesD_4__RuminococcaceaeD_5__Ruminococcus_1D_6__Ruminococcus_sp._YE78	Ruminococcus_1	ENSBTAG00000053023	0.173336960864359	-0.371038317858737	LRRC74B
D_0__BacteriaD_1__FirmicutesD_2__ClostridiaD_3__ClostridialesD_4__RuminococcaceaeD_5__Ruminococcus_1D_6__Ruminococcus_sp._YE78	Ruminococcus_1	ENSBTAG00000052709	0.83733535589309	-0.0579961602871649
D_0__BacteriaD_1__FirmicutesD_2__ClostridiaD_3__ClostridialesD_4__RuminococcaceaeD_5__Ruminococcus_1D_6__Ruminococcus_sp._YE78	Ruminococcus_1	ENSBTAG00000052520	0.00743221863948904	-0.659873958933802
D_0__BacteriaD_1__FirmicutesD_2__ClostridiaD_3__ClostridialesD_4__RuminococcaceaeD_5__Ruminococcus_1D_6__Ruminococcus_sp._YE78	Ruminococcus_1	ENSBTAG00000052488	0.399625964511055	0.234782310133485	SPINK9
D_0__BacteriaD_1__FirmicutesD_2__ClostridiaD_3__ClostridialesD_4__RuminococcaceaeD_5__Ruminococcus_1D_6__Ruminococcus_sp._YE78	Ruminococcus_1	ENSBTAG00000052443	0.85429658017761	-0.051885090601975
D_0__BacteriaD_1__FirmicutesD_2__ClostridiaD_3__ClostridialesD_4__RuminococcaceaeD_5__Ruminococcus_1D_6__Ruminococcus_sp._YE78	Ruminococcus_1	ENSBTAG00000052397	0.00361930453002058	-0.700675955390606
D_0__BacteriaD_1__FirmicutesD_2__ClostridiaD_3__ClostridialesD_4__RuminococcaceaeD_5__Ruminococcus_1D_6__Ruminococcus_sp._YE78	Ruminococcus_1	ENSBTAG00000052328	0.554989174301239	-0.165732671466096
D_0__BacteriaD_1__FirmicutesD_2__ClostridiaD_3__ClostridialesD_4__RuminococcaceaeD_5__Ruminococcus_1D_6__Ruminococcus_sp._YE78	Ruminococcus_1	ENSBTAG00000052260	0.0360552308938281	0.543990525222668
D_0__BacteriaD_1__FirmicutesD_2__ClostridiaD_3__ClostridialesD_4__RuminococcaceaeD_5__Ruminococcus_1D_6__Ruminococcus_sp._YE78	Ruminococcus_1	ENSBTAG00000052178	0.12688055997401	0.412137269033425
D_0__BacteriaD_1__FirmicutesD_2__ClostridiaD_3__ClostridialesD_4__RuminococcaceaeD_5__Ruminococcus_1D_6__Ruminococcus_sp._YE78	Ruminococcus_1	ENSBTAG00000052130	0.299666911004667	0.287001700024523
D_0__BacteriaD_1__FirmicutesD_2__ClostridiaD_3__ClostridialesD_4__RuminococcaceaeD_5__Ruminococcus_1D_6__Ruminococcus_sp._YE78	Ruminococcus_1	ENSBTAG00000052047	0.0190639895449452	0.595904758012753
D_0__BacteriaD_1__FirmicutesD_2__ClostridiaD_3__ClostridialesD_4__RuminococcaceaeD_5__Ruminococcus_1D_6__Ruminococcus_sp._YE78	Ruminococcus_1	ENSBTAG00000052025	0.879764549249339	-0.0427482440914285	EFNB3
D_0__BacteriaD_1__FirmicutesD_2__ClostridiaD_3__ClostridialesD_4__RuminococcaceaeD_5__Ruminococcus_1D_6__Ruminococcus_sp._YE78	Ruminococcus_1	ENSBTAG00000052023	0.951490310288925	-0.0171987103014811
D_0__BacteriaD_1__FirmicutesD_2__ClostridiaD_3__ClostridialesD_4__RuminococcaceaeD_5__Ruminococcus_1D_6__Ruminococcus_sp._YE78	Ruminococcus_1	ENSBTAG00000051859	0.929934662004063	-0.0248557511954386
D_0__BacteriaD_1__FirmicutesD_2__ClostridiaD_3__ClostridialesD_4__RuminococcaceaeD_5__Ruminococcus_1D_6__Ruminococcus_sp._YE78	Ruminococcus_1	ENSBTAG00000051795	0.977806588623148	-0.00786511751025756	OR4G21
D_0__BacteriaD_1__FirmicutesD_2__ClostridiaD_3__ClostridialesD_4__RuminococcaceaeD_5__Ruminococcus_1D_6__Ruminococcus_sp._YE78	Ruminococcus_1	ENSBTAG00000051734	0.2552917903462	0.313438390587975
D_0__BacteriaD_1__FirmicutesD_2__ClostridiaD_3__ClostridialesD_4__RuminococcaceaeD_5__Ruminococcus_1D_6__Ruminococcus_sp._YE78	Ruminococcus_1	ENSBTAG00000051658	0.528098105179498	-0.176958987665262
D_0__BacteriaD_1__FirmicutesD_2__ClostridiaD_3__ClostridialesD_4__RuminococcaceaeD_5__Ruminococcus_1D_6__Ruminococcus_sp._YE78	Ruminococcus_1	ENSBTAG00000051568	0.163985246765539	-0.378659046403471
D_0__BacteriaD_1__FirmicutesD_2__ClostridiaD_3__ClostridialesD_4__RuminococcaceaeD_5__Ruminococcus_1D_6__Ruminococcus_sp._YE78	Ruminococcus_1	ENSBTAG00000051480	0.723966983541474	0.0995995144220825
D_0__BacteriaD_1__FirmicutesD_2__ClostridiaD_3__ClostridialesD_4__RuminococcaceaeD_5__Ruminococcus_1D_6__Ruminococcus_sp._YE78	Ruminococcus_1	ENSBTAG00000051395	0.164763324543889	0.378014214234762
D_0__BacteriaD_1__FirmicutesD_2__ClostridiaD_3__ClostridialesD_4__RuminococcaceaeD_5__Ruminococcus_1D_6__Ruminococcus_sp._YE78	Ruminococcus_1	ENSBTAG00000051295	0.933348262776552	0.0236422229936412	FXYD4
D_0__BacteriaD_1__FirmicutesD_2__ClostridiaD_3__ClostridialesD_4__RuminococcaceaeD_5__Ruminococcus_1D_6__Ruminococcus_sp._YE78	Ruminococcus_1	ENSBTAG00000051206	0.871478536631536	-0.045716197663576	KY
D_0__BacteriaD_1__FirmicutesD_2__ClostridiaD_3__ClostridialesD_4__RuminococcaceaeD_5__Ruminococcus_1D_6__Ruminococcus_sp._YE78	Ruminococcus_1	ENSBTAG00000051199	0.224024266929957	0.333798026125612
D_0__BacteriaD_1__FirmicutesD_2__ClostridiaD_3__ClostridialesD_4__RuminococcaceaeD_5__Ruminococcus_1D_6__Ruminococcus_sp._YE78	Ruminococcus_1	ENSBTAG00000051102	0.844140507052668	-0.0555415582625513	KCNK3
D_0__BacteriaD_1__FirmicutesD_2__ClostridiaD_3__ClostridialesD_4__RuminococcaceaeD_5__Ruminococcus_1D_6__Ruminococcus_sp._YE78	Ruminococcus_1	ENSBTAG00000051072	0.508419232352914	0.185336953714256	AQP4
D_0__BacteriaD_1__FirmicutesD_2__ClostridiaD_3__ClostridialesD_4__RuminococcaceaeD_5__Ruminococcus_1D_6__Ruminococcus_sp._YE78	Ruminococcus_1	ENSBTAG00000051065	0.404264797878439	0.232543839351176
D_0__BacteriaD_1__FirmicutesD_2__ClostridiaD_3__ClostridialesD_4__RuminococcaceaeD_5__Ruminococcus_1D_6__Ruminococcus_sp._YE78	Ruminococcus_1	ENSBTAG00000051043	0.899266550764214	-0.0357786767473751
D_0__BacteriaD_1__FirmicutesD_2__ClostridiaD_3__ClostridialesD_4__RuminococcaceaeD_5__Ruminococcus_1D_6__Ruminococcus_sp._YE78	Ruminococcus_1	ENSBTAG00000051008	0.981526908123697	-0.00654644633486544
D_0__BacteriaD_1__FirmicutesD_2__ClostridiaD_3__ClostridialesD_4__RuminococcaceaeD_5__Ruminococcus_1D_6__Ruminococcus_sp._YE78	Ruminococcus_1	ENSBTAG00000050951	0.939667212370599	-0.0213968451270966
D_0__BacteriaD_1__FirmicutesD_2__ClostridiaD_3__ClostridialesD_4__RuminococcaceaeD_5__Ruminococcus_1D_6__Ruminococcus_sp._YE78	Ruminococcus_1	ENSBTAG00000050912	0.198023844058357	0.352134108626233
D_0__BacteriaD_1__FirmicutesD_2__ClostridiaD_3__ClostridialesD_4__RuminococcaceaeD_5__Ruminococcus_1D_6__Ruminococcus_sp._YE78	Ruminococcus_1	ENSBTAG00000050873	0.0406818867146517	-0.533201575916515
D_0__BacteriaD_1__FirmicutesD_2__ClostridiaD_3__ClostridialesD_4__RuminococcaceaeD_5__Ruminococcus_1D_6__Ruminococcus_sp._YE78	Ruminococcus_1	ENSBTAG00000050688	0.322392228514058	0.274355712744742
D_0__BacteriaD_1__FirmicutesD_2__ClostridiaD_3__ClostridialesD_4__RuminococcaceaeD_5__Ruminococcus_1D_6__Ruminococcus_sp._YE78	Ruminococcus_1	ENSBTAG00000050644	0.045517484636369	-0.522860675967854
D_0__BacteriaD_1__FirmicutesD_2__ClostridiaD_3__ClostridialesD_4__RuminococcaceaeD_5__Ruminococcus_1D_6__Ruminococcus_sp._YE78	Ruminococcus_1	ENSBTAG00000050575	0.104043553372313	0.436222432246236
D_0__BacteriaD_1__FirmicutesD_2__ClostridiaD_3__ClostridialesD_4__RuminococcaceaeD_5__Ruminococcus_1D_6__Ruminococcus_sp._YE78	Ruminococcus_1	ENSBTAG00000050571	0.0382795837551817	-0.5386821778436
D_0__BacteriaD_1__FirmicutesD_2__ClostridiaD_3__ClostridialesD_4__RuminococcaceaeD_5__Ruminococcus_1D_6__Ruminococcus_sp._YE78	Ruminococcus_1	ENSBTAG00000050496	0.862616294700681	0.0488954779840089
D_0__BacteriaD_1__FirmicutesD_2__ClostridiaD_3__ClostridialesD_4__RuminococcaceaeD_5__Ruminococcus_1D_6__Ruminococcus_sp._YE78	Ruminococcus_1	ENSBTAG00000050391	0.327665001860187	-0.271495677967233
D_0__BacteriaD_1__FirmicutesD_2__ClostridiaD_3__ClostridialesD_4__RuminococcaceaeD_5__Ruminococcus_1D_6__Ruminococcus_sp._YE78	Ruminococcus_1	ENSBTAG00000050355	0.983111404483923	0.00598485941466279
D_0__BacteriaD_1__FirmicutesD_2__ClostridiaD_3__ClostridialesD_4__RuminococcaceaeD_5__Ruminococcus_1D_6__Ruminococcus_sp._YE78	Ruminococcus_1	ENSBTAG00000050251	0.676281703181224	0.117638976248748
D_0__BacteriaD_1__FirmicutesD_2__ClostridiaD_3__ClostridialesD_4__RuminococcaceaeD_5__Ruminococcus_1D_6__Ruminococcus_sp._YE78	Ruminococcus_1	ENSBTAG00000050211	0.926627682773019	0.0260317597965662
D_0__BacteriaD_1__FirmicutesD_2__ClostridiaD_3__ClostridialesD_4__RuminococcaceaeD_5__Ruminococcus_1D_6__Ruminococcus_sp._YE78	Ruminococcus_1	ENSBTAG00000050016	0.0991197332003856	0.441887932379717	COX7B2
D_0__BacteriaD_1__FirmicutesD_2__ClostridiaD_3__ClostridialesD_4__RuminococcaceaeD_5__Ruminococcus_1D_6__Ruminococcus_sp._YE78	Ruminococcus_1	ENSBTAG00000049897	0.800112046969794	0.071495612141126	MARCHF4
D_0__BacteriaD_1__FirmicutesD_2__ClostridiaD_3__ClostridialesD_4__RuminococcaceaeD_5__Ruminococcus_1D_6__Ruminococcus_sp._YE78	Ruminococcus_1	ENSBTAG00000049613	0.80091710466856	-0.0712022192078292
D_0__BacteriaD_1__FirmicutesD_2__ClostridiaD_3__ClostridialesD_4__RuminococcaceaeD_5__Ruminococcus_1D_6__Ruminococcus_sp._YE78	Ruminococcus_1	ENSBTAG00000049599	0.653889846557866	-0.12625532276505	FAM163A
D_0__BacteriaD_1__FirmicutesD_2__ClostridiaD_3__ClostridialesD_4__RuminococcaceaeD_5__Ruminococcus_1D_6__Ruminococcus_sp._YE78	Ruminococcus_1	ENSBTAG00000049237	0.476057049944757	0.199448980291453	GNG5P2
D_0__BacteriaD_1__FirmicutesD_2__ClostridiaD_3__ClostridialesD_4__RuminococcaceaeD_5__Ruminococcus_1D_6__Ruminococcus_sp._YE78	Ruminococcus_1	ENSBTAG00000049232	0.154477964685027	0.386707471066545
D_0__BacteriaD_1__FirmicutesD_2__ClostridiaD_3__ClostridialesD_4__RuminococcaceaeD_5__Ruminococcus_1D_6__Ruminococcus_sp._YE78	Ruminococcus_1	ENSBTAG00000049196	0.309445181840818	0.281494480451225
D_0__BacteriaD_1__FirmicutesD_2__ClostridiaD_3__ClostridialesD_4__RuminococcaceaeD_5__Ruminococcus_1D_6__Ruminococcus_sp._YE78	Ruminococcus_1	ENSBTAG00000049168	0.201897952367823	0.349308446912191
D_0__BacteriaD_1__FirmicutesD_2__ClostridiaD_3__ClostridialesD_4__RuminococcaceaeD_5__Ruminococcus_1D_6__Ruminococcus_sp._YE78	Ruminococcus_1	ENSBTAG00000049121	0.0535154799086328	-0.507412542639078
D_0__BacteriaD_1__FirmicutesD_2__ClostridiaD_3__ClostridialesD_4__RuminococcaceaeD_5__Ruminococcus_1D_6__Ruminococcus_sp._YE78	Ruminococcus_1	ENSBTAG00000049091	0.945876048701121	-0.0191917514056322	SIX4
D_0__BacteriaD_1__FirmicutesD_2__ClostridiaD_3__ClostridialesD_4__RuminococcaceaeD_5__Ruminococcus_1D_6__Ruminococcus_sp._YE78	Ruminococcus_1	ENSBTAG00000048914	0.289864323662085	-0.292629395640556
D_0__BacteriaD_1__FirmicutesD_2__ClostridiaD_3__ClostridialesD_4__RuminococcaceaeD_5__Ruminococcus_1D_6__Ruminococcus_sp._YE78	Ruminococcus_1	ENSBTAG00000048861	0.555608951677475	0.1654767596274
D_0__BacteriaD_1__FirmicutesD_2__ClostridiaD_3__ClostridialesD_4__RuminococcaceaeD_5__Ruminococcus_1D_6__Ruminococcus_sp._YE78	Ruminococcus_1	ENSBTAG00000048826	0.0189137023734589	0.596501066965878
D_0__BacteriaD_1__FirmicutesD_2__ClostridiaD_3__ClostridialesD_4__RuminococcaceaeD_5__Ruminococcus_1D_6__Ruminococcus_sp._YE78	Ruminococcus_1	ENSBTAG00000048756	0.781167606288841	-0.0784200020627118
D_0__BacteriaD_1__FirmicutesD_2__ClostridiaD_3__ClostridialesD_4__RuminococcaceaeD_5__Ruminococcus_1D_6__Ruminococcus_sp._YE78	Ruminococcus_1	ENSBTAG00000048585	0.811300378019742	-0.0674241295702357	SLN
D_0__BacteriaD_1__FirmicutesD_2__ClostridiaD_3__ClostridialesD_4__RuminococcaceaeD_5__Ruminococcus_1D_6__Ruminococcus_sp._YE78	Ruminococcus_1	ENSBTAG00000048537	0.449048753339511	0.211583654984722
D_0__BacteriaD_1__FirmicutesD_2__ClostridiaD_3__ClostridialesD_4__RuminococcaceaeD_5__Ruminococcus_1D_6__Ruminococcus_sp._YE78	Ruminococcus_1	ENSBTAG00000048373	0.0193848655868103	-0.594643546935334
D_0__BacteriaD_1__FirmicutesD_2__ClostridiaD_3__ClostridialesD_4__RuminococcaceaeD_5__Ruminococcus_1D_6__Ruminococcus_sp._YE78	Ruminococcus_1	ENSBTAG00000048302	0.763763442623547	-0.0848182080861276
D_0__BacteriaD_1__FirmicutesD_2__ClostridiaD_3__ClostridialesD_4__RuminococcaceaeD_5__Ruminococcus_1D_6__Ruminococcus_sp._YE78	Ruminococcus_1	ENSBTAG00000048171	0.284319477704668	0.295862619265548	TAP
D_0__BacteriaD_1__FirmicutesD_2__ClostridiaD_3__ClostridialesD_4__RuminococcaceaeD_5__Ruminococcus_1D_6__Ruminococcus_sp._YE78	Ruminococcus_1	ENSBTAG00000047783	0.602443822426438	-0.146470928773385
D_0__BacteriaD_1__FirmicutesD_2__ClostridiaD_3__ClostridialesD_4__RuminococcaceaeD_5__Ruminococcus_1D_6__Ruminococcus_sp._YE78	Ruminococcus_1	ENSBTAG00000047661	0.26606168408386	-0.306783159507986	FABP12
D_0__BacteriaD_1__FirmicutesD_2__ClostridiaD_3__ClostridialesD_4__RuminococcaceaeD_5__Ruminococcus_1D_6__Ruminococcus_sp._YE78	Ruminococcus_1	ENSBTAG00000047563	0.423169990814527	-0.223557278373232	CLDN9
D_0__BacteriaD_1__FirmicutesD_2__ClostridiaD_3__ClostridialesD_4__RuminococcaceaeD_5__Ruminococcus_1D_6__Ruminococcus_sp._YE78	Ruminococcus_1	ENSBTAG00000047491	0.820026478187472	-0.0642572526311368	CACNA1S
D_0__BacteriaD_1__FirmicutesD_2__ClostridiaD_3__ClostridialesD_4__RuminococcaceaeD_5__Ruminococcus_1D_6__Ruminococcus_sp._YE78	Ruminococcus_1	ENSBTAG00000047277	0.0948769762666975	0.446930165103528
D_0__BacteriaD_1__FirmicutesD_2__ClostridiaD_3__ClostridialesD_4__RuminococcaceaeD_5__Ruminococcus_1D_6__Ruminococcus_sp._YE78	Ruminococcus_1	ENSBTAG00000047266	0.358746178375257	0.255142961967373
D_0__BacteriaD_1__FirmicutesD_2__ClostridiaD_3__ClostridialesD_4__RuminococcaceaeD_5__Ruminococcus_1D_6__Ruminococcus_sp._YE78	Ruminococcus_1	ENSBTAG00000047231	0.81571082319615	-0.065822578772906	TNNI1
D_0__BacteriaD_1__FirmicutesD_2__ClostridiaD_3__ClostridialesD_4__RuminococcaceaeD_5__Ruminococcus_1D_6__Ruminococcus_sp._YE78	Ruminococcus_1	ENSBTAG00000047155	0.886114759215532	-0.0404764932806263	C28H10orf71
D_0__BacteriaD_1__FirmicutesD_2__ClostridiaD_3__ClostridialesD_4__RuminococcaceaeD_5__Ruminococcus_1D_6__Ruminococcus_sp._YE78	Ruminococcus_1	ENSBTAG00000047121	0.977494314148566	0.00797581002163813
D_0__BacteriaD_1__FirmicutesD_2__ClostridiaD_3__ClostridialesD_4__RuminococcaceaeD_5__Ruminococcus_1D_6__Ruminococcus_sp._YE78	Ruminococcus_1	ENSBTAG00000046864	0.841100392486926	-0.0566376543601477
D_0__BacteriaD_1__FirmicutesD_2__ClostridiaD_3__ClostridialesD_4__RuminococcaceaeD_5__Ruminococcus_1D_6__Ruminococcus_sp._YE78	Ruminococcus_1	ENSBTAG00000046838	0.583042540010936	-0.154267450986099
D_0__BacteriaD_1__FirmicutesD_2__ClostridiaD_3__ClostridialesD_4__RuminococcaceaeD_5__Ruminococcus_1D_6__Ruminococcus_sp._YE78	Ruminococcus_1	ENSBTAG00000046808	0.334715625134267	0.267712006485098
D_0__BacteriaD_1__FirmicutesD_2__ClostridiaD_3__ClostridialesD_4__RuminococcaceaeD_5__Ruminococcus_1D_6__Ruminococcus_sp._YE78	Ruminococcus_1	ENSBTAG00000046725	0.824005058910791	-0.062815726318557	TNNC2
D_0__BacteriaD_1__FirmicutesD_2__ClostridiaD_3__ClostridialesD_4__RuminococcaceaeD_5__Ruminococcus_1D_6__Ruminococcus_sp._YE78	Ruminococcus_1	ENSBTAG00000046586	0.729161919160131	0.0976570105625879
D_0__BacteriaD_1__FirmicutesD_2__ClostridiaD_3__ClostridialesD_4__RuminococcaceaeD_5__Ruminococcus_1D_6__Ruminococcus_sp._YE78	Ruminococcus_1	ENSBTAG00000046512	0.875028458055862	-0.0444441303306239	XIRP1
D_0__BacteriaD_1__FirmicutesD_2__ClostridiaD_3__ClostridialesD_4__RuminococcaceaeD_5__Ruminococcus_1D_6__Ruminococcus_sp._YE78	Ruminococcus_1	ENSBTAG00000046413	0.634650668864339	-0.133742879129927	GRID2
D_0__BacteriaD_1__FirmicutesD_2__ClostridiaD_3__ClostridialesD_4__RuminococcaceaeD_5__Ruminococcus_1D_6__Ruminococcus_sp._YE78	Ruminococcus_1	ENSBTAG00000046375	0.0451068724659658	0.52370622346014
D_0__BacteriaD_1__FirmicutesD_2__ClostridiaD_3__ClostridialesD_4__RuminococcaceaeD_5__Ruminococcus_1D_6__Ruminococcus_sp._YE78	Ruminococcus_1	ENSBTAG00000046343	0.381280874922063	-0.243772897296044	CCNJL
D_0__BacteriaD_1__FirmicutesD_2__ClostridiaD_3__ClostridialesD_4__RuminococcaceaeD_5__Ruminococcus_1D_6__Ruminococcus_sp._YE78	Ruminococcus_1	ENSBTAG00000046333	0.829421603643782	-0.0608555022799993	C6H4orf54
D_0__BacteriaD_1__FirmicutesD_2__ClostridiaD_3__ClostridialesD_4__RuminococcaceaeD_5__Ruminococcus_1D_6__Ruminococcus_sp._YE78	Ruminococcus_1	ENSBTAG00000046332	0.82951844875238	-0.0608204781869818	ACTA1
D_0__BacteriaD_1__FirmicutesD_2__ClostridiaD_3__ClostridialesD_4__RuminococcaceaeD_5__Ruminococcus_1D_6__Ruminococcus_sp._YE78	Ruminococcus_1	ENSBTAG00000046282	0.777421299959142	-0.079794139974658	VGLL2
D_0__BacteriaD_1__FirmicutesD_2__ClostridiaD_3__ClostridialesD_4__RuminococcaceaeD_5__Ruminococcus_1D_6__Ruminococcus_sp._YE78	Ruminococcus_1	ENSBTAG00000046177	0.824471587088167	-0.0626467880455562	IGFN1
D_0__BacteriaD_1__FirmicutesD_2__ClostridiaD_3__ClostridialesD_4__RuminococcaceaeD_5__Ruminococcus_1D_6__Ruminococcus_sp._YE78	Ruminococcus_1	ENSBTAG00000046124	0.906323190705738	0.0332617000897521	KRT36
D_0__BacteriaD_1__FirmicutesD_2__ClostridiaD_3__ClostridialesD_4__RuminococcaceaeD_5__Ruminococcus_1D_6__Ruminococcus_sp._YE78	Ruminococcus_1	ENSBTAG00000046046	0.646809002060572	-0.129001616061761	LRRC30
D_0__BacteriaD_1__FirmicutesD_2__ClostridiaD_3__ClostridialesD_4__RuminococcaceaeD_5__Ruminococcus_1D_6__Ruminococcus_sp._YE78	Ruminococcus_1	ENSBTAG00000046017	0.877049357822742	-0.0437203230283688	POPDC3
D_0__BacteriaD_1__FirmicutesD_2__ClostridiaD_3__ClostridialesD_4__RuminococcaceaeD_5__Ruminococcus_1D_6__Ruminococcus_sp._YE78	Ruminococcus_1	ENSBTAG00000046010	0.515123098071175	-0.182466577756065	BHLHA15
D_0__BacteriaD_1__FirmicutesD_2__ClostridiaD_3__ClostridialesD_4__RuminococcaceaeD_5__Ruminococcus_1D_6__Ruminococcus_sp._YE78	Ruminococcus_1	ENSBTAG00000045954	0.244328208241202	-0.320391929336466	LRRC14B
D_0__BacteriaD_1__FirmicutesD_2__ClostridiaD_3__ClostridialesD_4__RuminococcaceaeD_5__Ruminococcus_1D_6__Ruminococcus_sp._YE78	Ruminococcus_1	ENSBTAG00000045946	0.804482035035021	-0.0699038360674754	VMO1
D_0__BacteriaD_1__FirmicutesD_2__ClostridiaD_3__ClostridialesD_4__RuminococcaceaeD_5__Ruminococcus_1D_6__Ruminococcus_sp._YE78	Ruminococcus_1	ENSBTAG00000045898	0.0300780349692427	-0.559585613287741
D_0__BacteriaD_1__FirmicutesD_2__ClostridiaD_3__ClostridialesD_4__RuminococcaceaeD_5__Ruminococcus_1D_6__Ruminococcus_sp._YE78	Ruminococcus_1	ENSBTAG00000045757	0.83801216335982	-0.0577518673406841	TNNC1
D_0__BacteriaD_1__FirmicutesD_2__ClostridiaD_3__ClostridialesD_4__RuminococcaceaeD_5__Ruminococcus_1D_6__Ruminococcus_sp._YE78	Ruminococcus_1	ENSBTAG00000045601	0.788945963845638	-0.0755721058620977
D_0__BacteriaD_1__FirmicutesD_2__ClostridiaD_3__ClostridialesD_4__RuminococcaceaeD_5__Ruminococcus_1D_6__Ruminococcus_sp._YE78	Ruminococcus_1	ENSBTAG00000045574	0.181559557807138	0.364557810240061
D_0__BacteriaD_1__FirmicutesD_2__ClostridiaD_3__ClostridialesD_4__RuminococcaceaeD_5__Ruminococcus_1D_6__Ruminococcus_sp._YE78	Ruminococcus_1	ENSBTAG00000044204	0.0593565787521963	0.497171133870937	CD79B
D_0__BacteriaD_1__FirmicutesD_2__ClostridiaD_3__ClostridialesD_4__RuminococcaceaeD_5__Ruminococcus_1D_6__Ruminococcus_sp._YE78	Ruminococcus_1	ENSBTAG00000044202	0.758391115673629	-0.0868008679331115	CNKSR2
D_0__BacteriaD_1__FirmicutesD_2__ClostridiaD_3__ClostridialesD_4__RuminococcaceaeD_5__Ruminococcus_1D_6__Ruminococcus_sp._YE78	Ruminococcus_1	ENSBTAG00000044055	0.680871569131919	-0.115885009371702	THSD7B
D_0__BacteriaD_1__FirmicutesD_2__ClostridiaD_3__ClostridialesD_4__RuminococcaceaeD_5__Ruminococcus_1D_6__Ruminococcus_sp._YE78	Ruminococcus_1	ENSBTAG00000040543	0.874628191686958	-0.0445875204185012	TMEM200A
D_0__BacteriaD_1__FirmicutesD_2__ClostridiaD_3__ClostridialesD_4__RuminococcaceaeD_5__Ruminococcus_1D_6__Ruminococcus_sp._YE78	Ruminococcus_1	ENSBTAG00000040347	0.156507235482769	-0.384962492009191	GPC6
D_0__BacteriaD_1__FirmicutesD_2__ClostridiaD_3__ClostridialesD_4__RuminococcaceaeD_5__Ruminococcus_1D_6__Ruminococcus_sp._YE78	Ruminococcus_1	ENSBTAG00000040296	0.577493613490221	-0.156516643891057	GPR21
D_0__BacteriaD_1__FirmicutesD_2__ClostridiaD_3__ClostridialesD_4__RuminococcaceaeD_5__Ruminococcus_1D_6__Ruminococcus_sp._YE78	Ruminococcus_1	ENSBTAG00000040053	0.907473063181697	-0.0328517856670369	MYH6
D_0__BacteriaD_1__FirmicutesD_2__ClostridiaD_3__ClostridialesD_4__RuminococcaceaeD_5__Ruminococcus_1D_6__Ruminococcus_sp._YE78	Ruminococcus_1	ENSBTAG00000040028	0.872894887927928	-0.045208570433011
D_0__BacteriaD_1__FirmicutesD_2__ClostridiaD_3__ClostridialesD_4__RuminococcaceaeD_5__Ruminococcus_1D_6__Ruminococcus_sp._YE78	Ruminococcus_1	ENSBTAG00000039727	0.0967528605259703	0.444681674659162	DCLK3
D_0__BacteriaD_1__FirmicutesD_2__ClostridiaD_3__ClostridialesD_4__RuminococcaceaeD_5__Ruminococcus_1D_6__Ruminococcus_sp._YE78	Ruminococcus_1	ENSBTAG00000039664	0.0887270390256763	0.454528770334053
D_0__BacteriaD_1__FirmicutesD_2__ClostridiaD_3__ClostridialesD_4__RuminococcaceaeD_5__Ruminococcus_1D_6__Ruminococcus_sp._YE78	Ruminococcus_1	ENSBTAG00000039530	0.934480278229122	-0.0232398793413488	NEFM
D_0__BacteriaD_1__FirmicutesD_2__ClostridiaD_3__ClostridialesD_4__RuminococcaceaeD_5__Ruminococcus_1D_6__Ruminococcus_sp._YE78	Ruminococcus_1	ENSBTAG00000039340	0.769104580897127	-0.0828507139039717	SCN4B
D_0__BacteriaD_1__FirmicutesD_2__ClostridiaD_3__ClostridialesD_4__RuminococcaceaeD_5__Ruminococcus_1D_6__Ruminococcus_sp._YE78	Ruminococcus_1	ENSBTAG00000039194	0.751199219797198	-0.0894609901435703	C22H3orf22
D_0__BacteriaD_1__FirmicutesD_2__ClostridiaD_3__ClostridialesD_4__RuminococcaceaeD_5__Ruminococcus_1D_6__Ruminococcus_sp._YE78	Ruminococcus_1	ENSBTAG00000038903	0.9323079762734	-0.0240120012501696
D_0__BacteriaD_1__FirmicutesD_2__ClostridiaD_3__ClostridialesD_4__RuminococcaceaeD_5__Ruminococcus_1D_6__Ruminococcus_sp._YE78	Ruminococcus_1	ENSBTAG00000038858	0.609196849910219	-0.143780776354466	CKLF
D_0__BacteriaD_1__FirmicutesD_2__ClostridiaD_3__ClostridialesD_4__RuminococcaceaeD_5__Ruminococcus_1D_6__Ruminococcus_sp._YE78	Ruminococcus_1	ENSBTAG00000038849	0.875900363825505	-0.0441318165346153
D_0__BacteriaD_1__FirmicutesD_2__ClostridiaD_3__ClostridialesD_4__RuminococcaceaeD_5__Ruminococcus_1D_6__Ruminococcus_sp._YE78	Ruminococcus_1	ENSBTAG00000038757	0.22765190277499	-0.331348766426302	HBM
D_0__BacteriaD_1__FirmicutesD_2__ClostridiaD_3__ClostridialesD_4__RuminococcaceaeD_5__Ruminococcus_1D_6__Ruminococcus_sp._YE78	Ruminococcus_1	ENSBTAG00000038756	0.0530394135216772	-0.508282674768884	GLB1L3
D_0__BacteriaD_1__FirmicutesD_2__ClostridiaD_3__ClostridialesD_4__RuminococcaceaeD_5__Ruminococcus_1D_6__Ruminococcus_sp._YE78	Ruminococcus_1	ENSBTAG00000038748	0.786737942184674	-0.0763798303414562	HBG
D_0__BacteriaD_1__FirmicutesD_2__ClostridiaD_3__ClostridialesD_4__RuminococcaceaeD_5__Ruminococcus_1D_6__Ruminococcus_sp._YE78	Ruminococcus_1	ENSBTAG00000038600	0.0757092340226459	-0.471939403101452	LRRC15
D_0__BacteriaD_1__FirmicutesD_2__ClostridiaD_3__ClostridialesD_4__RuminococcaceaeD_5__Ruminococcus_1D_6__Ruminococcus_sp._YE78	Ruminococcus_1	ENSBTAG00000038361	0.79119727839688	-0.0747491054438147	SERPINA11
D_0__BacteriaD_1__FirmicutesD_2__ClostridiaD_3__ClostridialesD_4__RuminococcaceaeD_5__Ruminococcus_1D_6__Ruminococcus_sp._YE78	Ruminococcus_1	ENSBTAG00000038323	0.104255382705529	-0.435982936602967	GLYAT
D_0__BacteriaD_1__FirmicutesD_2__ClostridiaD_3__ClostridialesD_4__RuminococcaceaeD_5__Ruminococcus_1D_6__Ruminococcus_sp._YE78	Ruminococcus_1	ENSBTAG00000038286	0.822813634667142	-0.0632472525314347	PPDPFL
D_0__BacteriaD_1__FirmicutesD_2__ClostridiaD_3__ClostridialesD_4__RuminococcaceaeD_5__Ruminococcus_1D_6__Ruminococcus_sp._YE78	Ruminococcus_1	ENSBTAG00000038263	0.257070098232411	0.312327868695556
D_0__BacteriaD_1__FirmicutesD_2__ClostridiaD_3__ClostridialesD_4__RuminococcaceaeD_5__Ruminococcus_1D_6__Ruminococcus_sp._YE78	Ruminococcus_1	ENSBTAG00000037935	0.753236667694261	-0.0887066798192669	SMARCD1
D_0__BacteriaD_1__FirmicutesD_2__ClostridiaD_3__ClostridialesD_4__RuminococcaceaeD_5__Ruminococcus_1D_6__Ruminococcus_sp._YE78	Ruminococcus_1	ENSBTAG00000037718	0.227227274199234	-0.331634191256847	TAAR1
D_0__BacteriaD_1__FirmicutesD_2__ClostridiaD_3__ClostridialesD_4__RuminococcaceaeD_5__Ruminococcus_1D_6__Ruminococcus_sp._YE78	Ruminococcus_1	ENSBTAG00000037449	0.688277809722799	-0.113063124783831	ACSM5
D_0__BacteriaD_1__FirmicutesD_2__ClostridiaD_3__ClostridialesD_4__RuminococcaceaeD_5__Ruminococcus_1D_6__Ruminococcus_sp._YE78	Ruminococcus_1	ENSBTAG00000033803	0.870650270016853	-0.046013112559775	FABP7
D_0__BacteriaD_1__FirmicutesD_2__ClostridiaD_3__ClostridialesD_4__RuminococcaceaeD_5__Ruminococcus_1D_6__Ruminococcus_sp._YE78	Ruminococcus_1	ENSBTAG00000033603	0.838004925938665	-0.0577544794787829	IP6K3
D_0__BacteriaD_1__FirmicutesD_2__ClostridiaD_3__ClostridialesD_4__RuminococcaceaeD_5__Ruminococcus_1D_6__Ruminococcus_sp._YE78	Ruminococcus_1	ENSBTAG00000033008	0.828441632610103	-0.0612099558626176	MYOZ1
D_0__BacteriaD_1__FirmicutesD_2__ClostridiaD_3__ClostridialesD_4__RuminococcaceaeD_5__Ruminococcus_1D_6__Ruminococcus_sp._YE78	Ruminococcus_1	ENSBTAG00000033007	0.639162202848724	-0.131979695892406
D_0__BacteriaD_1__FirmicutesD_2__ClostridiaD_3__ClostridialesD_4__RuminococcaceaeD_5__Ruminococcus_1D_6__Ruminococcus_sp._YE78	Ruminococcus_1	ENSBTAG00000032455	0.0587431997885226	0.498211049289747	H2BC18
D_0__BacteriaD_1__FirmicutesD_2__ClostridiaD_3__ClostridialesD_4__RuminococcaceaeD_5__Ruminococcus_1D_6__Ruminococcus_sp._YE78	Ruminococcus_1	ENSBTAG00000031573	0.827495262602241	-0.061552336628002	NMRK2
D_0__BacteriaD_1__FirmicutesD_2__ClostridiaD_3__ClostridialesD_4__RuminococcaceaeD_5__Ruminococcus_1D_6__Ruminococcus_sp._YE78	Ruminococcus_1	ENSBTAG00000031377	0.437769444071778	-0.216758222010293	SYCP2L
D_0__BacteriaD_1__FirmicutesD_2__ClostridiaD_3__ClostridialesD_4__RuminococcaceaeD_5__Ruminococcus_1D_6__Ruminococcus_sp._YE78	Ruminococcus_1	ENSBTAG00000031375	0.0496627586384823	-0.514624904579637
D_0__BacteriaD_1__FirmicutesD_2__ClostridiaD_3__ClostridialesD_4__RuminococcaceaeD_5__Ruminococcus_1D_6__Ruminococcus_sp._YE78	Ruminococcus_1	ENSBTAG00000031348	0.709966003214999	-0.104855921727198	CCR9
D_0__BacteriaD_1__FirmicutesD_2__ClostridiaD_3__ClostridialesD_4__RuminococcaceaeD_5__Ruminococcus_1D_6__Ruminococcus_sp._YE78	Ruminococcus_1	ENSBTAG00000031256	0.0475992267626305	0.518658535316964
D_0__BacteriaD_1__FirmicutesD_2__ClostridiaD_3__ClostridialesD_4__RuminococcaceaeD_5__Ruminococcus_1D_6__Ruminococcus_sp._YE78	Ruminococcus_1	ENSBTAG00000030927	0.197207915253744	-0.352733738613087
D_0__BacteriaD_1__FirmicutesD_2__ClostridiaD_3__ClostridialesD_4__RuminococcaceaeD_5__Ruminococcus_1D_6__Ruminococcus_sp._YE78	Ruminococcus_1	ENSBTAG00000030890	0.725726721840288	-0.0989410448972182
D_0__BacteriaD_1__FirmicutesD_2__ClostridiaD_3__ClostridialesD_4__RuminococcaceaeD_5__Ruminococcus_1D_6__Ruminococcus_sp._YE78	Ruminococcus_1	ENSBTAG00000030705	0.640573558199334	-0.131429059405279	DACT3
D_0__BacteriaD_1__FirmicutesD_2__ClostridiaD_3__ClostridialesD_4__RuminococcaceaeD_5__Ruminococcus_1D_6__Ruminococcus_sp._YE78	Ruminococcus_1	ENSBTAG00000030543	0.0504448758282995	-0.513128328086277	SLC6A16
D_0__BacteriaD_1__FirmicutesD_2__ClostridiaD_3__ClostridialesD_4__RuminococcaceaeD_5__Ruminococcus_1D_6__Ruminococcus_sp._YE78	Ruminococcus_1	ENSBTAG00000030322	0.622215078339482	0.13862736153763	KLHDC7A
D_0__BacteriaD_1__FirmicutesD_2__ClostridiaD_3__ClostridialesD_4__RuminococcaceaeD_5__Ruminococcus_1D_6__Ruminococcus_sp._YE78	Ruminococcus_1	ENSBTAG00000030246	0.413651709993761	0.228055069790127	ENTPD8
D_0__BacteriaD_1__FirmicutesD_2__ClostridiaD_3__ClostridialesD_4__RuminococcaceaeD_5__Ruminococcus_1D_6__Ruminococcus_sp._YE78	Ruminococcus_1	ENSBTAG00000027711	0.930125664258625	-0.0247878398197087	YIF1B
D_0__BacteriaD_1__FirmicutesD_2__ClostridiaD_3__ClostridialesD_4__RuminococcaceaeD_5__Ruminococcus_1D_6__Ruminococcus_sp._YE78	Ruminococcus_1	ENSBTAG00000027629	0.866313148509733	-0.0475686100090005
D_0__BacteriaD_1__FirmicutesD_2__ClostridiaD_3__ClostridialesD_4__RuminococcaceaeD_5__Ruminococcus_1D_6__Ruminococcus_sp._YE78	Ruminococcus_1	ENSBTAG00000027524	0.845814219746227	-0.0549384256759038	SMTNL1
D_0__BacteriaD_1__FirmicutesD_2__ClostridiaD_3__ClostridialesD_4__RuminococcaceaeD_5__Ruminococcus_1D_6__Ruminococcus_sp._YE78	Ruminococcus_1	ENSBTAG00000027134	0.859132952500585	-0.0501465814594158	DYNC1I1
D_0__BacteriaD_1__FirmicutesD_2__ClostridiaD_3__ClostridialesD_4__RuminococcaceaeD_5__Ruminococcus_1D_6__Ruminococcus_sp._YE78	Ruminococcus_1	ENSBTAG00000027080	0.742354078518962	-0.0927422888442914	SLC8A3
D_0__BacteriaD_1__FirmicutesD_2__ClostridiaD_3__ClostridialesD_4__RuminococcaceaeD_5__Ruminococcus_1D_6__Ruminococcus_sp._YE78	Ruminococcus_1	ENSBTAG00000026344	0.823844261391244	-0.0628739585880427	MAFA
D_0__BacteriaD_1__FirmicutesD_2__ClostridiaD_3__ClostridialesD_4__RuminococcaceaeD_5__Ruminococcus_1D_6__Ruminococcus_sp._YE78	Ruminococcus_1	ENSBTAG00000026088	0.115348229004454	0.423887688026649	LYZ2
D_0__BacteriaD_1__FirmicutesD_2__ClostridiaD_3__ClostridialesD_4__RuminococcaceaeD_5__Ruminococcus_1D_6__Ruminococcus_sp._YE78	Ruminococcus_1	ENSBTAG00000025953	0.475043195601054	0.199898336973418
D_0__BacteriaD_1__FirmicutesD_2__ClostridiaD_3__ClostridialesD_4__RuminococcaceaeD_5__Ruminococcus_1D_6__Ruminococcus_sp._YE78	Ruminococcus_1	ENSBTAG00000025445	0.916475002421866	0.0296447519476944
D_0__BacteriaD_1__FirmicutesD_2__ClostridiaD_3__ClostridialesD_4__RuminococcaceaeD_5__Ruminococcus_1D_6__Ruminococcus_sp._YE78	Ruminococcus_1	ENSBTAG00000025258	0.564576833321526	-0.161787390820926
D_0__BacteriaD_1__FirmicutesD_2__ClostridiaD_3__ClostridialesD_4__RuminococcaceaeD_5__Ruminococcus_1D_6__Ruminococcus_sp._YE78	Ruminococcus_1	ENSBTAG00000025136	0.784968076526525	-0.0770276694280268	MYOZ3
D_0__BacteriaD_1__FirmicutesD_2__ClostridiaD_3__ClostridialesD_4__RuminococcaceaeD_5__Ruminococcus_1D_6__Ruminococcus_sp._YE78	Ruminococcus_1	ENSBTAG00000024934	0.594129992283987	-0.149799320354191
D_0__BacteriaD_1__FirmicutesD_2__ClostridiaD_3__ClostridialesD_4__RuminococcaceaeD_5__Ruminococcus_1D_6__Ruminococcus_sp._YE78	Ruminococcus_1	ENSBTAG00000024826	0.685263102780673	-0.11421054674474	TECRL
D_0__BacteriaD_1__FirmicutesD_2__ClostridiaD_3__ClostridialesD_4__RuminococcaceaeD_5__Ruminococcus_1D_6__Ruminococcus_sp._YE78	Ruminococcus_1	ENSBTAG00000024560	0.327862741989293	-0.271388933991147	STUM
D_0__BacteriaD_1__FirmicutesD_2__ClostridiaD_3__ClostridialesD_4__RuminococcaceaeD_5__Ruminococcus_1D_6__Ruminococcus_sp._YE78	Ruminococcus_1	ENSBTAG00000023891	0.886466070320661	-0.0403508821216707	RBM20
D_0__BacteriaD_1__FirmicutesD_2__ClostridiaD_3__ClostridialesD_4__RuminococcaceaeD_5__Ruminococcus_1D_6__Ruminococcus_sp._YE78	Ruminococcus_1	ENSBTAG00000023648	0.870745121579256	-0.0459791081526518
D_0__BacteriaD_1__FirmicutesD_2__ClostridiaD_3__ClostridialesD_4__RuminococcaceaeD_5__Ruminococcus_1D_6__Ruminococcus_sp._YE78	Ruminococcus_1	ENSBTAG00000023039	0.840989692172048	-0.0566775808162595	DUSP13
D_0__BacteriaD_1__FirmicutesD_2__ClostridiaD_3__ClostridialesD_4__RuminococcaceaeD_5__Ruminococcus_1D_6__Ruminococcus_sp._YE78	Ruminococcus_1	ENSBTAG00000022807	0.750775977786107	0.0896177547917751	KIR3DS1
D_0__BacteriaD_1__FirmicutesD_2__ClostridiaD_3__ClostridialesD_4__RuminococcaceaeD_5__Ruminococcus_1D_6__Ruminococcus_sp._YE78	Ruminococcus_1	ENSBTAG00000022779	0.269211018165471	0.304868000170765	OLFM4
D_0__BacteriaD_1__FirmicutesD_2__ClostridiaD_3__ClostridialesD_4__RuminococcaceaeD_5__Ruminococcus_1D_6__Ruminococcus_sp._YE78	Ruminococcus_1	ENSBTAG00000022714	0.737886824139145	-0.0944037099542811	HSPB3
D_0__BacteriaD_1__FirmicutesD_2__ClostridiaD_3__ClostridialesD_4__RuminococcaceaeD_5__Ruminococcus_1D_6__Ruminococcus_sp._YE78	Ruminococcus_1	ENSBTAG00000022699	0.829798731713445	-0.06071911832178	CAV3
D_0__BacteriaD_1__FirmicutesD_2__ClostridiaD_3__ClostridialesD_4__RuminococcaceaeD_5__Ruminococcus_1D_6__Ruminococcus_sp._YE78	Ruminococcus_1	ENSBTAG00000022583	0.579536993778341	-0.155687351651659	SHC4
D_0__BacteriaD_1__FirmicutesD_2__ClostridiaD_3__ClostridialesD_4__RuminococcaceaeD_5__Ruminococcus_1D_6__Ruminococcus_sp._YE78	Ruminococcus_1	ENSBTAG00000022427	0.830793610566562	-0.0603593917648654
D_0__BacteriaD_1__FirmicutesD_2__ClostridiaD_3__ClostridialesD_4__RuminococcaceaeD_5__Ruminococcus_1D_6__Ruminococcus_sp._YE78	Ruminococcus_1	ENSBTAG00000022244	0.826671865180716	-0.0618502927916305	ACTN3
D_0__BacteriaD_1__FirmicutesD_2__ClostridiaD_3__ClostridialesD_4__RuminococcaceaeD_5__Ruminococcus_1D_6__Ruminococcus_sp._YE78	Ruminococcus_1	ENSBTAG00000022158	0.849775988453088	-0.0535116518014652	TNNT3
D_0__BacteriaD_1__FirmicutesD_2__ClostridiaD_3__ClostridialesD_4__RuminococcaceaeD_5__Ruminococcus_1D_6__Ruminococcus_sp._YE78	Ruminococcus_1	ENSBTAG00000021970	0.906933973762116	-0.0330439563437501	EYA4
D_0__BacteriaD_1__FirmicutesD_2__ClostridiaD_3__ClostridialesD_4__RuminococcaceaeD_5__Ruminococcus_1D_6__Ruminococcus_sp._YE78	Ruminococcus_1	ENSBTAG00000021823	0.793095410897429	-0.0740556509509489	HJV
D_0__BacteriaD_1__FirmicutesD_2__ClostridiaD_3__ClostridialesD_4__RuminococcaceaeD_5__Ruminococcus_1D_6__Ruminococcus_sp._YE78	Ruminococcus_1	ENSBTAG00000021745	0.993872877074869	-0.00217116208841754	RAPSN
D_0__BacteriaD_1__FirmicutesD_2__ClostridiaD_3__ClostridialesD_4__RuminococcaceaeD_5__Ruminococcus_1D_6__Ruminococcus_sp._YE78	Ruminococcus_1	ENSBTAG00000021685	0.827296477937718	-0.0616242636903864	EEF1A2
D_0__BacteriaD_1__FirmicutesD_2__ClostridiaD_3__ClostridialesD_4__RuminococcaceaeD_5__Ruminococcus_1D_6__Ruminococcus_sp._YE78	Ruminococcus_1	ENSBTAG00000021684	0.00850049186030801	0.651547134856584
D_0__BacteriaD_1__FirmicutesD_2__ClostridiaD_3__ClostridialesD_4__RuminococcaceaeD_5__Ruminococcus_1D_6__Ruminococcus_sp._YE78	Ruminococcus_1	ENSBTAG00000021664	0.837916435461719	-0.0577864179119726	TACR2
D_0__BacteriaD_1__FirmicutesD_2__ClostridiaD_3__ClostridialesD_4__RuminococcaceaeD_5__Ruminococcus_1D_6__Ruminococcus_sp._YE78	Ruminococcus_1	ENSBTAG00000021508	0.884576651276904	-0.0410265263699923	LMOD3
D_0__BacteriaD_1__FirmicutesD_2__ClostridiaD_3__ClostridialesD_4__RuminococcaceaeD_5__Ruminococcus_1D_6__Ruminococcus_sp._YE78	Ruminococcus_1	ENSBTAG00000021481	0.852987378543907	-0.0523559986568743	CA14
D_0__BacteriaD_1__FirmicutesD_2__ClostridiaD_3__ClostridialesD_4__RuminococcaceaeD_5__Ruminococcus_1D_6__Ruminococcus_sp._YE78	Ruminococcus_1	ENSBTAG00000021359	0.476855806341666	0.199095283194798
D_0__BacteriaD_1__FirmicutesD_2__ClostridiaD_3__ClostridialesD_4__RuminococcaceaeD_5__Ruminococcus_1D_6__Ruminococcus_sp._YE78	Ruminococcus_1	ENSBTAG00000021316	0.236961004613895	-0.32517319719392	COL4A3
D_0__BacteriaD_1__FirmicutesD_2__ClostridiaD_3__ClostridialesD_4__RuminococcaceaeD_5__Ruminococcus_1D_6__Ruminococcus_sp._YE78	Ruminococcus_1	ENSBTAG00000021283	0.907484820462438	-0.0328475946662242	KCNF1
D_0__BacteriaD_1__FirmicutesD_2__ClostridiaD_3__ClostridialesD_4__RuminococcaceaeD_5__Ruminococcus_1D_6__Ruminococcus_sp._YE78	Ruminococcus_1	ENSBTAG00000021226	0.256107429054319	0.312928454384885	SAR1B
D_0__BacteriaD_1__FirmicutesD_2__ClostridiaD_3__ClostridialesD_4__RuminococcaceaeD_5__Ruminococcus_1D_6__Ruminococcus_sp._YE78	Ruminococcus_1	ENSBTAG00000021218	0.82888292941423	-0.0610503292027869	MYLPF
D_0__BacteriaD_1__FirmicutesD_2__ClostridiaD_3__ClostridialesD_4__RuminococcaceaeD_5__Ruminococcus_1D_6__Ruminococcus_sp._YE78	Ruminococcus_1	ENSBTAG00000021132	0.873363614416683	-0.045040604913803	SYNPO2L
D_0__BacteriaD_1__FirmicutesD_2__ClostridiaD_3__ClostridialesD_4__RuminococcaceaeD_5__Ruminococcus_1D_6__Ruminococcus_sp._YE78	Ruminococcus_1	ENSBTAG00000021120	0.826721100347929	-0.0618324747584425	SMYD1
D_0__BacteriaD_1__FirmicutesD_2__ClostridiaD_3__ClostridialesD_4__RuminococcaceaeD_5__Ruminococcus_1D_6__Ruminococcus_sp._YE78	Ruminococcus_1	ENSBTAG00000021009	0.867179767270032	-0.0472576992977629	TRIM55
D_0__BacteriaD_1__FirmicutesD_2__ClostridiaD_3__ClostridialesD_4__RuminococcaceaeD_5__Ruminococcus_1D_6__Ruminococcus_sp._YE78	Ruminococcus_1	ENSBTAG00000020928	0.775650783419009	-0.0804441411225406
D_0__BacteriaD_1__FirmicutesD_2__ClostridiaD_3__ClostridialesD_4__RuminococcaceaeD_5__Ruminococcus_1D_6__Ruminococcus_sp._YE78	Ruminococcus_1	ENSBTAG00000020889	0.952682937595463	0.0167754319612163	CA7
D_0__BacteriaD_1__FirmicutesD_2__ClostridiaD_3__ClostridialesD_4__RuminococcaceaeD_5__Ruminococcus_1D_6__Ruminococcus_sp._YE78	Ruminococcus_1	ENSBTAG00000020814	0.141421806369298	0.398318691134238	C2CD4B
D_0__BacteriaD_1__FirmicutesD_2__ClostridiaD_3__ClostridialesD_4__RuminococcaceaeD_5__Ruminococcus_1D_6__Ruminococcus_sp._YE78	Ruminococcus_1	ENSBTAG00000020762	0.668358579813498	0.120676277900757	HUNK
D_0__BacteriaD_1__FirmicutesD_2__ClostridiaD_3__ClostridialesD_4__RuminococcaceaeD_5__Ruminococcus_1D_6__Ruminococcus_sp._YE78	Ruminococcus_1	ENSBTAG00000020499	0.903983951778706	-0.0340957988370204
D_0__BacteriaD_1__FirmicutesD_2__ClostridiaD_3__ClostridialesD_4__RuminococcaceaeD_5__Ruminococcus_1D_6__Ruminococcus_sp._YE78	Ruminococcus_1	ENSBTAG00000020223	0.812087165921748	-0.0671382870403496	CASQ1
D_0__BacteriaD_1__FirmicutesD_2__ClostridiaD_3__ClostridialesD_4__RuminococcaceaeD_5__Ruminococcus_1D_6__Ruminococcus_sp._YE78	Ruminococcus_1	ENSBTAG00000020080	0.827846243739199	-0.061425348279666	MYBPC2
D_0__BacteriaD_1__FirmicutesD_2__ClostridiaD_3__ClostridialesD_4__RuminococcaceaeD_5__Ruminococcus_1D_6__Ruminococcus_sp._YE78	Ruminococcus_1	ENSBTAG00000019912	0.554498842404677	-0.165935221071746	CNTD1
D_0__BacteriaD_1__FirmicutesD_2__ClostridiaD_3__ClostridialesD_4__RuminococcaceaeD_5__Ruminococcus_1D_6__Ruminococcus_sp._YE78	Ruminococcus_1	ENSBTAG00000019755	0.37982226437096	0.244497595213396	REEP3
D_0__BacteriaD_1__FirmicutesD_2__ClostridiaD_3__ClostridialesD_4__RuminococcaceaeD_5__Ruminococcus_1D_6__Ruminococcus_sp._YE78	Ruminococcus_1	ENSBTAG00000019602	0.163707630622446	-0.378889610884977	SLCO1C1
D_0__BacteriaD_1__FirmicutesD_2__ClostridiaD_3__ClostridialesD_4__RuminococcaceaeD_5__Ruminococcus_1D_6__Ruminococcus_sp._YE78	Ruminococcus_1	ENSBTAG00000019587	0.232349298218539	-0.328213271399507	PI15
D_0__BacteriaD_1__FirmicutesD_2__ClostridiaD_3__ClostridialesD_4__RuminococcaceaeD_5__Ruminococcus_1D_6__Ruminococcus_sp._YE78	Ruminococcus_1	ENSBTAG00000019585	0.819669109742004	-0.0643868067123913	MYOM1
D_0__BacteriaD_1__FirmicutesD_2__ClostridiaD_3__ClostridialesD_4__RuminococcaceaeD_5__Ruminococcus_1D_6__Ruminococcus_sp._YE78	Ruminococcus_1	ENSBTAG00000019584	0.0525396158994488	-0.509202365726563
D_0__BacteriaD_1__FirmicutesD_2__ClostridiaD_3__ClostridialesD_4__RuminococcaceaeD_5__Ruminococcus_1D_6__Ruminococcus_sp._YE78	Ruminococcus_1	ENSBTAG00000019521	0.711859317037253	-0.10414326205345	COX6A2
D_0__BacteriaD_1__FirmicutesD_2__ClostridiaD_3__ClostridialesD_4__RuminococcaceaeD_5__Ruminococcus_1D_6__Ruminococcus_sp._YE78	Ruminococcus_1	ENSBTAG00000019467	0.561760195368595	-0.162943444754269	ACTL7B
D_0__BacteriaD_1__FirmicutesD_2__ClostridiaD_3__ClostridialesD_4__RuminococcaceaeD_5__Ruminococcus_1D_6__Ruminococcus_sp._YE78	Ruminococcus_1	ENSBTAG00000019416	0.42125965197042	0.224455766783314	KCTD4
D_0__BacteriaD_1__FirmicutesD_2__ClostridiaD_3__ClostridialesD_4__RuminococcaceaeD_5__Ruminococcus_1D_6__Ruminococcus_sp._YE78	Ruminococcus_1	ENSBTAG00000019394	0.633153701563626	-0.134328946415054	ANO5
D_0__BacteriaD_1__FirmicutesD_2__ClostridiaD_3__ClostridialesD_4__RuminococcaceaeD_5__Ruminococcus_1D_6__Ruminococcus_sp._YE78	Ruminococcus_1	ENSBTAG00000019327	0.835195718108308	-0.0587687124501653	NRAP
D_0__BacteriaD_1__FirmicutesD_2__ClostridiaD_3__ClostridialesD_4__RuminococcaceaeD_5__Ruminococcus_1D_6__Ruminococcus_sp._YE78	Ruminococcus_1	ENSBTAG00000019322	0.870820539810542	-0.0459520710379968	HABP2
D_0__BacteriaD_1__FirmicutesD_2__ClostridiaD_3__ClostridialesD_4__RuminococcaceaeD_5__Ruminococcus_1D_6__Ruminococcus_sp._YE78	Ruminococcus_1	ENSBTAG00000019210	0.72230840218159	-0.100220571895276	ADCY2
D_0__BacteriaD_1__FirmicutesD_2__ClostridiaD_3__ClostridialesD_4__RuminococcaceaeD_5__Ruminococcus_1D_6__Ruminococcus_sp._YE78	Ruminococcus_1	ENSBTAG00000018973	0.352643616208675	-0.25828918402099	COPS3
D_0__BacteriaD_1__FirmicutesD_2__ClostridiaD_3__ClostridialesD_4__RuminococcaceaeD_5__Ruminococcus_1D_6__Ruminococcus_sp._YE78	Ruminococcus_1	ENSBTAG00000018955	0.435858270786411	-0.217641630956628	SOHLH2
D_0__BacteriaD_1__FirmicutesD_2__ClostridiaD_3__ClostridialesD_4__RuminococcaceaeD_5__Ruminococcus_1D_6__Ruminococcus_sp._YE78	Ruminococcus_1	ENSBTAG00000018848	0.979587907881915	-0.00723370979696767	FBXL3
D_0__BacteriaD_1__FirmicutesD_2__ClostridiaD_3__ClostridialesD_4__RuminococcaceaeD_5__Ruminococcus_1D_6__Ruminococcus_sp._YE78	Ruminococcus_1	ENSBTAG00000018707	0.818721587825713	-0.0647303625288938	LDB3
D_0__BacteriaD_1__FirmicutesD_2__ClostridiaD_3__ClostridialesD_4__RuminococcaceaeD_5__Ruminococcus_1D_6__Ruminococcus_sp._YE78	Ruminococcus_1	ENSBTAG00000018635	0.536291634682497	-0.173512291107509	ATP1A3
D_0__BacteriaD_1__FirmicutesD_2__ClostridiaD_3__ClostridialesD_4__RuminococcaceaeD_5__Ruminococcus_1D_6__Ruminococcus_sp._YE78	Ruminococcus_1	ENSBTAG00000018576	0.381117499767333	0.243853994302412	DPYSL5
D_0__BacteriaD_1__FirmicutesD_2__ClostridiaD_3__ClostridialesD_4__RuminococcaceaeD_5__Ruminococcus_1D_6__Ruminococcus_sp._YE78	Ruminococcus_1	ENSBTAG00000018530	0.914697654651229	-0.0302776730249119	TUBA8
D_0__BacteriaD_1__FirmicutesD_2__ClostridiaD_3__ClostridialesD_4__RuminococcaceaeD_5__Ruminococcus_1D_6__Ruminococcus_sp._YE78	Ruminococcus_1	ENSBTAG00000018520	0.791208488059968	-0.0747450089963286	SCN1A
D_0__BacteriaD_1__FirmicutesD_2__ClostridiaD_3__ClostridialesD_4__RuminococcaceaeD_5__Ruminococcus_1D_6__Ruminococcus_sp._YE78	Ruminococcus_1	ENSBTAG00000018399	0.396278284304671	0.236406276937458	MYH15
D_0__BacteriaD_1__FirmicutesD_2__ClostridiaD_3__ClostridialesD_4__RuminococcaceaeD_5__Ruminococcus_1D_6__Ruminococcus_sp._YE78	Ruminococcus_1	ENSBTAG00000018397	0.342989151710953	0.263329170243361	HHLA2
D_0__BacteriaD_1__FirmicutesD_2__ClostridiaD_3__ClostridialesD_4__RuminococcaceaeD_5__Ruminococcus_1D_6__Ruminococcus_sp._YE78	Ruminococcus_1	ENSBTAG00000018369	0.844706077015499	-0.0553377268559531	MYL2
D_0__BacteriaD_1__FirmicutesD_2__ClostridiaD_3__ClostridialesD_4__RuminococcaceaeD_5__Ruminococcus_1D_6__Ruminococcus_sp._YE78	Ruminococcus_1	ENSBTAG00000018352	0.871337223204732	-0.0457668521880232	ABRA
D_0__BacteriaD_1__FirmicutesD_2__ClostridiaD_3__ClostridialesD_4__RuminococcaceaeD_5__Ruminococcus_1D_6__Ruminococcus_sp._YE78	Ruminococcus_1	ENSBTAG00000018270	0.416090350134169	0.226897645142788	NFATC2
D_0__BacteriaD_1__FirmicutesD_2__ClostridiaD_3__ClostridialesD_4__RuminococcaceaeD_5__Ruminococcus_1D_6__Ruminococcus_sp._YE78	Ruminococcus_1	ENSBTAG00000018267	0.874685826756178	-0.0445668728017285	TRIM54
D_0__BacteriaD_1__FirmicutesD_2__ClostridiaD_3__ClostridialesD_4__RuminococcaceaeD_5__Ruminococcus_1D_6__Ruminococcus_sp._YE78	Ruminococcus_1	ENSBTAG00000018253	0.731908630839397	-0.0966316097723555	CHRNA1
D_0__BacteriaD_1__FirmicutesD_2__ClostridiaD_3__ClostridialesD_4__RuminococcaceaeD_5__Ruminococcus_1D_6__Ruminococcus_sp._YE78	Ruminococcus_1	ENSBTAG00000018214	0.901789493357426	-0.0348785108625559	SHISA2
D_0__BacteriaD_1__FirmicutesD_2__ClostridiaD_3__ClostridialesD_4__RuminococcaceaeD_5__Ruminococcus_1D_6__Ruminococcus_sp._YE78	Ruminococcus_1	ENSBTAG00000018204	0.825672188025287	-0.0622121194164388	MYH1
D_0__BacteriaD_1__FirmicutesD_2__ClostridiaD_3__ClostridialesD_4__RuminococcaceaeD_5__Ruminococcus_1D_6__Ruminococcus_sp._YE78	Ruminococcus_1	ENSBTAG00000018146	0.658556107761799	-0.124451337445825	VAT1L
D_0__BacteriaD_1__FirmicutesD_2__ClostridiaD_3__ClostridialesD_4__RuminococcaceaeD_5__Ruminococcus_1D_6__Ruminococcus_sp._YE78	Ruminococcus_1	ENSBTAG00000018085	0.099016219788444	-0.442009130655288	GTSF1
D_0__BacteriaD_1__FirmicutesD_2__ClostridiaD_3__ClostridialesD_4__RuminococcaceaeD_5__Ruminococcus_1D_6__Ruminococcus_sp._YE78	Ruminococcus_1	ENSBTAG00000018071	0.74104513883261	-0.0932288014891859	TMOD4
D_0__BacteriaD_1__FirmicutesD_2__ClostridiaD_3__ClostridialesD_4__RuminococcaceaeD_5__Ruminococcus_1D_6__Ruminococcus_sp._YE78	Ruminococcus_1	ENSBTAG00000017886	0.342334007482093	-0.263674041512102	CABP7
D_0__BacteriaD_1__FirmicutesD_2__ClostridiaD_3__ClostridialesD_4__RuminococcaceaeD_5__Ruminococcus_1D_6__Ruminococcus_sp._YE78	Ruminococcus_1	ENSBTAG00000017780	0.797244714884743	0.0725411295463188	DPYSL4
D_0__BacteriaD_1__FirmicutesD_2__ClostridiaD_3__ClostridialesD_4__RuminococcaceaeD_5__Ruminococcus_1D_6__Ruminococcus_sp._YE78	Ruminococcus_1	ENSBTAG00000017743	0.851536713876836	-0.0528779393521861	XIRP2
D_0__BacteriaD_1__FirmicutesD_2__ClostridiaD_3__ClostridialesD_4__RuminococcaceaeD_5__Ruminococcus_1D_6__Ruminococcus_sp._YE78	Ruminococcus_1	ENSBTAG00000017617	0.982664654698841	-0.0061431970280307	BNIP5
D_0__BacteriaD_1__FirmicutesD_2__ClostridiaD_3__ClostridialesD_4__RuminococcaceaeD_5__Ruminococcus_1D_6__Ruminococcus_sp._YE78	Ruminococcus_1	ENSBTAG00000017593	0.0616165721147077	0.49340577259054	TREM1
D_0__BacteriaD_1__FirmicutesD_2__ClostridiaD_3__ClostridialesD_4__RuminococcaceaeD_5__Ruminococcus_1D_6__Ruminococcus_sp._YE78	Ruminococcus_1	ENSBTAG00000017509	0.80642782508935	-0.0691957106679658	MYPN
D_0__BacteriaD_1__FirmicutesD_2__ClostridiaD_3__ClostridialesD_4__RuminococcaceaeD_5__Ruminococcus_1D_6__Ruminococcus_sp._YE78	Ruminococcus_1	ENSBTAG00000017443	0.106352303090004	-0.433630245739372
D_0__BacteriaD_1__FirmicutesD_2__ClostridiaD_3__ClostridialesD_4__RuminococcaceaeD_5__Ruminococcus_1D_6__Ruminococcus_sp._YE78	Ruminococcus_1	ENSBTAG00000017205	0.902358635160778	-0.0346754888942823	CCN6
D_0__BacteriaD_1__FirmicutesD_2__ClostridiaD_3__ClostridialesD_4__RuminococcaceaeD_5__Ruminococcus_1D_6__Ruminococcus_sp._YE78	Ruminococcus_1	ENSBTAG00000017180	0.831219330850961	-0.0602054869394261	SLITRK3
D_0__BacteriaD_1__FirmicutesD_2__ClostridiaD_3__ClostridialesD_4__RuminococcaceaeD_5__Ruminococcus_1D_6__Ruminococcus_sp._YE78	Ruminococcus_1	ENSBTAG00000017174	0.850551833612	0.0532323840197746	SCN11A
D_0__BacteriaD_1__FirmicutesD_2__ClostridiaD_3__ClostridialesD_4__RuminococcaceaeD_5__Ruminococcus_1D_6__Ruminococcus_sp._YE78	Ruminococcus_1	ENSBTAG00000017105	0.436651562363723	0.217274707139661	FSTL4
D_0__BacteriaD_1__FirmicutesD_2__ClostridiaD_3__ClostridialesD_4__RuminococcaceaeD_5__Ruminococcus_1D_6__Ruminococcus_sp._YE78	Ruminococcus_1	ENSBTAG00000017098	0.0861743115743025	0.457792339936479	BPIFA1
D_0__BacteriaD_1__FirmicutesD_2__ClostridiaD_3__ClostridialesD_4__RuminococcaceaeD_5__Ruminococcus_1D_6__Ruminococcus_sp._YE78	Ruminococcus_1	ENSBTAG00000016998	0.755993964376445	-0.087686754210292	ARL11
D_0__BacteriaD_1__FirmicutesD_2__ClostridiaD_3__ClostridialesD_4__RuminococcaceaeD_5__Ruminococcus_1D_6__Ruminococcus_sp._YE78	Ruminococcus_1	ENSBTAG00000016912	0.023052113485164	-0.581254889305353	TSFM
D_0__BacteriaD_1__FirmicutesD_2__ClostridiaD_3__ClostridialesD_4__RuminococcaceaeD_5__Ruminococcus_1D_6__Ruminococcus_sp._YE78	Ruminococcus_1	ENSBTAG00000016876	0.115905922612519	0.423301282367172
D_0__BacteriaD_1__FirmicutesD_2__ClostridiaD_3__ClostridialesD_4__RuminococcaceaeD_5__Ruminococcus_1D_6__Ruminococcus_sp._YE78	Ruminococcus_1	ENSBTAG00000016797	0.177754479935448	-0.367532323298281	CSNK1G2
D_0__BacteriaD_1__FirmicutesD_2__ClostridiaD_3__ClostridialesD_4__RuminococcaceaeD_5__Ruminococcus_1D_6__Ruminococcus_sp._YE78	Ruminococcus_1	ENSBTAG00000016651	0.106033539167881	-0.433985795243326	ISL2
D_0__BacteriaD_1__FirmicutesD_2__ClostridiaD_3__ClostridialesD_4__RuminococcaceaeD_5__Ruminococcus_1D_6__Ruminococcus_sp._YE78	Ruminococcus_1	ENSBTAG00000016649	0.344143125174165	0.262722611195145	CCND2
D_0__BacteriaD_1__FirmicutesD_2__ClostridiaD_3__ClostridialesD_4__RuminococcaceaeD_5__Ruminococcus_1D_6__Ruminococcus_sp._YE78	Ruminococcus_1	ENSBTAG00000016643	0.627795216106582	0.136431073002624	CYB561D1
D_0__BacteriaD_1__FirmicutesD_2__ClostridiaD_3__ClostridialesD_4__RuminococcaceaeD_5__Ruminococcus_1D_6__Ruminococcus_sp._YE78	Ruminococcus_1	ENSBTAG00000016627	0.851707159349795	0.0528166058557139	WASF1
D_0__BacteriaD_1__FirmicutesD_2__ClostridiaD_3__ClostridialesD_4__RuminococcaceaeD_5__Ruminococcus_1D_6__Ruminococcus_sp._YE78	Ruminococcus_1	ENSBTAG00000016620	0.930206426414057	-0.0247591249924343	SIGLEC15
D_0__BacteriaD_1__FirmicutesD_2__ClostridiaD_3__ClostridialesD_4__RuminococcaceaeD_5__Ruminococcus_1D_6__Ruminococcus_sp._YE78	Ruminococcus_1	ENSBTAG00000016413	0.844296777878541	-0.0554852357173497	DUSP26
D_0__BacteriaD_1__FirmicutesD_2__ClostridiaD_3__ClostridialesD_4__RuminococcaceaeD_5__Ruminococcus_1D_6__Ruminococcus_sp._YE78	Ruminococcus_1	ENSBTAG00000016194	0.069068422944307	0.481659474568184	FBXO32
D_0__BacteriaD_1__FirmicutesD_2__ClostridiaD_3__ClostridialesD_4__RuminococcaceaeD_5__Ruminococcus_1D_6__Ruminococcus_sp._YE78	Ruminococcus_1	ENSBTAG00000016186	0.10496103420433	-0.435187562195912
D_0__BacteriaD_1__FirmicutesD_2__ClostridiaD_3__ClostridialesD_4__RuminococcaceaeD_5__Ruminococcus_1D_6__Ruminococcus_sp._YE78	Ruminococcus_1	ENSBTAG00000016170	0.821432491320686	-0.0637476566910299	KCNJ11
D_0__BacteriaD_1__FirmicutesD_2__ClostridiaD_3__ClostridialesD_4__RuminococcaceaeD_5__Ruminococcus_1D_6__Ruminococcus_sp._YE78	Ruminococcus_1	ENSBTAG00000016125	0.760487855830035	-0.0860266197800969	KCNA7
D_0__BacteriaD_1__FirmicutesD_2__ClostridiaD_3__ClostridialesD_4__RuminococcaceaeD_5__Ruminococcus_1D_6__Ruminococcus_sp._YE78	Ruminococcus_1	ENSBTAG00000016107	0.267134010218165	0.306129531101149	PCYT1B
D_0__BacteriaD_1__FirmicutesD_2__ClostridiaD_3__ClostridialesD_4__RuminococcaceaeD_5__Ruminococcus_1D_6__Ruminococcus_sp._YE78	Ruminococcus_1	ENSBTAG00000015840	0.98491651188543	-0.00534510736556419	HOXD1
D_0__BacteriaD_1__FirmicutesD_2__ClostridiaD_3__ClostridialesD_4__RuminococcaceaeD_5__Ruminococcus_1D_6__Ruminococcus_sp._YE78	Ruminococcus_1	ENSBTAG00000015786	0.826190127319788	-0.062024643473256	LRRC39
D_0__BacteriaD_1__FirmicutesD_2__ClostridiaD_3__ClostridialesD_4__RuminococcaceaeD_5__Ruminococcus_1D_6__Ruminococcus_sp._YE78	Ruminococcus_1	ENSBTAG00000015724	0.730505953805063	-0.0971551146134698	BPIFB1
D_0__BacteriaD_1__FirmicutesD_2__ClostridiaD_3__ClostridialesD_4__RuminococcaceaeD_5__Ruminococcus_1D_6__Ruminococcus_sp._YE78	Ruminococcus_1	ENSBTAG00000015719	0.666202044382832	-0.121505120690766	PIGF
D_0__BacteriaD_1__FirmicutesD_2__ClostridiaD_3__ClostridialesD_4__RuminococcaceaeD_5__Ruminococcus_1D_6__Ruminococcus_sp._YE78	Ruminococcus_1	ENSBTAG00000015470	0.875240861053244	-0.0443680438821048	SYPL2
D_0__BacteriaD_1__FirmicutesD_2__ClostridiaD_3__ClostridialesD_4__RuminococcaceaeD_5__Ruminococcus_1D_6__Ruminococcus_sp._YE78	Ruminococcus_1	ENSBTAG00000015273	0.99944578450478	0.000196386031871592	CAND2
D_0__BacteriaD_1__FirmicutesD_2__ClostridiaD_3__ClostridialesD_4__RuminococcaceaeD_5__Ruminococcus_1D_6__Ruminococcus_sp._YE78	Ruminococcus_1	ENSBTAG00000015027	0.225745413086062	0.332632888135666
D_0__BacteriaD_1__FirmicutesD_2__ClostridiaD_3__ClostridialesD_4__RuminococcaceaeD_5__Ruminococcus_1D_6__Ruminococcus_sp._YE78	Ruminococcus_1	ENSBTAG00000014956	0.805545313021705	-0.0695168328126889	JSRP1
D_0__BacteriaD_1__FirmicutesD_2__ClostridiaD_3__ClostridialesD_4__RuminococcaceaeD_5__Ruminococcus_1D_6__Ruminococcus_sp._YE78	Ruminococcus_1	ENSBTAG00000014930	0.807082194649915	-0.0689576543083499	MYLK2
D_0__BacteriaD_1__FirmicutesD_2__ClostridiaD_3__ClostridialesD_4__RuminococcaceaeD_5__Ruminococcus_1D_6__Ruminococcus_sp._YE78	Ruminococcus_1	ENSBTAG00000014885	0.821836518698737	-0.0636012547308203	MYOM3
D_0__BacteriaD_1__FirmicutesD_2__ClostridiaD_3__ClostridialesD_4__RuminococcaceaeD_5__Ruminococcus_1D_6__Ruminococcus_sp._YE78	Ruminococcus_1	ENSBTAG00000014722	0.987368879345454	0.00447599647042281	TSTD2
D_0__BacteriaD_1__FirmicutesD_2__ClostridiaD_3__ClostridialesD_4__RuminococcaceaeD_5__Ruminococcus_1D_6__Ruminococcus_sp._YE78	Ruminococcus_1	ENSBTAG00000014581	0.7241273567566	-0.0995394851765393	MLIP
D_0__BacteriaD_1__FirmicutesD_2__ClostridiaD_3__ClostridialesD_4__RuminococcaceaeD_5__Ruminococcus_1D_6__Ruminococcus_sp._YE78	Ruminococcus_1	ENSBTAG00000014547	0.797483387975684	-0.0724540687133541	PGAM2
D_0__BacteriaD_1__FirmicutesD_2__ClostridiaD_3__ClostridialesD_4__RuminococcaceaeD_5__Ruminococcus_1D_6__Ruminococcus_sp._YE78	Ruminococcus_1	ENSBTAG00000014543	0.90633775277992	0.0332565085185288	PLXNA4
D_0__BacteriaD_1__FirmicutesD_2__ClostridiaD_3__ClostridialesD_4__RuminococcaceaeD_5__Ruminococcus_1D_6__Ruminococcus_sp._YE78	Ruminococcus_1	ENSBTAG00000014522	0.337010179284767	0.266490414697743	SMIM14
D_0__BacteriaD_1__FirmicutesD_2__ClostridiaD_3__ClostridialesD_4__RuminococcaceaeD_5__Ruminococcus_1D_6__Ruminococcus_sp._YE78	Ruminococcus_1	ENSBTAG00000014508	0.808567921583733	-0.0684173143834662	FBXO40
D_0__BacteriaD_1__FirmicutesD_2__ClostridiaD_3__ClostridialesD_4__RuminococcaceaeD_5__Ruminococcus_1D_6__Ruminococcus_sp._YE78	Ruminococcus_1	ENSBTAG00000014426	0.320079338160394	-0.275618714084558	PRKAG1
D_0__BacteriaD_1__FirmicutesD_2__ClostridiaD_3__ClostridialesD_4__RuminococcaceaeD_5__Ruminococcus_1D_6__Ruminococcus_sp._YE78	Ruminococcus_1	ENSBTAG00000014382	0.869359432681998	-0.0464759378980511	KANK4
D_0__BacteriaD_1__FirmicutesD_2__ClostridiaD_3__ClostridialesD_4__RuminococcaceaeD_5__Ruminococcus_1D_6__Ruminococcus_sp._YE78	Ruminococcus_1	ENSBTAG00000014284	0.609047671587232	-0.143840076491811	ALPK2
D_0__BacteriaD_1__FirmicutesD_2__ClostridiaD_3__ClostridialesD_4__RuminococcaceaeD_5__Ruminococcus_1D_6__Ruminococcus_sp._YE78	Ruminococcus_1	ENSBTAG00000014177	0.71459849827594	-0.103113249468108	C6
D_0__BacteriaD_1__FirmicutesD_2__ClostridiaD_3__ClostridialesD_4__RuminococcaceaeD_5__Ruminococcus_1D_6__Ruminococcus_sp._YE78	Ruminococcus_1	ENSBTAG00000014143	0.827567159921158	-0.0615263225951899	ASB5
D_0__BacteriaD_1__FirmicutesD_2__ClostridiaD_3__ClostridialesD_4__RuminococcaceaeD_5__Ruminococcus_1D_6__Ruminococcus_sp._YE78	Ruminococcus_1	ENSBTAG00000014003	0.818371082394155	-0.0648574713794344	MYF6
D_0__BacteriaD_1__FirmicutesD_2__ClostridiaD_3__ClostridialesD_4__RuminococcaceaeD_5__Ruminococcus_1D_6__Ruminococcus_sp._YE78	Ruminococcus_1	ENSBTAG00000013984	0.735265162879293	-0.09538007973946	KL
D_0__BacteriaD_1__FirmicutesD_2__ClostridiaD_3__ClostridialesD_4__RuminococcaceaeD_5__Ruminococcus_1D_6__Ruminococcus_sp._YE78	Ruminococcus_1	ENSBTAG00000013983	0.253330030897558	0.314668970592528	ZC2HC1C
D_0__BacteriaD_1__FirmicutesD_2__ClostridiaD_3__ClostridialesD_4__RuminococcaceaeD_5__Ruminococcus_1D_6__Ruminococcus_sp._YE78	Ruminococcus_1	ENSBTAG00000013921	0.847198969037297	-0.0544395895498803	CKM
D_0__BacteriaD_1__FirmicutesD_2__ClostridiaD_3__ClostridialesD_4__RuminococcaceaeD_5__Ruminococcus_1D_6__Ruminococcus_sp._YE78	Ruminococcus_1	ENSBTAG00000013665	0.964367224284546	0.0126301514189858	KCNG2
D_0__BacteriaD_1__FirmicutesD_2__ClostridiaD_3__ClostridialesD_4__RuminococcaceaeD_5__Ruminococcus_1D_6__Ruminococcus_sp._YE78	Ruminococcus_1	ENSBTAG00000013460	0.503536158416133	0.187438713917368	ZBTB11
D_0__BacteriaD_1__FirmicutesD_2__ClostridiaD_3__ClostridialesD_4__RuminococcaceaeD_5__Ruminococcus_1D_6__Ruminococcus_sp._YE78	Ruminococcus_1	ENSBTAG00000013338	0.0261877722968297	0.571041007928278	SLC7A9
D_0__BacteriaD_1__FirmicutesD_2__ClostridiaD_3__ClostridialesD_4__RuminococcaceaeD_5__Ruminococcus_1D_6__Ruminococcus_sp._YE78	Ruminococcus_1	ENSBTAG00000013333	0.738449147205253	-0.0941944176965826	GYS2
D_0__BacteriaD_1__FirmicutesD_2__ClostridiaD_3__ClostridialesD_4__RuminococcaceaeD_5__Ruminococcus_1D_6__Ruminococcus_sp._YE78	Ruminococcus_1	ENSBTAG00000013247	0.813652480928306	0.0665697830925688	NLRP5
D_0__BacteriaD_1__FirmicutesD_2__ClostridiaD_3__ClostridialesD_4__RuminococcaceaeD_5__Ruminococcus_1D_6__Ruminococcus_sp._YE78	Ruminococcus_1	ENSBTAG00000013225	0.586110625105629	-0.153027611934705	NBN
D_0__BacteriaD_1__FirmicutesD_2__ClostridiaD_3__ClostridialesD_4__RuminococcaceaeD_5__Ruminococcus_1D_6__Ruminococcus_sp._YE78	Ruminococcus_1	ENSBTAG00000013147	0.96724458798268	0.0116097342323826	NEFH
D_0__BacteriaD_1__FirmicutesD_2__ClostridiaD_3__ClostridialesD_4__RuminococcaceaeD_5__Ruminococcus_1D_6__Ruminococcus_sp._YE78	Ruminococcus_1	ENSBTAG00000013085	0.0889872479754343	0.45419985341114	CELA3B
D_0__BacteriaD_1__FirmicutesD_2__ClostridiaD_3__ClostridialesD_4__RuminococcaceaeD_5__Ruminococcus_1D_6__Ruminococcus_sp._YE78	Ruminococcus_1	ENSBTAG00000013064	0.163358262614116	0.37918013453662	RGS18
D_0__BacteriaD_1__FirmicutesD_2__ClostridiaD_3__ClostridialesD_4__RuminococcaceaeD_5__Ruminococcus_1D_6__Ruminococcus_sp._YE78	Ruminococcus_1	ENSBTAG00000012929	0.864103059494361	-0.0483617384382622	CEP85L
D_0__BacteriaD_1__FirmicutesD_2__ClostridiaD_3__ClostridialesD_4__RuminococcaceaeD_5__Ruminococcus_1D_6__Ruminococcus_sp._YE78	Ruminococcus_1	ENSBTAG00000012798	0.592520092367103	-0.150445984205985	KCNH8
D_0__BacteriaD_1__FirmicutesD_2__ClostridiaD_3__ClostridialesD_4__RuminococcaceaeD_5__Ruminococcus_1D_6__Ruminococcus_sp._YE78	Ruminococcus_1	ENSBTAG00000012682	0.138420984501702	0.401088570736789	UNC13A
D_0__BacteriaD_1__FirmicutesD_2__ClostridiaD_3__ClostridialesD_4__RuminococcaceaeD_5__Ruminococcus_1D_6__Ruminococcus_sp._YE78	Ruminococcus_1	ENSBTAG00000012489	0.672752094289588	0.118990525420453	TMEM266
D_0__BacteriaD_1__FirmicutesD_2__ClostridiaD_3__ClostridialesD_4__RuminococcaceaeD_5__Ruminococcus_1D_6__Ruminococcus_sp._YE78	Ruminococcus_1	ENSBTAG00000012285	0.773804707521032	0.0811222830290036	ESRRB
D_0__BacteriaD_1__FirmicutesD_2__ClostridiaD_3__ClostridialesD_4__RuminococcaceaeD_5__Ruminococcus_1D_6__Ruminococcus_sp._YE78	Ruminococcus_1	ENSBTAG00000012005	0.205709241610038	-0.346562292336842	IFT43
D_0__BacteriaD_1__FirmicutesD_2__ClostridiaD_3__ClostridialesD_4__RuminococcaceaeD_5__Ruminococcus_1D_6__Ruminococcus_sp._YE78	Ruminococcus_1	ENSBTAG00000011869	0.822350438075558	-0.0634150544353604	CSRP3
D_0__BacteriaD_1__FirmicutesD_2__ClostridiaD_3__ClostridialesD_4__RuminococcaceaeD_5__Ruminococcus_1D_6__Ruminococcus_sp._YE78	Ruminococcus_1	ENSBTAG00000011759	0.828976189991712	-0.0610165970217415	C1QL1
D_0__BacteriaD_1__FirmicutesD_2__ClostridiaD_3__ClostridialesD_4__RuminococcaceaeD_5__Ruminococcus_1D_6__Ruminococcus_sp._YE78	Ruminococcus_1	ENSBTAG00000011734	0.883427655509985	-0.0414375006657014	ANKRD1
D_0__BacteriaD_1__FirmicutesD_2__ClostridiaD_3__ClostridialesD_4__RuminococcaceaeD_5__Ruminococcus_1D_6__Ruminococcus_sp._YE78	Ruminococcus_1	ENSBTAG00000011730	0.811754984607355	-0.0672589621526938	TCAP
D_0__BacteriaD_1__FirmicutesD_2__ClostridiaD_3__ClostridialesD_4__RuminococcaceaeD_5__Ruminococcus_1D_6__Ruminococcus_sp._YE78	Ruminococcus_1	ENSBTAG00000011500	0.863637986893858	-0.0485286802765504	CASQ2
D_0__BacteriaD_1__FirmicutesD_2__ClostridiaD_3__ClostridialesD_4__RuminococcaceaeD_5__Ruminococcus_1D_6__Ruminococcus_sp._YE78	Ruminococcus_1	ENSBTAG00000011465	0.81548723428858	-0.0659037246425758	MYBPH
D_0__BacteriaD_1__FirmicutesD_2__ClostridiaD_3__ClostridialesD_4__RuminococcaceaeD_5__Ruminococcus_1D_6__Ruminococcus_sp._YE78	Ruminococcus_1	ENSBTAG00000011451	0.26064706909216	0.310108213050688	RTN1
D_0__BacteriaD_1__FirmicutesD_2__ClostridiaD_3__ClostridialesD_4__RuminococcaceaeD_5__Ruminococcus_1D_6__Ruminococcus_sp._YE78	Ruminococcus_1	ENSBTAG00000011392	0.860736334610035	-0.0495705924326293	MYBPC1
D_0__BacteriaD_1__FirmicutesD_2__ClostridiaD_3__ClostridialesD_4__RuminococcaceaeD_5__Ruminococcus_1D_6__Ruminococcus_sp._YE78	Ruminococcus_1	ENSBTAG00000011337	0.584321928044608	-0.153750115938637	ANKRD33B
D_0__BacteriaD_1__FirmicutesD_2__ClostridiaD_3__ClostridialesD_4__RuminococcaceaeD_5__Ruminococcus_1D_6__Ruminococcus_sp._YE78	Ruminococcus_1	ENSBTAG00000011098	0.176762675140557	0.36831446389853	TTLL8
D_0__BacteriaD_1__FirmicutesD_2__ClostridiaD_3__ClostridialesD_4__RuminococcaceaeD_5__Ruminococcus_1D_6__Ruminococcus_sp._YE78	Ruminococcus_1	ENSBTAG00000010954	0.961506217971397	-0.0136449111387218	ART3
D_0__BacteriaD_1__FirmicutesD_2__ClostridiaD_3__ClostridialesD_4__RuminococcaceaeD_5__Ruminococcus_1D_6__Ruminococcus_sp._YE78	Ruminococcus_1	ENSBTAG00000010907	0.862270945651428	-0.049019478121426	PPP1R1A
D_0__BacteriaD_1__FirmicutesD_2__ClostridiaD_3__ClostridialesD_4__RuminococcaceaeD_5__Ruminococcus_1D_6__Ruminococcus_sp._YE78	Ruminococcus_1	ENSBTAG00000010880	0.836687985572711	-0.0582298636747717	TNNI2
D_0__BacteriaD_1__FirmicutesD_2__ClostridiaD_3__ClostridialesD_4__RuminococcaceaeD_5__Ruminococcus_1D_6__Ruminococcus_sp._YE78	Ruminococcus_1	ENSBTAG00000010874	0.931812397351755	0.0241881714633797	GHSR
D_0__BacteriaD_1__FirmicutesD_2__ClostridiaD_3__ClostridialesD_4__RuminococcaceaeD_5__Ruminococcus_1D_6__Ruminococcus_sp._YE78	Ruminococcus_1	ENSBTAG00000010789	0.631486255071101	-0.134982366003078	ANKRD54
D_0__BacteriaD_1__FirmicutesD_2__ClostridiaD_3__ClostridialesD_4__RuminococcaceaeD_5__Ruminococcus_1D_6__Ruminococcus_sp._YE78	Ruminococcus_1	ENSBTAG00000010741	0.83630213973101	-0.0583691723228117	KLHL41
D_0__BacteriaD_1__FirmicutesD_2__ClostridiaD_3__ClostridialesD_4__RuminococcaceaeD_5__Ruminococcus_1D_6__Ruminococcus_sp._YE78	Ruminococcus_1	ENSBTAG00000010677	0.900406824702904	-0.0353717969964295	LIMCH1
D_0__BacteriaD_1__FirmicutesD_2__ClostridiaD_3__ClostridialesD_4__RuminococcaceaeD_5__Ruminococcus_1D_6__Ruminococcus_sp._YE78	Ruminococcus_1	ENSBTAG00000010610	0.777925482708546	-0.0796091101944322	DDIT4L
D_0__BacteriaD_1__FirmicutesD_2__ClostridiaD_3__ClostridialesD_4__RuminococcaceaeD_5__Ruminococcus_1D_6__Ruminococcus_sp._YE78	Ruminococcus_1	ENSBTAG00000010609	0.495596762446981	-0.19087630042483	STK31
D_0__BacteriaD_1__FirmicutesD_2__ClostridiaD_3__ClostridialesD_4__RuminococcaceaeD_5__Ruminococcus_1D_6__Ruminococcus_sp._YE78	Ruminococcus_1	ENSBTAG00000010411	0.950125992140098	-0.0176829654991279	ADAMTS8
D_0__BacteriaD_1__FirmicutesD_2__ClostridiaD_3__ClostridialesD_4__RuminococcaceaeD_5__Ruminococcus_1D_6__Ruminococcus_sp._YE78	Ruminococcus_1	ENSBTAG00000010277	0.79545085816583	-0.0731956702017431	NKX2-2
D_0__BacteriaD_1__FirmicutesD_2__ClostridiaD_3__ClostridialesD_4__RuminococcaceaeD_5__Ruminococcus_1D_6__Ruminococcus_sp._YE78	Ruminococcus_1	ENSBTAG00000010198	0.036281591364535	-0.543439319490242	ATF7IP2
D_0__BacteriaD_1__FirmicutesD_2__ClostridiaD_3__ClostridialesD_4__RuminococcaceaeD_5__Ruminococcus_1D_6__Ruminococcus_sp._YE78	Ruminococcus_1	ENSBTAG00000009965	0.225845733670975	-0.33256514783195	ECI1
D_0__BacteriaD_1__FirmicutesD_2__ClostridiaD_3__ClostridialesD_4__RuminococcaceaeD_5__Ruminococcus_1D_6__Ruminococcus_sp._YE78	Ruminococcus_1	ENSBTAG00000009864	0.0218576449385063	-0.585424820954578	B4GALNT2
D_0__BacteriaD_1__FirmicutesD_2__ClostridiaD_3__ClostridialesD_4__RuminococcaceaeD_5__Ruminococcus_1D_6__Ruminococcus_sp._YE78	Ruminococcus_1	ENSBTAG00000009762	0.78651830448845	0.0764602068724207	BEAN1
D_0__BacteriaD_1__FirmicutesD_2__ClostridiaD_3__ClostridialesD_4__RuminococcaceaeD_5__Ruminococcus_1D_6__Ruminococcus_sp._YE78	Ruminococcus_1	ENSBTAG00000009707	0.829363688348268	-0.0608764477760033	MYL1
D_0__BacteriaD_1__FirmicutesD_2__ClostridiaD_3__ClostridialesD_4__RuminococcaceaeD_5__Ruminococcus_1D_6__Ruminococcus_sp._YE78	Ruminococcus_1	ENSBTAG00000009702	0.729848935488582	-0.09740042754318	MYH8
D_0__BacteriaD_1__FirmicutesD_2__ClostridiaD_3__ClostridialesD_4__RuminococcaceaeD_5__Ruminococcus_1D_6__Ruminococcus_sp._YE78	Ruminococcus_1	ENSBTAG00000009696	0.836331009435071	-0.0583587485580768	ACTN2
D_0__BacteriaD_1__FirmicutesD_2__ClostridiaD_3__ClostridialesD_4__RuminococcaceaeD_5__Ruminococcus_1D_6__Ruminococcus_sp._YE78	Ruminococcus_1	ENSBTAG00000009533	0.828558434988646	-0.0611677042258669	RPL3L
D_0__BacteriaD_1__FirmicutesD_2__ClostridiaD_3__ClostridialesD_4__RuminococcaceaeD_5__Ruminococcus_1D_6__Ruminococcus_sp._YE78	Ruminococcus_1	ENSBTAG00000009418	0.763348838918617	-0.0849710851880882	FAM131B
D_0__BacteriaD_1__FirmicutesD_2__ClostridiaD_3__ClostridialesD_4__RuminococcaceaeD_5__Ruminococcus_1D_6__Ruminococcus_sp._YE78	Ruminococcus_1	ENSBTAG00000009387	0.825857703148597	-0.0621449666465655	MYOM2
D_0__BacteriaD_1__FirmicutesD_2__ClostridiaD_3__ClostridialesD_4__RuminococcaceaeD_5__Ruminococcus_1D_6__Ruminococcus_sp._YE78	Ruminococcus_1	ENSBTAG00000009182	0.811580859769971	-0.0673222226953017	CLCN1
D_0__BacteriaD_1__FirmicutesD_2__ClostridiaD_3__ClostridialesD_4__RuminococcaceaeD_5__Ruminococcus_1D_6__Ruminococcus_sp._YE78	Ruminococcus_1	ENSBTAG00000009030	0.188751880741193	-0.35904446544254	NOX5
D_0__BacteriaD_1__FirmicutesD_2__ClostridiaD_3__ClostridialesD_4__RuminococcaceaeD_5__Ruminococcus_1D_6__Ruminococcus_sp._YE78	Ruminococcus_1	ENSBTAG00000008920	0.852733182539242	-0.0524474454860509	ATP1B4
D_0__BacteriaD_1__FirmicutesD_2__ClostridiaD_3__ClostridialesD_4__RuminococcaceaeD_5__Ruminococcus_1D_6__Ruminococcus_sp._YE78	Ruminococcus_1	ENSBTAG00000008868	0.793413034185701	-0.0739396505658202	CAPN3
D_0__BacteriaD_1__FirmicutesD_2__ClostridiaD_3__ClostridialesD_4__RuminococcaceaeD_5__Ruminococcus_1D_6__Ruminococcus_sp._YE78	Ruminococcus_1	ENSBTAG00000008652	0.827922263171669	-0.0613978451601686	STYXL2
D_0__BacteriaD_1__FirmicutesD_2__ClostridiaD_3__ClostridialesD_4__RuminococcaceaeD_5__Ruminococcus_1D_6__Ruminococcus_sp._YE78	Ruminococcus_1	ENSBTAG00000008394	0.845295220657355	-0.0551254264671457	MYL3
D_0__BacteriaD_1__FirmicutesD_2__ClostridiaD_3__ClostridialesD_4__RuminococcaceaeD_5__Ruminococcus_1D_6__Ruminococcus_sp._YE78	Ruminococcus_1	ENSBTAG00000008366	0.153129312753468	0.387875659130244	STAC2
D_0__BacteriaD_1__FirmicutesD_2__ClostridiaD_3__ClostridialesD_4__RuminococcaceaeD_5__Ruminococcus_1D_6__Ruminococcus_sp._YE78	Ruminococcus_1	ENSBTAG00000008259	0.0981619362798597	0.443012772128053	ACOD1
D_0__BacteriaD_1__FirmicutesD_2__ClostridiaD_3__ClostridialesD_4__RuminococcaceaeD_5__Ruminococcus_1D_6__Ruminococcus_sp._YE78	Ruminococcus_1	ENSBTAG00000008257	0.556083639877274	-0.165280839320456
D_0__BacteriaD_1__FirmicutesD_2__ClostridiaD_3__ClostridialesD_4__RuminococcaceaeD_5__Ruminococcus_1D_6__Ruminococcus_sp._YE78	Ruminococcus_1	ENSBTAG00000008176	0.159486685480349	0.382427545112802	KCNRG
D_0__BacteriaD_1__FirmicutesD_2__ClostridiaD_3__ClostridialesD_4__RuminococcaceaeD_5__Ruminococcus_1D_6__Ruminococcus_sp._YE78	Ruminococcus_1	ENSBTAG00000008059	0.900393864857827	-0.0353764210464941	CHRM3
D_0__BacteriaD_1__FirmicutesD_2__ClostridiaD_3__ClostridialesD_4__RuminococcaceaeD_5__Ruminococcus_1D_6__Ruminococcus_sp._YE78	Ruminococcus_1	ENSBTAG00000007975	0.0822930001125206	-0.462888512363358	ALDH8A1
D_0__BacteriaD_1__FirmicutesD_2__ClostridiaD_3__ClostridialesD_4__RuminococcaceaeD_5__Ruminococcus_1D_6__Ruminococcus_sp._YE78	Ruminococcus_1	ENSBTAG00000007948	0.878256492305799	-0.0432880953075793	SORCS1
D_0__BacteriaD_1__FirmicutesD_2__ClostridiaD_3__ClostridialesD_4__RuminococcaceaeD_5__Ruminococcus_1D_6__Ruminococcus_sp._YE78	Ruminococcus_1	ENSBTAG00000007851	0.908769634190155	-0.0323896480090858	IL24
D_0__BacteriaD_1__FirmicutesD_2__ClostridiaD_3__ClostridialesD_4__RuminococcaceaeD_5__Ruminococcus_1D_6__Ruminococcus_sp._YE78	Ruminococcus_1	ENSBTAG00000007782	0.838720001165972	-0.0574964147117381	MYOT
D_0__BacteriaD_1__FirmicutesD_2__ClostridiaD_3__ClostridialesD_4__RuminococcaceaeD_5__Ruminococcus_1D_6__Ruminococcus_sp._YE78	Ruminococcus_1	ENSBTAG00000007732	0.795286559863092	-0.0732556364955959	ARPP21
D_0__BacteriaD_1__FirmicutesD_2__ClostridiaD_3__ClostridialesD_4__RuminococcaceaeD_5__Ruminococcus_1D_6__Ruminococcus_sp._YE78	Ruminococcus_1	ENSBTAG00000007695	0.084978567269118	-0.459344664247118	CSN1S1
D_0__BacteriaD_1__FirmicutesD_2__ClostridiaD_3__ClostridialesD_4__RuminococcaceaeD_5__Ruminococcus_1D_6__Ruminococcus_sp._YE78	Ruminococcus_1	ENSBTAG00000007547	0.889105388568687	-0.0394074175583738	CACNG1
D_0__BacteriaD_1__FirmicutesD_2__ClostridiaD_3__ClostridialesD_4__RuminococcaceaeD_5__Ruminococcus_1D_6__Ruminococcus_sp._YE78	Ruminococcus_1	ENSBTAG00000007423	0.890616932109546	0.0388672678467379	TNFRSF11B
D_0__BacteriaD_1__FirmicutesD_2__ClostridiaD_3__ClostridialesD_4__RuminococcaceaeD_5__Ruminococcus_1D_6__Ruminococcus_sp._YE78	Ruminococcus_1	ENSBTAG00000007309	0.577478054641327	-0.15652296299588	ST6GALNAC5
D_0__BacteriaD_1__FirmicutesD_2__ClostridiaD_3__ClostridialesD_4__RuminococcaceaeD_5__Ruminococcus_1D_6__Ruminococcus_sp._YE78	Ruminococcus_1	ENSBTAG00000007273	0.00482437632424335	-0.68510886131305	TF
D_0__BacteriaD_1__FirmicutesD_2__ClostridiaD_3__ClostridialesD_4__RuminococcaceaeD_5__Ruminococcus_1D_6__Ruminococcus_sp._YE78	Ruminococcus_1	ENSBTAG00000007211	0.835317337245639	-0.058724789486592	ASB12
D_0__BacteriaD_1__FirmicutesD_2__ClostridiaD_3__ClostridialesD_4__RuminococcaceaeD_5__Ruminococcus_1D_6__Ruminococcus_sp._YE78	Ruminococcus_1	ENSBTAG00000007131	0.853372854285348	-0.0522173332482989	GADL1
D_0__BacteriaD_1__FirmicutesD_2__ClostridiaD_3__ClostridialesD_4__RuminococcaceaeD_5__Ruminococcus_1D_6__Ruminococcus_sp._YE78	Ruminococcus_1	ENSBTAG00000007090	0.837843922197107	-0.0578125902533701	MYH2
D_0__BacteriaD_1__FirmicutesD_2__ClostridiaD_3__ClostridialesD_4__RuminococcaceaeD_5__Ruminococcus_1D_6__Ruminococcus_sp._YE78	Ruminococcus_1	ENSBTAG00000006999	0.840492637203601	-0.0568568667114538	RYR1
D_0__BacteriaD_1__FirmicutesD_2__ClostridiaD_3__ClostridialesD_4__RuminococcaceaeD_5__Ruminococcus_1D_6__Ruminococcus_sp._YE78	Ruminococcus_1	ENSBTAG00000006988	0.558793982157209	-0.164163556496214	M1AP
D_0__BacteriaD_1__FirmicutesD_2__ClostridiaD_3__ClostridialesD_4__RuminococcaceaeD_5__Ruminococcus_1D_6__Ruminococcus_sp._YE78	Ruminococcus_1	ENSBTAG00000006907	0.823016381702824	-0.0631738096965678	NEB
D_0__BacteriaD_1__FirmicutesD_2__ClostridiaD_3__ClostridialesD_4__RuminococcaceaeD_5__Ruminococcus_1D_6__Ruminococcus_sp._YE78	Ruminococcus_1	ENSBTAG00000006872	0.0978687174228872	-0.443358667322779
D_0__BacteriaD_1__FirmicutesD_2__ClostridiaD_3__ClostridialesD_4__RuminococcaceaeD_5__Ruminococcus_1D_6__Ruminococcus_sp._YE78	Ruminococcus_1	ENSBTAG00000006823	0.855397844286008	-0.0514890741004277	CMYA5
D_0__BacteriaD_1__FirmicutesD_2__ClostridiaD_3__ClostridialesD_4__RuminococcaceaeD_5__Ruminococcus_1D_6__Ruminococcus_sp._YE78	Ruminococcus_1	ENSBTAG00000006776	0.667796637326809	0.120892165465964	KIAA0930
D_0__BacteriaD_1__FirmicutesD_2__ClostridiaD_3__ClostridialesD_4__RuminococcaceaeD_5__Ruminococcus_1D_6__Ruminococcus_sp._YE78	Ruminococcus_1	ENSBTAG00000006733	0.821880208330412	-0.0635854244099901	PPP1R3A
D_0__BacteriaD_1__FirmicutesD_2__ClostridiaD_3__ClostridialesD_4__RuminococcaceaeD_5__Ruminococcus_1D_6__Ruminococcus_sp._YE78	Ruminococcus_1	ENSBTAG00000006594	0.449273526376249	-0.211481202551185	LHFPL7
D_0__BacteriaD_1__FirmicutesD_2__ClostridiaD_3__ClostridialesD_4__RuminococcaceaeD_5__Ruminococcus_1D_6__Ruminococcus_sp._YE78	Ruminococcus_1	ENSBTAG00000006541	0.809849753331573	-0.0679513059332337	ATP2A1
D_0__BacteriaD_1__FirmicutesD_2__ClostridiaD_3__ClostridialesD_4__RuminococcaceaeD_5__Ruminococcus_1D_6__Ruminococcus_sp._YE78	Ruminococcus_1	ENSBTAG00000006453	0.731046209454148	-0.0969534463561753	CD3G
D_0__BacteriaD_1__FirmicutesD_2__ClostridiaD_3__ClostridialesD_4__RuminococcaceaeD_5__Ruminococcus_1D_6__Ruminococcus_sp._YE78	Ruminococcus_1	ENSBTAG00000006419	0.827215850300362	-0.0616534385191122	TNNT1
D_0__BacteriaD_1__FirmicutesD_2__ClostridiaD_3__ClostridialesD_4__RuminococcaceaeD_5__Ruminococcus_1D_6__Ruminococcus_sp._YE78	Ruminococcus_1	ENSBTAG00000006383	0.329297589708825	0.270615472148562
D_0__BacteriaD_1__FirmicutesD_2__ClostridiaD_3__ClostridialesD_4__RuminococcaceaeD_5__Ruminococcus_1D_6__Ruminococcus_sp._YE78	Ruminococcus_1	ENSBTAG00000006339	0.728259940957305	0.0979939848181298
D_0__BacteriaD_1__FirmicutesD_2__ClostridiaD_3__ClostridialesD_4__RuminococcaceaeD_5__Ruminococcus_1D_6__Ruminococcus_sp._YE78	Ruminococcus_1	ENSBTAG00000006253	0.848957931494679	-0.0538061637244119	FLNC
D_0__BacteriaD_1__FirmicutesD_2__ClostridiaD_3__ClostridialesD_4__RuminococcaceaeD_5__Ruminococcus_1D_6__Ruminococcus_sp._YE78	Ruminococcus_1	ENSBTAG00000006025	0.573012472392861	0.158339555369526	AHSA2
D_0__BacteriaD_1__FirmicutesD_2__ClostridiaD_3__ClostridialesD_4__RuminococcaceaeD_5__Ruminococcus_1D_6__Ruminococcus_sp._YE78	Ruminococcus_1	ENSBTAG00000005974	0.721404585051247	-0.100559187859928	APOBEC2
D_0__BacteriaD_1__FirmicutesD_2__ClostridiaD_3__ClostridialesD_4__RuminococcaceaeD_5__Ruminococcus_1D_6__Ruminococcus_sp._YE78	Ruminococcus_1	ENSBTAG00000005946	0.886519204951932	-0.0403318844646536	USP13
D_0__BacteriaD_1__FirmicutesD_2__ClostridiaD_3__ClostridialesD_4__RuminococcaceaeD_5__Ruminococcus_1D_6__Ruminococcus_sp._YE78	Ruminococcus_1	ENSBTAG00000005932	0.725039410813121	-0.0991981702045842	FAM184B
D_0__BacteriaD_1__FirmicutesD_2__ClostridiaD_3__ClostridialesD_4__RuminococcaceaeD_5__Ruminococcus_1D_6__Ruminococcus_sp._YE78	Ruminococcus_1	ENSBTAG00000005858	0.503508476612701	-0.187450655489383	KCNJ13
D_0__BacteriaD_1__FirmicutesD_2__ClostridiaD_3__ClostridialesD_4__RuminococcaceaeD_5__Ruminococcus_1D_6__Ruminococcus_sp._YE78	Ruminococcus_1	ENSBTAG00000005800	0.840642737782032	-0.0568027238632727	GRIA1
D_0__BacteriaD_1__FirmicutesD_2__ClostridiaD_3__ClostridialesD_4__RuminococcaceaeD_5__Ruminococcus_1D_6__Ruminococcus_sp._YE78	Ruminococcus_1	ENSBTAG00000005784	0.854726714459515	-0.0517304029174628	CSMD2
D_0__BacteriaD_1__FirmicutesD_2__ClostridiaD_3__ClostridialesD_4__RuminococcaceaeD_5__Ruminococcus_1D_6__Ruminococcus_sp._YE78	Ruminococcus_1	ENSBTAG00000005639	0.0220599875513047	0.584706411571707
D_0__BacteriaD_1__FirmicutesD_2__ClostridiaD_3__ClostridialesD_4__RuminococcaceaeD_5__Ruminococcus_1D_6__Ruminococcus_sp._YE78	Ruminococcus_1	ENSBTAG00000005540	0.0084078975315302	-0.652235287834484
D_0__BacteriaD_1__FirmicutesD_2__ClostridiaD_3__ClostridialesD_4__RuminococcaceaeD_5__Ruminococcus_1D_6__Ruminococcus_sp._YE78	Ruminococcus_1	ENSBTAG00000005534	0.827806441474799	-0.0614397485711872	ENO3
D_0__BacteriaD_1__FirmicutesD_2__ClostridiaD_3__ClostridialesD_4__RuminococcaceaeD_5__Ruminococcus_1D_6__Ruminococcus_sp._YE78	Ruminococcus_1	ENSBTAG00000005333	0.840714832792955	-0.0567767190923299	MB
D_0__BacteriaD_1__FirmicutesD_2__ClostridiaD_3__ClostridialesD_4__RuminococcaceaeD_5__Ruminococcus_1D_6__Ruminococcus_sp._YE78	Ruminococcus_1	ENSBTAG00000005259	0.891526413533409	-0.0385423251835178	UCP3
D_0__BacteriaD_1__FirmicutesD_2__ClostridiaD_3__ClostridialesD_4__RuminococcaceaeD_5__Ruminococcus_1D_6__Ruminococcus_sp._YE78	Ruminococcus_1	ENSBTAG00000005085	0.850695213156862	-0.0531807791451213	TRIM63
D_0__BacteriaD_1__FirmicutesD_2__ClostridiaD_3__ClostridialesD_4__RuminococcaceaeD_5__Ruminococcus_1D_6__Ruminococcus_sp._YE78	Ruminococcus_1	ENSBTAG00000005048	0.855289973605793	-0.051527860640419	DHRS7C
D_0__BacteriaD_1__FirmicutesD_2__ClostridiaD_3__ClostridialesD_4__RuminococcaceaeD_5__Ruminococcus_1D_6__Ruminococcus_sp._YE78	Ruminococcus_1	ENSBTAG00000004921	0.874065729419071	0.0447890321084515
D_0__BacteriaD_1__FirmicutesD_2__ClostridiaD_3__ClostridialesD_4__RuminococcaceaeD_5__Ruminococcus_1D_6__Ruminococcus_sp._YE78	Ruminococcus_1	ENSBTAG00000004886	0.761446404571398	-0.0856728539600241	ZAR1
D_0__BacteriaD_1__FirmicutesD_2__ClostridiaD_3__ClostridialesD_4__RuminococcaceaeD_5__Ruminococcus_1D_6__Ruminococcus_sp._YE78	Ruminococcus_1	ENSBTAG00000004836	0.695469703498427	-0.11033247919789	NRK
D_0__BacteriaD_1__FirmicutesD_2__ClostridiaD_3__ClostridialesD_4__RuminococcaceaeD_5__Ruminococcus_1D_6__Ruminococcus_sp._YE78	Ruminococcus_1	ENSBTAG00000004770	0.798932842879155	-0.0719254808644822	SCN4A
D_0__BacteriaD_1__FirmicutesD_2__ClostridiaD_3__ClostridialesD_4__RuminococcaceaeD_5__Ruminococcus_1D_6__Ruminococcus_sp._YE78	Ruminococcus_1	ENSBTAG00000004732	0.671845746785299	-0.119337972347641	SPTB
D_0__BacteriaD_1__FirmicutesD_2__ClostridiaD_3__ClostridialesD_4__RuminococcaceaeD_5__Ruminococcus_1D_6__Ruminococcus_sp._YE78	Ruminococcus_1	ENSBTAG00000004412	0.346704300419845	0.261380451652316	TMPRSS11F
D_0__BacteriaD_1__FirmicutesD_2__ClostridiaD_3__ClostridialesD_4__RuminococcaceaeD_5__Ruminococcus_1D_6__Ruminococcus_sp._YE78	Ruminococcus_1	ENSBTAG00000004355	0.0445197985973322	-0.524925095045804	ROBO3
D_0__BacteriaD_1__FirmicutesD_2__ClostridiaD_3__ClostridialesD_4__RuminococcaceaeD_5__Ruminococcus_1D_6__Ruminococcus_sp._YE78	Ruminococcus_1	ENSBTAG00000004010	0.118583163360888	0.420512986188111	PAPPA
D_0__BacteriaD_1__FirmicutesD_2__ClostridiaD_3__ClostridialesD_4__RuminococcaceaeD_5__Ruminococcus_1D_6__Ruminococcus_sp._YE78	Ruminococcus_1	ENSBTAG00000003956	0.835288669422049	-0.0587351428084035	SGCA
D_0__BacteriaD_1__FirmicutesD_2__ClostridiaD_3__ClostridialesD_4__RuminococcaceaeD_5__Ruminococcus_1D_6__Ruminococcus_sp._YE78	Ruminococcus_1	ENSBTAG00000003910	0.585749436632777	0.15317343327952	SH2D4B
D_0__BacteriaD_1__FirmicutesD_2__ClostridiaD_3__ClostridialesD_4__RuminococcaceaeD_5__Ruminococcus_1D_6__Ruminococcus_sp._YE78	Ruminococcus_1	ENSBTAG00000003781	0.867334680329467	0.0472021275452256	MPL
D_0__BacteriaD_1__FirmicutesD_2__ClostridiaD_3__ClostridialesD_4__RuminococcaceaeD_5__Ruminococcus_1D_6__Ruminococcus_sp._YE78	Ruminococcus_1	ENSBTAG00000003561	0.970611446810785	0.0104158923662283	STK35
D_0__BacteriaD_1__FirmicutesD_2__ClostridiaD_3__ClostridialesD_4__RuminococcaceaeD_5__Ruminococcus_1D_6__Ruminococcus_sp._YE78	Ruminococcus_1	ENSBTAG00000003515	0.497502020946695	-0.190049032360458	SNCG
D_0__BacteriaD_1__FirmicutesD_2__ClostridiaD_3__ClostridialesD_4__RuminococcaceaeD_5__Ruminococcus_1D_6__Ruminococcus_sp._YE78	Ruminococcus_1	ENSBTAG00000003403	0.61127047404323	-0.142957072877593	PADI2
D_0__BacteriaD_1__FirmicutesD_2__ClostridiaD_3__ClostridialesD_4__RuminococcaceaeD_5__Ruminococcus_1D_6__Ruminococcus_sp._YE78	Ruminococcus_1	ENSBTAG00000003389	0.978492136800984	-0.00762211367535828
D_0__BacteriaD_1__FirmicutesD_2__ClostridiaD_3__ClostridialesD_4__RuminococcaceaeD_5__Ruminococcus_1D_6__Ruminococcus_sp._YE78	Ruminococcus_1	ENSBTAG00000003278	0.837305420232742	-0.0580069664134827	HOXC10
D_0__BacteriaD_1__FirmicutesD_2__ClostridiaD_3__ClostridialesD_4__RuminococcaceaeD_5__Ruminococcus_1D_6__Ruminococcus_sp._YE78	Ruminococcus_1	ENSBTAG00000003275	0.820832829184277	0.0639649760193912
D_0__BacteriaD_1__FirmicutesD_2__ClostridiaD_3__ClostridialesD_4__RuminococcaceaeD_5__Ruminococcus_1D_6__Ruminococcus_sp._YE78	Ruminococcus_1	ENSBTAG00000003078	0.753580991040188	0.0885792587454549	COL10A1
D_0__BacteriaD_1__FirmicutesD_2__ClostridiaD_3__ClostridialesD_4__RuminococcaceaeD_5__Ruminococcus_1D_6__Ruminococcus_sp._YE78	Ruminococcus_1	ENSBTAG00000003074	0.852465030449821	-0.0525439182506365	SLC16A6
D_0__BacteriaD_1__FirmicutesD_2__ClostridiaD_3__ClostridialesD_4__RuminococcaceaeD_5__Ruminococcus_1D_6__Ruminococcus_sp._YE78	Ruminococcus_1	ENSBTAG00000002983	0.908558942304083	-0.0324647398449187	NT5C1A
D_0__BacteriaD_1__FirmicutesD_2__ClostridiaD_3__ClostridialesD_4__RuminococcaceaeD_5__Ruminococcus_1D_6__Ruminococcus_sp._YE78	Ruminococcus_1	ENSBTAG00000002976	0.0380096462514634	-0.539313891397777	CD177
D_0__BacteriaD_1__FirmicutesD_2__ClostridiaD_3__ClostridialesD_4__RuminococcaceaeD_5__Ruminococcus_1D_6__Ruminococcus_sp._YE78	Ruminococcus_1	ENSBTAG00000002964	0.766523086541918	-0.0838012000546192	TXLNB
D_0__BacteriaD_1__FirmicutesD_2__ClostridiaD_3__ClostridialesD_4__RuminococcaceaeD_5__Ruminococcus_1D_6__Ruminococcus_sp._YE78	Ruminococcus_1	ENSBTAG00000002898	0.81612956389955	-0.0656706204306356	UNC45B
D_0__BacteriaD_1__FirmicutesD_2__ClostridiaD_3__ClostridialesD_4__RuminococcaceaeD_5__Ruminococcus_1D_6__Ruminococcus_sp._YE78	Ruminococcus_1	ENSBTAG00000002701	0.318964579953683	-0.27622932329364	UGT3A2
D_0__BacteriaD_1__FirmicutesD_2__ClostridiaD_3__ClostridialesD_4__RuminococcaceaeD_5__Ruminococcus_1D_6__Ruminococcus_sp._YE78	Ruminococcus_1	ENSBTAG00000002627	0.894527740822109	0.0374703165277515	ZRANB2
D_0__BacteriaD_1__FirmicutesD_2__ClostridiaD_3__ClostridialesD_4__RuminococcaceaeD_5__Ruminococcus_1D_6__Ruminococcus_sp._YE78	Ruminococcus_1	ENSBTAG00000002583	0.467950925557893	-0.20305481023115	DNALI1
D_0__BacteriaD_1__FirmicutesD_2__ClostridiaD_3__ClostridialesD_4__RuminococcaceaeD_5__Ruminococcus_1D_6__Ruminococcus_sp._YE78	Ruminococcus_1	ENSBTAG00000002574	0.73656986927568	-0.0948940501474857	MYOZ2
D_0__BacteriaD_1__FirmicutesD_2__ClostridiaD_3__ClostridialesD_4__RuminococcaceaeD_5__Ruminococcus_1D_6__Ruminococcus_sp._YE78	Ruminococcus_1	ENSBTAG00000002565	0.0870786259207253	-0.456628468332026
D_0__BacteriaD_1__FirmicutesD_2__ClostridiaD_3__ClostridialesD_4__RuminococcaceaeD_5__Ruminococcus_1D_6__Ruminococcus_sp._YE78	Ruminococcus_1	ENSBTAG00000002559	0.691415731920869	-0.111870564935466	MIOX
D_0__BacteriaD_1__FirmicutesD_2__ClostridiaD_3__ClostridialesD_4__RuminococcaceaeD_5__Ruminococcus_1D_6__Ruminococcus_sp._YE78	Ruminococcus_1	ENSBTAG00000002480	0.60610652219677	-0.145010382806645	NUDT1
D_0__BacteriaD_1__FirmicutesD_2__ClostridiaD_3__ClostridialesD_4__RuminococcaceaeD_5__Ruminococcus_1D_6__Ruminococcus_sp._YE78	Ruminococcus_1	ENSBTAG00000002407	0.0623878217412407	0.492143791412957	TDRD5
D_0__BacteriaD_1__FirmicutesD_2__ClostridiaD_3__ClostridialesD_4__RuminococcaceaeD_5__Ruminococcus_1D_6__Ruminococcus_sp._YE78	Ruminococcus_1	ENSBTAG00000002335	0.903496449810721	-0.0342696593334649	HAND1
D_0__BacteriaD_1__FirmicutesD_2__ClostridiaD_3__ClostridialesD_4__RuminococcaceaeD_5__Ruminococcus_1D_6__Ruminococcus_sp._YE78	Ruminococcus_1	ENSBTAG00000002216	0.664493706307003	-0.122162365178471	MYOD1
D_0__BacteriaD_1__FirmicutesD_2__ClostridiaD_3__ClostridialesD_4__RuminococcaceaeD_5__Ruminococcus_1D_6__Ruminococcus_sp._YE78	Ruminococcus_1	ENSBTAG00000002157	0.841784587559459	-0.0563909067305965	LMOD2
D_0__BacteriaD_1__FirmicutesD_2__ClostridiaD_3__ClostridialesD_4__RuminococcaceaeD_5__Ruminococcus_1D_6__Ruminococcus_sp._YE78	Ruminococcus_1	ENSBTAG00000002151	0.685885324738051	-0.113973587288586	ASB15
D_0__BacteriaD_1__FirmicutesD_2__ClostridiaD_3__ClostridialesD_4__RuminococcaceaeD_5__Ruminococcus_1D_6__Ruminococcus_sp._YE78	Ruminococcus_1	ENSBTAG00000002024	0.692914828889055	-0.11130146288549	ASB18
D_0__BacteriaD_1__FirmicutesD_2__ClostridiaD_3__ClostridialesD_4__RuminococcaceaeD_5__Ruminococcus_1D_6__Ruminococcus_sp._YE78	Ruminococcus_1	ENSBTAG00000001999	0.556316826451823	-0.165184621400764	NKAPD1
D_0__BacteriaD_1__FirmicutesD_2__ClostridiaD_3__ClostridialesD_4__RuminococcaceaeD_5__Ruminococcus_1D_6__Ruminococcus_sp._YE78	Ruminococcus_1	ENSBTAG00000001865	0.788446400313401	-0.0757548050750177	SGCG
D_0__BacteriaD_1__FirmicutesD_2__ClostridiaD_3__ClostridialesD_4__RuminococcaceaeD_5__Ruminococcus_1D_6__Ruminococcus_sp._YE78	Ruminococcus_1	ENSBTAG00000001725	0.0187351198730927	0.597214388068544	CXCL10
D_0__BacteriaD_1__FirmicutesD_2__ClostridiaD_3__ClostridialesD_4__RuminococcaceaeD_5__Ruminococcus_1D_6__Ruminococcus_sp._YE78	Ruminococcus_1	ENSBTAG00000001603	0.77155901604612	-0.0819477782965353	YIPF7
D_0__BacteriaD_1__FirmicutesD_2__ClostridiaD_3__ClostridialesD_4__RuminococcaceaeD_5__Ruminococcus_1D_6__Ruminococcus_sp._YE78	Ruminococcus_1	ENSBTAG00000001503	0.886415820483138	-0.0403688485025331	TRIM72
D_0__BacteriaD_1__FirmicutesD_2__ClostridiaD_3__ClostridialesD_4__RuminococcaceaeD_5__Ruminococcus_1D_6__Ruminococcus_sp._YE78	Ruminococcus_1	ENSBTAG00000001344	0.795945423559106	-0.0730151791767629	METTL21E
D_0__BacteriaD_1__FirmicutesD_2__ClostridiaD_3__ClostridialesD_4__RuminococcaceaeD_5__Ruminococcus_1D_6__Ruminococcus_sp._YE78	Ruminococcus_1	ENSBTAG00000001338	0.172146226648044	-0.37199336154378	CCR3
D_0__BacteriaD_1__FirmicutesD_2__ClostridiaD_3__ClostridialesD_4__RuminococcaceaeD_5__Ruminococcus_1D_6__Ruminococcus_sp._YE78	Ruminococcus_1	ENSBTAG00000001191	0.0131583176359407	0.622702362626574	CCL17
D_0__BacteriaD_1__FirmicutesD_2__ClostridiaD_3__ClostridialesD_4__RuminococcaceaeD_5__Ruminococcus_1D_6__Ruminococcus_sp._YE78	Ruminococcus_1	ENSBTAG00000001183	0.836917300565487	-0.0581470759976506	KLHL33
D_0__BacteriaD_1__FirmicutesD_2__ClostridiaD_3__ClostridialesD_4__RuminococcaceaeD_5__Ruminococcus_1D_6__Ruminococcus_sp._YE78	Ruminococcus_1	ENSBTAG00000001176	0.836706446702505	-0.0582231986442713	LRRN1
D_0__BacteriaD_1__FirmicutesD_2__ClostridiaD_3__ClostridialesD_4__RuminococcaceaeD_5__Ruminococcus_1D_6__Ruminococcus_sp._YE78	Ruminococcus_1	ENSBTAG00000001078	0.821476959456265	-0.0637315426331046	SRL
D_0__BacteriaD_1__FirmicutesD_2__ClostridiaD_3__ClostridialesD_4__RuminococcaceaeD_5__Ruminococcus_1D_6__Ruminococcus_sp._YE78	Ruminococcus_1	ENSBTAG00000001032	0.828275201569474	-0.0612701620626478	PYGM
D_0__BacteriaD_1__FirmicutesD_2__ClostridiaD_3__ClostridialesD_4__RuminococcaceaeD_5__Ruminococcus_1D_6__Ruminococcus_sp._YE78	Ruminococcus_1	ENSBTAG00000001003	0.866917557244844	-0.0473517652135331	CKMT2
D_0__BacteriaD_1__FirmicutesD_2__ClostridiaD_3__ClostridialesD_4__RuminococcaceaeD_5__Ruminococcus_1D_6__Ruminococcus_sp._YE78	Ruminococcus_1	ENSBTAG00000000828	0.980078626410226	-0.00705977504326569	CAPN6
D_0__BacteriaD_1__FirmicutesD_2__ClostridiaD_3__ClostridialesD_4__RuminococcaceaeD_5__Ruminococcus_1D_6__Ruminococcus_sp._YE78	Ruminococcus_1	ENSBTAG00000000690	0.404870687260977	-0.232252468248225	THEM5
D_0__BacteriaD_1__FirmicutesD_2__ClostridiaD_3__ClostridialesD_4__RuminococcaceaeD_5__Ruminococcus_1D_6__Ruminococcus_sp._YE78	Ruminococcus_1	ENSBTAG00000000559	0.349599439708441	-0.259869943517592	PLTP
D_0__BacteriaD_1__FirmicutesD_2__ClostridiaD_3__ClostridialesD_4__RuminococcaceaeD_5__Ruminococcus_1D_6__Ruminococcus_sp._YE78	Ruminococcus_1	ENSBTAG00000000395	0.40715570189636	-0.231155664297603	ADAMTS20
D_0__BacteriaD_1__FirmicutesD_2__ClostridiaD_3__ClostridialesD_4__RuminococcaceaeD_5__Ruminococcus_1D_6__Ruminococcus_sp._YE78	Ruminococcus_1	ENSBTAG00000000284	0.178176981681329	-0.36720000400979	NAALAD2
D_0__BacteriaD_1__FirmicutesD_2__ClostridiaD_3__ClostridialesD_4__RuminococcaceaeD_5__Ruminococcus_1D_6__Ruminococcus_sp._YE78	Ruminococcus_1	ENSBTAG00000000220	0.647078760968871	-0.128896792397369	NEK10
D_0__BacteriaD_1__FirmicutesD_2__ClostridiaD_3__ClostridialesD_4__RuminococcaceaeD_5__Ruminococcus_1D_6__Ruminococcus_sp._YE78	Ruminococcus_1	ENSBTAG00000000172	0.635123593031002	-0.133557834878056	PFKFB1
D_0__BacteriaD_1__FirmicutesD_2__ClostridiaD_3__ClostridialesD_4__RuminococcaceaeD_5__Ruminococcus_1D_6__Ruminococcus_sp._YE78	Ruminococcus_1	ENSBTAG00000000044	0.607725814470346	-0.14436577888205	MYADML2
D_0__BacteriaD_1__BacteroidetesD_2__BacteroidiaD_3__BacteroidalesD_4__Bacteroidales_RF16_groupD_5__uncultured_rumen_bacteriumD_6__uncultured_rumen_bacterium	uncultured_rumen_bacterium	ENSBTAG00000055301	0.113050062474483	0.426325053740166
D_0__BacteriaD_1__BacteroidetesD_2__BacteroidiaD_3__BacteroidalesD_4__Bacteroidales_RF16_groupD_5__uncultured_rumen_bacteriumD_6__uncultured_rumen_bacterium	uncultured_rumen_bacterium	ENSBTAG00000055300	0.641074848956975	0.131233589567605
D_0__BacteriaD_1__BacteroidetesD_2__BacteroidiaD_3__BacteroidalesD_4__Bacteroidales_RF16_groupD_5__uncultured_rumen_bacteriumD_6__uncultured_rumen_bacterium	uncultured_rumen_bacterium	ENSBTAG00000055295	0.102608804456483	-0.437853593017094
D_0__BacteriaD_1__BacteroidetesD_2__BacteroidiaD_3__BacteroidalesD_4__Bacteroidales_RF16_groupD_5__uncultured_rumen_bacteriumD_6__uncultured_rumen_bacterium	uncultured_rumen_bacterium	ENSBTAG00000055227	0.221036565196835	-0.335833996448452
D_0__BacteriaD_1__BacteroidetesD_2__BacteroidiaD_3__BacteroidalesD_4__Bacteroidales_RF16_groupD_5__uncultured_rumen_bacteriumD_6__uncultured_rumen_bacterium	uncultured_rumen_bacterium	ENSBTAG00000055153	0.2198802992533	-0.336626582690449	H3-4
D_0__BacteriaD_1__BacteroidetesD_2__BacteroidiaD_3__BacteroidalesD_4__Bacteroidales_RF16_groupD_5__uncultured_rumen_bacteriumD_6__uncultured_rumen_bacterium	uncultured_rumen_bacterium	ENSBTAG00000055045	0.721427734637381	-0.100550513247864	HSPB7
D_0__BacteriaD_1__BacteroidetesD_2__BacteroidiaD_3__BacteroidalesD_4__Bacteroidales_RF16_groupD_5__uncultured_rumen_bacteriumD_6__uncultured_rumen_bacterium	uncultured_rumen_bacterium	ENSBTAG00000055021	0.394234056076357	0.237401516918007
D_0__BacteriaD_1__BacteroidetesD_2__BacteroidiaD_3__BacteroidalesD_4__Bacteroidales_RF16_groupD_5__uncultured_rumen_bacteriumD_6__uncultured_rumen_bacterium	uncultured_rumen_bacterium	ENSBTAG00000055010	0.441275871708236	-0.215142486202133
D_0__BacteriaD_1__BacteroidetesD_2__BacteroidiaD_3__BacteroidalesD_4__Bacteroidales_RF16_groupD_5__uncultured_rumen_bacteriumD_6__uncultured_rumen_bacterium	uncultured_rumen_bacterium	ENSBTAG00000054941	0.0412025103958684	0.532045749789393
D_0__BacteriaD_1__BacteroidetesD_2__BacteroidiaD_3__BacteroidalesD_4__Bacteroidales_RF16_groupD_5__uncultured_rumen_bacteriumD_6__uncultured_rumen_bacterium	uncultured_rumen_bacterium	ENSBTAG00000054825	0.409340152322877	0.230110143962021
D_0__BacteriaD_1__BacteroidetesD_2__BacteroidiaD_3__BacteroidalesD_4__Bacteroidales_RF16_groupD_5__uncultured_rumen_bacteriumD_6__uncultured_rumen_bacterium	uncultured_rumen_bacterium	ENSBTAG00000054745	0.680042427172678	-0.116201561036819
D_0__BacteriaD_1__BacteroidetesD_2__BacteroidiaD_3__BacteroidalesD_4__Bacteroidales_RF16_groupD_5__uncultured_rumen_bacteriumD_6__uncultured_rumen_bacterium	uncultured_rumen_bacterium	ENSBTAG00000054631	0.212623467965759	0.34166206303909	UCMA
D_0__BacteriaD_1__BacteroidetesD_2__BacteroidiaD_3__BacteroidalesD_4__Bacteroidales_RF16_groupD_5__uncultured_rumen_bacteriumD_6__uncultured_rumen_bacterium	uncultured_rumen_bacterium	ENSBTAG00000054421	0.371689389146258	-0.248566261226663
D_0__BacteriaD_1__BacteroidetesD_2__BacteroidiaD_3__BacteroidalesD_4__Bacteroidales_RF16_groupD_5__uncultured_rumen_bacteriumD_6__uncultured_rumen_bacterium	uncultured_rumen_bacterium	ENSBTAG00000054394	0.786222547610539	-0.0765684478949534
D_0__BacteriaD_1__BacteroidetesD_2__BacteroidiaD_3__BacteroidalesD_4__Bacteroidales_RF16_groupD_5__uncultured_rumen_bacteriumD_6__uncultured_rumen_bacterium	uncultured_rumen_bacterium	ENSBTAG00000054370	0.472037693335887	0.201233152757367
D_0__BacteriaD_1__BacteroidetesD_2__BacteroidiaD_3__BacteroidalesD_4__Bacteroidales_RF16_groupD_5__uncultured_rumen_bacteriumD_6__uncultured_rumen_bacterium	uncultured_rumen_bacterium	ENSBTAG00000054368	0.191432002552777	0.357024877536001	NPW
D_0__BacteriaD_1__BacteroidetesD_2__BacteroidiaD_3__BacteroidalesD_4__Bacteroidales_RF16_groupD_5__uncultured_rumen_bacteriumD_6__uncultured_rumen_bacterium	uncultured_rumen_bacterium	ENSBTAG00000054352	0.442269669347265	-0.214685729667748
D_0__BacteriaD_1__BacteroidetesD_2__BacteroidiaD_3__BacteroidalesD_4__Bacteroidales_RF16_groupD_5__uncultured_rumen_bacteriumD_6__uncultured_rumen_bacterium	uncultured_rumen_bacterium	ENSBTAG00000054346	0.746788594341644	-0.0910958482090983
D_0__BacteriaD_1__BacteroidetesD_2__BacteroidiaD_3__BacteroidalesD_4__Bacteroidales_RF16_groupD_5__uncultured_rumen_bacteriumD_6__uncultured_rumen_bacterium	uncultured_rumen_bacterium	ENSBTAG00000054182	0.738121077334184	-0.0943165171713911
D_0__BacteriaD_1__BacteroidetesD_2__BacteroidiaD_3__BacteroidalesD_4__Bacteroidales_RF16_groupD_5__uncultured_rumen_bacteriumD_6__uncultured_rumen_bacterium	uncultured_rumen_bacterium	ENSBTAG00000054128	0.259389542189703	-0.31088643355527
D_0__BacteriaD_1__BacteroidetesD_2__BacteroidiaD_3__BacteroidalesD_4__Bacteroidales_RF16_groupD_5__uncultured_rumen_bacteriumD_6__uncultured_rumen_bacterium	uncultured_rumen_bacterium	ENSBTAG00000054123	0.186420150743364	-0.360816690656837
D_0__BacteriaD_1__BacteroidetesD_2__BacteroidiaD_3__BacteroidalesD_4__Bacteroidales_RF16_groupD_5__uncultured_rumen_bacteriumD_6__uncultured_rumen_bacterium	uncultured_rumen_bacterium	ENSBTAG00000054066	0.789719059229856	0.0752894261914544
D_0__BacteriaD_1__BacteroidetesD_2__BacteroidiaD_3__BacteroidalesD_4__Bacteroidales_RF16_groupD_5__uncultured_rumen_bacteriumD_6__uncultured_rumen_bacterium	uncultured_rumen_bacterium	ENSBTAG00000054062	0.458726184155683	-0.207195457691537	CNGA3
D_0__BacteriaD_1__BacteroidetesD_2__BacteroidiaD_3__BacteroidalesD_4__Bacteroidales_RF16_groupD_5__uncultured_rumen_bacteriumD_6__uncultured_rumen_bacterium	uncultured_rumen_bacterium	ENSBTAG00000054041	0.507012680782369	0.185941397384454
D_0__BacteriaD_1__BacteroidetesD_2__BacteroidiaD_3__BacteroidalesD_4__Bacteroidales_RF16_groupD_5__uncultured_rumen_bacteriumD_6__uncultured_rumen_bacterium	uncultured_rumen_bacterium	ENSBTAG00000054012	0.637472437478568	-0.132639543265415
D_0__BacteriaD_1__BacteroidetesD_2__BacteroidiaD_3__BacteroidalesD_4__Bacteroidales_RF16_groupD_5__uncultured_rumen_bacteriumD_6__uncultured_rumen_bacterium	uncultured_rumen_bacterium	ENSBTAG00000053969	0.738137982102494	-0.0943102252544197
D_0__BacteriaD_1__BacteroidetesD_2__BacteroidiaD_3__BacteroidalesD_4__Bacteroidales_RF16_groupD_5__uncultured_rumen_bacteriumD_6__uncultured_rumen_bacterium	uncultured_rumen_bacterium	ENSBTAG00000053785	0.958101878430037	0.0148525861006584
D_0__BacteriaD_1__BacteroidetesD_2__BacteroidiaD_3__BacteroidalesD_4__Bacteroidales_RF16_groupD_5__uncultured_rumen_bacteriumD_6__uncultured_rumen_bacterium	uncultured_rumen_bacterium	ENSBTAG00000053639	0.521523320060296	-0.179742086609349
D_0__BacteriaD_1__BacteroidetesD_2__BacteroidiaD_3__BacteroidalesD_4__Bacteroidales_RF16_groupD_5__uncultured_rumen_bacteriumD_6__uncultured_rumen_bacterium	uncultured_rumen_bacterium	ENSBTAG00000053626	0.772288474732107	-0.0816795685639784
D_0__BacteriaD_1__BacteroidetesD_2__BacteroidiaD_3__BacteroidalesD_4__Bacteroidales_RF16_groupD_5__uncultured_rumen_bacteriumD_6__uncultured_rumen_bacterium	uncultured_rumen_bacterium	ENSBTAG00000053621	0.157959542338729	-0.383722880807398	H2AC15
D_0__BacteriaD_1__BacteroidetesD_2__BacteroidiaD_3__BacteroidalesD_4__Bacteroidales_RF16_groupD_5__uncultured_rumen_bacteriumD_6__uncultured_rumen_bacterium	uncultured_rumen_bacterium	ENSBTAG00000053531	0.961859796200425	-0.0135194936490419
D_0__BacteriaD_1__BacteroidetesD_2__BacteroidiaD_3__BacteroidalesD_4__Bacteroidales_RF16_groupD_5__uncultured_rumen_bacteriumD_6__uncultured_rumen_bacterium	uncultured_rumen_bacterium	ENSBTAG00000053405	0.197707090096285	-0.352366703676415
D_0__BacteriaD_1__BacteroidetesD_2__BacteroidiaD_3__BacteroidalesD_4__Bacteroidales_RF16_groupD_5__uncultured_rumen_bacteriumD_6__uncultured_rumen_bacterium	uncultured_rumen_bacterium	ENSBTAG00000053367	0.0945444145528965	0.44733203816656
D_0__BacteriaD_1__BacteroidetesD_2__BacteroidiaD_3__BacteroidalesD_4__Bacteroidales_RF16_groupD_5__uncultured_rumen_bacteriumD_6__uncultured_rumen_bacterium	uncultured_rumen_bacterium	ENSBTAG00000053361	0.731594342249882	-0.0967488824315865	KLHL30
D_0__BacteriaD_1__BacteroidetesD_2__BacteroidiaD_3__BacteroidalesD_4__Bacteroidales_RF16_groupD_5__uncultured_rumen_bacteriumD_6__uncultured_rumen_bacterium	uncultured_rumen_bacterium	ENSBTAG00000053318	0.884624779984377	-0.0410093133028116
D_0__BacteriaD_1__BacteroidetesD_2__BacteroidiaD_3__BacteroidalesD_4__Bacteroidales_RF16_groupD_5__uncultured_rumen_bacteriumD_6__uncultured_rumen_bacterium	uncultured_rumen_bacterium	ENSBTAG00000053292	0.552505569148839	0.166759410585377
D_0__BacteriaD_1__BacteroidetesD_2__BacteroidiaD_3__BacteroidalesD_4__Bacteroidales_RF16_groupD_5__uncultured_rumen_bacteriumD_6__uncultured_rumen_bacterium	uncultured_rumen_bacterium	ENSBTAG00000053242	0.194018815328089	0.355092861462673
D_0__BacteriaD_1__BacteroidetesD_2__BacteroidiaD_3__BacteroidalesD_4__Bacteroidales_RF16_groupD_5__uncultured_rumen_bacteriumD_6__uncultured_rumen_bacterium	uncultured_rumen_bacterium	ENSBTAG00000053177	0.474529316887859	0.200126273014156
D_0__BacteriaD_1__BacteroidetesD_2__BacteroidiaD_3__BacteroidalesD_4__Bacteroidales_RF16_groupD_5__uncultured_rumen_bacteriumD_6__uncultured_rumen_bacterium	uncultured_rumen_bacterium	ENSBTAG00000053105	0.96269795340255	0.013222200792765	TMEM263
D_0__BacteriaD_1__BacteroidetesD_2__BacteroidiaD_3__BacteroidalesD_4__Bacteroidales_RF16_groupD_5__uncultured_rumen_bacteriumD_6__uncultured_rumen_bacterium	uncultured_rumen_bacterium	ENSBTAG00000053072	0.0649349307308546	0.488054794142441	EFHC2
D_0__BacteriaD_1__BacteroidetesD_2__BacteroidiaD_3__BacteroidalesD_4__Bacteroidales_RF16_groupD_5__uncultured_rumen_bacteriumD_6__uncultured_rumen_bacterium	uncultured_rumen_bacterium	ENSBTAG00000053023	0.448331357410504	0.211910818112398	LRRC74B
D_0__BacteriaD_1__BacteroidetesD_2__BacteroidiaD_3__BacteroidalesD_4__Bacteroidales_RF16_groupD_5__uncultured_rumen_bacteriumD_6__uncultured_rumen_bacterium	uncultured_rumen_bacterium	ENSBTAG00000052709	0.722538462030962	-0.100134400150639
D_0__BacteriaD_1__BacteroidetesD_2__BacteroidiaD_3__BacteroidalesD_4__Bacteroidales_RF16_groupD_5__uncultured_rumen_bacteriumD_6__uncultured_rumen_bacterium	uncultured_rumen_bacterium	ENSBTAG00000052520	0.9250376145132	0.0265973505731931
D_0__BacteriaD_1__BacteroidetesD_2__BacteroidiaD_3__BacteroidalesD_4__Bacteroidales_RF16_groupD_5__uncultured_rumen_bacteriumD_6__uncultured_rumen_bacterium	uncultured_rumen_bacterium	ENSBTAG00000052488	0.655546975223116	-0.125614151180649	SPINK9
D_0__BacteriaD_1__BacteroidetesD_2__BacteroidiaD_3__BacteroidalesD_4__Bacteroidales_RF16_groupD_5__uncultured_rumen_bacteriumD_6__uncultured_rumen_bacterium	uncultured_rumen_bacterium	ENSBTAG00000052443	0.741922389908059	-0.0929027138472596
D_0__BacteriaD_1__BacteroidetesD_2__BacteroidiaD_3__BacteroidalesD_4__Bacteroidales_RF16_groupD_5__uncultured_rumen_bacteriumD_6__uncultured_rumen_bacterium	uncultured_rumen_bacterium	ENSBTAG00000052397	0.273511098430788	-0.302274742173023
D_0__BacteriaD_1__BacteroidetesD_2__BacteroidiaD_3__BacteroidalesD_4__Bacteroidales_RF16_groupD_5__uncultured_rumen_bacteriumD_6__uncultured_rumen_bacterium	uncultured_rumen_bacterium	ENSBTAG00000052328	0.423126372988419	0.223577769787395
D_0__BacteriaD_1__BacteroidetesD_2__BacteroidiaD_3__BacteroidalesD_4__Bacteroidales_RF16_groupD_5__uncultured_rumen_bacteriumD_6__uncultured_rumen_bacterium	uncultured_rumen_bacterium	ENSBTAG00000052260	0.758465958647674	-0.0867732213097776
D_0__BacteriaD_1__BacteroidetesD_2__BacteroidiaD_3__BacteroidalesD_4__Bacteroidales_RF16_groupD_5__uncultured_rumen_bacteriumD_6__uncultured_rumen_bacterium	uncultured_rumen_bacterium	ENSBTAG00000052178	0.0704296523328837	-0.479613959413847
D_0__BacteriaD_1__BacteroidetesD_2__BacteroidiaD_3__BacteroidalesD_4__Bacteroidales_RF16_groupD_5__uncultured_rumen_bacteriumD_6__uncultured_rumen_bacterium	uncultured_rumen_bacterium	ENSBTAG00000052130	0.0539259646254836	-0.506666820552138
D_0__BacteriaD_1__BacteroidetesD_2__BacteroidiaD_3__BacteroidalesD_4__Bacteroidales_RF16_groupD_5__uncultured_rumen_bacteriumD_6__uncultured_rumen_bacterium	uncultured_rumen_bacterium	ENSBTAG00000052047	0.193090528975518	-0.355784248061877
D_0__BacteriaD_1__BacteroidetesD_2__BacteroidiaD_3__BacteroidalesD_4__Bacteroidales_RF16_groupD_5__uncultured_rumen_bacteriumD_6__uncultured_rumen_bacterium	uncultured_rumen_bacterium	ENSBTAG00000052025	0.812714401366006	-0.0669104538500324	EFNB3
D_0__BacteriaD_1__BacteroidetesD_2__BacteroidiaD_3__BacteroidalesD_4__Bacteroidales_RF16_groupD_5__uncultured_rumen_bacteriumD_6__uncultured_rumen_bacterium	uncultured_rumen_bacterium	ENSBTAG00000052023	0.696520394477751	-0.10993432021692
D_0__BacteriaD_1__BacteroidetesD_2__BacteroidiaD_3__BacteroidalesD_4__Bacteroidales_RF16_groupD_5__uncultured_rumen_bacteriumD_6__uncultured_rumen_bacterium	uncultured_rumen_bacterium	ENSBTAG00000051859	0.0202061504195958	0.591486779694322
D_0__BacteriaD_1__BacteroidetesD_2__BacteroidiaD_3__BacteroidalesD_4__Bacteroidales_RF16_groupD_5__uncultured_rumen_bacteriumD_6__uncultured_rumen_bacterium	uncultured_rumen_bacterium	ENSBTAG00000051795	0.716297473665807	0.102474996236374	OR4G21
D_0__BacteriaD_1__BacteroidetesD_2__BacteroidiaD_3__BacteroidalesD_4__Bacteroidales_RF16_groupD_5__uncultured_rumen_bacteriumD_6__uncultured_rumen_bacterium	uncultured_rumen_bacterium	ENSBTAG00000051734	0.161367286924072	-0.380843675562336
D_0__BacteriaD_1__BacteroidetesD_2__BacteroidiaD_3__BacteroidalesD_4__Bacteroidales_RF16_groupD_5__uncultured_rumen_bacteriumD_6__uncultured_rumen_bacterium	uncultured_rumen_bacterium	ENSBTAG00000051658	0.334446713040141	-0.267855481816879
D_0__BacteriaD_1__BacteroidetesD_2__BacteroidiaD_3__BacteroidalesD_4__Bacteroidales_RF16_groupD_5__uncultured_rumen_bacteriumD_6__uncultured_rumen_bacterium	uncultured_rumen_bacterium	ENSBTAG00000051568	0.116320719055906	0.422866392466366
D_0__BacteriaD_1__BacteroidetesD_2__BacteroidiaD_3__BacteroidalesD_4__Bacteroidales_RF16_groupD_5__uncultured_rumen_bacteriumD_6__uncultured_rumen_bacterium	uncultured_rumen_bacterium	ENSBTAG00000051480	0.615205949610239	-0.141396771698952
D_0__BacteriaD_1__BacteroidetesD_2__BacteroidiaD_3__BacteroidalesD_4__Bacteroidales_RF16_groupD_5__uncultured_rumen_bacteriumD_6__uncultured_rumen_bacterium	uncultured_rumen_bacterium	ENSBTAG00000051395	0.245505248198796	-0.31963633007136
D_0__BacteriaD_1__BacteroidetesD_2__BacteroidiaD_3__BacteroidalesD_4__Bacteroidales_RF16_groupD_5__uncultured_rumen_bacteriumD_6__uncultured_rumen_bacterium	uncultured_rumen_bacterium	ENSBTAG00000051295	0.28035344877874	-0.29819828756781	FXYD4
D_0__BacteriaD_1__BacteroidetesD_2__BacteroidiaD_3__BacteroidalesD_4__Bacteroidales_RF16_groupD_5__uncultured_rumen_bacteriumD_6__uncultured_rumen_bacterium	uncultured_rumen_bacterium	ENSBTAG00000051206	0.717976710134011	-0.101844614010136	KY
D_0__BacteriaD_1__BacteroidetesD_2__BacteroidiaD_3__BacteroidalesD_4__Bacteroidales_RF16_groupD_5__uncultured_rumen_bacteriumD_6__uncultured_rumen_bacterium	uncultured_rumen_bacterium	ENSBTAG00000051199	0.651005441882374	-0.127372736061587
D_0__BacteriaD_1__BacteroidetesD_2__BacteroidiaD_3__BacteroidalesD_4__Bacteroidales_RF16_groupD_5__uncultured_rumen_bacteriumD_6__uncultured_rumen_bacterium	uncultured_rumen_bacterium	ENSBTAG00000051102	0.809846005318428	-0.0679526682808427	KCNK3
D_0__BacteriaD_1__BacteroidetesD_2__BacteroidiaD_3__BacteroidalesD_4__Bacteroidales_RF16_groupD_5__uncultured_rumen_bacteriumD_6__uncultured_rumen_bacterium	uncultured_rumen_bacterium	ENSBTAG00000051072	0.888942450046891	-0.0394656511319722	AQP4
D_0__BacteriaD_1__BacteroidetesD_2__BacteroidiaD_3__BacteroidalesD_4__Bacteroidales_RF16_groupD_5__uncultured_rumen_bacteriumD_6__uncultured_rumen_bacterium	uncultured_rumen_bacterium	ENSBTAG00000051065	0.378494290677632	-0.245158696256739
D_0__BacteriaD_1__BacteroidetesD_2__BacteroidiaD_3__BacteroidalesD_4__Bacteroidales_RF16_groupD_5__uncultured_rumen_bacteriumD_6__uncultured_rumen_bacterium	uncultured_rumen_bacterium	ENSBTAG00000051043	0.797675896465914	-0.072383851775918
D_0__BacteriaD_1__BacteroidetesD_2__BacteroidiaD_3__BacteroidalesD_4__Bacteroidales_RF16_groupD_5__uncultured_rumen_bacteriumD_6__uncultured_rumen_bacterium	uncultured_rumen_bacterium	ENSBTAG00000051008	0.694945693101651	-0.110531125526583
D_0__BacteriaD_1__BacteroidetesD_2__BacteroidiaD_3__BacteroidalesD_4__Bacteroidales_RF16_groupD_5__uncultured_rumen_bacteriumD_6__uncultured_rumen_bacterium	uncultured_rumen_bacterium	ENSBTAG00000050951	0.789574721450436	-0.0753421977441403
D_0__BacteriaD_1__BacteroidetesD_2__BacteroidiaD_3__BacteroidalesD_4__Bacteroidales_RF16_groupD_5__uncultured_rumen_bacteriumD_6__uncultured_rumen_bacterium	uncultured_rumen_bacterium	ENSBTAG00000050912	0.126625343863382	-0.412389209639499
D_0__BacteriaD_1__BacteroidetesD_2__BacteroidiaD_3__BacteroidalesD_4__Bacteroidales_RF16_groupD_5__uncultured_rumen_bacteriumD_6__uncultured_rumen_bacterium	uncultured_rumen_bacterium	ENSBTAG00000050873	0.950928557037639	-0.0173980952487532
D_0__BacteriaD_1__BacteroidetesD_2__BacteroidiaD_3__BacteroidalesD_4__Bacteroidales_RF16_groupD_5__uncultured_rumen_bacteriumD_6__uncultured_rumen_bacterium	uncultured_rumen_bacterium	ENSBTAG00000050688	0.213113868542022	-0.341318379052034
D_0__BacteriaD_1__BacteroidetesD_2__BacteroidiaD_3__BacteroidalesD_4__Bacteroidales_RF16_groupD_5__uncultured_rumen_bacteriumD_6__uncultured_rumen_bacterium	uncultured_rumen_bacterium	ENSBTAG00000050644	0.182258031179299	-0.364016228287518
D_0__BacteriaD_1__BacteroidetesD_2__BacteroidiaD_3__BacteroidalesD_4__Bacteroidales_RF16_groupD_5__uncultured_rumen_bacteriumD_6__uncultured_rumen_bacterium	uncultured_rumen_bacterium	ENSBTAG00000050575	0.230338768468906	-0.329550399125671
D_0__BacteriaD_1__BacteroidetesD_2__BacteroidiaD_3__BacteroidalesD_4__Bacteroidales_RF16_groupD_5__uncultured_rumen_bacteriumD_6__uncultured_rumen_bacterium	uncultured_rumen_bacterium	ENSBTAG00000050571	0.617357229090598	0.140545485544116
D_0__BacteriaD_1__BacteroidetesD_2__BacteroidiaD_3__BacteroidalesD_4__Bacteroidales_RF16_groupD_5__uncultured_rumen_bacteriumD_6__uncultured_rumen_bacterium	uncultured_rumen_bacterium	ENSBTAG00000050496	0.37415305309226	-0.247328693821149
D_0__BacteriaD_1__BacteroidetesD_2__BacteroidiaD_3__BacteroidalesD_4__Bacteroidales_RF16_groupD_5__uncultured_rumen_bacteriumD_6__uncultured_rumen_bacterium	uncultured_rumen_bacterium	ENSBTAG00000050391	0.572217152365649	0.158663707761966
D_0__BacteriaD_1__BacteroidetesD_2__BacteroidiaD_3__BacteroidalesD_4__Bacteroidales_RF16_groupD_5__uncultured_rumen_bacteriumD_6__uncultured_rumen_bacterium	uncultured_rumen_bacterium	ENSBTAG00000050355	0.637030318316442	0.132812295873753
D_0__BacteriaD_1__BacteroidetesD_2__BacteroidiaD_3__BacteroidalesD_4__Bacteroidales_RF16_groupD_5__uncultured_rumen_bacteriumD_6__uncultured_rumen_bacterium	uncultured_rumen_bacterium	ENSBTAG00000050251	0.307251746746124	-0.282720919133868
D_0__BacteriaD_1__BacteroidetesD_2__BacteroidiaD_3__BacteroidalesD_4__Bacteroidales_RF16_groupD_5__uncultured_rumen_bacteriumD_6__uncultured_rumen_bacterium	uncultured_rumen_bacterium	ENSBTAG00000050211	0.184729617991148	0.3621105918678
D_0__BacteriaD_1__BacteroidetesD_2__BacteroidiaD_3__BacteroidalesD_4__Bacteroidales_RF16_groupD_5__uncultured_rumen_bacteriumD_6__uncultured_rumen_bacterium	uncultured_rumen_bacterium	ENSBTAG00000050016	0.582071775063693	-0.154660301367865	COX7B2
D_0__BacteriaD_1__BacteroidetesD_2__BacteroidiaD_3__BacteroidalesD_4__Bacteroidales_RF16_groupD_5__uncultured_rumen_bacteriumD_6__uncultured_rumen_bacterium	uncultured_rumen_bacterium	ENSBTAG00000049897	0.0639555781851028	0.489612997633127	MARCHF4
D_0__BacteriaD_1__BacteroidetesD_2__BacteroidiaD_3__BacteroidalesD_4__Bacteroidales_RF16_groupD_5__uncultured_rumen_bacteriumD_6__uncultured_rumen_bacterium	uncultured_rumen_bacterium	ENSBTAG00000049613	0.372512465667701	0.248152311385899
D_0__BacteriaD_1__BacteroidetesD_2__BacteroidiaD_3__BacteroidalesD_4__Bacteroidales_RF16_groupD_5__uncultured_rumen_bacteriumD_6__uncultured_rumen_bacterium	uncultured_rumen_bacterium	ENSBTAG00000049599	0.92034177709248	-0.0282682247849433	FAM163A
D_0__BacteriaD_1__BacteroidetesD_2__BacteroidiaD_3__BacteroidalesD_4__Bacteroidales_RF16_groupD_5__uncultured_rumen_bacteriumD_6__uncultured_rumen_bacterium	uncultured_rumen_bacterium	ENSBTAG00000049237	0.666975136093995	-0.121207883803648	GNG5P2
D_0__BacteriaD_1__BacteroidetesD_2__BacteroidiaD_3__BacteroidalesD_4__Bacteroidales_RF16_groupD_5__uncultured_rumen_bacteriumD_6__uncultured_rumen_bacterium	uncultured_rumen_bacterium	ENSBTAG00000049232	0.58229493480011	-0.154569969017086
D_0__BacteriaD_1__BacteroidetesD_2__BacteroidiaD_3__BacteroidalesD_4__Bacteroidales_RF16_groupD_5__uncultured_rumen_bacteriumD_6__uncultured_rumen_bacterium	uncultured_rumen_bacterium	ENSBTAG00000049196	0.645829157910482	-0.129382500167707
D_0__BacteriaD_1__BacteroidetesD_2__BacteroidiaD_3__BacteroidalesD_4__Bacteroidales_RF16_groupD_5__uncultured_rumen_bacteriumD_6__uncultured_rumen_bacterium	uncultured_rumen_bacterium	ENSBTAG00000049168	0.27613062045727	-0.300706975888477
D_0__BacteriaD_1__BacteroidetesD_2__BacteroidiaD_3__BacteroidalesD_4__Bacteroidales_RF16_groupD_5__uncultured_rumen_bacteriumD_6__uncultured_rumen_bacterium	uncultured_rumen_bacterium	ENSBTAG00000049121	0.536691845827391	0.173344539308402
D_0__BacteriaD_1__BacteroidetesD_2__BacteroidiaD_3__BacteroidalesD_4__Bacteroidales_RF16_groupD_5__uncultured_rumen_bacteriumD_6__uncultured_rumen_bacterium	uncultured_rumen_bacterium	ENSBTAG00000049091	0.607881799059758	-0.144303720535857	SIX4
D_0__BacteriaD_1__BacteroidetesD_2__BacteroidiaD_3__BacteroidalesD_4__Bacteroidales_RF16_groupD_5__uncultured_rumen_bacteriumD_6__uncultured_rumen_bacterium	uncultured_rumen_bacterium	ENSBTAG00000048914	0.0365586340004454	0.542768187083405
D_0__BacteriaD_1__BacteroidetesD_2__BacteroidiaD_3__BacteroidalesD_4__Bacteroidales_RF16_groupD_5__uncultured_rumen_bacteriumD_6__uncultured_rumen_bacterium	uncultured_rumen_bacterium	ENSBTAG00000048861	0.470637056305829	-0.201856614440793
D_0__BacteriaD_1__BacteroidetesD_2__BacteroidiaD_3__BacteroidalesD_4__Bacteroidales_RF16_groupD_5__uncultured_rumen_bacteriumD_6__uncultured_rumen_bacterium	uncultured_rumen_bacterium	ENSBTAG00000048826	0.529325922920469	-0.176440981949656
D_0__BacteriaD_1__BacteroidetesD_2__BacteroidiaD_3__BacteroidalesD_4__Bacteroidales_RF16_groupD_5__uncultured_rumen_bacteriumD_6__uncultured_rumen_bacterium	uncultured_rumen_bacterium	ENSBTAG00000048756	0.711324224712061	-0.104344615626976
D_0__BacteriaD_1__BacteroidetesD_2__BacteroidiaD_3__BacteroidalesD_4__Bacteroidales_RF16_groupD_5__uncultured_rumen_bacteriumD_6__uncultured_rumen_bacterium	uncultured_rumen_bacterium	ENSBTAG00000048585	0.719183127611155	-0.101392004838429	SLN
D_0__BacteriaD_1__BacteroidetesD_2__BacteroidiaD_3__BacteroidalesD_4__Bacteroidales_RF16_groupD_5__uncultured_rumen_bacteriumD_6__uncultured_rumen_bacterium	uncultured_rumen_bacterium	ENSBTAG00000048537	0.560133913752245	-0.16361205288713
D_0__BacteriaD_1__BacteroidetesD_2__BacteroidiaD_3__BacteroidalesD_4__Bacteroidales_RF16_groupD_5__uncultured_rumen_bacteriumD_6__uncultured_rumen_bacterium	uncultured_rumen_bacterium	ENSBTAG00000048373	0.0598578798147275	0.496327030780485
D_0__BacteriaD_1__BacteroidetesD_2__BacteroidiaD_3__BacteroidalesD_4__Bacteroidales_RF16_groupD_5__uncultured_rumen_bacteriumD_6__uncultured_rumen_bacterium	uncultured_rumen_bacterium	ENSBTAG00000048302	0.456768647955754	0.208079369503103
D_0__BacteriaD_1__BacteroidetesD_2__BacteroidiaD_3__BacteroidalesD_4__Bacteroidales_RF16_groupD_5__uncultured_rumen_bacteriumD_6__uncultured_rumen_bacterium	uncultured_rumen_bacterium	ENSBTAG00000048171	0.159564046881351	-0.3823621463355	TAP
D_0__BacteriaD_1__BacteroidetesD_2__BacteroidiaD_3__BacteroidalesD_4__Bacteroidales_RF16_groupD_5__uncultured_rumen_bacteriumD_6__uncultured_rumen_bacterium	uncultured_rumen_bacterium	ENSBTAG00000047783	0.12737748698941	0.411647711749349
D_0__BacteriaD_1__BacteroidetesD_2__BacteroidiaD_3__BacteroidalesD_4__Bacteroidales_RF16_groupD_5__uncultured_rumen_bacteriumD_6__uncultured_rumen_bacterium	uncultured_rumen_bacterium	ENSBTAG00000047661	0.81918892199046	-0.064560904350513	FABP12
D_0__BacteriaD_1__BacteroidetesD_2__BacteroidiaD_3__BacteroidalesD_4__Bacteroidales_RF16_groupD_5__uncultured_rumen_bacteriumD_6__uncultured_rumen_bacterium	uncultured_rumen_bacterium	ENSBTAG00000047563	0.0123760595028282	0.626918953339756	CLDN9
D_0__BacteriaD_1__BacteroidetesD_2__BacteroidiaD_3__BacteroidalesD_4__Bacteroidales_RF16_groupD_5__uncultured_rumen_bacteriumD_6__uncultured_rumen_bacterium	uncultured_rumen_bacterium	ENSBTAG00000047491	0.730687218025704	-0.0970874468720071	CACNA1S
D_0__BacteriaD_1__BacteroidetesD_2__BacteroidiaD_3__BacteroidalesD_4__Bacteroidales_RF16_groupD_5__uncultured_rumen_bacteriumD_6__uncultured_rumen_bacterium	uncultured_rumen_bacterium	ENSBTAG00000047277	0.0979868878474325	-0.443219180424759
D_0__BacteriaD_1__BacteroidetesD_2__BacteroidiaD_3__BacteroidalesD_4__Bacteroidales_RF16_groupD_5__uncultured_rumen_bacteriumD_6__uncultured_rumen_bacterium	uncultured_rumen_bacterium	ENSBTAG00000047266	0.104897717218283	-0.435258777352904
D_0__BacteriaD_1__BacteroidetesD_2__BacteroidiaD_3__BacteroidalesD_4__Bacteroidales_RF16_groupD_5__uncultured_rumen_bacteriumD_6__uncultured_rumen_bacterium	uncultured_rumen_bacterium	ENSBTAG00000047231	0.753247978979759	-0.0887024936858961	TNNI1
D_0__BacteriaD_1__BacteroidetesD_2__BacteroidiaD_3__BacteroidalesD_4__Bacteroidales_RF16_groupD_5__uncultured_rumen_bacteriumD_6__uncultured_rumen_bacterium	uncultured_rumen_bacterium	ENSBTAG00000047155	0.730252131470074	-0.0972498773264302	C28H10orf71
D_0__BacteriaD_1__BacteroidetesD_2__BacteroidiaD_3__BacteroidalesD_4__Bacteroidales_RF16_groupD_5__uncultured_rumen_bacteriumD_6__uncultured_rumen_bacterium	uncultured_rumen_bacterium	ENSBTAG00000047121	0.266109931138041	-0.306753716688211
D_0__BacteriaD_1__BacteroidetesD_2__BacteroidiaD_3__BacteroidalesD_4__Bacteroidales_RF16_groupD_5__uncultured_rumen_bacteriumD_6__uncultured_rumen_bacterium	uncultured_rumen_bacterium	ENSBTAG00000046864	0.0559214619331598	0.503099692901028
D_0__BacteriaD_1__BacteroidetesD_2__BacteroidiaD_3__BacteroidalesD_4__Bacteroidales_RF16_groupD_5__uncultured_rumen_bacteriumD_6__uncultured_rumen_bacterium	uncultured_rumen_bacterium	ENSBTAG00000046838	0.743788500180492	-0.0922094159983651
D_0__BacteriaD_1__BacteroidetesD_2__BacteroidiaD_3__BacteroidalesD_4__Bacteroidales_RF16_groupD_5__uncultured_rumen_bacteriumD_6__uncultured_rumen_bacterium	uncultured_rumen_bacterium	ENSBTAG00000046808	0.311121111250303	-0.280560798762752
D_0__BacteriaD_1__BacteroidetesD_2__BacteroidiaD_3__BacteroidalesD_4__Bacteroidales_RF16_groupD_5__uncultured_rumen_bacteriumD_6__uncultured_rumen_bacterium	uncultured_rumen_bacterium	ENSBTAG00000046725	0.721684846147973	-0.100454174082715	TNNC2
D_0__BacteriaD_1__BacteroidetesD_2__BacteroidiaD_3__BacteroidalesD_4__Bacteroidales_RF16_groupD_5__uncultured_rumen_bacteriumD_6__uncultured_rumen_bacterium	uncultured_rumen_bacterium	ENSBTAG00000046586	0.261715194222444	0.309448994628587
D_0__BacteriaD_1__BacteroidetesD_2__BacteroidiaD_3__BacteroidalesD_4__Bacteroidales_RF16_groupD_5__uncultured_rumen_bacteriumD_6__uncultured_rumen_bacterium	uncultured_rumen_bacterium	ENSBTAG00000046512	0.744038657997697	-0.0921165147385394	XIRP1
D_0__BacteriaD_1__BacteroidetesD_2__BacteroidiaD_3__BacteroidalesD_4__Bacteroidales_RF16_groupD_5__uncultured_rumen_bacteriumD_6__uncultured_rumen_bacterium	uncultured_rumen_bacterium	ENSBTAG00000046413	0.317230584378132	-0.277181565549206	GRID2
D_0__BacteriaD_1__BacteroidetesD_2__BacteroidiaD_3__BacteroidalesD_4__Bacteroidales_RF16_groupD_5__uncultured_rumen_bacteriumD_6__uncultured_rumen_bacterium	uncultured_rumen_bacterium	ENSBTAG00000046375	0.179294163444983	-0.366323757757473
D_0__BacteriaD_1__BacteroidetesD_2__BacteroidiaD_3__BacteroidalesD_4__Bacteroidales_RF16_groupD_5__uncultured_rumen_bacteriumD_6__uncultured_rumen_bacterium	uncultured_rumen_bacterium	ENSBTAG00000046343	0.326384366831812	0.272187881264233	CCNJL
D_0__BacteriaD_1__BacteroidetesD_2__BacteroidiaD_3__BacteroidalesD_4__Bacteroidales_RF16_groupD_5__uncultured_rumen_bacteriumD_6__uncultured_rumen_bacterium	uncultured_rumen_bacterium	ENSBTAG00000046333	0.71085908391372	-0.104519684887751	C6H4orf54
D_0__BacteriaD_1__BacteroidetesD_2__BacteroidiaD_3__BacteroidalesD_4__Bacteroidales_RF16_groupD_5__uncultured_rumen_bacteriumD_6__uncultured_rumen_bacterium	uncultured_rumen_bacterium	ENSBTAG00000046332	0.721314723873176	-0.100592861434071	ACTA1
D_0__BacteriaD_1__BacteroidetesD_2__BacteroidiaD_3__BacteroidalesD_4__Bacteroidales_RF16_groupD_5__uncultured_rumen_bacteriumD_6__uncultured_rumen_bacterium	uncultured_rumen_bacterium	ENSBTAG00000046282	0.699626393020665	-0.108758433861537	VGLL2
D_0__BacteriaD_1__BacteroidetesD_2__BacteroidiaD_3__BacteroidalesD_4__Bacteroidales_RF16_groupD_5__uncultured_rumen_bacteriumD_6__uncultured_rumen_bacterium	uncultured_rumen_bacterium	ENSBTAG00000046177	0.716670724758526	-0.10233483944184	IGFN1
D_0__BacteriaD_1__BacteroidetesD_2__BacteroidiaD_3__BacteroidalesD_4__Bacteroidales_RF16_groupD_5__uncultured_rumen_bacteriumD_6__uncultured_rumen_bacterium	uncultured_rumen_bacterium	ENSBTAG00000046124	0.426332955715998	0.222074217647688	KRT36
D_0__BacteriaD_1__BacteroidetesD_2__BacteroidiaD_3__BacteroidalesD_4__Bacteroidales_RF16_groupD_5__uncultured_rumen_bacteriumD_6__uncultured_rumen_bacterium	uncultured_rumen_bacterium	ENSBTAG00000046046	0.647371164997575	-0.128783187119469	LRRC30
D_0__BacteriaD_1__BacteroidetesD_2__BacteroidiaD_3__BacteroidalesD_4__Bacteroidales_RF16_groupD_5__uncultured_rumen_bacteriumD_6__uncultured_rumen_bacterium	uncultured_rumen_bacterium	ENSBTAG00000046017	0.762795812870879	-0.0851750371157638	POPDC3
D_0__BacteriaD_1__BacteroidetesD_2__BacteroidiaD_3__BacteroidalesD_4__Bacteroidales_RF16_groupD_5__uncultured_rumen_bacteriumD_6__uncultured_rumen_bacterium	uncultured_rumen_bacterium	ENSBTAG00000046010	0.388268836211767	-0.240321522912047	BHLHA15
D_0__BacteriaD_1__BacteroidetesD_2__BacteroidiaD_3__BacteroidalesD_4__Bacteroidales_RF16_groupD_5__uncultured_rumen_bacteriumD_6__uncultured_rumen_bacterium	uncultured_rumen_bacterium	ENSBTAG00000045954	0.772391041483996	-0.0816418617104782	LRRC14B
D_0__BacteriaD_1__BacteroidetesD_2__BacteroidiaD_3__BacteroidalesD_4__Bacteroidales_RF16_groupD_5__uncultured_rumen_bacteriumD_6__uncultured_rumen_bacterium	uncultured_rumen_bacterium	ENSBTAG00000045946	0.313854547251204	0.279044199551296	VMO1
D_0__BacteriaD_1__BacteroidetesD_2__BacteroidiaD_3__BacteroidalesD_4__Bacteroidales_RF16_groupD_5__uncultured_rumen_bacteriumD_6__uncultured_rumen_bacterium	uncultured_rumen_bacterium	ENSBTAG00000045898	0.299871443685243	0.286885438534843
D_0__BacteriaD_1__BacteroidetesD_2__BacteroidiaD_3__BacteroidalesD_4__Bacteroidales_RF16_groupD_5__uncultured_rumen_bacteriumD_6__uncultured_rumen_bacterium	uncultured_rumen_bacterium	ENSBTAG00000045757	0.723803805877667	-0.0996605974929293	TNNC1
D_0__BacteriaD_1__BacteroidetesD_2__BacteroidiaD_3__BacteroidalesD_4__Bacteroidales_RF16_groupD_5__uncultured_rumen_bacteriumD_6__uncultured_rumen_bacterium	uncultured_rumen_bacterium	ENSBTAG00000045601	0.293484432140128	0.290538209259774
D_0__BacteriaD_1__BacteroidetesD_2__BacteroidiaD_3__BacteroidalesD_4__Bacteroidales_RF16_groupD_5__uncultured_rumen_bacteriumD_6__uncultured_rumen_bacterium	uncultured_rumen_bacterium	ENSBTAG00000045574	0.50969504164512	-0.184789360907285
D_0__BacteriaD_1__BacteroidetesD_2__BacteroidiaD_3__BacteroidalesD_4__Bacteroidales_RF16_groupD_5__uncultured_rumen_bacteriumD_6__uncultured_rumen_bacterium	uncultured_rumen_bacterium	ENSBTAG00000044204	0.33495082965112	-0.267586569004872	CD79B
D_0__BacteriaD_1__BacteroidetesD_2__BacteroidiaD_3__BacteroidalesD_4__Bacteroidales_RF16_groupD_5__uncultured_rumen_bacteriumD_6__uncultured_rumen_bacterium	uncultured_rumen_bacterium	ENSBTAG00000044202	0.912061225387815	-0.031216763523799	CNKSR2
D_0__BacteriaD_1__BacteroidetesD_2__BacteroidiaD_3__BacteroidalesD_4__Bacteroidales_RF16_groupD_5__uncultured_rumen_bacteriumD_6__uncultured_rumen_bacterium	uncultured_rumen_bacterium	ENSBTAG00000044055	0.513676419467242	-0.183084542541718	THSD7B
D_0__BacteriaD_1__BacteroidetesD_2__BacteroidiaD_3__BacteroidalesD_4__Bacteroidales_RF16_groupD_5__uncultured_rumen_bacteriumD_6__uncultured_rumen_bacterium	uncultured_rumen_bacterium	ENSBTAG00000040543	0.806808088355692	-0.0690573675359704	TMEM200A
D_0__BacteriaD_1__BacteroidetesD_2__BacteroidiaD_3__BacteroidalesD_4__Bacteroidales_RF16_groupD_5__uncultured_rumen_bacteriumD_6__uncultured_rumen_bacterium	uncultured_rumen_bacterium	ENSBTAG00000040347	0.41244701243787	-0.228628151582503	GPC6
D_0__BacteriaD_1__BacteroidetesD_2__BacteroidiaD_3__BacteroidalesD_4__Bacteroidales_RF16_groupD_5__uncultured_rumen_bacteriumD_6__uncultured_rumen_bacterium	uncultured_rumen_bacterium	ENSBTAG00000040296	0.0571324002224778	-0.500980192336161	GPR21
D_0__BacteriaD_1__BacteroidetesD_2__BacteroidiaD_3__BacteroidalesD_4__Bacteroidales_RF16_groupD_5__uncultured_rumen_bacteriumD_6__uncultured_rumen_bacterium	uncultured_rumen_bacterium	ENSBTAG00000040053	0.75005568974212	-0.0898845985318077	MYH6
D_0__BacteriaD_1__BacteroidetesD_2__BacteroidiaD_3__BacteroidalesD_4__Bacteroidales_RF16_groupD_5__uncultured_rumen_bacteriumD_6__uncultured_rumen_bacterium	uncultured_rumen_bacterium	ENSBTAG00000040028	0.714719742786162	-0.103067686160699
D_0__BacteriaD_1__BacteroidetesD_2__BacteroidiaD_3__BacteroidalesD_4__Bacteroidales_RF16_groupD_5__uncultured_rumen_bacteriumD_6__uncultured_rumen_bacterium	uncultured_rumen_bacterium	ENSBTAG00000039727	0.18390446399511	-0.362744944916775	DCLK3
D_0__BacteriaD_1__BacteroidetesD_2__BacteroidiaD_3__BacteroidalesD_4__Bacteroidales_RF16_groupD_5__uncultured_rumen_bacteriumD_6__uncultured_rumen_bacterium	uncultured_rumen_bacterium	ENSBTAG00000039664	0.0766515412850881	-0.470610347924731
D_0__BacteriaD_1__BacteroidetesD_2__BacteroidiaD_3__BacteroidalesD_4__Bacteroidales_RF16_groupD_5__uncultured_rumen_bacteriumD_6__uncultured_rumen_bacterium	uncultured_rumen_bacterium	ENSBTAG00000039530	0.992485546454626	0.0026627779357144	NEFM
D_0__BacteriaD_1__BacteroidetesD_2__BacteroidiaD_3__BacteroidalesD_4__Bacteroidales_RF16_groupD_5__uncultured_rumen_bacteriumD_6__uncultured_rumen_bacterium	uncultured_rumen_bacterium	ENSBTAG00000039340	0.6878988172712	-0.113207280917874	SCN4B
D_0__BacteriaD_1__BacteroidetesD_2__BacteroidiaD_3__BacteroidalesD_4__Bacteroidales_RF16_groupD_5__uncultured_rumen_bacteriumD_6__uncultured_rumen_bacterium	uncultured_rumen_bacterium	ENSBTAG00000039194	0.445509454132883	-0.213200271304922	C22H3orf22
D_0__BacteriaD_1__BacteroidetesD_2__BacteroidiaD_3__BacteroidalesD_4__Bacteroidales_RF16_groupD_5__uncultured_rumen_bacteriumD_6__uncultured_rumen_bacterium	uncultured_rumen_bacterium	ENSBTAG00000038903	0.232039702153307	0.328418700549018
D_0__BacteriaD_1__BacteroidetesD_2__BacteroidiaD_3__BacteroidalesD_4__Bacteroidales_RF16_groupD_5__uncultured_rumen_bacteriumD_6__uncultured_rumen_bacterium	uncultured_rumen_bacterium	ENSBTAG00000038858	0.682852667810371	0.115129184266114	CKLF
D_0__BacteriaD_1__BacteroidetesD_2__BacteroidiaD_3__BacteroidalesD_4__Bacteroidales_RF16_groupD_5__uncultured_rumen_bacteriumD_6__uncultured_rumen_bacterium	uncultured_rumen_bacterium	ENSBTAG00000038849	0.741750533857734	-0.0929665867246907
D_0__BacteriaD_1__BacteroidetesD_2__BacteroidiaD_3__BacteroidalesD_4__Bacteroidales_RF16_groupD_5__uncultured_rumen_bacteriumD_6__uncultured_rumen_bacterium	uncultured_rumen_bacterium	ENSBTAG00000038757	0.843944229149005	-0.0556123027634623	HBM
D_0__BacteriaD_1__BacteroidetesD_2__BacteroidiaD_3__BacteroidalesD_4__Bacteroidales_RF16_groupD_5__uncultured_rumen_bacteriumD_6__uncultured_rumen_bacterium	uncultured_rumen_bacterium	ENSBTAG00000038756	0.304039662458584	-0.284526157662025	GLB1L3
D_0__BacteriaD_1__BacteroidetesD_2__BacteroidiaD_3__BacteroidalesD_4__Bacteroidales_RF16_groupD_5__uncultured_rumen_bacteriumD_6__uncultured_rumen_bacterium	uncultured_rumen_bacterium	ENSBTAG00000038748	0.498711970743394	0.189524439115424	HBG
D_0__BacteriaD_1__BacteroidetesD_2__BacteroidiaD_3__BacteroidalesD_4__Bacteroidales_RF16_groupD_5__uncultured_rumen_bacteriumD_6__uncultured_rumen_bacterium	uncultured_rumen_bacterium	ENSBTAG00000038600	0.916344698371936	-0.0296911492973586	LRRC15
D_0__BacteriaD_1__BacteroidetesD_2__BacteroidiaD_3__BacteroidalesD_4__Bacteroidales_RF16_groupD_5__uncultured_rumen_bacteriumD_6__uncultured_rumen_bacterium	uncultured_rumen_bacterium	ENSBTAG00000038361	0.168513824261023	-0.37493389384685	SERPINA11
D_0__BacteriaD_1__BacteroidetesD_2__BacteroidiaD_3__BacteroidalesD_4__Bacteroidales_RF16_groupD_5__uncultured_rumen_bacteriumD_6__uncultured_rumen_bacterium	uncultured_rumen_bacterium	ENSBTAG00000038323	0.646291396365589	-0.129202793140362	GLYAT
D_0__BacteriaD_1__BacteroidetesD_2__BacteroidiaD_3__BacteroidalesD_4__Bacteroidales_RF16_groupD_5__uncultured_rumen_bacteriumD_6__uncultured_rumen_bacterium	uncultured_rumen_bacterium	ENSBTAG00000038286	0.643922545203363	-0.130124239828891	PPDPFL
D_0__BacteriaD_1__BacteroidetesD_2__BacteroidiaD_3__BacteroidalesD_4__Bacteroidales_RF16_groupD_5__uncultured_rumen_bacteriumD_6__uncultured_rumen_bacterium	uncultured_rumen_bacterium	ENSBTAG00000038263	0.412893829627126	-0.228415496428744
D_0__BacteriaD_1__BacteroidetesD_2__BacteroidiaD_3__BacteroidalesD_4__Bacteroidales_RF16_groupD_5__uncultured_rumen_bacteriumD_6__uncultured_rumen_bacterium	uncultured_rumen_bacterium	ENSBTAG00000037935	0.441497816541489	-0.215040433897893	SMARCD1
D_0__BacteriaD_1__BacteroidetesD_2__BacteroidiaD_3__BacteroidalesD_4__Bacteroidales_RF16_groupD_5__uncultured_rumen_bacteriumD_6__uncultured_rumen_bacterium	uncultured_rumen_bacterium	ENSBTAG00000037718	0.902411945192763	0.0346564731623664	TAAR1
D_0__BacteriaD_1__BacteroidetesD_2__BacteroidiaD_3__BacteroidalesD_4__Bacteroidales_RF16_groupD_5__uncultured_rumen_bacteriumD_6__uncultured_rumen_bacterium	uncultured_rumen_bacterium	ENSBTAG00000037449	0.597406122291237	-0.148485535338788	ACSM5
D_0__BacteriaD_1__BacteroidetesD_2__BacteroidiaD_3__BacteroidalesD_4__Bacteroidales_RF16_groupD_5__uncultured_rumen_bacteriumD_6__uncultured_rumen_bacterium	uncultured_rumen_bacterium	ENSBTAG00000033803	0.851553493461263	-0.0528719012500636	FABP7
D_0__BacteriaD_1__BacteroidetesD_2__BacteroidiaD_3__BacteroidalesD_4__Bacteroidales_RF16_groupD_5__uncultured_rumen_bacteriumD_6__uncultured_rumen_bacterium	uncultured_rumen_bacterium	ENSBTAG00000033603	0.761905185999071	-0.0855035763208461	IP6K3
D_0__BacteriaD_1__BacteroidetesD_2__BacteroidiaD_3__BacteroidalesD_4__Bacteroidales_RF16_groupD_5__uncultured_rumen_bacteriumD_6__uncultured_rumen_bacterium	uncultured_rumen_bacterium	ENSBTAG00000033008	0.698825483890516	-0.109061485653207	MYOZ1
D_0__BacteriaD_1__BacteroidetesD_2__BacteroidiaD_3__BacteroidalesD_4__Bacteroidales_RF16_groupD_5__uncultured_rumen_bacteriumD_6__uncultured_rumen_bacterium	uncultured_rumen_bacterium	ENSBTAG00000033007	0.708611871833841	0.105365991790126
D_0__BacteriaD_1__BacteroidetesD_2__BacteroidiaD_3__BacteroidalesD_4__Bacteroidales_RF16_groupD_5__uncultured_rumen_bacteriumD_6__uncultured_rumen_bacterium	uncultured_rumen_bacterium	ENSBTAG00000032455	0.250914463880883	-0.316192255680914	H2BC18
D_0__BacteriaD_1__BacteroidetesD_2__BacteroidiaD_3__BacteroidalesD_4__Bacteroidales_RF16_groupD_5__uncultured_rumen_bacteriumD_6__uncultured_rumen_bacterium	uncultured_rumen_bacterium	ENSBTAG00000031573	0.729848108057198	-0.0974007365247641	NMRK2
D_0__BacteriaD_1__BacteroidetesD_2__BacteroidiaD_3__BacteroidalesD_4__Bacteroidales_RF16_groupD_5__uncultured_rumen_bacteriumD_6__uncultured_rumen_bacterium	uncultured_rumen_bacterium	ENSBTAG00000031377	0.0217364579878136	0.585857523294794	SYCP2L
D_0__BacteriaD_1__BacteroidetesD_2__BacteroidiaD_3__BacteroidalesD_4__Bacteroidales_RF16_groupD_5__uncultured_rumen_bacteriumD_6__uncultured_rumen_bacterium	uncultured_rumen_bacterium	ENSBTAG00000031375	0.21119715229717	0.342664526336195
D_0__BacteriaD_1__BacteroidetesD_2__BacteroidiaD_3__BacteroidalesD_4__Bacteroidales_RF16_groupD_5__uncultured_rumen_bacteriumD_6__uncultured_rumen_bacterium	uncultured_rumen_bacterium	ENSBTAG00000031348	0.0525228604762545	0.509233308800401	CCR9
D_0__BacteriaD_1__BacteroidetesD_2__BacteroidiaD_3__BacteroidalesD_4__Bacteroidales_RF16_groupD_5__uncultured_rumen_bacteriumD_6__uncultured_rumen_bacterium	uncultured_rumen_bacterium	ENSBTAG00000031256	0.178377780390346	-0.3670422461342
D_0__BacteriaD_1__BacteroidetesD_2__BacteroidiaD_3__BacteroidalesD_4__Bacteroidales_RF16_groupD_5__uncultured_rumen_bacteriumD_6__uncultured_rumen_bacterium	uncultured_rumen_bacterium	ENSBTAG00000030927	0.117840500412852	0.421282069781992
D_0__BacteriaD_1__BacteroidetesD_2__BacteroidiaD_3__BacteroidalesD_4__Bacteroidales_RF16_groupD_5__uncultured_rumen_bacteriumD_6__uncultured_rumen_bacterium	uncultured_rumen_bacterium	ENSBTAG00000030890	0.711733620255433	-0.104190557137788
D_0__BacteriaD_1__BacteroidetesD_2__BacteroidiaD_3__BacteroidalesD_4__Bacteroidales_RF16_groupD_5__uncultured_rumen_bacteriumD_6__uncultured_rumen_bacterium	uncultured_rumen_bacterium	ENSBTAG00000030705	0.54507302289994	-0.169844064650054	DACT3
D_0__BacteriaD_1__BacteroidetesD_2__BacteroidiaD_3__BacteroidalesD_4__Bacteroidales_RF16_groupD_5__uncultured_rumen_bacteriumD_6__uncultured_rumen_bacterium	uncultured_rumen_bacterium	ENSBTAG00000030543	0.376184589232661	0.246311525757755	SLC6A16
D_0__BacteriaD_1__BacteroidetesD_2__BacteroidiaD_3__BacteroidalesD_4__Bacteroidales_RF16_groupD_5__uncultured_rumen_bacteriumD_6__uncultured_rumen_bacterium	uncultured_rumen_bacterium	ENSBTAG00000030322	0.411643198533638	-0.229011015809189	KLHDC7A
D_0__BacteriaD_1__BacteroidetesD_2__BacteroidiaD_3__BacteroidalesD_4__Bacteroidales_RF16_groupD_5__uncultured_rumen_bacteriumD_6__uncultured_rumen_bacterium	uncultured_rumen_bacterium	ENSBTAG00000030246	0.36626514599036	-0.25130688156382	ENTPD8
D_0__BacteriaD_1__BacteroidetesD_2__BacteroidiaD_3__BacteroidalesD_4__Bacteroidales_RF16_groupD_5__uncultured_rumen_bacteriumD_6__uncultured_rumen_bacterium	uncultured_rumen_bacterium	ENSBTAG00000027711	0.481448035139606	-0.197067299400426	YIF1B
D_0__BacteriaD_1__BacteroidetesD_2__BacteroidiaD_3__BacteroidalesD_4__Bacteroidales_RF16_groupD_5__uncultured_rumen_bacteriumD_6__uncultured_rumen_bacterium	uncultured_rumen_bacterium	ENSBTAG00000027629	0.715729000517988	-0.102688502455904
D_0__BacteriaD_1__BacteroidetesD_2__BacteroidiaD_3__BacteroidalesD_4__Bacteroidales_RF16_groupD_5__uncultured_rumen_bacteriumD_6__uncultured_rumen_bacterium	uncultured_rumen_bacterium	ENSBTAG00000027524	0.760863107718829	-0.0858881136376956	SMTNL1
D_0__BacteriaD_1__BacteroidetesD_2__BacteroidiaD_3__BacteroidalesD_4__Bacteroidales_RF16_groupD_5__uncultured_rumen_bacteriumD_6__uncultured_rumen_bacterium	uncultured_rumen_bacterium	ENSBTAG00000027134	0.905182895908734	-0.0336682609826422	DYNC1I1
D_0__BacteriaD_1__BacteroidetesD_2__BacteroidiaD_3__BacteroidalesD_4__Bacteroidales_RF16_groupD_5__uncultured_rumen_bacteriumD_6__uncultured_rumen_bacterium	uncultured_rumen_bacterium	ENSBTAG00000027080	0.518643389242175	-0.180966144545392	SLC8A3
D_0__BacteriaD_1__BacteroidetesD_2__BacteroidiaD_3__BacteroidalesD_4__Bacteroidales_RF16_groupD_5__uncultured_rumen_bacteriumD_6__uncultured_rumen_bacterium	uncultured_rumen_bacterium	ENSBTAG00000026344	0.915460361664022	-0.030006053629586	MAFA
D_0__BacteriaD_1__BacteroidetesD_2__BacteroidiaD_3__BacteroidalesD_4__Bacteroidales_RF16_groupD_5__uncultured_rumen_bacteriumD_6__uncultured_rumen_bacterium	uncultured_rumen_bacterium	ENSBTAG00000026088	0.0403564330588557	-0.533929707220507	LYZ2
D_0__BacteriaD_1__BacteroidetesD_2__BacteroidiaD_3__BacteroidalesD_4__Bacteroidales_RF16_groupD_5__uncultured_rumen_bacteriumD_6__uncultured_rumen_bacterium	uncultured_rumen_bacterium	ENSBTAG00000025953	0.234881623051461	-0.326539342376058
D_0__BacteriaD_1__BacteroidetesD_2__BacteroidiaD_3__BacteroidalesD_4__Bacteroidales_RF16_groupD_5__uncultured_rumen_bacteriumD_6__uncultured_rumen_bacterium	uncultured_rumen_bacterium	ENSBTAG00000025445	0.237118275285181	0.325070174512158
D_0__BacteriaD_1__BacteroidetesD_2__BacteroidiaD_3__BacteroidalesD_4__Bacteroidales_RF16_groupD_5__uncultured_rumen_bacteriumD_6__uncultured_rumen_bacterium	uncultured_rumen_bacterium	ENSBTAG00000025258	0.342362879568417	-0.263658835290714
D_0__BacteriaD_1__BacteroidetesD_2__BacteroidiaD_3__BacteroidalesD_4__Bacteroidales_RF16_groupD_5__uncultured_rumen_bacteriumD_6__uncultured_rumen_bacterium	uncultured_rumen_bacterium	ENSBTAG00000025136	0.732903361222198	-0.0962605363406153	MYOZ3
D_0__BacteriaD_1__BacteroidetesD_2__BacteroidiaD_3__BacteroidalesD_4__Bacteroidales_RF16_groupD_5__uncultured_rumen_bacteriumD_6__uncultured_rumen_bacterium	uncultured_rumen_bacterium	ENSBTAG00000024934	0.103485539981099	0.436854958523111
D_0__BacteriaD_1__BacteroidetesD_2__BacteroidiaD_3__BacteroidalesD_4__Bacteroidales_RF16_groupD_5__uncultured_rumen_bacteriumD_6__uncultured_rumen_bacterium	uncultured_rumen_bacterium	ENSBTAG00000024826	0.626171792728899	-0.137069270878477	TECRL
D_0__BacteriaD_1__BacteroidetesD_2__BacteroidiaD_3__BacteroidalesD_4__Bacteroidales_RF16_groupD_5__uncultured_rumen_bacteriumD_6__uncultured_rumen_bacterium	uncultured_rumen_bacterium	ENSBTAG00000024560	0.703987549102495	0.107110179040366	STUM
D_0__BacteriaD_1__BacteroidetesD_2__BacteroidiaD_3__BacteroidalesD_4__Bacteroidales_RF16_groupD_5__uncultured_rumen_bacteriumD_6__uncultured_rumen_bacterium	uncultured_rumen_bacterium	ENSBTAG00000023891	0.626044605263694	-0.137119297041095	RBM20
D_0__BacteriaD_1__BacteroidetesD_2__BacteroidiaD_3__BacteroidalesD_4__Bacteroidales_RF16_groupD_5__uncultured_rumen_bacteriumD_6__uncultured_rumen_bacterium	uncultured_rumen_bacterium	ENSBTAG00000023648	0.474314753937089	-0.200221479818107
D_0__BacteriaD_1__BacteroidetesD_2__BacteroidiaD_3__BacteroidalesD_4__Bacteroidales_RF16_groupD_5__uncultured_rumen_bacteriumD_6__uncultured_rumen_bacterium	uncultured_rumen_bacterium	ENSBTAG00000023039	0.699828769554937	-0.108681875276096	DUSP13
D_0__BacteriaD_1__BacteroidetesD_2__BacteroidiaD_3__BacteroidalesD_4__Bacteroidales_RF16_groupD_5__uncultured_rumen_bacteriumD_6__uncultured_rumen_bacterium	uncultured_rumen_bacterium	ENSBTAG00000022807	0.682402593039943	-0.115300831430886	KIR3DS1
D_0__BacteriaD_1__BacteroidetesD_2__BacteroidiaD_3__BacteroidalesD_4__Bacteroidales_RF16_groupD_5__uncultured_rumen_bacteriumD_6__uncultured_rumen_bacterium	uncultured_rumen_bacterium	ENSBTAG00000022779	0.426086813267799	-0.222189426566434	OLFM4
D_0__BacteriaD_1__BacteroidetesD_2__BacteroidiaD_3__BacteroidalesD_4__Bacteroidales_RF16_groupD_5__uncultured_rumen_bacteriumD_6__uncultured_rumen_bacterium	uncultured_rumen_bacterium	ENSBTAG00000022714	0.8303373370645	-0.0605243596039542	HSPB3
D_0__BacteriaD_1__BacteroidetesD_2__BacteroidiaD_3__BacteroidalesD_4__Bacteroidales_RF16_groupD_5__uncultured_rumen_bacteriumD_6__uncultured_rumen_bacterium	uncultured_rumen_bacterium	ENSBTAG00000022699	0.722468458231497	-0.100160620059432	CAV3
D_0__BacteriaD_1__BacteroidetesD_2__BacteroidiaD_3__BacteroidalesD_4__Bacteroidales_RF16_groupD_5__uncultured_rumen_bacteriumD_6__uncultured_rumen_bacterium	uncultured_rumen_bacterium	ENSBTAG00000022583	0.651111428604272	-0.127331645604413	SHC4
D_0__BacteriaD_1__BacteroidetesD_2__BacteroidiaD_3__BacteroidalesD_4__Bacteroidales_RF16_groupD_5__uncultured_rumen_bacteriumD_6__uncultured_rumen_bacterium	uncultured_rumen_bacterium	ENSBTAG00000022427	0.105177609578977	0.434944197310501
D_0__BacteriaD_1__BacteroidetesD_2__BacteroidiaD_3__BacteroidalesD_4__Bacteroidales_RF16_groupD_5__uncultured_rumen_bacteriumD_6__uncultured_rumen_bacterium	uncultured_rumen_bacterium	ENSBTAG00000022244	0.724384760401908	-0.0994431448318235	ACTN3
D_0__BacteriaD_1__BacteroidetesD_2__BacteroidiaD_3__BacteroidalesD_4__Bacteroidales_RF16_groupD_5__uncultured_rumen_bacteriumD_6__uncultured_rumen_bacterium	uncultured_rumen_bacterium	ENSBTAG00000022158	0.704054825554147	-0.107084778060671	TNNT3
D_0__BacteriaD_1__BacteroidetesD_2__BacteroidiaD_3__BacteroidalesD_4__Bacteroidales_RF16_groupD_5__uncultured_rumen_bacteriumD_6__uncultured_rumen_bacterium	uncultured_rumen_bacterium	ENSBTAG00000021970	0.567365809237765	-0.160645091971439	EYA4
D_0__BacteriaD_1__BacteroidetesD_2__BacteroidiaD_3__BacteroidalesD_4__Bacteroidales_RF16_groupD_5__uncultured_rumen_bacteriumD_6__uncultured_rumen_bacterium	uncultured_rumen_bacterium	ENSBTAG00000021823	0.701590661136739	-0.108015654539338	HJV
D_0__BacteriaD_1__BacteroidetesD_2__BacteroidiaD_3__BacteroidalesD_4__Bacteroidales_RF16_groupD_5__uncultured_rumen_bacteriumD_6__uncultured_rumen_bacterium	uncultured_rumen_bacterium	ENSBTAG00000021745	0.8769473773144	-0.0437568423776851	RAPSN
D_0__BacteriaD_1__BacteroidetesD_2__BacteroidiaD_3__BacteroidalesD_4__Bacteroidales_RF16_groupD_5__uncultured_rumen_bacteriumD_6__uncultured_rumen_bacterium	uncultured_rumen_bacterium	ENSBTAG00000021685	0.695038898950978	-0.110495788709644	EEF1A2
D_0__BacteriaD_1__BacteroidetesD_2__BacteroidiaD_3__BacteroidalesD_4__Bacteroidales_RF16_groupD_5__uncultured_rumen_bacteriumD_6__uncultured_rumen_bacterium	uncultured_rumen_bacterium	ENSBTAG00000021684	0.341616933226537	-0.264051938534225
D_0__BacteriaD_1__BacteroidetesD_2__BacteroidiaD_3__BacteroidalesD_4__Bacteroidales_RF16_groupD_5__uncultured_rumen_bacteriumD_6__uncultured_rumen_bacterium	uncultured_rumen_bacterium	ENSBTAG00000021664	0.859242659401487	-0.05010716521036	TACR2
D_0__BacteriaD_1__BacteroidetesD_2__BacteroidiaD_3__BacteroidalesD_4__Bacteroidales_RF16_groupD_5__uncultured_rumen_bacteriumD_6__uncultured_rumen_bacterium	uncultured_rumen_bacterium	ENSBTAG00000021508	0.729910164428564	-0.0973775635593493	LMOD3
D_0__BacteriaD_1__BacteroidetesD_2__BacteroidiaD_3__BacteroidalesD_4__Bacteroidales_RF16_groupD_5__uncultured_rumen_bacteriumD_6__uncultured_rumen_bacterium	uncultured_rumen_bacterium	ENSBTAG00000021481	0.973920991497369	-0.0092425325595276	CA14
D_0__BacteriaD_1__BacteroidetesD_2__BacteroidiaD_3__BacteroidalesD_4__Bacteroidales_RF16_groupD_5__uncultured_rumen_bacteriumD_6__uncultured_rumen_bacterium	uncultured_rumen_bacterium	ENSBTAG00000021359	0.241990790255203	-0.321899118887851
D_0__BacteriaD_1__BacteroidetesD_2__BacteroidiaD_3__BacteroidalesD_4__Bacteroidales_RF16_groupD_5__uncultured_rumen_bacteriumD_6__uncultured_rumen_bacterium	uncultured_rumen_bacterium	ENSBTAG00000021316	0.0874661482288015	0.456132340137625	COL4A3
D_0__BacteriaD_1__BacteroidetesD_2__BacteroidiaD_3__BacteroidalesD_4__Bacteroidales_RF16_groupD_5__uncultured_rumen_bacteriumD_6__uncultured_rumen_bacterium	uncultured_rumen_bacterium	ENSBTAG00000021283	0.773019148536918	-0.0814109772665548	KCNF1
D_0__BacteriaD_1__BacteroidetesD_2__BacteroidiaD_3__BacteroidalesD_4__Bacteroidales_RF16_groupD_5__uncultured_rumen_bacteriumD_6__uncultured_rumen_bacterium	uncultured_rumen_bacterium	ENSBTAG00000021226	0.0339043984111895	-0.549361726214261	SAR1B
D_0__BacteriaD_1__BacteroidetesD_2__BacteroidiaD_3__BacteroidalesD_4__Bacteroidales_RF16_groupD_5__uncultured_rumen_bacteriumD_6__uncultured_rumen_bacterium	uncultured_rumen_bacterium	ENSBTAG00000021218	0.723719129426583	-0.0996922964596068	MYLPF
D_0__BacteriaD_1__BacteroidetesD_2__BacteroidiaD_3__BacteroidalesD_4__Bacteroidales_RF16_groupD_5__uncultured_rumen_bacteriumD_6__uncultured_rumen_bacterium	uncultured_rumen_bacterium	ENSBTAG00000021132	0.726811872350584	-0.098535234333942	SYNPO2L
D_0__BacteriaD_1__BacteroidetesD_2__BacteroidiaD_3__BacteroidalesD_4__Bacteroidales_RF16_groupD_5__uncultured_rumen_bacteriumD_6__uncultured_rumen_bacterium	uncultured_rumen_bacterium	ENSBTAG00000021120	0.767436161087094	-0.0834649177362224	SMYD1
D_0__BacteriaD_1__BacteroidetesD_2__BacteroidiaD_3__BacteroidalesD_4__Bacteroidales_RF16_groupD_5__uncultured_rumen_bacteriumD_6__uncultured_rumen_bacterium	uncultured_rumen_bacterium	ENSBTAG00000021009	0.750950637626155	-0.0895530595600289	TRIM55
D_0__BacteriaD_1__BacteroidetesD_2__BacteroidiaD_3__BacteroidalesD_4__Bacteroidales_RF16_groupD_5__uncultured_rumen_bacteriumD_6__uncultured_rumen_bacterium	uncultured_rumen_bacterium	ENSBTAG00000020928	0.689488025659061	-0.112602973888462
D_0__BacteriaD_1__BacteroidetesD_2__BacteroidiaD_3__BacteroidalesD_4__Bacteroidales_RF16_groupD_5__uncultured_rumen_bacteriumD_6__uncultured_rumen_bacterium	uncultured_rumen_bacterium	ENSBTAG00000020889	0.73014588118727	0.0972895479717787	CA7
D_0__BacteriaD_1__BacteroidetesD_2__BacteroidiaD_3__BacteroidalesD_4__Bacteroidales_RF16_groupD_5__uncultured_rumen_bacteriumD_6__uncultured_rumen_bacterium	uncultured_rumen_bacterium	ENSBTAG00000020814	0.107352607149298	-0.432519299304994	C2CD4B
D_0__BacteriaD_1__BacteroidetesD_2__BacteroidiaD_3__BacteroidalesD_4__Bacteroidales_RF16_groupD_5__uncultured_rumen_bacteriumD_6__uncultured_rumen_bacterium	uncultured_rumen_bacterium	ENSBTAG00000020762	0.113399249957014	-0.425952522338695	HUNK
D_0__BacteriaD_1__BacteroidetesD_2__BacteroidiaD_3__BacteroidalesD_4__Bacteroidales_RF16_groupD_5__uncultured_rumen_bacteriumD_6__uncultured_rumen_bacterium	uncultured_rumen_bacterium	ENSBTAG00000020499	0.821701029528605	-0.0636503484372206
D_0__BacteriaD_1__BacteroidetesD_2__BacteroidiaD_3__BacteroidalesD_4__Bacteroidales_RF16_groupD_5__uncultured_rumen_bacteriumD_6__uncultured_rumen_bacterium	uncultured_rumen_bacterium	ENSBTAG00000020223	0.71822854990835	-0.101750112679308	CASQ1
D_0__BacteriaD_1__BacteroidetesD_2__BacteroidiaD_3__BacteroidalesD_4__Bacteroidales_RF16_groupD_5__uncultured_rumen_bacteriumD_6__uncultured_rumen_bacterium	uncultured_rumen_bacterium	ENSBTAG00000020080	0.723702463100138	-0.0996985356963613	MYBPC2
D_0__BacteriaD_1__BacteroidetesD_2__BacteroidiaD_3__BacteroidalesD_4__Bacteroidales_RF16_groupD_5__uncultured_rumen_bacteriumD_6__uncultured_rumen_bacterium	uncultured_rumen_bacterium	ENSBTAG00000019912	0.109636023097088	0.430010017705481	CNTD1
D_0__BacteriaD_1__BacteroidetesD_2__BacteroidiaD_3__BacteroidalesD_4__Bacteroidales_RF16_groupD_5__uncultured_rumen_bacteriumD_6__uncultured_rumen_bacterium	uncultured_rumen_bacterium	ENSBTAG00000019755	0.350118291178292	-0.259599977165636	REEP3
D_0__BacteriaD_1__BacteroidetesD_2__BacteroidiaD_3__BacteroidalesD_4__Bacteroidales_RF16_groupD_5__uncultured_rumen_bacteriumD_6__uncultured_rumen_bacterium	uncultured_rumen_bacterium	ENSBTAG00000019602	0.493125773099831	0.191951437316361	SLCO1C1
D_0__BacteriaD_1__BacteroidetesD_2__BacteroidiaD_3__BacteroidalesD_4__Bacteroidales_RF16_groupD_5__uncultured_rumen_bacteriumD_6__uncultured_rumen_bacterium	uncultured_rumen_bacterium	ENSBTAG00000019587	0.134774679443268	-0.404509507670244	PI15
D_0__BacteriaD_1__BacteroidetesD_2__BacteroidiaD_3__BacteroidalesD_4__Bacteroidales_RF16_groupD_5__uncultured_rumen_bacteriumD_6__uncultured_rumen_bacterium	uncultured_rumen_bacterium	ENSBTAG00000019585	0.734479060950392	-0.0956730393613558	MYOM1
D_0__BacteriaD_1__BacteroidetesD_2__BacteroidiaD_3__BacteroidalesD_4__Bacteroidales_RF16_groupD_5__uncultured_rumen_bacteriumD_6__uncultured_rumen_bacterium	uncultured_rumen_bacterium	ENSBTAG00000019584	0.923423754328235	-0.0271714999863729
D_0__BacteriaD_1__BacteroidetesD_2__BacteroidiaD_3__BacteroidalesD_4__Bacteroidales_RF16_groupD_5__uncultured_rumen_bacteriumD_6__uncultured_rumen_bacterium	uncultured_rumen_bacterium	ENSBTAG00000019521	0.672785936923062	-0.118977555005335	COX6A2
D_0__BacteriaD_1__BacteroidetesD_2__BacteroidiaD_3__BacteroidalesD_4__Bacteroidales_RF16_groupD_5__uncultured_rumen_bacteriumD_6__uncultured_rumen_bacterium	uncultured_rumen_bacterium	ENSBTAG00000019467	0.511973416749206	0.183813020435199	ACTL7B
D_0__BacteriaD_1__BacteroidetesD_2__BacteroidiaD_3__BacteroidalesD_4__Bacteroidales_RF16_groupD_5__uncultured_rumen_bacteriumD_6__uncultured_rumen_bacterium	uncultured_rumen_bacterium	ENSBTAG00000019416	0.10785791705388	-0.431960833548559	KCTD4
D_0__BacteriaD_1__BacteroidetesD_2__BacteroidiaD_3__BacteroidalesD_4__Bacteroidales_RF16_groupD_5__uncultured_rumen_bacteriumD_6__uncultured_rumen_bacterium	uncultured_rumen_bacterium	ENSBTAG00000019394	0.578824366364782	-0.15597642933038	ANO5
D_0__BacteriaD_1__BacteroidetesD_2__BacteroidiaD_3__BacteroidalesD_4__Bacteroidales_RF16_groupD_5__uncultured_rumen_bacteriumD_6__uncultured_rumen_bacterium	uncultured_rumen_bacterium	ENSBTAG00000019327	0.72340738595516	-0.0998090084646907	NRAP
D_0__BacteriaD_1__BacteroidetesD_2__BacteroidiaD_3__BacteroidalesD_4__Bacteroidales_RF16_groupD_5__uncultured_rumen_bacteriumD_6__uncultured_rumen_bacterium	uncultured_rumen_bacterium	ENSBTAG00000019322	0.738555735667679	-0.0941547514677945	HABP2
D_0__BacteriaD_1__BacteroidetesD_2__BacteroidiaD_3__BacteroidalesD_4__Bacteroidales_RF16_groupD_5__uncultured_rumen_bacteriumD_6__uncultured_rumen_bacterium	uncultured_rumen_bacterium	ENSBTAG00000019210	0.674550476618766	-0.118301592008851	ADCY2
D_0__BacteriaD_1__BacteroidetesD_2__BacteroidiaD_3__BacteroidalesD_4__Bacteroidales_RF16_groupD_5__uncultured_rumen_bacteriumD_6__uncultured_rumen_bacterium	uncultured_rumen_bacterium	ENSBTAG00000018973	0.404555861826408	-0.232403838593616	COPS3
D_0__BacteriaD_1__BacteroidetesD_2__BacteroidiaD_3__BacteroidalesD_4__Bacteroidales_RF16_groupD_5__uncultured_rumen_bacteriumD_6__uncultured_rumen_bacterium	uncultured_rumen_bacterium	ENSBTAG00000018955	0.00400382618213759	0.695311423030268	SOHLH2
D_0__BacteriaD_1__BacteroidetesD_2__BacteroidiaD_3__BacteroidalesD_4__Bacteroidales_RF16_groupD_5__uncultured_rumen_bacteriumD_6__uncultured_rumen_bacterium	uncultured_rumen_bacterium	ENSBTAG00000018848	0.642146709644576	-0.130815823743942	FBXL3
D_0__BacteriaD_1__BacteroidetesD_2__BacteroidiaD_3__BacteroidalesD_4__Bacteroidales_RF16_groupD_5__uncultured_rumen_bacteriumD_6__uncultured_rumen_bacterium	uncultured_rumen_bacterium	ENSBTAG00000018707	0.719405592273223	-0.101308568462007	LDB3
D_0__BacteriaD_1__BacteroidetesD_2__BacteroidiaD_3__BacteroidalesD_4__Bacteroidales_RF16_groupD_5__uncultured_rumen_bacteriumD_6__uncultured_rumen_bacterium	uncultured_rumen_bacterium	ENSBTAG00000018635	0.699929279285719	-0.108643855307634	ATP1A3
D_0__BacteriaD_1__BacteroidetesD_2__BacteroidiaD_3__BacteroidalesD_4__Bacteroidales_RF16_groupD_5__uncultured_rumen_bacteriumD_6__uncultured_rumen_bacterium	uncultured_rumen_bacterium	ENSBTAG00000018576	0.407568731590747	-0.230957755482458	DPYSL5
D_0__BacteriaD_1__BacteroidetesD_2__BacteroidiaD_3__BacteroidalesD_4__Bacteroidales_RF16_groupD_5__uncultured_rumen_bacteriumD_6__uncultured_rumen_bacterium	uncultured_rumen_bacterium	ENSBTAG00000018530	0.663972517334659	-0.122362998081546	TUBA8
D_0__BacteriaD_1__BacteroidetesD_2__BacteroidiaD_3__BacteroidalesD_4__Bacteroidales_RF16_groupD_5__uncultured_rumen_bacteriumD_6__uncultured_rumen_bacterium	uncultured_rumen_bacterium	ENSBTAG00000018520	0.132788749931781	0.406399170516725	SCN1A
D_0__BacteriaD_1__BacteroidetesD_2__BacteroidiaD_3__BacteroidalesD_4__Bacteroidales_RF16_groupD_5__uncultured_rumen_bacteriumD_6__uncultured_rumen_bacterium	uncultured_rumen_bacterium	ENSBTAG00000018399	0.0909019233885811	-0.451800279347594	MYH15
D_0__BacteriaD_1__BacteroidetesD_2__BacteroidiaD_3__BacteroidalesD_4__Bacteroidales_RF16_groupD_5__uncultured_rumen_bacteriumD_6__uncultured_rumen_bacterium	uncultured_rumen_bacterium	ENSBTAG00000018397	0.0807854969801597	-0.464913989895053	HHLA2
D_0__BacteriaD_1__BacteroidetesD_2__BacteroidiaD_3__BacteroidalesD_4__Bacteroidales_RF16_groupD_5__uncultured_rumen_bacteriumD_6__uncultured_rumen_bacterium	uncultured_rumen_bacterium	ENSBTAG00000018369	0.728466241458536	-0.0979169011629903	MYL2
D_0__BacteriaD_1__BacteroidetesD_2__BacteroidiaD_3__BacteroidalesD_4__Bacteroidales_RF16_groupD_5__uncultured_rumen_bacteriumD_6__uncultured_rumen_bacterium	uncultured_rumen_bacterium	ENSBTAG00000018352	0.756339245528365	-0.0875591059702647	ABRA
D_0__BacteriaD_1__BacteroidetesD_2__BacteroidiaD_3__BacteroidalesD_4__Bacteroidales_RF16_groupD_5__uncultured_rumen_bacteriumD_6__uncultured_rumen_bacterium	uncultured_rumen_bacterium	ENSBTAG00000018270	0.468512816708916	-0.20280389273903	NFATC2
D_0__BacteriaD_1__BacteroidetesD_2__BacteroidiaD_3__BacteroidalesD_4__Bacteroidales_RF16_groupD_5__uncultured_rumen_bacteriumD_6__uncultured_rumen_bacterium	uncultured_rumen_bacterium	ENSBTAG00000018267	0.726421181031312	-0.0986813192202089	TRIM54
D_0__BacteriaD_1__BacteroidetesD_2__BacteroidiaD_3__BacteroidalesD_4__Bacteroidales_RF16_groupD_5__uncultured_rumen_bacteriumD_6__uncultured_rumen_bacterium	uncultured_rumen_bacterium	ENSBTAG00000018253	0.68225382302864	-0.11535757688681	CHRNA1
D_0__BacteriaD_1__BacteroidetesD_2__BacteroidiaD_3__BacteroidalesD_4__Bacteroidales_RF16_groupD_5__uncultured_rumen_bacteriumD_6__uncultured_rumen_bacterium	uncultured_rumen_bacterium	ENSBTAG00000018214	0.698589799483175	-0.109150686260205	SHISA2
D_0__BacteriaD_1__BacteroidetesD_2__BacteroidiaD_3__BacteroidalesD_4__Bacteroidales_RF16_groupD_5__uncultured_rumen_bacteriumD_6__uncultured_rumen_bacterium	uncultured_rumen_bacterium	ENSBTAG00000018204	0.725114239456837	-0.0991701730326549	MYH1
D_0__BacteriaD_1__BacteroidetesD_2__BacteroidiaD_3__BacteroidalesD_4__Bacteroidales_RF16_groupD_5__uncultured_rumen_bacteriumD_6__uncultured_rumen_bacterium	uncultured_rumen_bacterium	ENSBTAG00000018146	0.503493948444664	-0.187456922875134	VAT1L
D_0__BacteriaD_1__BacteroidetesD_2__BacteroidiaD_3__BacteroidalesD_4__Bacteroidales_RF16_groupD_5__uncultured_rumen_bacteriumD_6__uncultured_rumen_bacterium	uncultured_rumen_bacterium	ENSBTAG00000018085	0.510545325243132	0.184424759138141	GTSF1
D_0__BacteriaD_1__BacteroidetesD_2__BacteroidiaD_3__BacteroidalesD_4__Bacteroidales_RF16_groupD_5__uncultured_rumen_bacteriumD_6__uncultured_rumen_bacterium	uncultured_rumen_bacterium	ENSBTAG00000018071	0.724615310759109	-0.0993568637683938	TMOD4
D_0__BacteriaD_1__BacteroidetesD_2__BacteroidiaD_3__BacteroidalesD_4__Bacteroidales_RF16_groupD_5__uncultured_rumen_bacteriumD_6__uncultured_rumen_bacterium	uncultured_rumen_bacterium	ENSBTAG00000017886	0.379054536835934	0.244879637924182	CABP7
D_0__BacteriaD_1__BacteroidetesD_2__BacteroidiaD_3__BacteroidalesD_4__Bacteroidales_RF16_groupD_5__uncultured_rumen_bacteriumD_6__uncultured_rumen_bacterium	uncultured_rumen_bacterium	ENSBTAG00000017780	0.335485760095186	-0.267301469544988	DPYSL4
D_0__BacteriaD_1__BacteroidetesD_2__BacteroidiaD_3__BacteroidalesD_4__Bacteroidales_RF16_groupD_5__uncultured_rumen_bacteriumD_6__uncultured_rumen_bacterium	uncultured_rumen_bacterium	ENSBTAG00000017743	0.73935336774365	-0.0938579698139909	XIRP2
D_0__BacteriaD_1__BacteroidetesD_2__BacteroidiaD_3__BacteroidalesD_4__Bacteroidales_RF16_groupD_5__uncultured_rumen_bacteriumD_6__uncultured_rumen_bacterium	uncultured_rumen_bacterium	ENSBTAG00000017617	0.29853309268592	-0.28764703609256	BNIP5
D_0__BacteriaD_1__BacteroidetesD_2__BacteroidiaD_3__BacteroidalesD_4__Bacteroidales_RF16_groupD_5__uncultured_rumen_bacteriumD_6__uncultured_rumen_bacterium	uncultured_rumen_bacterium	ENSBTAG00000017593	0.961753962932451	-0.0135570334481802	TREM1
D_0__BacteriaD_1__BacteroidetesD_2__BacteroidiaD_3__BacteroidalesD_4__Bacteroidales_RF16_groupD_5__uncultured_rumen_bacteriumD_6__uncultured_rumen_bacterium	uncultured_rumen_bacterium	ENSBTAG00000017509	0.688641278597763	-0.112924897891894	MYPN
D_0__BacteriaD_1__BacteroidetesD_2__BacteroidiaD_3__BacteroidalesD_4__Bacteroidales_RF16_groupD_5__uncultured_rumen_bacteriumD_6__uncultured_rumen_bacterium	uncultured_rumen_bacterium	ENSBTAG00000017443	0.513051818513548	-0.183351593733891
D_0__BacteriaD_1__BacteroidetesD_2__BacteroidiaD_3__BacteroidalesD_4__Bacteroidales_RF16_groupD_5__uncultured_rumen_bacteriumD_6__uncultured_rumen_bacterium	uncultured_rumen_bacterium	ENSBTAG00000017205	0.816088249513173	-0.0656856124135829	CCN6
D_0__BacteriaD_1__BacteroidetesD_2__BacteroidiaD_3__BacteroidalesD_4__Bacteroidales_RF16_groupD_5__uncultured_rumen_bacteriumD_6__uncultured_rumen_bacterium	uncultured_rumen_bacterium	ENSBTAG00000017180	0.831671744529532	-0.0600419492694353	SLITRK3
D_0__BacteriaD_1__BacteroidetesD_2__BacteroidiaD_3__BacteroidalesD_4__Bacteroidales_RF16_groupD_5__uncultured_rumen_bacteriumD_6__uncultured_rumen_bacterium	uncultured_rumen_bacterium	ENSBTAG00000017174	0.231609752501959	-0.328704272803722	SCN11A
D_0__BacteriaD_1__BacteroidetesD_2__BacteroidiaD_3__BacteroidalesD_4__Bacteroidales_RF16_groupD_5__uncultured_rumen_bacteriumD_6__uncultured_rumen_bacterium	uncultured_rumen_bacterium	ENSBTAG00000017105	0.923375625788748	-0.0271886237743453	FSTL4
D_0__BacteriaD_1__BacteroidetesD_2__BacteroidiaD_3__BacteroidalesD_4__Bacteroidales_RF16_groupD_5__uncultured_rumen_bacteriumD_6__uncultured_rumen_bacterium	uncultured_rumen_bacterium	ENSBTAG00000017098	0.557243125196561	-0.164802580721545	BPIFA1
D_0__BacteriaD_1__BacteroidetesD_2__BacteroidiaD_3__BacteroidalesD_4__Bacteroidales_RF16_groupD_5__uncultured_rumen_bacteriumD_6__uncultured_rumen_bacterium	uncultured_rumen_bacterium	ENSBTAG00000016998	0.541843708439227	-0.171189998921191	ARL11
D_0__BacteriaD_1__BacteroidetesD_2__BacteroidiaD_3__BacteroidalesD_4__Bacteroidales_RF16_groupD_5__uncultured_rumen_bacteriumD_6__uncultured_rumen_bacterium	uncultured_rumen_bacterium	ENSBTAG00000016912	0.762013789099808	0.0854635087606727	TSFM
D_0__BacteriaD_1__BacteroidetesD_2__BacteroidiaD_3__BacteroidalesD_4__Bacteroidales_RF16_groupD_5__uncultured_rumen_bacteriumD_6__uncultured_rumen_bacterium	uncultured_rumen_bacterium	ENSBTAG00000016876	0.352313853402607	-0.258460053160266
D_0__BacteriaD_1__BacteroidetesD_2__BacteroidiaD_3__BacteroidalesD_4__Bacteroidales_RF16_groupD_5__uncultured_rumen_bacteriumD_6__uncultured_rumen_bacterium	uncultured_rumen_bacterium	ENSBTAG00000016797	0.904125153570046	0.0340454433912792	CSNK1G2
D_0__BacteriaD_1__BacteroidetesD_2__BacteroidiaD_3__BacteroidalesD_4__Bacteroidales_RF16_groupD_5__uncultured_rumen_bacteriumD_6__uncultured_rumen_bacterium	uncultured_rumen_bacterium	ENSBTAG00000016651	0.164544376998343	-0.378195463010962	ISL2
D_0__BacteriaD_1__BacteroidetesD_2__BacteroidiaD_3__BacteroidalesD_4__Bacteroidales_RF16_groupD_5__uncultured_rumen_bacteriumD_6__uncultured_rumen_bacterium	uncultured_rumen_bacterium	ENSBTAG00000016649	0.904545131648974	-0.0338956762350178	CCND2
D_0__BacteriaD_1__BacteroidetesD_2__BacteroidiaD_3__BacteroidalesD_4__Bacteroidales_RF16_groupD_5__uncultured_rumen_bacteriumD_6__uncultured_rumen_bacterium	uncultured_rumen_bacterium	ENSBTAG00000016643	0.602733791353473	-0.146355172514904	CYB561D1
D_0__BacteriaD_1__BacteroidetesD_2__BacteroidiaD_3__BacteroidalesD_4__Bacteroidales_RF16_groupD_5__uncultured_rumen_bacteriumD_6__uncultured_rumen_bacterium	uncultured_rumen_bacterium	ENSBTAG00000016627	0.642113905869643	0.130828605469892	WASF1
D_0__BacteriaD_1__BacteroidetesD_2__BacteroidiaD_3__BacteroidalesD_4__Bacteroidales_RF16_groupD_5__uncultured_rumen_bacteriumD_6__uncultured_rumen_bacterium	uncultured_rumen_bacterium	ENSBTAG00000016620	0.403161674951326	-0.233074919612145	SIGLEC15
D_0__BacteriaD_1__BacteroidetesD_2__BacteroidiaD_3__BacteroidalesD_4__Bacteroidales_RF16_groupD_5__uncultured_rumen_bacteriumD_6__uncultured_rumen_bacterium	uncultured_rumen_bacterium	ENSBTAG00000016413	0.779770195794758	-0.0789323763406539	DUSP26
D_0__BacteriaD_1__BacteroidetesD_2__BacteroidiaD_3__BacteroidalesD_4__Bacteroidales_RF16_groupD_5__uncultured_rumen_bacteriumD_6__uncultured_rumen_bacterium	uncultured_rumen_bacterium	ENSBTAG00000016194	0.259086346766479	-0.311074409300505	FBXO32
D_0__BacteriaD_1__BacteroidetesD_2__BacteroidiaD_3__BacteroidalesD_4__Bacteroidales_RF16_groupD_5__uncultured_rumen_bacteriumD_6__uncultured_rumen_bacterium	uncultured_rumen_bacterium	ENSBTAG00000016186	0.456446708819081	0.208224917797338
D_0__BacteriaD_1__BacteroidetesD_2__BacteroidiaD_3__BacteroidalesD_4__Bacteroidales_RF16_groupD_5__uncultured_rumen_bacteriumD_6__uncultured_rumen_bacterium	uncultured_rumen_bacterium	ENSBTAG00000016170	0.641986923377757	-0.130878085427738	KCNJ11
D_0__BacteriaD_1__BacteroidetesD_2__BacteroidiaD_3__BacteroidalesD_4__Bacteroidales_RF16_groupD_5__uncultured_rumen_bacteriumD_6__uncultured_rumen_bacterium	uncultured_rumen_bacterium	ENSBTAG00000016125	0.703625670858132	-0.107246823434275	KCNA7
D_0__BacteriaD_1__BacteroidetesD_2__BacteroidiaD_3__BacteroidalesD_4__Bacteroidales_RF16_groupD_5__uncultured_rumen_bacteriumD_6__uncultured_rumen_bacterium	uncultured_rumen_bacterium	ENSBTAG00000016107	0.992308736112792	-0.00272543310417481	PCYT1B
D_0__BacteriaD_1__BacteroidetesD_2__BacteroidiaD_3__BacteroidalesD_4__Bacteroidales_RF16_groupD_5__uncultured_rumen_bacteriumD_6__uncultured_rumen_bacterium	uncultured_rumen_bacterium	ENSBTAG00000015840	0.505896257712593	-0.186421714332623	HOXD1
D_0__BacteriaD_1__BacteroidetesD_2__BacteroidiaD_3__BacteroidalesD_4__Bacteroidales_RF16_groupD_5__uncultured_rumen_bacteriumD_6__uncultured_rumen_bacterium	uncultured_rumen_bacterium	ENSBTAG00000015786	0.728747275076785	-0.0978119040646777	LRRC39
D_0__BacteriaD_1__BacteroidetesD_2__BacteroidiaD_3__BacteroidalesD_4__Bacteroidales_RF16_groupD_5__uncultured_rumen_bacteriumD_6__uncultured_rumen_bacterium	uncultured_rumen_bacterium	ENSBTAG00000015724	0.777824941898816	0.079646005206335	BPIFB1
D_0__BacteriaD_1__BacteroidetesD_2__BacteroidiaD_3__BacteroidalesD_4__Bacteroidales_RF16_groupD_5__uncultured_rumen_bacteriumD_6__uncultured_rumen_bacterium	uncultured_rumen_bacterium	ENSBTAG00000015719	0.709940507698768	-0.104865522493375	PIGF
D_0__BacteriaD_1__BacteroidetesD_2__BacteroidiaD_3__BacteroidalesD_4__Bacteroidales_RF16_groupD_5__uncultured_rumen_bacteriumD_6__uncultured_rumen_bacterium	uncultured_rumen_bacterium	ENSBTAG00000015470	0.688001425330168	-0.113168249635589	SYPL2
D_0__BacteriaD_1__BacteroidetesD_2__BacteroidiaD_3__BacteroidalesD_4__Bacteroidales_RF16_groupD_5__uncultured_rumen_bacteriumD_6__uncultured_rumen_bacterium	uncultured_rumen_bacterium	ENSBTAG00000015273	0.948689760403351	-0.0181927952501738	CAND2
D_0__BacteriaD_1__BacteroidetesD_2__BacteroidiaD_3__BacteroidalesD_4__Bacteroidales_RF16_groupD_5__uncultured_rumen_bacteriumD_6__uncultured_rumen_bacterium	uncultured_rumen_bacterium	ENSBTAG00000015027	0.55588003208727	-0.165364866534852
D_0__BacteriaD_1__BacteroidetesD_2__BacteroidiaD_3__BacteroidalesD_4__Bacteroidales_RF16_groupD_5__uncultured_rumen_bacteriumD_6__uncultured_rumen_bacterium	uncultured_rumen_bacterium	ENSBTAG00000014956	0.739592744128897	-0.0937689209440897	JSRP1
D_0__BacteriaD_1__BacteroidetesD_2__BacteroidiaD_3__BacteroidalesD_4__Bacteroidales_RF16_groupD_5__uncultured_rumen_bacteriumD_6__uncultured_rumen_bacterium	uncultured_rumen_bacterium	ENSBTAG00000014930	0.706376713217172	-0.106208592848369	MYLK2
D_0__BacteriaD_1__BacteroidetesD_2__BacteroidiaD_3__BacteroidalesD_4__Bacteroidales_RF16_groupD_5__uncultured_rumen_bacteriumD_6__uncultured_rumen_bacterium	uncultured_rumen_bacterium	ENSBTAG00000014885	0.748376883309472	-0.0905068187610886	MYOM3
D_0__BacteriaD_1__BacteroidetesD_2__BacteroidiaD_3__BacteroidalesD_4__Bacteroidales_RF16_groupD_5__uncultured_rumen_bacteriumD_6__uncultured_rumen_bacterium	uncultured_rumen_bacterium	ENSBTAG00000014722	0.355648162573789	-0.256736427422187	TSTD2
D_0__BacteriaD_1__BacteroidetesD_2__BacteroidiaD_3__BacteroidalesD_4__Bacteroidales_RF16_groupD_5__uncultured_rumen_bacteriumD_6__uncultured_rumen_bacterium	uncultured_rumen_bacterium	ENSBTAG00000014581	0.888971631891036	-0.0394552215496939	MLIP
D_0__BacteriaD_1__BacteroidetesD_2__BacteroidiaD_3__BacteroidalesD_4__Bacteroidales_RF16_groupD_5__uncultured_rumen_bacteriumD_6__uncultured_rumen_bacterium	uncultured_rumen_bacterium	ENSBTAG00000014547	0.728172110154226	-0.0980268045358223	PGAM2
D_0__BacteriaD_1__BacteroidetesD_2__BacteroidiaD_3__BacteroidalesD_4__Bacteroidales_RF16_groupD_5__uncultured_rumen_bacteriumD_6__uncultured_rumen_bacterium	uncultured_rumen_bacterium	ENSBTAG00000014543	0.430281185128842	-0.220230850397284	PLXNA4
D_0__BacteriaD_1__BacteroidetesD_2__BacteroidiaD_3__BacteroidalesD_4__Bacteroidales_RF16_groupD_5__uncultured_rumen_bacteriumD_6__uncultured_rumen_bacterium	uncultured_rumen_bacterium	ENSBTAG00000014522	0.24480359038664	-0.320086488773002	SMIM14
D_0__BacteriaD_1__BacteroidetesD_2__BacteroidiaD_3__BacteroidalesD_4__Bacteroidales_RF16_groupD_5__uncultured_rumen_bacteriumD_6__uncultured_rumen_bacterium	uncultured_rumen_bacterium	ENSBTAG00000014508	0.689599115780702	-0.112560748289247	FBXO40
D_0__BacteriaD_1__BacteroidetesD_2__BacteroidiaD_3__BacteroidalesD_4__Bacteroidales_RF16_groupD_5__uncultured_rumen_bacteriumD_6__uncultured_rumen_bacterium	uncultured_rumen_bacterium	ENSBTAG00000014426	0.913892857400568	0.0305643085006605	PRKAG1
D_0__BacteriaD_1__BacteroidetesD_2__BacteroidiaD_3__BacteroidalesD_4__Bacteroidales_RF16_groupD_5__uncultured_rumen_bacteriumD_6__uncultured_rumen_bacterium	uncultured_rumen_bacterium	ENSBTAG00000014382	0.813505612085425	-0.0666231139875229	KANK4
D_0__BacteriaD_1__BacteroidetesD_2__BacteroidiaD_3__BacteroidalesD_4__Bacteroidales_RF16_groupD_5__uncultured_rumen_bacteriumD_6__uncultured_rumen_bacterium	uncultured_rumen_bacterium	ENSBTAG00000014284	0.579394608534205	-0.155745098566932	ALPK2
D_0__BacteriaD_1__BacteroidetesD_2__BacteroidiaD_3__BacteroidalesD_4__Bacteroidales_RF16_groupD_5__uncultured_rumen_bacteriumD_6__uncultured_rumen_bacterium	uncultured_rumen_bacterium	ENSBTAG00000014177	0.854870492202954	-0.0516786996777783	C6
D_0__BacteriaD_1__BacteroidetesD_2__BacteroidiaD_3__BacteroidalesD_4__Bacteroidales_RF16_groupD_5__uncultured_rumen_bacteriumD_6__uncultured_rumen_bacterium	uncultured_rumen_bacterium	ENSBTAG00000014143	0.720123182694945	-0.101039486307605	ASB5
D_0__BacteriaD_1__BacteroidetesD_2__BacteroidiaD_3__BacteroidalesD_4__Bacteroidales_RF16_groupD_5__uncultured_rumen_bacteriumD_6__uncultured_rumen_bacterium	uncultured_rumen_bacterium	ENSBTAG00000014003	0.691898593609898	-0.111687212228398	MYF6
D_0__BacteriaD_1__BacteroidetesD_2__BacteroidiaD_3__BacteroidalesD_4__Bacteroidales_RF16_groupD_5__uncultured_rumen_bacteriumD_6__uncultured_rumen_bacterium	uncultured_rumen_bacterium	ENSBTAG00000013984	0.149288659020715	0.391240539907141	KL
D_0__BacteriaD_1__BacteroidetesD_2__BacteroidiaD_3__BacteroidalesD_4__Bacteroidales_RF16_groupD_5__uncultured_rumen_bacteriumD_6__uncultured_rumen_bacterium	uncultured_rumen_bacterium	ENSBTAG00000013983	0.617542243204724	-0.140472326769654	ZC2HC1C
D_0__BacteriaD_1__BacteroidetesD_2__BacteroidiaD_3__BacteroidalesD_4__Bacteroidales_RF16_groupD_5__uncultured_rumen_bacteriumD_6__uncultured_rumen_bacterium	uncultured_rumen_bacterium	ENSBTAG00000013921	0.731097918461115	-0.0969341465594154	CKM
D_0__BacteriaD_1__BacteroidetesD_2__BacteroidiaD_3__BacteroidalesD_4__Bacteroidales_RF16_groupD_5__uncultured_rumen_bacteriumD_6__uncultured_rumen_bacterium	uncultured_rumen_bacterium	ENSBTAG00000013665	0.807635888095815	0.0687562571496876	KCNG2
D_0__BacteriaD_1__BacteroidetesD_2__BacteroidiaD_3__BacteroidalesD_4__Bacteroidales_RF16_groupD_5__uncultured_rumen_bacteriumD_6__uncultured_rumen_bacterium	uncultured_rumen_bacterium	ENSBTAG00000013460	0.392142742657846	-0.238422525099919	ZBTB11
D_0__BacteriaD_1__BacteroidetesD_2__BacteroidiaD_3__BacteroidalesD_4__Bacteroidales_RF16_groupD_5__uncultured_rumen_bacteriumD_6__uncultured_rumen_bacterium	uncultured_rumen_bacterium	ENSBTAG00000013338	0.0793571278335945	-0.466858155509112	SLC7A9
D_0__BacteriaD_1__BacteroidetesD_2__BacteroidiaD_3__BacteroidalesD_4__Bacteroidales_RF16_groupD_5__uncultured_rumen_bacteriumD_6__uncultured_rumen_bacterium	uncultured_rumen_bacterium	ENSBTAG00000013333	0.532274276895505	0.175199284369374	GYS2
D_0__BacteriaD_1__BacteroidetesD_2__BacteroidiaD_3__BacteroidalesD_4__Bacteroidales_RF16_groupD_5__uncultured_rumen_bacteriumD_6__uncultured_rumen_bacterium	uncultured_rumen_bacterium	ENSBTAG00000013247	0.0243108419588677	-0.577035056932547	NLRP5
D_0__BacteriaD_1__BacteroidetesD_2__BacteroidiaD_3__BacteroidalesD_4__Bacteroidales_RF16_groupD_5__uncultured_rumen_bacteriumD_6__uncultured_rumen_bacterium	uncultured_rumen_bacterium	ENSBTAG00000013225	0.938172335529124	-0.0219279233754748	NBN
D_0__BacteriaD_1__BacteroidetesD_2__BacteroidiaD_3__BacteroidalesD_4__Bacteroidales_RF16_groupD_5__uncultured_rumen_bacteriumD_6__uncultured_rumen_bacterium	uncultured_rumen_bacterium	ENSBTAG00000013147	0.829774343961384	-0.0607279374898466	NEFH
D_0__BacteriaD_1__BacteroidetesD_2__BacteroidiaD_3__BacteroidalesD_4__Bacteroidales_RF16_groupD_5__uncultured_rumen_bacteriumD_6__uncultured_rumen_bacterium	uncultured_rumen_bacterium	ENSBTAG00000013085	0.30966220520652	-0.281373408838751	CELA3B
D_0__BacteriaD_1__BacteroidetesD_2__BacteroidiaD_3__BacteroidalesD_4__Bacteroidales_RF16_groupD_5__uncultured_rumen_bacteriumD_6__uncultured_rumen_bacterium	uncultured_rumen_bacterium	ENSBTAG00000013064	0.289849181406432	-0.292638175013274	RGS18
D_0__BacteriaD_1__BacteroidetesD_2__BacteroidiaD_3__BacteroidalesD_4__Bacteroidales_RF16_groupD_5__uncultured_rumen_bacteriumD_6__uncultured_rumen_bacterium	uncultured_rumen_bacterium	ENSBTAG00000012929	0.565054570532105	-0.16159155207511	CEP85L
D_0__BacteriaD_1__BacteroidetesD_2__BacteroidiaD_3__BacteroidalesD_4__Bacteroidales_RF16_groupD_5__uncultured_rumen_bacteriumD_6__uncultured_rumen_bacterium	uncultured_rumen_bacterium	ENSBTAG00000012798	0.0475970868386554	0.518662784580716	KCNH8
D_0__BacteriaD_1__BacteroidetesD_2__BacteroidiaD_3__BacteroidalesD_4__Bacteroidales_RF16_groupD_5__uncultured_rumen_bacteriumD_6__uncultured_rumen_bacterium	uncultured_rumen_bacterium	ENSBTAG00000012682	0.0749562834285666	-0.473009927508691	UNC13A
D_0__BacteriaD_1__BacteroidetesD_2__BacteroidiaD_3__BacteroidalesD_4__Bacteroidales_RF16_groupD_5__uncultured_rumen_bacteriumD_6__uncultured_rumen_bacterium	uncultured_rumen_bacterium	ENSBTAG00000012489	0.0997720729241657	-0.441126176167532	TMEM266
D_0__BacteriaD_1__BacteroidetesD_2__BacteroidiaD_3__BacteroidalesD_4__Bacteroidales_RF16_groupD_5__uncultured_rumen_bacteriumD_6__uncultured_rumen_bacterium	uncultured_rumen_bacterium	ENSBTAG00000012285	0.196790716746053	-0.353040956321012	ESRRB
D_0__BacteriaD_1__BacteroidetesD_2__BacteroidiaD_3__BacteroidalesD_4__Bacteroidales_RF16_groupD_5__uncultured_rumen_bacteriumD_6__uncultured_rumen_bacterium	uncultured_rumen_bacterium	ENSBTAG00000012005	0.96618505081558	0.0119854683253841	IFT43
D_0__BacteriaD_1__BacteroidetesD_2__BacteroidiaD_3__BacteroidalesD_4__Bacteroidales_RF16_groupD_5__uncultured_rumen_bacteriumD_6__uncultured_rumen_bacterium	uncultured_rumen_bacterium	ENSBTAG00000011869	0.733046578188876	-0.0962071229280127	CSRP3
D_0__BacteriaD_1__BacteroidetesD_2__BacteroidiaD_3__BacteroidalesD_4__Bacteroidales_RF16_groupD_5__uncultured_rumen_bacteriumD_6__uncultured_rumen_bacterium	uncultured_rumen_bacterium	ENSBTAG00000011759	0.845564731574661	-0.0550283162192246	C1QL1
D_0__BacteriaD_1__BacteroidetesD_2__BacteroidiaD_3__BacteroidalesD_4__Bacteroidales_RF16_groupD_5__uncultured_rumen_bacteriumD_6__uncultured_rumen_bacterium	uncultured_rumen_bacterium	ENSBTAG00000011734	0.748300233743756	-0.0905352368398172	ANKRD1
D_0__BacteriaD_1__BacteroidetesD_2__BacteroidiaD_3__BacteroidalesD_4__Bacteroidales_RF16_groupD_5__uncultured_rumen_bacteriumD_6__uncultured_rumen_bacterium	uncultured_rumen_bacterium	ENSBTAG00000011730	0.754412924907241	-0.0882714571659501	TCAP
D_0__BacteriaD_1__BacteroidetesD_2__BacteroidiaD_3__BacteroidalesD_4__Bacteroidales_RF16_groupD_5__uncultured_rumen_bacteriumD_6__uncultured_rumen_bacterium	uncultured_rumen_bacterium	ENSBTAG00000011500	0.670662125657465	-0.119791953955881	CASQ2
D_0__BacteriaD_1__BacteroidetesD_2__BacteroidiaD_3__BacteroidalesD_4__Bacteroidales_RF16_groupD_5__uncultured_rumen_bacteriumD_6__uncultured_rumen_bacterium	uncultured_rumen_bacterium	ENSBTAG00000011465	0.685651705067697	-0.114062547797467	MYBPH
D_0__BacteriaD_1__BacteroidetesD_2__BacteroidiaD_3__BacteroidalesD_4__Bacteroidales_RF16_groupD_5__uncultured_rumen_bacteriumD_6__uncultured_rumen_bacterium	uncultured_rumen_bacterium	ENSBTAG00000011451	0.589186358076034	-0.151787336166647	RTN1
D_0__BacteriaD_1__BacteroidetesD_2__BacteroidiaD_3__BacteroidalesD_4__Bacteroidales_RF16_groupD_5__uncultured_rumen_bacteriumD_6__uncultured_rumen_bacterium	uncultured_rumen_bacterium	ENSBTAG00000011392	0.732052800329137	-0.09657781975855	MYBPC1
D_0__BacteriaD_1__BacteroidetesD_2__BacteroidiaD_3__BacteroidalesD_4__Bacteroidales_RF16_groupD_5__uncultured_rumen_bacteriumD_6__uncultured_rumen_bacterium	uncultured_rumen_bacterium	ENSBTAG00000011337	0.195786655601842	-0.353782051385764	ANKRD33B
D_0__BacteriaD_1__BacteroidetesD_2__BacteroidiaD_3__BacteroidalesD_4__Bacteroidales_RF16_groupD_5__uncultured_rumen_bacteriumD_6__uncultured_rumen_bacterium	uncultured_rumen_bacterium	ENSBTAG00000011098	0.442757344266738	-0.214461779615564	TTLL8
D_0__BacteriaD_1__BacteroidetesD_2__BacteroidiaD_3__BacteroidalesD_4__Bacteroidales_RF16_groupD_5__uncultured_rumen_bacteriumD_6__uncultured_rumen_bacterium	uncultured_rumen_bacterium	ENSBTAG00000010954	0.774161234404205	-0.0809912835156624	ART3
D_0__BacteriaD_1__BacteroidetesD_2__BacteroidiaD_3__BacteroidalesD_4__Bacteroidales_RF16_groupD_5__uncultured_rumen_bacteriumD_6__uncultured_rumen_bacterium	uncultured_rumen_bacterium	ENSBTAG00000010907	0.726039112090944	-0.0988242027075054	PPP1R1A
D_0__BacteriaD_1__BacteroidetesD_2__BacteroidiaD_3__BacteroidalesD_4__Bacteroidales_RF16_groupD_5__uncultured_rumen_bacteriumD_6__uncultured_rumen_bacterium	uncultured_rumen_bacterium	ENSBTAG00000010880	0.72677145053481	-0.0985503475258959	TNNI2
D_0__BacteriaD_1__BacteroidetesD_2__BacteroidiaD_3__BacteroidalesD_4__Bacteroidales_RF16_groupD_5__uncultured_rumen_bacteriumD_6__uncultured_rumen_bacterium	uncultured_rumen_bacterium	ENSBTAG00000010874	0.977786909392552	-0.00787209321212041	GHSR
D_0__BacteriaD_1__BacteroidetesD_2__BacteroidiaD_3__BacteroidalesD_4__Bacteroidales_RF16_groupD_5__uncultured_rumen_bacteriumD_6__uncultured_rumen_bacterium	uncultured_rumen_bacterium	ENSBTAG00000010789	0.564089816474728	-0.161987105738445	ANKRD54
D_0__BacteriaD_1__BacteroidetesD_2__BacteroidiaD_3__BacteroidalesD_4__Bacteroidales_RF16_groupD_5__uncultured_rumen_bacteriumD_6__uncultured_rumen_bacterium	uncultured_rumen_bacterium	ENSBTAG00000010741	0.763206630816587	-0.0850235267431809	KLHL41
D_0__BacteriaD_1__BacteroidetesD_2__BacteroidiaD_3__BacteroidalesD_4__Bacteroidales_RF16_groupD_5__uncultured_rumen_bacteriumD_6__uncultured_rumen_bacterium	uncultured_rumen_bacterium	ENSBTAG00000010677	0.658743907888379	-0.124378828658316	LIMCH1
D_0__BacteriaD_1__BacteroidetesD_2__BacteroidiaD_3__BacteroidalesD_4__Bacteroidales_RF16_groupD_5__uncultured_rumen_bacteriumD_6__uncultured_rumen_bacterium	uncultured_rumen_bacterium	ENSBTAG00000010610	0.705705977049442	-0.106461607680897	DDIT4L
D_0__BacteriaD_1__BacteroidetesD_2__BacteroidiaD_3__BacteroidalesD_4__Bacteroidales_RF16_groupD_5__uncultured_rumen_bacteriumD_6__uncultured_rumen_bacterium	uncultured_rumen_bacterium	ENSBTAG00000010609	0.144971538137096	0.395092885024657	STK31
D_0__BacteriaD_1__BacteroidetesD_2__BacteroidiaD_3__BacteroidalesD_4__Bacteroidales_RF16_groupD_5__uncultured_rumen_bacteriumD_6__uncultured_rumen_bacterium	uncultured_rumen_bacterium	ENSBTAG00000010411	0.720804196929932	-0.100784194671351	ADAMTS8
D_0__BacteriaD_1__BacteroidetesD_2__BacteroidiaD_3__BacteroidalesD_4__Bacteroidales_RF16_groupD_5__uncultured_rumen_bacteriumD_6__uncultured_rumen_bacterium	uncultured_rumen_bacterium	ENSBTAG00000010277	0.865107915751851	-0.0480010872471378	NKX2-2
D_0__BacteriaD_1__BacteroidetesD_2__BacteroidiaD_3__BacteroidalesD_4__Bacteroidales_RF16_groupD_5__uncultured_rumen_bacteriumD_6__uncultured_rumen_bacterium	uncultured_rumen_bacterium	ENSBTAG00000010198	0.792746865289978	-0.0741829572772125	ATF7IP2
D_0__BacteriaD_1__BacteroidetesD_2__BacteroidiaD_3__BacteroidalesD_4__Bacteroidales_RF16_groupD_5__uncultured_rumen_bacteriumD_6__uncultured_rumen_bacterium	uncultured_rumen_bacterium	ENSBTAG00000009965	0.430797778163701	-0.219990301578344	ECI1
D_0__BacteriaD_1__BacteroidetesD_2__BacteroidiaD_3__BacteroidalesD_4__Bacteroidales_RF16_groupD_5__uncultured_rumen_bacteriumD_6__uncultured_rumen_bacterium	uncultured_rumen_bacterium	ENSBTAG00000009864	0.411803477833566	-0.228934642161263	B4GALNT2
D_0__BacteriaD_1__BacteroidetesD_2__BacteroidiaD_3__BacteroidalesD_4__Bacteroidales_RF16_groupD_5__uncultured_rumen_bacteriumD_6__uncultured_rumen_bacterium	uncultured_rumen_bacterium	ENSBTAG00000009762	0.463082742762596	-0.205234924193768	BEAN1
D_0__BacteriaD_1__BacteroidetesD_2__BacteroidiaD_3__BacteroidalesD_4__Bacteroidales_RF16_groupD_5__uncultured_rumen_bacteriumD_6__uncultured_rumen_bacterium	uncultured_rumen_bacterium	ENSBTAG00000009707	0.728768971381507	-0.0978037985964956	MYL1
D_0__BacteriaD_1__BacteroidetesD_2__BacteroidiaD_3__BacteroidalesD_4__Bacteroidales_RF16_groupD_5__uncultured_rumen_bacteriumD_6__uncultured_rumen_bacterium	uncultured_rumen_bacterium	ENSBTAG00000009702	0.680974092334121	-0.115845876835374	MYH8
D_0__BacteriaD_1__BacteroidetesD_2__BacteroidiaD_3__BacteroidalesD_4__Bacteroidales_RF16_groupD_5__uncultured_rumen_bacteriumD_6__uncultured_rumen_bacterium	uncultured_rumen_bacterium	ENSBTAG00000009696	0.748885567206352	-0.0903182430589904	ACTN2
D_0__BacteriaD_1__BacteroidetesD_2__BacteroidiaD_3__BacteroidalesD_4__Bacteroidales_RF16_groupD_5__uncultured_rumen_bacteriumD_6__uncultured_rumen_bacterium	uncultured_rumen_bacterium	ENSBTAG00000009533	0.699697892442707	-0.108731384981422	RPL3L
D_0__BacteriaD_1__BacteroidetesD_2__BacteroidiaD_3__BacteroidalesD_4__Bacteroidales_RF16_groupD_5__uncultured_rumen_bacteriumD_6__uncultured_rumen_bacterium	uncultured_rumen_bacterium	ENSBTAG00000009418	0.668347933353373	-0.120680367483514	FAM131B
D_0__BacteriaD_1__BacteroidetesD_2__BacteroidiaD_3__BacteroidalesD_4__Bacteroidales_RF16_groupD_5__uncultured_rumen_bacteriumD_6__uncultured_rumen_bacterium	uncultured_rumen_bacterium	ENSBTAG00000009387	0.72083600690594	-0.100772271859279	MYOM2
D_0__BacteriaD_1__BacteroidetesD_2__BacteroidiaD_3__BacteroidalesD_4__Bacteroidales_RF16_groupD_5__uncultured_rumen_bacteriumD_6__uncultured_rumen_bacterium	uncultured_rumen_bacterium	ENSBTAG00000009182	0.680885324145092	-0.115879759044732	CLCN1
D_0__BacteriaD_1__BacteroidetesD_2__BacteroidiaD_3__BacteroidalesD_4__Bacteroidales_RF16_groupD_5__uncultured_rumen_bacteriumD_6__uncultured_rumen_bacterium	uncultured_rumen_bacterium	ENSBTAG00000009030	0.520274140013798	0.180272648801274	NOX5
D_0__BacteriaD_1__BacteroidetesD_2__BacteroidiaD_3__BacteroidalesD_4__Bacteroidales_RF16_groupD_5__uncultured_rumen_bacteriumD_6__uncultured_rumen_bacterium	uncultured_rumen_bacterium	ENSBTAG00000008920	0.684904279099939	-0.114347229289954	ATP1B4
D_0__BacteriaD_1__BacteroidetesD_2__BacteroidiaD_3__BacteroidalesD_4__Bacteroidales_RF16_groupD_5__uncultured_rumen_bacteriumD_6__uncultured_rumen_bacterium	uncultured_rumen_bacterium	ENSBTAG00000008868	0.752312379440946	-0.0890488030654233	CAPN3
D_0__BacteriaD_1__BacteroidetesD_2__BacteroidiaD_3__BacteroidalesD_4__Bacteroidales_RF16_groupD_5__uncultured_rumen_bacteriumD_6__uncultured_rumen_bacterium	uncultured_rumen_bacterium	ENSBTAG00000008652	0.73977808355259	-0.0936999796846074	STYXL2
D_0__BacteriaD_1__BacteroidetesD_2__BacteroidiaD_3__BacteroidalesD_4__Bacteroidales_RF16_groupD_5__uncultured_rumen_bacteriumD_6__uncultured_rumen_bacterium	uncultured_rumen_bacterium	ENSBTAG00000008394	0.730883398592371	-0.0970142162719864	MYL3
D_0__BacteriaD_1__BacteroidetesD_2__BacteroidiaD_3__BacteroidalesD_4__Bacteroidales_RF16_groupD_5__uncultured_rumen_bacteriumD_6__uncultured_rumen_bacterium	uncultured_rumen_bacterium	ENSBTAG00000008366	0.0117679767028147	-0.630342036041321	STAC2
D_0__BacteriaD_1__BacteroidetesD_2__BacteroidiaD_3__BacteroidalesD_4__Bacteroidales_RF16_groupD_5__uncultured_rumen_bacteriumD_6__uncultured_rumen_bacterium	uncultured_rumen_bacterium	ENSBTAG00000008259	0.773666176430477	-0.0811731879915733	ACOD1
D_0__BacteriaD_1__BacteroidetesD_2__BacteroidiaD_3__BacteroidalesD_4__Bacteroidales_RF16_groupD_5__uncultured_rumen_bacteriumD_6__uncultured_rumen_bacterium	uncultured_rumen_bacterium	ENSBTAG00000008257	0.945885183141989	-0.0191885080567569
D_0__BacteriaD_1__BacteroidetesD_2__BacteroidiaD_3__BacteroidalesD_4__Bacteroidales_RF16_groupD_5__uncultured_rumen_bacteriumD_6__uncultured_rumen_bacterium	uncultured_rumen_bacterium	ENSBTAG00000008176	0.966324927751157	-0.0119358639775169	KCNRG
D_0__BacteriaD_1__BacteroidetesD_2__BacteroidiaD_3__BacteroidalesD_4__Bacteroidales_RF16_groupD_5__uncultured_rumen_bacteriumD_6__uncultured_rumen_bacterium	uncultured_rumen_bacterium	ENSBTAG00000008059	0.790797933519338	-0.0748950506743996	CHRM3
D_0__BacteriaD_1__BacteroidetesD_2__BacteroidiaD_3__BacteroidalesD_4__Bacteroidales_RF16_groupD_5__uncultured_rumen_bacteriumD_6__uncultured_rumen_bacterium	uncultured_rumen_bacterium	ENSBTAG00000007975	0.304366367981503	0.284342037933051	ALDH8A1
D_0__BacteriaD_1__BacteroidetesD_2__BacteroidiaD_3__BacteroidalesD_4__Bacteroidales_RF16_groupD_5__uncultured_rumen_bacteriumD_6__uncultured_rumen_bacterium	uncultured_rumen_bacterium	ENSBTAG00000007948	0.739104131856722	0.0939506952316635	SORCS1
D_0__BacteriaD_1__BacteroidetesD_2__BacteroidiaD_3__BacteroidalesD_4__Bacteroidales_RF16_groupD_5__uncultured_rumen_bacteriumD_6__uncultured_rumen_bacterium	uncultured_rumen_bacterium	ENSBTAG00000007851	0.131845936660199	0.407303011776894	IL24
D_0__BacteriaD_1__BacteroidetesD_2__BacteroidiaD_3__BacteroidalesD_4__Bacteroidales_RF16_groupD_5__uncultured_rumen_bacteriumD_6__uncultured_rumen_bacterium	uncultured_rumen_bacterium	ENSBTAG00000007782	0.723409877211848	-0.0998080757162967	MYOT
D_0__BacteriaD_1__BacteroidetesD_2__BacteroidiaD_3__BacteroidalesD_4__Bacteroidales_RF16_groupD_5__uncultured_rumen_bacteriumD_6__uncultured_rumen_bacterium	uncultured_rumen_bacterium	ENSBTAG00000007732	0.708762315525168	-0.105309308089375	ARPP21
D_0__BacteriaD_1__BacteroidetesD_2__BacteroidiaD_3__BacteroidalesD_4__Bacteroidales_RF16_groupD_5__uncultured_rumen_bacteriumD_6__uncultured_rumen_bacterium	uncultured_rumen_bacterium	ENSBTAG00000007695	0.380598063904074	0.244111959294047	CSN1S1
D_0__BacteriaD_1__BacteroidetesD_2__BacteroidiaD_3__BacteroidalesD_4__Bacteroidales_RF16_groupD_5__uncultured_rumen_bacteriumD_6__uncultured_rumen_bacterium	uncultured_rumen_bacterium	ENSBTAG00000007547	0.74806595610644	-0.0906221010733189	CACNG1
D_0__BacteriaD_1__BacteroidetesD_2__BacteroidiaD_3__BacteroidalesD_4__Bacteroidales_RF16_groupD_5__uncultured_rumen_bacteriumD_6__uncultured_rumen_bacterium	uncultured_rumen_bacterium	ENSBTAG00000007423	0.111646906274959	-0.42783009583094	TNFRSF11B
D_0__BacteriaD_1__BacteroidetesD_2__BacteroidiaD_3__BacteroidalesD_4__Bacteroidales_RF16_groupD_5__uncultured_rumen_bacteriumD_6__uncultured_rumen_bacterium	uncultured_rumen_bacterium	ENSBTAG00000007309	0.354212027866645	-0.257477712748059	ST6GALNAC5
D_0__BacteriaD_1__BacteroidetesD_2__BacteroidiaD_3__BacteroidalesD_4__Bacteroidales_RF16_groupD_5__uncultured_rumen_bacteriumD_6__uncultured_rumen_bacterium	uncultured_rumen_bacterium	ENSBTAG00000007273	0.360908555668532	-0.254035245516142	TF
D_0__BacteriaD_1__BacteroidetesD_2__BacteroidiaD_3__BacteroidalesD_4__Bacteroidales_RF16_groupD_5__uncultured_rumen_bacteriumD_6__uncultured_rumen_bacterium	uncultured_rumen_bacterium	ENSBTAG00000007211	0.747420525009415	-0.0908614498869788	ASB12
D_0__BacteriaD_1__BacteroidetesD_2__BacteroidiaD_3__BacteroidalesD_4__Bacteroidales_RF16_groupD_5__uncultured_rumen_bacteriumD_6__uncultured_rumen_bacterium	uncultured_rumen_bacterium	ENSBTAG00000007131	0.7313630446834	-0.0968351975181974	GADL1
D_0__BacteriaD_1__BacteroidetesD_2__BacteroidiaD_3__BacteroidalesD_4__Bacteroidales_RF16_groupD_5__uncultured_rumen_bacteriumD_6__uncultured_rumen_bacterium	uncultured_rumen_bacterium	ENSBTAG00000007090	0.721083853424981	-0.100679381060088	MYH2
D_0__BacteriaD_1__BacteroidetesD_2__BacteroidiaD_3__BacteroidalesD_4__Bacteroidales_RF16_groupD_5__uncultured_rumen_bacteriumD_6__uncultured_rumen_bacterium	uncultured_rumen_bacterium	ENSBTAG00000006999	0.731900693490888	-0.0966345713080011	RYR1
D_0__BacteriaD_1__BacteroidetesD_2__BacteroidiaD_3__BacteroidalesD_4__Bacteroidales_RF16_groupD_5__uncultured_rumen_bacteriumD_6__uncultured_rumen_bacterium	uncultured_rumen_bacterium	ENSBTAG00000006988	0.94165838882754	-0.020689551570179	M1AP
D_0__BacteriaD_1__BacteroidetesD_2__BacteroidiaD_3__BacteroidalesD_4__Bacteroidales_RF16_groupD_5__uncultured_rumen_bacteriumD_6__uncultured_rumen_bacterium	uncultured_rumen_bacterium	ENSBTAG00000006907	0.72279853847326	-0.10003699526993	NEB
D_0__BacteriaD_1__BacteroidetesD_2__BacteroidiaD_3__BacteroidalesD_4__Bacteroidales_RF16_groupD_5__uncultured_rumen_bacteriumD_6__uncultured_rumen_bacterium	uncultured_rumen_bacterium	ENSBTAG00000006872	0.868007041780315	-0.0469609508282072
D_0__BacteriaD_1__BacteroidetesD_2__BacteroidiaD_3__BacteroidalesD_4__Bacteroidales_RF16_groupD_5__uncultured_rumen_bacteriumD_6__uncultured_rumen_bacterium	uncultured_rumen_bacterium	ENSBTAG00000006823	0.732988902957127	-0.0962286327987878	CMYA5
D_0__BacteriaD_1__BacteroidetesD_2__BacteroidiaD_3__BacteroidalesD_4__Bacteroidales_RF16_groupD_5__uncultured_rumen_bacteriumD_6__uncultured_rumen_bacterium	uncultured_rumen_bacterium	ENSBTAG00000006776	0.833890039065875	-0.0592403397623432	KIAA0930
D_0__BacteriaD_1__BacteroidetesD_2__BacteroidiaD_3__BacteroidalesD_4__Bacteroidales_RF16_groupD_5__uncultured_rumen_bacteriumD_6__uncultured_rumen_bacterium	uncultured_rumen_bacterium	ENSBTAG00000006733	0.716009944751553	-0.102582979380679	PPP1R3A
D_0__BacteriaD_1__BacteroidetesD_2__BacteroidiaD_3__BacteroidalesD_4__Bacteroidales_RF16_groupD_5__uncultured_rumen_bacteriumD_6__uncultured_rumen_bacterium	uncultured_rumen_bacterium	ENSBTAG00000006594	0.28195273420949	0.297254084475029	LHFPL7
D_0__BacteriaD_1__BacteroidetesD_2__BacteroidiaD_3__BacteroidalesD_4__Bacteroidales_RF16_groupD_5__uncultured_rumen_bacteriumD_6__uncultured_rumen_bacterium	uncultured_rumen_bacterium	ENSBTAG00000006541	0.730920743588437	-0.0970002767259673	ATP2A1
D_0__BacteriaD_1__BacteroidetesD_2__BacteroidiaD_3__BacteroidalesD_4__Bacteroidales_RF16_groupD_5__uncultured_rumen_bacteriumD_6__uncultured_rumen_bacterium	uncultured_rumen_bacterium	ENSBTAG00000006453	0.611905972036061	0.142704852895079	CD3G
D_0__BacteriaD_1__BacteroidetesD_2__BacteroidiaD_3__BacteroidalesD_4__Bacteroidales_RF16_groupD_5__uncultured_rumen_bacteriumD_6__uncultured_rumen_bacterium	uncultured_rumen_bacterium	ENSBTAG00000006419	0.732477441807279	-0.0964194029314527	TNNT1
D_0__BacteriaD_1__BacteroidetesD_2__BacteroidiaD_3__BacteroidalesD_4__Bacteroidales_RF16_groupD_5__uncultured_rumen_bacteriumD_6__uncultured_rumen_bacterium	uncultured_rumen_bacterium	ENSBTAG00000006383	0.661239930354258	-0.12341581708015
D_0__BacteriaD_1__BacteroidetesD_2__BacteroidiaD_3__BacteroidalesD_4__Bacteroidales_RF16_groupD_5__uncultured_rumen_bacteriumD_6__uncultured_rumen_bacterium	uncultured_rumen_bacterium	ENSBTAG00000006339	0.855661102576003	0.0513944191725806
D_0__BacteriaD_1__BacteroidetesD_2__BacteroidiaD_3__BacteroidalesD_4__Bacteroidales_RF16_groupD_5__uncultured_rumen_bacteriumD_6__uncultured_rumen_bacterium	uncultured_rumen_bacterium	ENSBTAG00000006253	0.813472559321329	-0.0666351163689327	FLNC
D_0__BacteriaD_1__BacteroidetesD_2__BacteroidiaD_3__BacteroidalesD_4__Bacteroidales_RF16_groupD_5__uncultured_rumen_bacteriumD_6__uncultured_rumen_bacterium	uncultured_rumen_bacterium	ENSBTAG00000006025	0.25058219746795	-0.316402488926359	AHSA2
D_0__BacteriaD_1__BacteroidetesD_2__BacteroidiaD_3__BacteroidalesD_4__Bacteroidales_RF16_groupD_5__uncultured_rumen_bacteriumD_6__uncultured_rumen_bacterium	uncultured_rumen_bacterium	ENSBTAG00000005974	0.706837775872323	-0.106034714846201	APOBEC2
D_0__BacteriaD_1__BacteroidetesD_2__BacteroidiaD_3__BacteroidalesD_4__Bacteroidales_RF16_groupD_5__uncultured_rumen_bacteriumD_6__uncultured_rumen_bacterium	uncultured_rumen_bacterium	ENSBTAG00000005946	0.7350641025054	-0.0954550010206344	USP13
D_0__BacteriaD_1__BacteroidetesD_2__BacteroidiaD_3__BacteroidalesD_4__Bacteroidales_RF16_groupD_5__uncultured_rumen_bacteriumD_6__uncultured_rumen_bacterium	uncultured_rumen_bacterium	ENSBTAG00000005932	0.139311686120333	-0.400262216647033	FAM184B
D_0__BacteriaD_1__BacteroidetesD_2__BacteroidiaD_3__BacteroidalesD_4__Bacteroidales_RF16_groupD_5__uncultured_rumen_bacteriumD_6__uncultured_rumen_bacterium	uncultured_rumen_bacterium	ENSBTAG00000005858	0.188439985848432	0.359280694959088	KCNJ13
D_0__BacteriaD_1__BacteroidetesD_2__BacteroidiaD_3__BacteroidalesD_4__Bacteroidales_RF16_groupD_5__uncultured_rumen_bacteriumD_6__uncultured_rumen_bacterium	uncultured_rumen_bacterium	ENSBTAG00000005800	0.892854912592126	0.0380677549069423	GRIA1
D_0__BacteriaD_1__BacteroidetesD_2__BacteroidiaD_3__BacteroidalesD_4__Bacteroidales_RF16_groupD_5__uncultured_rumen_bacteriumD_6__uncultured_rumen_bacterium	uncultured_rumen_bacterium	ENSBTAG00000005784	0.363543995734708	-0.25269012960484	CSMD2
D_0__BacteriaD_1__BacteroidetesD_2__BacteroidiaD_3__BacteroidalesD_4__Bacteroidales_RF16_groupD_5__uncultured_rumen_bacteriumD_6__uncultured_rumen_bacterium	uncultured_rumen_bacterium	ENSBTAG00000005639	0.378676987922598	-0.245067670310745
D_0__BacteriaD_1__BacteroidetesD_2__BacteroidiaD_3__BacteroidalesD_4__Bacteroidales_RF16_groupD_5__uncultured_rumen_bacteriumD_6__uncultured_rumen_bacterium	uncultured_rumen_bacterium	ENSBTAG00000005540	0.346847848942567	-0.261305390985697
D_0__BacteriaD_1__BacteroidetesD_2__BacteroidiaD_3__BacteroidalesD_4__Bacteroidales_RF16_groupD_5__uncultured_rumen_bacteriumD_6__uncultured_rumen_bacterium	uncultured_rumen_bacterium	ENSBTAG00000005534	0.722569493056809	-0.100122777730939	ENO3
D_0__BacteriaD_1__BacteroidetesD_2__BacteroidiaD_3__BacteroidalesD_4__Bacteroidales_RF16_groupD_5__uncultured_rumen_bacteriumD_6__uncultured_rumen_bacterium	uncultured_rumen_bacterium	ENSBTAG00000005333	0.70035518886196	-0.108482765234349	MB
D_0__BacteriaD_1__BacteroidetesD_2__BacteroidiaD_3__BacteroidalesD_4__Bacteroidales_RF16_groupD_5__uncultured_rumen_bacteriumD_6__uncultured_rumen_bacterium	uncultured_rumen_bacterium	ENSBTAG00000005259	0.744691996605118	-0.0918739255525894	UCP3
D_0__BacteriaD_1__BacteroidetesD_2__BacteroidiaD_3__BacteroidalesD_4__Bacteroidales_RF16_groupD_5__uncultured_rumen_bacteriumD_6__uncultured_rumen_bacterium	uncultured_rumen_bacterium	ENSBTAG00000005085	0.771813773121203	-0.0818541009822552	TRIM63
D_0__BacteriaD_1__BacteroidetesD_2__BacteroidiaD_3__BacteroidalesD_4__Bacteroidales_RF16_groupD_5__uncultured_rumen_bacteriumD_6__uncultured_rumen_bacterium	uncultured_rumen_bacterium	ENSBTAG00000005048	0.729179960522082	-0.0976502716633837	DHRS7C
D_0__BacteriaD_1__BacteroidetesD_2__BacteroidiaD_3__BacteroidalesD_4__Bacteroidales_RF16_groupD_5__uncultured_rumen_bacteriumD_6__uncultured_rumen_bacterium	uncultured_rumen_bacterium	ENSBTAG00000004921	0.167111701465258	-0.37608012110771
D_0__BacteriaD_1__BacteroidetesD_2__BacteroidiaD_3__BacteroidalesD_4__Bacteroidales_RF16_groupD_5__uncultured_rumen_bacteriumD_6__uncultured_rumen_bacterium	uncultured_rumen_bacterium	ENSBTAG00000004886	0.609830383294994	0.143529002608041	ZAR1
D_0__BacteriaD_1__BacteroidetesD_2__BacteroidiaD_3__BacteroidalesD_4__Bacteroidales_RF16_groupD_5__uncultured_rumen_bacteriumD_6__uncultured_rumen_bacterium	uncultured_rumen_bacterium	ENSBTAG00000004836	0.647675227280612	-0.128665072072564	NRK
D_0__BacteriaD_1__BacteroidetesD_2__BacteroidiaD_3__BacteroidalesD_4__Bacteroidales_RF16_groupD_5__uncultured_rumen_bacteriumD_6__uncultured_rumen_bacterium	uncultured_rumen_bacterium	ENSBTAG00000004770	0.715517931283631	-0.102767788739476	SCN4A
D_0__BacteriaD_1__BacteroidetesD_2__BacteroidiaD_3__BacteroidalesD_4__Bacteroidales_RF16_groupD_5__uncultured_rumen_bacteriumD_6__uncultured_rumen_bacterium	uncultured_rumen_bacterium	ENSBTAG00000004732	0.693738405051418	-0.110988979669187	SPTB
D_0__BacteriaD_1__BacteroidetesD_2__BacteroidiaD_3__BacteroidalesD_4__Bacteroidales_RF16_groupD_5__uncultured_rumen_bacteriumD_6__uncultured_rumen_bacterium	uncultured_rumen_bacterium	ENSBTAG00000004412	0.829800360225077	-0.0607185294166422	TMPRSS11F
D_0__BacteriaD_1__BacteroidetesD_2__BacteroidiaD_3__BacteroidalesD_4__Bacteroidales_RF16_groupD_5__uncultured_rumen_bacteriumD_6__uncultured_rumen_bacterium	uncultured_rumen_bacterium	ENSBTAG00000004355	0.0887731138983242	0.454470479754439	ROBO3
D_0__BacteriaD_1__BacteroidetesD_2__BacteroidiaD_3__BacteroidalesD_4__Bacteroidales_RF16_groupD_5__uncultured_rumen_bacteriumD_6__uncultured_rumen_bacterium	uncultured_rumen_bacterium	ENSBTAG00000004010	0.732139872350463	-0.0965453344624733	PAPPA
D_0__BacteriaD_1__BacteroidetesD_2__BacteroidiaD_3__BacteroidalesD_4__Bacteroidales_RF16_groupD_5__uncultured_rumen_bacteriumD_6__uncultured_rumen_bacterium	uncultured_rumen_bacterium	ENSBTAG00000003956	0.651402760617826	-0.127218710199273	SGCA
D_0__BacteriaD_1__BacteroidetesD_2__BacteroidiaD_3__BacteroidalesD_4__Bacteroidales_RF16_groupD_5__uncultured_rumen_bacteriumD_6__uncultured_rumen_bacterium	uncultured_rumen_bacterium	ENSBTAG00000003910	0.393100817634399	-0.237954420629294	SH2D4B
D_0__BacteriaD_1__BacteroidetesD_2__BacteroidiaD_3__BacteroidalesD_4__Bacteroidales_RF16_groupD_5__uncultured_rumen_bacteriumD_6__uncultured_rumen_bacterium	uncultured_rumen_bacterium	ENSBTAG00000003781	0.17297147828119	-0.371330998277397	MPL
D_0__BacteriaD_1__BacteroidetesD_2__BacteroidiaD_3__BacteroidalesD_4__Bacteroidales_RF16_groupD_5__uncultured_rumen_bacteriumD_6__uncultured_rumen_bacterium	uncultured_rumen_bacterium	ENSBTAG00000003561	0.664450997639729	-0.122178803912343	STK35
D_0__BacteriaD_1__BacteroidetesD_2__BacteroidiaD_3__BacteroidalesD_4__Bacteroidales_RF16_groupD_5__uncultured_rumen_bacteriumD_6__uncultured_rumen_bacterium	uncultured_rumen_bacterium	ENSBTAG00000003515	0.00790964137948281	0.656043786550401	SNCG
D_0__BacteriaD_1__BacteroidetesD_2__BacteroidiaD_3__BacteroidalesD_4__Bacteroidales_RF16_groupD_5__uncultured_rumen_bacteriumD_6__uncultured_rumen_bacterium	uncultured_rumen_bacterium	ENSBTAG00000003403	0.693462119975782	-0.111093794935758	PADI2
D_0__BacteriaD_1__BacteroidetesD_2__BacteroidiaD_3__BacteroidalesD_4__Bacteroidales_RF16_groupD_5__uncultured_rumen_bacteriumD_6__uncultured_rumen_bacterium	uncultured_rumen_bacterium	ENSBTAG00000003389	0.229350723911649	-0.330210182313348
D_0__BacteriaD_1__BacteroidetesD_2__BacteroidiaD_3__BacteroidalesD_4__Bacteroidales_RF16_groupD_5__uncultured_rumen_bacteriumD_6__uncultured_rumen_bacterium	uncultured_rumen_bacterium	ENSBTAG00000003278	0.71515610554125	-0.102903722080967	HOXC10
D_0__BacteriaD_1__BacteroidetesD_2__BacteroidiaD_3__BacteroidalesD_4__Bacteroidales_RF16_groupD_5__uncultured_rumen_bacteriumD_6__uncultured_rumen_bacterium	uncultured_rumen_bacterium	ENSBTAG00000003275	0.472732177345466	-0.200924351431438
D_0__BacteriaD_1__BacteroidetesD_2__BacteroidiaD_3__BacteroidalesD_4__Bacteroidales_RF16_groupD_5__uncultured_rumen_bacteriumD_6__uncultured_rumen_bacterium	uncultured_rumen_bacterium	ENSBTAG00000003078	0.147421459803119	0.392897413243866	COL10A1
D_0__BacteriaD_1__BacteroidetesD_2__BacteroidiaD_3__BacteroidalesD_4__Bacteroidales_RF16_groupD_5__uncultured_rumen_bacteriumD_6__uncultured_rumen_bacterium	uncultured_rumen_bacterium	ENSBTAG00000003074	0.744822526379928	-0.0918254661290636	SLC16A6
D_0__BacteriaD_1__BacteroidetesD_2__BacteroidiaD_3__BacteroidalesD_4__Bacteroidales_RF16_groupD_5__uncultured_rumen_bacteriumD_6__uncultured_rumen_bacterium	uncultured_rumen_bacterium	ENSBTAG00000002983	0.764035795831688	-0.0847177950591045	NT5C1A
D_0__BacteriaD_1__BacteroidetesD_2__BacteroidiaD_3__BacteroidalesD_4__Bacteroidales_RF16_groupD_5__uncultured_rumen_bacteriumD_6__uncultured_rumen_bacterium	uncultured_rumen_bacterium	ENSBTAG00000002976	0.986505771229911	0.00478187451184244	CD177
D_0__BacteriaD_1__BacteroidetesD_2__BacteroidiaD_3__BacteroidalesD_4__Bacteroidales_RF16_groupD_5__uncultured_rumen_bacteriumD_6__uncultured_rumen_bacterium	uncultured_rumen_bacterium	ENSBTAG00000002964	0.829325564017564	-0.0608902358837927	TXLNB
D_0__BacteriaD_1__BacteroidetesD_2__BacteroidiaD_3__BacteroidalesD_4__Bacteroidales_RF16_groupD_5__uncultured_rumen_bacteriumD_6__uncultured_rumen_bacterium	uncultured_rumen_bacterium	ENSBTAG00000002898	0.718858781631024	-0.101513666323801	UNC45B
D_0__BacteriaD_1__BacteroidetesD_2__BacteroidiaD_3__BacteroidalesD_4__Bacteroidales_RF16_groupD_5__uncultured_rumen_bacteriumD_6__uncultured_rumen_bacterium	uncultured_rumen_bacterium	ENSBTAG00000002701	0.131928359397546	0.40722382097959	UGT3A2
D_0__BacteriaD_1__BacteroidetesD_2__BacteroidiaD_3__BacteroidalesD_4__Bacteroidales_RF16_groupD_5__uncultured_rumen_bacteriumD_6__uncultured_rumen_bacterium	uncultured_rumen_bacterium	ENSBTAG00000002627	0.509065123264477	-0.185059650513878	ZRANB2
D_0__BacteriaD_1__BacteroidetesD_2__BacteroidiaD_3__BacteroidalesD_4__Bacteroidales_RF16_groupD_5__uncultured_rumen_bacteriumD_6__uncultured_rumen_bacterium	uncultured_rumen_bacterium	ENSBTAG00000002583	0.041507830758433	0.531372955674332	DNALI1
D_0__BacteriaD_1__BacteroidetesD_2__BacteroidiaD_3__BacteroidalesD_4__Bacteroidales_RF16_groupD_5__uncultured_rumen_bacteriumD_6__uncultured_rumen_bacterium	uncultured_rumen_bacterium	ENSBTAG00000002574	0.647212463976426	-0.12884484358437	MYOZ2
D_0__BacteriaD_1__BacteroidetesD_2__BacteroidiaD_3__BacteroidalesD_4__Bacteroidales_RF16_groupD_5__uncultured_rumen_bacteriumD_6__uncultured_rumen_bacterium	uncultured_rumen_bacterium	ENSBTAG00000002565	0.028620634026334	0.563738172558062
D_0__BacteriaD_1__BacteroidetesD_2__BacteroidiaD_3__BacteroidalesD_4__Bacteroidales_RF16_groupD_5__uncultured_rumen_bacteriumD_6__uncultured_rumen_bacterium	uncultured_rumen_bacterium	ENSBTAG00000002559	0.357744607396614	0.255657284385858	MIOX
D_0__BacteriaD_1__BacteroidetesD_2__BacteroidiaD_3__BacteroidalesD_4__Bacteroidales_RF16_groupD_5__uncultured_rumen_bacteriumD_6__uncultured_rumen_bacterium	uncultured_rumen_bacterium	ENSBTAG00000002480	0.324290703579498	0.273322888923282	NUDT1
D_0__BacteriaD_1__BacteroidetesD_2__BacteroidiaD_3__BacteroidalesD_4__Bacteroidales_RF16_groupD_5__uncultured_rumen_bacteriumD_6__uncultured_rumen_bacterium	uncultured_rumen_bacterium	ENSBTAG00000002407	0.867255904153149	-0.0472303866155935	TDRD5
D_0__BacteriaD_1__BacteroidetesD_2__BacteroidiaD_3__BacteroidalesD_4__Bacteroidales_RF16_groupD_5__uncultured_rumen_bacteriumD_6__uncultured_rumen_bacterium	uncultured_rumen_bacterium	ENSBTAG00000002335	0.813534814996197	-0.0666125096835704	HAND1
D_0__BacteriaD_1__BacteroidetesD_2__BacteroidiaD_3__BacteroidalesD_4__Bacteroidales_RF16_groupD_5__uncultured_rumen_bacteriumD_6__uncultured_rumen_bacterium	uncultured_rumen_bacterium	ENSBTAG00000002216	0.616777887083746	-0.14077462514259	MYOD1
D_0__BacteriaD_1__BacteroidetesD_2__BacteroidiaD_3__BacteroidalesD_4__Bacteroidales_RF16_groupD_5__uncultured_rumen_bacteriumD_6__uncultured_rumen_bacterium	uncultured_rumen_bacterium	ENSBTAG00000002157	0.710939444664987	-0.104489436238687	LMOD2
D_0__BacteriaD_1__BacteroidetesD_2__BacteroidiaD_3__BacteroidalesD_4__Bacteroidales_RF16_groupD_5__uncultured_rumen_bacteriumD_6__uncultured_rumen_bacterium	uncultured_rumen_bacterium	ENSBTAG00000002151	0.827702039056445	-0.0614775215947171	ASB15
D_0__BacteriaD_1__BacteroidetesD_2__BacteroidiaD_3__BacteroidalesD_4__Bacteroidales_RF16_groupD_5__uncultured_rumen_bacteriumD_6__uncultured_rumen_bacterium	uncultured_rumen_bacterium	ENSBTAG00000002024	0.801721388333328	-0.0709091760111155	ASB18
D_0__BacteriaD_1__BacteroidetesD_2__BacteroidiaD_3__BacteroidalesD_4__Bacteroidales_RF16_groupD_5__uncultured_rumen_bacteriumD_6__uncultured_rumen_bacterium	uncultured_rumen_bacterium	ENSBTAG00000001999	0.328770491078627	-0.270899383725335	NKAPD1
D_0__BacteriaD_1__BacteroidetesD_2__BacteroidiaD_3__BacteroidalesD_4__Bacteroidales_RF16_groupD_5__uncultured_rumen_bacteriumD_6__uncultured_rumen_bacterium	uncultured_rumen_bacterium	ENSBTAG00000001865	0.560775530692408	-0.163348168351015	SGCG
D_0__BacteriaD_1__BacteroidetesD_2__BacteroidiaD_3__BacteroidalesD_4__Bacteroidales_RF16_groupD_5__uncultured_rumen_bacteriumD_6__uncultured_rumen_bacterium	uncultured_rumen_bacterium	ENSBTAG00000001725	0.208747045960539	-0.344396636015625	CXCL10
D_0__BacteriaD_1__BacteroidetesD_2__BacteroidiaD_3__BacteroidalesD_4__Bacteroidales_RF16_groupD_5__uncultured_rumen_bacteriumD_6__uncultured_rumen_bacterium	uncultured_rumen_bacterium	ENSBTAG00000001603	0.617263932691773	-0.140582380256494	YIPF7
D_0__BacteriaD_1__BacteroidetesD_2__BacteroidiaD_3__BacteroidalesD_4__Bacteroidales_RF16_groupD_5__uncultured_rumen_bacteriumD_6__uncultured_rumen_bacterium	uncultured_rumen_bacterium	ENSBTAG00000001503	0.717195114474207	-0.102137967423071	TRIM72
D_0__BacteriaD_1__BacteroidetesD_2__BacteroidiaD_3__BacteroidalesD_4__Bacteroidales_RF16_groupD_5__uncultured_rumen_bacteriumD_6__uncultured_rumen_bacterium	uncultured_rumen_bacterium	ENSBTAG00000001344	0.666884814544984	-0.121242604294645	METTL21E
D_0__BacteriaD_1__BacteroidetesD_2__BacteroidiaD_3__BacteroidalesD_4__Bacteroidales_RF16_groupD_5__uncultured_rumen_bacteriumD_6__uncultured_rumen_bacterium	uncultured_rumen_bacterium	ENSBTAG00000001338	0.030373186064899	0.558763205026777	CCR3
D_0__BacteriaD_1__BacteroidetesD_2__BacteroidiaD_3__BacteroidalesD_4__Bacteroidales_RF16_groupD_5__uncultured_rumen_bacteriumD_6__uncultured_rumen_bacterium	uncultured_rumen_bacterium	ENSBTAG00000001191	0.180103115367102	-0.365691491210326	CCL17
D_0__BacteriaD_1__BacteroidetesD_2__BacteroidiaD_3__BacteroidalesD_4__Bacteroidales_RF16_groupD_5__uncultured_rumen_bacteriumD_6__uncultured_rumen_bacterium	uncultured_rumen_bacterium	ENSBTAG00000001183	0.688090636444918	-0.11313431600454	KLHL33
D_0__BacteriaD_1__BacteroidetesD_2__BacteroidiaD_3__BacteroidalesD_4__Bacteroidales_RF16_groupD_5__uncultured_rumen_bacteriumD_6__uncultured_rumen_bacterium	uncultured_rumen_bacterium	ENSBTAG00000001176	0.83378679094691	-0.0592776404427913	LRRN1
D_0__BacteriaD_1__BacteroidetesD_2__BacteroidiaD_3__BacteroidalesD_4__Bacteroidales_RF16_groupD_5__uncultured_rumen_bacteriumD_6__uncultured_rumen_bacterium	uncultured_rumen_bacterium	ENSBTAG00000001078	0.707835505285509	-0.105658568656753	SRL
D_0__BacteriaD_1__BacteroidetesD_2__BacteroidiaD_3__BacteroidalesD_4__Bacteroidales_RF16_groupD_5__uncultured_rumen_bacteriumD_6__uncultured_rumen_bacterium	uncultured_rumen_bacterium	ENSBTAG00000001032	0.728906641979056	-0.0977523682452775	PYGM
D_0__BacteriaD_1__BacteroidetesD_2__BacteroidiaD_3__BacteroidalesD_4__Bacteroidales_RF16_groupD_5__uncultured_rumen_bacteriumD_6__uncultured_rumen_bacterium	uncultured_rumen_bacterium	ENSBTAG00000001003	0.734981608359443	-0.0954857425981536	CKMT2
D_0__BacteriaD_1__BacteroidetesD_2__BacteroidiaD_3__BacteroidalesD_4__Bacteroidales_RF16_groupD_5__uncultured_rumen_bacteriumD_6__uncultured_rumen_bacterium	uncultured_rumen_bacterium	ENSBTAG00000000828	0.652023260043954	-0.126978232857214	CAPN6
D_0__BacteriaD_1__BacteroidetesD_2__BacteroidiaD_3__BacteroidalesD_4__Bacteroidales_RF16_groupD_5__uncultured_rumen_bacteriumD_6__uncultured_rumen_bacterium	uncultured_rumen_bacterium	ENSBTAG00000000690	0.407902081022383	0.230798103174882	THEM5
D_0__BacteriaD_1__BacteroidetesD_2__BacteroidiaD_3__BacteroidalesD_4__Bacteroidales_RF16_groupD_5__uncultured_rumen_bacteriumD_6__uncultured_rumen_bacterium	uncultured_rumen_bacterium	ENSBTAG00000000559	0.632773701349941	-0.13447779985987	PLTP
D_0__BacteriaD_1__BacteroidetesD_2__BacteroidiaD_3__BacteroidalesD_4__Bacteroidales_RF16_groupD_5__uncultured_rumen_bacteriumD_6__uncultured_rumen_bacterium	uncultured_rumen_bacterium	ENSBTAG00000000395	0.334023173745489	-0.268081589528295	ADAMTS20
D_0__BacteriaD_1__BacteroidetesD_2__BacteroidiaD_3__BacteroidalesD_4__Bacteroidales_RF16_groupD_5__uncultured_rumen_bacteriumD_6__uncultured_rumen_bacterium	uncultured_rumen_bacterium	ENSBTAG00000000284	0.329486292102265	0.270513894139491	NAALAD2
D_0__BacteriaD_1__BacteroidetesD_2__BacteroidiaD_3__BacteroidalesD_4__Bacteroidales_RF16_groupD_5__uncultured_rumen_bacteriumD_6__uncultured_rumen_bacterium	uncultured_rumen_bacterium	ENSBTAG00000000220	0.566053151087529	-0.161182429923872	NEK10
D_0__BacteriaD_1__BacteroidetesD_2__BacteroidiaD_3__BacteroidalesD_4__Bacteroidales_RF16_groupD_5__uncultured_rumen_bacteriumD_6__uncultured_rumen_bacterium	uncultured_rumen_bacterium	ENSBTAG00000000172	0.704407457340973	-0.106951650540681	PFKFB1
D_0__BacteriaD_1__BacteroidetesD_2__BacteroidiaD_3__BacteroidalesD_4__Bacteroidales_RF16_groupD_5__uncultured_rumen_bacteriumD_6__uncultured_rumen_bacterium	uncultured_rumen_bacterium	ENSBTAG00000000044	0.639664140858458	-0.131783814896519	MYADML2

## Sheet: Charolais
ASV	Genus	Gene	p_val	cor	Gene_symbol
D_0__BacteriaD_1__FirmicutesD_2__ErysipelotrichiaD_3__ErysipelotrichalesD_4__ErysipelotrichaceaeD_5__Erysipelotrichaceae_UCG-004	Erysipelotrichaceae_UCG-004	ENSBTAG00000055262	0.768044974339375	0.0801134082728215
D_0__BacteriaD_1__FirmicutesD_2__ErysipelotrichiaD_3__ErysipelotrichalesD_4__ErysipelotrichaceaeD_5__Erysipelotrichaceae_UCG-004	Erysipelotrichaceae_UCG-004	ENSBTAG00000055193	0.310647866634909	-0.270648920398404
D_0__BacteriaD_1__FirmicutesD_2__ErysipelotrichiaD_3__ErysipelotrichalesD_4__ErysipelotrichaceaeD_5__Erysipelotrichaceae_UCG-004	Erysipelotrichaceae_UCG-004	ENSBTAG00000055045	0.685732915464155	-0.109760039588961	HSPB7
D_0__BacteriaD_1__FirmicutesD_2__ErysipelotrichiaD_3__ErysipelotrichalesD_4__ErysipelotrichaceaeD_5__Erysipelotrichaceae_UCG-004	Erysipelotrichaceae_UCG-004	ENSBTAG00000055034	0.0798627507782582	-0.450575015867578	C20H5orf49
D_0__BacteriaD_1__FirmicutesD_2__ErysipelotrichiaD_3__ErysipelotrichalesD_4__ErysipelotrichaceaeD_5__Erysipelotrichaceae_UCG-004	Erysipelotrichaceae_UCG-004	ENSBTAG00000055016	0.762246012500019	-0.0821707618492271
D_0__BacteriaD_1__FirmicutesD_2__ErysipelotrichiaD_3__ErysipelotrichalesD_4__ErysipelotrichaceaeD_5__Erysipelotrichaceae_UCG-004	Erysipelotrichaceae_UCG-004	ENSBTAG00000054829	0.231044151690686	-0.317343425538064
D_0__BacteriaD_1__FirmicutesD_2__ErysipelotrichiaD_3__ErysipelotrichalesD_4__ErysipelotrichaceaeD_5__Erysipelotrichaceae_UCG-004	Erysipelotrichaceae_UCG-004	ENSBTAG00000054741	0.442742534948568	0.206564853355526	KIR3DL1
D_0__BacteriaD_1__FirmicutesD_2__ErysipelotrichiaD_3__ErysipelotrichalesD_4__ErysipelotrichaceaeD_5__Erysipelotrichaceae_UCG-004	Erysipelotrichaceae_UCG-004	ENSBTAG00000054668	0.56902941089028	-0.154009395633977
D_0__BacteriaD_1__FirmicutesD_2__ErysipelotrichiaD_3__ErysipelotrichalesD_4__ErysipelotrichaceaeD_5__Erysipelotrichaceae_UCG-004	Erysipelotrichaceae_UCG-004	ENSBTAG00000054531	0.0823468099988456	0.447306068037537	SANBR
D_0__BacteriaD_1__FirmicutesD_2__ErysipelotrichiaD_3__ErysipelotrichalesD_4__ErysipelotrichaceaeD_5__Erysipelotrichaceae_UCG-004	Erysipelotrichaceae_UCG-004	ENSBTAG00000054368	0.715244790362381	-0.0990123896832113	NPW
D_0__BacteriaD_1__FirmicutesD_2__ErysipelotrichiaD_3__ErysipelotrichalesD_4__ErysipelotrichaceaeD_5__Erysipelotrichaceae_UCG-004	Erysipelotrichaceae_UCG-004	ENSBTAG00000054128	0.121506322674772	-0.403177713358249
D_0__BacteriaD_1__FirmicutesD_2__ErysipelotrichiaD_3__ErysipelotrichalesD_4__ErysipelotrichaceaeD_5__Erysipelotrichaceae_UCG-004	Erysipelotrichaceae_UCG-004	ENSBTAG00000054080	0.658138077368839	-0.119950542305164	PSMB11
D_0__BacteriaD_1__FirmicutesD_2__ErysipelotrichiaD_3__ErysipelotrichalesD_4__ErysipelotrichaceaeD_5__Erysipelotrichaceae_UCG-004	Erysipelotrichaceae_UCG-004	ENSBTAG00000054039	0.460607330247484	-0.198730225348387
D_0__BacteriaD_1__FirmicutesD_2__ErysipelotrichiaD_3__ErysipelotrichalesD_4__ErysipelotrichaceaeD_5__Erysipelotrichaceae_UCG-004	Erysipelotrichaceae_UCG-004	ENSBTAG00000053916	0.63218416216674	-0.129675279998091	MKRN3
D_0__BacteriaD_1__FirmicutesD_2__ErysipelotrichiaD_3__ErysipelotrichalesD_4__ErysipelotrichaceaeD_5__Erysipelotrichaceae_UCG-004	Erysipelotrichaceae_UCG-004	ENSBTAG00000053798	0.0150929488172987	0.594768080510096
D_0__BacteriaD_1__FirmicutesD_2__ErysipelotrichiaD_3__ErysipelotrichalesD_4__ErysipelotrichaceaeD_5__Erysipelotrichaceae_UCG-004	Erysipelotrichaceae_UCG-004	ENSBTAG00000053794	0.533793985028161	-0.168077279442426
D_0__BacteriaD_1__FirmicutesD_2__ErysipelotrichiaD_3__ErysipelotrichalesD_4__ErysipelotrichaceaeD_5__Erysipelotrichaceae_UCG-004	Erysipelotrichaceae_UCG-004	ENSBTAG00000053777	0.904537904596443	0.0326211596452561
D_0__BacteriaD_1__FirmicutesD_2__ErysipelotrichiaD_3__ErysipelotrichalesD_4__ErysipelotrichaceaeD_5__Erysipelotrichaceae_UCG-004	Erysipelotrichaceae_UCG-004	ENSBTAG00000053741	0.971759132945123	0.0096317061822586
D_0__BacteriaD_1__FirmicutesD_2__ErysipelotrichiaD_3__ErysipelotrichalesD_4__ErysipelotrichaceaeD_5__Erysipelotrichaceae_UCG-004	Erysipelotrichaceae_UCG-004	ENSBTAG00000053355	0.7737506201848	0.0780931511866768	EFCAB10
D_0__BacteriaD_1__FirmicutesD_2__ErysipelotrichiaD_3__ErysipelotrichalesD_4__ErysipelotrichaceaeD_5__Erysipelotrichaceae_UCG-004	Erysipelotrichaceae_UCG-004	ENSBTAG00000053347	0.630257383411991	-0.130403088964625
D_0__BacteriaD_1__FirmicutesD_2__ErysipelotrichiaD_3__ErysipelotrichalesD_4__ErysipelotrichaceaeD_5__Erysipelotrichaceae_UCG-004	Erysipelotrichaceae_UCG-004	ENSBTAG00000053171	0.217658979200423	-0.326135910747213
D_0__BacteriaD_1__FirmicutesD_2__ErysipelotrichiaD_3__ErysipelotrichalesD_4__ErysipelotrichaceaeD_5__Erysipelotrichaceae_UCG-004	Erysipelotrichaceae_UCG-004	ENSBTAG00000052825	0.145811663361021	-0.380642268803185
D_0__BacteriaD_1__FirmicutesD_2__ErysipelotrichiaD_3__ErysipelotrichalesD_4__ErysipelotrichaceaeD_5__Erysipelotrichaceae_UCG-004	Erysipelotrichaceae_UCG-004	ENSBTAG00000052729	0.1865499437757	0.348006985837597
D_0__BacteriaD_1__FirmicutesD_2__ErysipelotrichiaD_3__ErysipelotrichalesD_4__ErysipelotrichaceaeD_5__Erysipelotrichaceae_UCG-004	Erysipelotrichaceae_UCG-004	ENSBTAG00000052597	0.0956311156438169	-0.430931204764982
D_0__BacteriaD_1__FirmicutesD_2__ErysipelotrichiaD_3__ErysipelotrichalesD_4__ErysipelotrichaceaeD_5__Erysipelotrichaceae_UCG-004	Erysipelotrichaceae_UCG-004	ENSBTAG00000052377	0.32047509979449	-0.265407634102809
D_0__BacteriaD_1__FirmicutesD_2__ErysipelotrichiaD_3__ErysipelotrichalesD_4__ErysipelotrichaceaeD_5__Erysipelotrichaceae_UCG-004	Erysipelotrichaceae_UCG-004	ENSBTAG00000052324	0.154710841622352	-0.373035776306615
D_0__BacteriaD_1__FirmicutesD_2__ErysipelotrichiaD_3__ErysipelotrichalesD_4__ErysipelotrichaceaeD_5__Erysipelotrichaceae_UCG-004	Erysipelotrichaceae_UCG-004	ENSBTAG00000052260	0.605874463816958	-0.139688623550291
D_0__BacteriaD_1__FirmicutesD_2__ErysipelotrichiaD_3__ErysipelotrichalesD_4__ErysipelotrichaceaeD_5__Erysipelotrichaceae_UCG-004	Erysipelotrichaceae_UCG-004	ENSBTAG00000052130	0.975699000801254	0.00828759294127876
D_0__BacteriaD_1__FirmicutesD_2__ErysipelotrichiaD_3__ErysipelotrichalesD_4__ErysipelotrichaceaeD_5__Erysipelotrichaceae_UCG-004	Erysipelotrichaceae_UCG-004	ENSBTAG00000052123	0.357518976073877	0.246440478877561
D_0__BacteriaD_1__FirmicutesD_2__ErysipelotrichiaD_3__ErysipelotrichalesD_4__ErysipelotrichaceaeD_5__Erysipelotrichaceae_UCG-004	Erysipelotrichaceae_UCG-004	ENSBTAG00000052050	0.093547833276403	0.433386948169799
D_0__BacteriaD_1__FirmicutesD_2__ErysipelotrichiaD_3__ErysipelotrichalesD_4__ErysipelotrichaceaeD_5__Erysipelotrichaceae_UCG-004	Erysipelotrichaceae_UCG-004	ENSBTAG00000051872	0.843107028280822	0.0538095598576891
D_0__BacteriaD_1__FirmicutesD_2__ErysipelotrichiaD_3__ErysipelotrichalesD_4__ErysipelotrichaceaeD_5__Erysipelotrichaceae_UCG-004	Erysipelotrichaceae_UCG-004	ENSBTAG00000051848	0.216708626920508	-0.326773107370238
D_0__BacteriaD_1__FirmicutesD_2__ErysipelotrichiaD_3__ErysipelotrichalesD_4__ErysipelotrichaceaeD_5__Erysipelotrichaceae_UCG-004	Erysipelotrichaceae_UCG-004	ENSBTAG00000051795	0.25029786634906	-0.305241616778823	OR4G21
D_0__BacteriaD_1__FirmicutesD_2__ErysipelotrichiaD_3__ErysipelotrichalesD_4__ErysipelotrichaceaeD_5__Erysipelotrichaceae_UCG-004	Erysipelotrichaceae_UCG-004	ENSBTAG00000051767	0.0994519561820114	0.426524222346977
D_0__BacteriaD_1__FirmicutesD_2__ErysipelotrichiaD_3__ErysipelotrichalesD_4__ErysipelotrichaceaeD_5__Erysipelotrichaceae_UCG-004	Erysipelotrichaceae_UCG-004	ENSBTAG00000051763	0.659160503674479	-0.119570334833777
D_0__BacteriaD_1__FirmicutesD_2__ErysipelotrichiaD_3__ErysipelotrichalesD_4__ErysipelotrichaceaeD_5__Erysipelotrichaceae_UCG-004	Erysipelotrichaceae_UCG-004	ENSBTAG00000051741	0.655641970962922	0.120879653236641
D_0__BacteriaD_1__FirmicutesD_2__ErysipelotrichiaD_3__ErysipelotrichalesD_4__ErysipelotrichaceaeD_5__Erysipelotrichaceae_UCG-004	Erysipelotrichaceae_UCG-004	ENSBTAG00000051726	0.645848034616714	-0.12453761274276
D_0__BacteriaD_1__FirmicutesD_2__ErysipelotrichiaD_3__ErysipelotrichalesD_4__ErysipelotrichaceaeD_5__Erysipelotrichaceae_UCG-004	Erysipelotrichaceae_UCG-004	ENSBTAG00000051658	0.109270010264984	-0.415724073294341
D_0__BacteriaD_1__FirmicutesD_2__ErysipelotrichiaD_3__ErysipelotrichalesD_4__ErysipelotrichaceaeD_5__Erysipelotrichaceae_UCG-004	Erysipelotrichaceae_UCG-004	ENSBTAG00000051524	0.954798815999239	-0.0154205887969281	SERP2
D_0__BacteriaD_1__FirmicutesD_2__ErysipelotrichiaD_3__ErysipelotrichalesD_4__ErysipelotrichaceaeD_5__Erysipelotrichaceae_UCG-004	Erysipelotrichaceae_UCG-004	ENSBTAG00000051517	0.156093939409666	0.371880339301581
D_0__BacteriaD_1__FirmicutesD_2__ErysipelotrichiaD_3__ErysipelotrichalesD_4__ErysipelotrichaceaeD_5__Erysipelotrichaceae_UCG-004	Erysipelotrichaceae_UCG-004	ENSBTAG00000051421	0.778205188951765	-0.0765185517563016	PCP4
D_0__BacteriaD_1__FirmicutesD_2__ErysipelotrichiaD_3__ErysipelotrichalesD_4__ErysipelotrichaceaeD_5__Erysipelotrichaceae_UCG-004	Erysipelotrichaceae_UCG-004	ENSBTAG00000051208	0.228527926409368	-0.31897116709943
D_0__BacteriaD_1__FirmicutesD_2__ErysipelotrichiaD_3__ErysipelotrichalesD_4__ErysipelotrichaceaeD_5__Erysipelotrichaceae_UCG-004	Erysipelotrichaceae_UCG-004	ENSBTAG00000051147	0.587049757772774	-0.146959160488712
D_0__BacteriaD_1__FirmicutesD_2__ErysipelotrichiaD_3__ErysipelotrichalesD_4__ErysipelotrichaceaeD_5__Erysipelotrichaceae_UCG-004	Erysipelotrichaceae_UCG-004	ENSBTAG00000051008	0.78925567783789	-0.0726221863769146
D_0__BacteriaD_1__FirmicutesD_2__ErysipelotrichiaD_3__ErysipelotrichalesD_4__ErysipelotrichaceaeD_5__Erysipelotrichaceae_UCG-004	Erysipelotrichaceae_UCG-004	ENSBTAG00000050773	0.948350720478123	-0.0176229498983035
D_0__BacteriaD_1__FirmicutesD_2__ErysipelotrichiaD_3__ErysipelotrichalesD_4__ErysipelotrichaceaeD_5__Erysipelotrichaceae_UCG-004	Erysipelotrichaceae_UCG-004	ENSBTAG00000050579	0.527965306699761	0.1704435187656
D_0__BacteriaD_1__FirmicutesD_2__ErysipelotrichiaD_3__ErysipelotrichalesD_4__ErysipelotrichaceaeD_5__Erysipelotrichaceae_UCG-004	Erysipelotrichaceae_UCG-004	ENSBTAG00000050573	0.0834360851301392	-0.445894969886231
D_0__BacteriaD_1__FirmicutesD_2__ErysipelotrichiaD_3__ErysipelotrichalesD_4__ErysipelotrichaceaeD_5__Erysipelotrichaceae_UCG-004	Erysipelotrichaceae_UCG-004	ENSBTAG00000050535	0.912103208452501	-0.0300262011693532	ZNF385D
D_0__BacteriaD_1__FirmicutesD_2__ErysipelotrichiaD_3__ErysipelotrichalesD_4__ErysipelotrichaceaeD_5__Erysipelotrichaceae_UCG-004	Erysipelotrichaceae_UCG-004	ENSBTAG00000050513	0.317533332861069	0.266966661446631	TCF24
D_0__BacteriaD_1__FirmicutesD_2__ErysipelotrichiaD_3__ErysipelotrichalesD_4__ErysipelotrichaceaeD_5__Erysipelotrichaceae_UCG-004	Erysipelotrichaceae_UCG-004	ENSBTAG00000050431	0.412363018408429	-0.220267969673035
D_0__BacteriaD_1__FirmicutesD_2__ErysipelotrichiaD_3__ErysipelotrichalesD_4__ErysipelotrichaceaeD_5__Erysipelotrichaceae_UCG-004	Erysipelotrichaceae_UCG-004	ENSBTAG00000050427	0.0746099847587937	0.457736994528895
D_0__BacteriaD_1__FirmicutesD_2__ErysipelotrichiaD_3__ErysipelotrichalesD_4__ErysipelotrichaceaeD_5__Erysipelotrichaceae_UCG-004	Erysipelotrichaceae_UCG-004	ENSBTAG00000050329	0.567510188154304	-0.154608032083859
D_0__BacteriaD_1__FirmicutesD_2__ErysipelotrichiaD_3__ErysipelotrichalesD_4__ErysipelotrichaceaeD_5__Erysipelotrichaceae_UCG-004	Erysipelotrichaceae_UCG-004	ENSBTAG00000050326	0.434050821475402	0.210434453070327	OR6E1
D_0__BacteriaD_1__FirmicutesD_2__ErysipelotrichiaD_3__ErysipelotrichalesD_4__ErysipelotrichaceaeD_5__Erysipelotrichaceae_UCG-004	Erysipelotrichaceae_UCG-004	ENSBTAG00000049929	0.433673292601557	0.210603425159169
D_0__BacteriaD_1__FirmicutesD_2__ErysipelotrichiaD_3__ErysipelotrichalesD_4__ErysipelotrichaceaeD_5__Erysipelotrichaceae_UCG-004	Erysipelotrichaceae_UCG-004	ENSBTAG00000049878	0.97482333185124	0.00858631692008621
D_0__BacteriaD_1__FirmicutesD_2__ErysipelotrichiaD_3__ErysipelotrichalesD_4__ErysipelotrichaceaeD_5__Erysipelotrichaceae_UCG-004	Erysipelotrichaceae_UCG-004	ENSBTAG00000049823	0.986200168401395	-0.00470584529688485
D_0__BacteriaD_1__FirmicutesD_2__ErysipelotrichiaD_3__ErysipelotrichalesD_4__ErysipelotrichaceaeD_5__Erysipelotrichaceae_UCG-004	Erysipelotrichaceae_UCG-004	ENSBTAG00000049810	0.0474757399215769	0.502134387774132
D_0__BacteriaD_1__FirmicutesD_2__ErysipelotrichiaD_3__ErysipelotrichalesD_4__ErysipelotrichaceaeD_5__Erysipelotrichaceae_UCG-004	Erysipelotrichaceae_UCG-004	ENSBTAG00000049728	0.182763518684482	-0.350827186932647
D_0__BacteriaD_1__FirmicutesD_2__ErysipelotrichiaD_3__ErysipelotrichalesD_4__ErysipelotrichaceaeD_5__Erysipelotrichaceae_UCG-004	Erysipelotrichaceae_UCG-004	ENSBTAG00000049507	0.289892286049525	-0.282048603438016
D_0__BacteriaD_1__FirmicutesD_2__ErysipelotrichiaD_3__ErysipelotrichalesD_4__ErysipelotrichaceaeD_5__Erysipelotrichaceae_UCG-004	Erysipelotrichaceae_UCG-004	ENSBTAG00000049432	0.463870957081769	-0.197315465236818
D_0__BacteriaD_1__FirmicutesD_2__ErysipelotrichiaD_3__ErysipelotrichalesD_4__ErysipelotrichaceaeD_5__Erysipelotrichaceae_UCG-004	Erysipelotrichaceae_UCG-004	ENSBTAG00000049380	0.123944456917574	0.400784078286502
D_0__BacteriaD_1__FirmicutesD_2__ErysipelotrichiaD_3__ErysipelotrichalesD_4__ErysipelotrichaceaeD_5__Erysipelotrichaceae_UCG-004	Erysipelotrichaceae_UCG-004	ENSBTAG00000049318	0.563285850198485	-0.156276193449978
D_0__BacteriaD_1__FirmicutesD_2__ErysipelotrichiaD_3__ErysipelotrichalesD_4__ErysipelotrichaceaeD_5__Erysipelotrichaceae_UCG-004	Erysipelotrichaceae_UCG-004	ENSBTAG00000049245	0.187783240175494	0.347096521621505
D_0__BacteriaD_1__FirmicutesD_2__ErysipelotrichiaD_3__ErysipelotrichalesD_4__ErysipelotrichaceaeD_5__Erysipelotrichaceae_UCG-004	Erysipelotrichaceae_UCG-004	ENSBTAG00000049232	0.639627517245139	0.12687148080022
D_0__BacteriaD_1__FirmicutesD_2__ErysipelotrichiaD_3__ErysipelotrichalesD_4__ErysipelotrichaceaeD_5__Erysipelotrichaceae_UCG-004	Erysipelotrichaceae_UCG-004	ENSBTAG00000049203	0.613007692584147	0.136957307165364	FBXO17
D_0__BacteriaD_1__FirmicutesD_2__ErysipelotrichiaD_3__ErysipelotrichalesD_4__ErysipelotrichaceaeD_5__Erysipelotrichaceae_UCG-004	Erysipelotrichaceae_UCG-004	ENSBTAG00000049123	0.520254954809916	-0.17359191250041
D_0__BacteriaD_1__FirmicutesD_2__ErysipelotrichiaD_3__ErysipelotrichalesD_4__ErysipelotrichaceaeD_5__Erysipelotrichaceae_UCG-004	Erysipelotrichaceae_UCG-004	ENSBTAG00000049044	0.590458634203168	-0.145635633761551
D_0__BacteriaD_1__FirmicutesD_2__ErysipelotrichiaD_3__ErysipelotrichalesD_4__ErysipelotrichaceaeD_5__Erysipelotrichaceae_UCG-004	Erysipelotrichaceae_UCG-004	ENSBTAG00000048915	0.421556380322002	-0.216067509122418
D_0__BacteriaD_1__FirmicutesD_2__ErysipelotrichiaD_3__ErysipelotrichalesD_4__ErysipelotrichaceaeD_5__Erysipelotrichaceae_UCG-004	Erysipelotrichaceae_UCG-004	ENSBTAG00000048755	0.864175448368396	0.046515773815887
D_0__BacteriaD_1__FirmicutesD_2__ErysipelotrichiaD_3__ErysipelotrichalesD_4__ErysipelotrichaceaeD_5__Erysipelotrichaceae_UCG-004	Erysipelotrichaceae_UCG-004	ENSBTAG00000048691	NA	NA
D_0__BacteriaD_1__FirmicutesD_2__ErysipelotrichiaD_3__ErysipelotrichalesD_4__ErysipelotrichaceaeD_5__Erysipelotrichaceae_UCG-004	Erysipelotrichaceae_UCG-004	ENSBTAG00000048612	0.76951095622373	-0.0795939598311515
D_0__BacteriaD_1__FirmicutesD_2__ErysipelotrichiaD_3__ErysipelotrichalesD_4__ErysipelotrichaceaeD_5__Erysipelotrichaceae_UCG-004	Erysipelotrichaceae_UCG-004	ENSBTAG00000048364	0.76368419803652	-0.0816601350733728
D_0__BacteriaD_1__FirmicutesD_2__ErysipelotrichiaD_3__ErysipelotrichalesD_4__ErysipelotrichaceaeD_5__Erysipelotrichaceae_UCG-004	Erysipelotrichaceae_UCG-004	ENSBTAG00000048206	0.854290706476915	-0.0499338328027808
D_0__BacteriaD_1__FirmicutesD_2__ErysipelotrichiaD_3__ErysipelotrichalesD_4__ErysipelotrichaceaeD_5__Erysipelotrichaceae_UCG-004	Erysipelotrichaceae_UCG-004	ENSBTAG00000048049	0.536834310016061	-0.166847621371144
D_0__BacteriaD_1__FirmicutesD_2__ErysipelotrichiaD_3__ErysipelotrichalesD_4__ErysipelotrichaceaeD_5__Erysipelotrichaceae_UCG-004	Erysipelotrichaceae_UCG-004	ENSBTAG00000047816	0.101178202220696	-0.424572430792185
D_0__BacteriaD_1__FirmicutesD_2__ErysipelotrichiaD_3__ErysipelotrichalesD_4__ErysipelotrichaceaeD_5__Erysipelotrichaceae_UCG-004	Erysipelotrichaceae_UCG-004	ENSBTAG00000047783	0.979719222825246	-0.00691625130978128
D_0__BacteriaD_1__FirmicutesD_2__ErysipelotrichiaD_3__ErysipelotrichalesD_4__ErysipelotrichaceaeD_5__Erysipelotrichaceae_UCG-004	Erysipelotrichaceae_UCG-004	ENSBTAG00000047713	0.0556190850459597	-0.487184264552082	LMNTD2
D_0__BacteriaD_1__FirmicutesD_2__ErysipelotrichiaD_3__ErysipelotrichalesD_4__ErysipelotrichaceaeD_5__Erysipelotrichaceae_UCG-004	Erysipelotrichaceae_UCG-004	ENSBTAG00000047661	0.144269923030625	0.381991810751861	FABP12
D_0__BacteriaD_1__FirmicutesD_2__ErysipelotrichiaD_3__ErysipelotrichalesD_4__ErysipelotrichaceaeD_5__Erysipelotrichaceae_UCG-004	Erysipelotrichaceae_UCG-004	ENSBTAG00000047632	0.0747814010464755	-0.457497607491596
D_0__BacteriaD_1__FirmicutesD_2__ErysipelotrichiaD_3__ErysipelotrichalesD_4__ErysipelotrichaceaeD_5__Erysipelotrichaceae_UCG-004	Erysipelotrichaceae_UCG-004	ENSBTAG00000047568	0.100150046035457	-0.42573205875978
D_0__BacteriaD_1__FirmicutesD_2__ErysipelotrichiaD_3__ErysipelotrichalesD_4__ErysipelotrichaceaeD_5__Erysipelotrichaceae_UCG-004	Erysipelotrichaceae_UCG-004	ENSBTAG00000047488	0.0402263106890663	-0.517150619227764	KCNK9
D_0__BacteriaD_1__FirmicutesD_2__ErysipelotrichiaD_3__ErysipelotrichalesD_4__ErysipelotrichaceaeD_5__Erysipelotrichaceae_UCG-004	Erysipelotrichaceae_UCG-004	ENSBTAG00000047486	0.938846444308476	-0.0208710651682192	CARTPT
D_0__BacteriaD_1__FirmicutesD_2__ErysipelotrichiaD_3__ErysipelotrichalesD_4__ErysipelotrichaceaeD_5__Erysipelotrichaceae_UCG-004	Erysipelotrichaceae_UCG-004	ENSBTAG00000046900	0.0012853264409326	0.731320837386441	GGT1
D_0__BacteriaD_1__FirmicutesD_2__ErysipelotrichiaD_3__ErysipelotrichalesD_4__ErysipelotrichaceaeD_5__Erysipelotrichaceae_UCG-004	Erysipelotrichaceae_UCG-004	ENSBTAG00000046794	0.254354014935751	0.302766790008726
D_0__BacteriaD_1__FirmicutesD_2__ErysipelotrichiaD_3__ErysipelotrichalesD_4__ErysipelotrichaceaeD_5__Erysipelotrichaceae_UCG-004	Erysipelotrichaceae_UCG-004	ENSBTAG00000046633	0.776228104503435	-0.0772171254285034
D_0__BacteriaD_1__FirmicutesD_2__ErysipelotrichiaD_3__ErysipelotrichalesD_4__ErysipelotrichaceaeD_5__Erysipelotrichaceae_UCG-004	Erysipelotrichaceae_UCG-004	ENSBTAG00000046544	0.978582556620571	0.00730396339560868	SLC7A10
D_0__BacteriaD_1__FirmicutesD_2__ErysipelotrichiaD_3__ErysipelotrichalesD_4__ErysipelotrichaceaeD_5__Erysipelotrichaceae_UCG-004	Erysipelotrichaceae_UCG-004	ENSBTAG00000046408	0.856209887431162	-0.0492696622781802	FAM124A
D_0__BacteriaD_1__FirmicutesD_2__ErysipelotrichiaD_3__ErysipelotrichalesD_4__ErysipelotrichaceaeD_5__Erysipelotrichaceae_UCG-004	Erysipelotrichaceae_UCG-004	ENSBTAG00000046283	0.569943315349949	-0.153649606261874
D_0__BacteriaD_1__FirmicutesD_2__ErysipelotrichiaD_3__ErysipelotrichalesD_4__ErysipelotrichaceaeD_5__Erysipelotrichaceae_UCG-004	Erysipelotrichaceae_UCG-004	ENSBTAG00000046282	0.674979842269359	0.113713873406712	VGLL2
D_0__BacteriaD_1__FirmicutesD_2__ErysipelotrichiaD_3__ErysipelotrichalesD_4__ErysipelotrichaceaeD_5__Erysipelotrichaceae_UCG-004	Erysipelotrichaceae_UCG-004	ENSBTAG00000046248	0.32071175613745	-0.265282576937788	ARPC1B
D_0__BacteriaD_1__FirmicutesD_2__ErysipelotrichiaD_3__ErysipelotrichalesD_4__ErysipelotrichaceaeD_5__Erysipelotrichaceae_UCG-004	Erysipelotrichaceae_UCG-004	ENSBTAG00000046162	0.915128558839815	0.0289891734245598	ZNF385C
D_0__BacteriaD_1__FirmicutesD_2__ErysipelotrichiaD_3__ErysipelotrichalesD_4__ErysipelotrichaceaeD_5__Erysipelotrichaceae_UCG-004	Erysipelotrichaceae_UCG-004	ENSBTAG00000046124	0.89778890563376	-0.0349383419534022	KRT36
D_0__BacteriaD_1__FirmicutesD_2__ErysipelotrichiaD_3__ErysipelotrichalesD_4__ErysipelotrichaceaeD_5__Erysipelotrichaceae_UCG-004	Erysipelotrichaceae_UCG-004	ENSBTAG00000045954	0.639323707421251	0.126985681680296	LRRC14B
D_0__BacteriaD_1__FirmicutesD_2__ErysipelotrichiaD_3__ErysipelotrichalesD_4__ErysipelotrichaceaeD_5__Erysipelotrichaceae_UCG-004	Erysipelotrichaceae_UCG-004	ENSBTAG00000045810	0.95412766165601	0.0156497789726215
D_0__BacteriaD_1__FirmicutesD_2__ErysipelotrichiaD_3__ErysipelotrichalesD_4__ErysipelotrichaceaeD_5__Erysipelotrichaceae_UCG-004	Erysipelotrichaceae_UCG-004	ENSBTAG00000045514	0.405370443080671	-0.223495977056385
D_0__BacteriaD_1__FirmicutesD_2__ErysipelotrichiaD_3__ErysipelotrichalesD_4__ErysipelotrichaceaeD_5__Erysipelotrichaceae_UCG-004	Erysipelotrichaceae_UCG-004	ENSBTAG00000045497	0.960373137196093	0.0135173951561466
D_0__BacteriaD_1__FirmicutesD_2__ErysipelotrichiaD_3__ErysipelotrichalesD_4__ErysipelotrichaceaeD_5__Erysipelotrichaceae_UCG-004	Erysipelotrichaceae_UCG-004	ENSBTAG00000044123	0.757662025890561	-0.0838000405988192	HAND2
D_0__BacteriaD_1__FirmicutesD_2__ErysipelotrichiaD_3__ErysipelotrichalesD_4__ErysipelotrichaceaeD_5__Erysipelotrichaceae_UCG-004	Erysipelotrichaceae_UCG-004	ENSBTAG00000044067	0.987197899122563	-0.00436558474457118	PLAC8L1
D_0__BacteriaD_1__FirmicutesD_2__ErysipelotrichiaD_3__ErysipelotrichalesD_4__ErysipelotrichaceaeD_5__Erysipelotrichaceae_UCG-004	Erysipelotrichaceae_UCG-004	ENSBTAG00000044047	0.544835984116716	-0.163626090651102	SKIDA1
D_0__BacteriaD_1__FirmicutesD_2__ErysipelotrichiaD_3__ErysipelotrichalesD_4__ErysipelotrichaceaeD_5__Erysipelotrichaceae_UCG-004	Erysipelotrichaceae_UCG-004	ENSBTAG00000043990	0.484536533771082	-0.188468258572219	KHDRBS2
D_0__BacteriaD_1__FirmicutesD_2__ErysipelotrichiaD_3__ErysipelotrichalesD_4__ErysipelotrichaceaeD_5__Erysipelotrichaceae_UCG-004	Erysipelotrichaceae_UCG-004	ENSBTAG00000040543	0.6805736158718	-0.111654431820589	TMEM200A
D_0__BacteriaD_1__FirmicutesD_2__ErysipelotrichiaD_3__ErysipelotrichalesD_4__ErysipelotrichaceaeD_5__Erysipelotrichaceae_UCG-004	Erysipelotrichaceae_UCG-004	ENSBTAG00000040034	0.733206427019178	-0.0925392958843919
D_0__BacteriaD_1__FirmicutesD_2__ErysipelotrichiaD_3__ErysipelotrichalesD_4__ErysipelotrichaceaeD_5__Erysipelotrichaceae_UCG-004	Erysipelotrichaceae_UCG-004	ENSBTAG00000039937	0.395761179861248	-0.227980576064688	TNFRSF8
D_0__BacteriaD_1__FirmicutesD_2__ErysipelotrichiaD_3__ErysipelotrichalesD_4__ErysipelotrichaceaeD_5__Erysipelotrichaceae_UCG-004	Erysipelotrichaceae_UCG-004	ENSBTAG00000039664	0.848077244648754	0.0520859618446619
D_0__BacteriaD_1__FirmicutesD_2__ErysipelotrichiaD_3__ErysipelotrichalesD_4__ErysipelotrichaceaeD_5__Erysipelotrichaceae_UCG-004	Erysipelotrichaceae_UCG-004	ENSBTAG00000039644	0.974953738422837	0.00854182970445283
D_0__BacteriaD_1__FirmicutesD_2__ErysipelotrichiaD_3__ErysipelotrichalesD_4__ErysipelotrichaceaeD_5__Erysipelotrichaceae_UCG-004	Erysipelotrichaceae_UCG-004	ENSBTAG00000039574	0.522483748267715	-0.17267965026513	NEPN
D_0__BacteriaD_1__FirmicutesD_2__ErysipelotrichiaD_3__ErysipelotrichalesD_4__ErysipelotrichaceaeD_5__Erysipelotrichaceae_UCG-004	Erysipelotrichaceae_UCG-004	ENSBTAG00000039406	0.284148824159633	-0.285288395044636
D_0__BacteriaD_1__FirmicutesD_2__ErysipelotrichiaD_3__ErysipelotrichalesD_4__ErysipelotrichaceaeD_5__Erysipelotrichaceae_UCG-004	Erysipelotrichaceae_UCG-004	ENSBTAG00000039237	0.841371252437435	-0.0544119517945902
D_0__BacteriaD_1__FirmicutesD_2__ErysipelotrichiaD_3__ErysipelotrichalesD_4__ErysipelotrichaceaeD_5__Erysipelotrichaceae_UCG-004	Erysipelotrichaceae_UCG-004	ENSBTAG00000039080	0.891657667359347	-0.0370453757723029	SLC22A3
D_0__BacteriaD_1__FirmicutesD_2__ErysipelotrichiaD_3__ErysipelotrichalesD_4__ErysipelotrichaceaeD_5__Erysipelotrichaceae_UCG-004	Erysipelotrichaceae_UCG-004	ENSBTAG00000038849	0.576398238177692	0.151115310375427
D_0__BacteriaD_1__FirmicutesD_2__ErysipelotrichiaD_3__ErysipelotrichalesD_4__ErysipelotrichaceaeD_5__Erysipelotrichaceae_UCG-004	Erysipelotrichaceae_UCG-004	ENSBTAG00000038748	0.424967678636929	-0.214521062345509	HBG
D_0__BacteriaD_1__FirmicutesD_2__ErysipelotrichiaD_3__ErysipelotrichalesD_4__ErysipelotrichaceaeD_5__Erysipelotrichaceae_UCG-004	Erysipelotrichaceae_UCG-004	ENSBTAG00000038700	0.192651430496134	-0.343540373326855	FAM124B
D_0__BacteriaD_1__FirmicutesD_2__ErysipelotrichiaD_3__ErysipelotrichalesD_4__ErysipelotrichaceaeD_5__Erysipelotrichaceae_UCG-004	Erysipelotrichaceae_UCG-004	ENSBTAG00000038640	0.365730480530761	0.242388412055127
D_0__BacteriaD_1__FirmicutesD_2__ErysipelotrichiaD_3__ErysipelotrichalesD_4__ErysipelotrichaceaeD_5__Erysipelotrichaceae_UCG-004	Erysipelotrichaceae_UCG-004	ENSBTAG00000038527	0.754218125031597	-0.0850258686413765
D_0__BacteriaD_1__FirmicutesD_2__ErysipelotrichiaD_3__ErysipelotrichalesD_4__ErysipelotrichaceaeD_5__Erysipelotrichaceae_UCG-004	Erysipelotrichaceae_UCG-004	ENSBTAG00000038495	0.822003504121117	-0.0611502096390729	DCLK1
D_0__BacteriaD_1__FirmicutesD_2__ErysipelotrichiaD_3__ErysipelotrichalesD_4__ErysipelotrichaceaeD_5__Erysipelotrichaceae_UCG-004	Erysipelotrichaceae_UCG-004	ENSBTAG00000038369	0.645968068762552	0.124492659011394	SULT1C2
D_0__BacteriaD_1__FirmicutesD_2__ErysipelotrichiaD_3__ErysipelotrichalesD_4__ErysipelotrichaceaeD_5__Erysipelotrichaceae_UCG-004	Erysipelotrichaceae_UCG-004	ENSBTAG00000038080	0.0319796791667978	-0.536951224970617
D_0__BacteriaD_1__FirmicutesD_2__ErysipelotrichiaD_3__ErysipelotrichalesD_4__ErysipelotrichaceaeD_5__Erysipelotrichaceae_UCG-004	Erysipelotrichaceae_UCG-004	ENSBTAG00000037768	0.313565502731185	-0.269082844215762	MMP3
D_0__BacteriaD_1__FirmicutesD_2__ErysipelotrichiaD_3__ErysipelotrichalesD_4__ErysipelotrichaceaeD_5__Erysipelotrichaceae_UCG-004	Erysipelotrichaceae_UCG-004	ENSBTAG00000037434	0.419504104764458	-0.217001009015386
D_0__BacteriaD_1__FirmicutesD_2__ErysipelotrichiaD_3__ErysipelotrichalesD_4__ErysipelotrichaceaeD_5__Erysipelotrichaceae_UCG-004	Erysipelotrichaceae_UCG-004	ENSBTAG00000034090	0.551502802941287	-0.160957899359715
D_0__BacteriaD_1__FirmicutesD_2__ErysipelotrichiaD_3__ErysipelotrichalesD_4__ErysipelotrichaceaeD_5__Erysipelotrichaceae_UCG-004	Erysipelotrichaceae_UCG-004	ENSBTAG00000033803	0.737897400813283	-0.0908565774312654	FABP7
D_0__BacteriaD_1__FirmicutesD_2__ErysipelotrichiaD_3__ErysipelotrichalesD_4__ErysipelotrichaceaeD_5__Erysipelotrichaceae_UCG-004	Erysipelotrichaceae_UCG-004	ENSBTAG00000033621	0.7868165221265	-0.0734810561472512	SMCO4
D_0__BacteriaD_1__FirmicutesD_2__ErysipelotrichiaD_3__ErysipelotrichalesD_4__ErysipelotrichaceaeD_5__Erysipelotrichaceae_UCG-004	Erysipelotrichaceae_UCG-004	ENSBTAG00000033333	0.66890572208427	-0.115956826584824	CDK10
D_0__BacteriaD_1__FirmicutesD_2__ErysipelotrichiaD_3__ErysipelotrichalesD_4__ErysipelotrichaceaeD_5__Erysipelotrichaceae_UCG-004	Erysipelotrichaceae_UCG-004	ENSBTAG00000032995	0.838549487898527	0.0553917390706812	LELP1
D_0__BacteriaD_1__FirmicutesD_2__ErysipelotrichiaD_3__ErysipelotrichalesD_4__ErysipelotrichaceaeD_5__Erysipelotrichaceae_UCG-004	Erysipelotrichaceae_UCG-004	ENSBTAG00000032711	0.239741622132122	0.31180150379599	HTATSF1
D_0__BacteriaD_1__FirmicutesD_2__ErysipelotrichiaD_3__ErysipelotrichalesD_4__ErysipelotrichaceaeD_5__Erysipelotrichaceae_UCG-004	Erysipelotrichaceae_UCG-004	ENSBTAG00000032642	0.817425682990173	-0.0627476449818955	GSTA3
D_0__BacteriaD_1__FirmicutesD_2__ErysipelotrichiaD_3__ErysipelotrichalesD_4__ErysipelotrichaceaeD_5__Erysipelotrichaceae_UCG-004	Erysipelotrichaceae_UCG-004	ENSBTAG00000032455	0.874489667874861	0.0429561520052698	H2BC18
D_0__BacteriaD_1__FirmicutesD_2__ErysipelotrichiaD_3__ErysipelotrichalesD_4__ErysipelotrichaceaeD_5__Erysipelotrichaceae_UCG-004	Erysipelotrichaceae_UCG-004	ENSBTAG00000032450	0.650573665737575	-0.122770127996631
D_0__BacteriaD_1__FirmicutesD_2__ErysipelotrichiaD_3__ErysipelotrichalesD_4__ErysipelotrichaceaeD_5__Erysipelotrichaceae_UCG-004	Erysipelotrichaceae_UCG-004	ENSBTAG00000032396	0.204411988404723	0.335184362869614	KCTD19
D_0__BacteriaD_1__FirmicutesD_2__ErysipelotrichiaD_3__ErysipelotrichalesD_4__ErysipelotrichaceaeD_5__Erysipelotrichaceae_UCG-004	Erysipelotrichaceae_UCG-004	ENSBTAG00000032304	0.601023631382749	-0.14155330600846	ACY1
D_0__BacteriaD_1__FirmicutesD_2__ErysipelotrichiaD_3__ErysipelotrichalesD_4__ErysipelotrichaceaeD_5__Erysipelotrichaceae_UCG-004	Erysipelotrichaceae_UCG-004	ENSBTAG00000032183	0.97627701219542	0.00809041615652324	NELL2
D_0__BacteriaD_1__FirmicutesD_2__ErysipelotrichiaD_3__ErysipelotrichalesD_4__ErysipelotrichaceaeD_5__Erysipelotrichaceae_UCG-004	Erysipelotrichaceae_UCG-004	ENSBTAG00000032034	0.414228302947003	0.219411779287503
D_0__BacteriaD_1__FirmicutesD_2__ErysipelotrichiaD_3__ErysipelotrichalesD_4__ErysipelotrichaceaeD_5__Erysipelotrichaceae_UCG-004	Erysipelotrichaceae_UCG-004	ENSBTAG00000031217	0.348678211383856	-0.250861671227586	MYL6B
D_0__BacteriaD_1__FirmicutesD_2__ErysipelotrichiaD_3__ErysipelotrichalesD_4__ErysipelotrichaceaeD_5__Erysipelotrichaceae_UCG-004	Erysipelotrichaceae_UCG-004	ENSBTAG00000031188	0.442069518299159	0.206863093132801	ADIG
D_0__BacteriaD_1__FirmicutesD_2__ErysipelotrichiaD_3__ErysipelotrichalesD_4__ErysipelotrichaceaeD_5__Erysipelotrichaceae_UCG-004	Erysipelotrichaceae_UCG-004	ENSBTAG00000027900	0.793024691346269	-0.0712963169773098	LRRIQ1
D_0__BacteriaD_1__FirmicutesD_2__ErysipelotrichiaD_3__ErysipelotrichalesD_4__ErysipelotrichaceaeD_5__Erysipelotrichaceae_UCG-004	Erysipelotrichaceae_UCG-004	ENSBTAG00000027713	0.468514407911614	0.195311013147208	LYSMD3
D_0__BacteriaD_1__FirmicutesD_2__ErysipelotrichiaD_3__ErysipelotrichalesD_4__ErysipelotrichaceaeD_5__Erysipelotrichaceae_UCG-004	Erysipelotrichaceae_UCG-004	ENSBTAG00000027711	0.523915102571949	0.17209472253538	YIF1B
D_0__BacteriaD_1__FirmicutesD_2__ErysipelotrichiaD_3__ErysipelotrichalesD_4__ErysipelotrichaceaeD_5__Erysipelotrichaceae_UCG-004	Erysipelotrichaceae_UCG-004	ENSBTAG00000027665	0.185221966880066	0.348991771103186	BRF2
D_0__BacteriaD_1__FirmicutesD_2__ErysipelotrichiaD_3__ErysipelotrichalesD_4__ErysipelotrichaceaeD_5__Erysipelotrichaceae_UCG-004	Erysipelotrichaceae_UCG-004	ENSBTAG00000027320	0.978316841364063	0.00739459963200178	KCNB1
D_0__BacteriaD_1__FirmicutesD_2__ErysipelotrichiaD_3__ErysipelotrichalesD_4__ErysipelotrichaceaeD_5__Erysipelotrichaceae_UCG-004	Erysipelotrichaceae_UCG-004	ENSBTAG00000027279	0.34823777006983	-0.251083572449972
D_0__BacteriaD_1__FirmicutesD_2__ErysipelotrichiaD_3__ErysipelotrichalesD_4__ErysipelotrichaceaeD_5__Erysipelotrichaceae_UCG-004	Erysipelotrichaceae_UCG-004	ENSBTAG00000027134	0.654106283143775	-0.121451904640778	DYNC1I1
D_0__BacteriaD_1__FirmicutesD_2__ErysipelotrichiaD_3__ErysipelotrichalesD_4__ErysipelotrichaceaeD_5__Erysipelotrichaceae_UCG-004	Erysipelotrichaceae_UCG-004	ENSBTAG00000026489	0.297219128764734	-0.277970833968715	TNFRSF13C
D_0__BacteriaD_1__FirmicutesD_2__ErysipelotrichiaD_3__ErysipelotrichalesD_4__ErysipelotrichaceaeD_5__Erysipelotrichaceae_UCG-004	Erysipelotrichaceae_UCG-004	ENSBTAG00000026381	0.0260943246398675	-0.553613829874926	TMEM114
D_0__BacteriaD_1__FirmicutesD_2__ErysipelotrichiaD_3__ErysipelotrichalesD_4__ErysipelotrichaceaeD_5__Erysipelotrichaceae_UCG-004	Erysipelotrichaceae_UCG-004	ENSBTAG00000025383	0.203328688293558	-0.335940818468709
D_0__BacteriaD_1__FirmicutesD_2__ErysipelotrichiaD_3__ErysipelotrichalesD_4__ErysipelotrichaceaeD_5__Erysipelotrichaceae_UCG-004	Erysipelotrichaceae_UCG-004	ENSBTAG00000025283	0.67972736881726	0.111965620004212
D_0__BacteriaD_1__FirmicutesD_2__ErysipelotrichiaD_3__ErysipelotrichalesD_4__ErysipelotrichaceaeD_5__Erysipelotrichaceae_UCG-004	Erysipelotrichaceae_UCG-004	ENSBTAG00000025220	0.340937449029643	0.254784963500563	NALF1
D_0__BacteriaD_1__FirmicutesD_2__ErysipelotrichiaD_3__ErysipelotrichalesD_4__ErysipelotrichaceaeD_5__Erysipelotrichaceae_UCG-004	Erysipelotrichaceae_UCG-004	ENSBTAG00000024233	0.199340349158277	-0.338748513071225
D_0__BacteriaD_1__FirmicutesD_2__ErysipelotrichiaD_3__ErysipelotrichalesD_4__ErysipelotrichaceaeD_5__Erysipelotrichaceae_UCG-004	Erysipelotrichaceae_UCG-004	ENSBTAG00000024115	0.846609647132928	0.0525947066281441	FOXO6
D_0__BacteriaD_1__FirmicutesD_2__ErysipelotrichiaD_3__ErysipelotrichalesD_4__ErysipelotrichaceaeD_5__Erysipelotrichaceae_UCG-004	Erysipelotrichaceae_UCG-004	ENSBTAG00000024021	0.335790091941403	-0.257421912123586	NRXN1
D_0__BacteriaD_1__FirmicutesD_2__ErysipelotrichiaD_3__ErysipelotrichalesD_4__ErysipelotrichaceaeD_5__Erysipelotrichaceae_UCG-004	Erysipelotrichaceae_UCG-004	ENSBTAG00000023999	0.0680695023761716	-0.467185139646195	GTF2A1L
D_0__BacteriaD_1__FirmicutesD_2__ErysipelotrichiaD_3__ErysipelotrichalesD_4__ErysipelotrichaceaeD_5__Erysipelotrichaceae_UCG-004	Erysipelotrichaceae_UCG-004	ENSBTAG00000023891	0.467404295511384	-0.19578932483106	RBM20
D_0__BacteriaD_1__FirmicutesD_2__ErysipelotrichiaD_3__ErysipelotrichalesD_4__ErysipelotrichaceaeD_5__Erysipelotrichaceae_UCG-004	Erysipelotrichaceae_UCG-004	ENSBTAG00000023270	0.865770696164454	-0.045964775385526
D_0__BacteriaD_1__FirmicutesD_2__ErysipelotrichiaD_3__ErysipelotrichalesD_4__ErysipelotrichaceaeD_5__Erysipelotrichaceae_UCG-004	Erysipelotrichaceae_UCG-004	ENSBTAG00000022954	0.972764152283893	-0.00928881818247005
D_0__BacteriaD_1__FirmicutesD_2__ErysipelotrichiaD_3__ErysipelotrichalesD_4__ErysipelotrichaceaeD_5__Erysipelotrichaceae_UCG-004	Erysipelotrichaceae_UCG-004	ENSBTAG00000022783	0.717624207828511	0.0981520631767843	CDH8
D_0__BacteriaD_1__FirmicutesD_2__ErysipelotrichiaD_3__ErysipelotrichalesD_4__ErysipelotrichaceaeD_5__Erysipelotrichaceae_UCG-004	Erysipelotrichaceae_UCG-004	ENSBTAG00000021844	0.2015070648845	-0.337218732263725	COCH
D_0__BacteriaD_1__FirmicutesD_2__ErysipelotrichiaD_3__ErysipelotrichalesD_4__ErysipelotrichaceaeD_5__Erysipelotrichaceae_UCG-004	Erysipelotrichaceae_UCG-004	ENSBTAG00000021664	0.678345439347266	0.112474076873345	TACR2
D_0__BacteriaD_1__FirmicutesD_2__ErysipelotrichiaD_3__ErysipelotrichalesD_4__ErysipelotrichaceaeD_5__Erysipelotrichaceae_UCG-004	Erysipelotrichaceae_UCG-004	ENSBTAG00000021600	0.571288272299787	0.153120562525623	KANSL1L
D_0__BacteriaD_1__FirmicutesD_2__ErysipelotrichiaD_3__ErysipelotrichalesD_4__ErysipelotrichaceaeD_5__Erysipelotrichaceae_UCG-004	Erysipelotrichaceae_UCG-004	ENSBTAG00000021565	0.731420531583301	-0.0931807530460242	PRSS2
D_0__BacteriaD_1__FirmicutesD_2__ErysipelotrichiaD_3__ErysipelotrichalesD_4__ErysipelotrichaceaeD_5__Erysipelotrichaceae_UCG-004	Erysipelotrichaceae_UCG-004	ENSBTAG00000021481	0.67364326361594	-0.1142068222494	CA14
D_0__BacteriaD_1__FirmicutesD_2__ErysipelotrichiaD_3__ErysipelotrichalesD_4__ErysipelotrichaceaeD_5__Erysipelotrichaceae_UCG-004	Erysipelotrichaceae_UCG-004	ENSBTAG00000021443	0.396381479047456	0.22768934006061	PGLYRP3
D_0__BacteriaD_1__FirmicutesD_2__ErysipelotrichiaD_3__ErysipelotrichalesD_4__ErysipelotrichaceaeD_5__Erysipelotrichaceae_UCG-004	Erysipelotrichaceae_UCG-004	ENSBTAG00000021437	0.228236332673969	-0.319160529284584	GPR174
D_0__BacteriaD_1__FirmicutesD_2__ErysipelotrichiaD_3__ErysipelotrichalesD_4__ErysipelotrichaceaeD_5__Erysipelotrichaceae_UCG-004	Erysipelotrichaceae_UCG-004	ENSBTAG00000021361	0.65017793965759	-0.122917957719571	SAMD3
D_0__BacteriaD_1__FirmicutesD_2__ErysipelotrichiaD_3__ErysipelotrichalesD_4__ErysipelotrichaceaeD_5__Erysipelotrichaceae_UCG-004	Erysipelotrichaceae_UCG-004	ENSBTAG00000021120	0.60845835471205	-0.138697790378929	SMYD1
D_0__BacteriaD_1__FirmicutesD_2__ErysipelotrichiaD_3__ErysipelotrichalesD_4__ErysipelotrichaceaeD_5__Erysipelotrichaceae_UCG-004	Erysipelotrichaceae_UCG-004	ENSBTAG00000021113	0.0118024110356497	0.61168518600645	ALDH3A1
D_0__BacteriaD_1__FirmicutesD_2__ErysipelotrichiaD_3__ErysipelotrichalesD_4__ErysipelotrichaceaeD_5__Erysipelotrichaceae_UCG-004	Erysipelotrichaceae_UCG-004	ENSBTAG00000020994	0.936417919576592	-0.0217014286781265	C19H17orf75
D_0__BacteriaD_1__FirmicutesD_2__ErysipelotrichiaD_3__ErysipelotrichalesD_4__ErysipelotrichaceaeD_5__Erysipelotrichaceae_UCG-004	Erysipelotrichaceae_UCG-004	ENSBTAG00000020979	0.686136185764626	-0.109612169249251	NGFR
D_0__BacteriaD_1__FirmicutesD_2__ErysipelotrichiaD_3__ErysipelotrichalesD_4__ErysipelotrichaceaeD_5__Erysipelotrichaceae_UCG-004	Erysipelotrichaceae_UCG-004	ENSBTAG00000020893	0.0213859835885702	0.569166213832888	MATN3
D_0__BacteriaD_1__FirmicutesD_2__ErysipelotrichiaD_3__ErysipelotrichalesD_4__ErysipelotrichaceaeD_5__Erysipelotrichaceae_UCG-004	Erysipelotrichaceae_UCG-004	ENSBTAG00000020859	0.604315599334558	-0.140287206361043	SERPINF2
D_0__BacteriaD_1__FirmicutesD_2__ErysipelotrichiaD_3__ErysipelotrichalesD_4__ErysipelotrichaceaeD_5__Erysipelotrichaceae_UCG-004	Erysipelotrichaceae_UCG-004	ENSBTAG00000020674	0.857301145655464	-0.0488921275749976	LTB
D_0__BacteriaD_1__FirmicutesD_2__ErysipelotrichiaD_3__ErysipelotrichalesD_4__ErysipelotrichaceaeD_5__Erysipelotrichaceae_UCG-004	Erysipelotrichaceae_UCG-004	ENSBTAG00000020598	0.00679832307487043	-0.646563451536195	PPP2R2C
D_0__BacteriaD_1__FirmicutesD_2__ErysipelotrichiaD_3__ErysipelotrichalesD_4__ErysipelotrichaceaeD_5__Erysipelotrichaceae_UCG-004	Erysipelotrichaceae_UCG-004	ENSBTAG00000020261	0.670514714605993	0.115361998359759	CDH26
D_0__BacteriaD_1__FirmicutesD_2__ErysipelotrichiaD_3__ErysipelotrichalesD_4__ErysipelotrichaceaeD_5__Erysipelotrichaceae_UCG-004	Erysipelotrichaceae_UCG-004	ENSBTAG00000020218	0.544279786617404	0.163849338839453	ANXA7
D_0__BacteriaD_1__FirmicutesD_2__ErysipelotrichiaD_3__ErysipelotrichalesD_4__ErysipelotrichaceaeD_5__Erysipelotrichaceae_UCG-004	Erysipelotrichaceae_UCG-004	ENSBTAG00000019912	0.379076166040574	0.235908786547632	CNTD1
D_0__BacteriaD_1__FirmicutesD_2__ErysipelotrichiaD_3__ErysipelotrichalesD_4__ErysipelotrichaceaeD_5__Erysipelotrichaceae_UCG-004	Erysipelotrichaceae_UCG-004	ENSBTAG00000019423	0.258232933128319	-0.300422800729189	ACSM2B
D_0__BacteriaD_1__FirmicutesD_2__ErysipelotrichiaD_3__ErysipelotrichalesD_4__ErysipelotrichaceaeD_5__Erysipelotrichaceae_UCG-004	Erysipelotrichaceae_UCG-004	ENSBTAG00000019277	0.728526584879647	-0.0942211874261589	KCNH3
D_0__BacteriaD_1__FirmicutesD_2__ErysipelotrichiaD_3__ErysipelotrichalesD_4__ErysipelotrichaceaeD_5__Erysipelotrichaceae_UCG-004	Erysipelotrichaceae_UCG-004	ENSBTAG00000019150	0.154972418765599	0.372816723193314	PLD3
D_0__BacteriaD_1__FirmicutesD_2__ErysipelotrichiaD_3__ErysipelotrichalesD_4__ErysipelotrichaceaeD_5__Erysipelotrichaceae_UCG-004	Erysipelotrichaceae_UCG-004	ENSBTAG00000018807	0.627906743628637	-0.131292148363036	MYBPHL
D_0__BacteriaD_1__FirmicutesD_2__ErysipelotrichiaD_3__ErysipelotrichalesD_4__ErysipelotrichaceaeD_5__Erysipelotrichaceae_UCG-004	Erysipelotrichaceae_UCG-004	ENSBTAG00000018790	0.849499733116535	-0.0515930089541248	BVES
D_0__BacteriaD_1__FirmicutesD_2__ErysipelotrichiaD_3__ErysipelotrichalesD_4__ErysipelotrichaceaeD_5__Erysipelotrichaceae_UCG-004	Erysipelotrichaceae_UCG-004	ENSBTAG00000018390	0.269748067822373	0.293589156712921	GLB1L2
D_0__BacteriaD_1__FirmicutesD_2__ErysipelotrichiaD_3__ErysipelotrichalesD_4__ErysipelotrichaceaeD_5__Erysipelotrichaceae_UCG-004	Erysipelotrichaceae_UCG-004	ENSBTAG00000018237	0.770721726223623	-0.0791651374019676	MYO16
D_0__BacteriaD_1__FirmicutesD_2__ErysipelotrichiaD_3__ErysipelotrichalesD_4__ErysipelotrichaceaeD_5__Erysipelotrichaceae_UCG-004	Erysipelotrichaceae_UCG-004	ENSBTAG00000018062	0.34107359612029	0.254715525340804	KIAA1522
D_0__BacteriaD_1__FirmicutesD_2__ErysipelotrichiaD_3__ErysipelotrichalesD_4__ErysipelotrichaceaeD_5__Erysipelotrichaceae_UCG-004	Erysipelotrichaceae_UCG-004	ENSBTAG00000018054	0.58490551796428	-0.147793299422175	FABP1
D_0__BacteriaD_1__FirmicutesD_2__ErysipelotrichiaD_3__ErysipelotrichalesD_4__ErysipelotrichaceaeD_5__Erysipelotrichaceae_UCG-004	Erysipelotrichaceae_UCG-004	ENSBTAG00000018015	0.989381620547801	-0.00362088101022651	IL27
D_0__BacteriaD_1__FirmicutesD_2__ErysipelotrichiaD_3__ErysipelotrichalesD_4__ErysipelotrichaceaeD_5__Erysipelotrichaceae_UCG-004	Erysipelotrichaceae_UCG-004	ENSBTAG00000017927	0.284896166400055	-0.28486462247154	EGFL6
D_0__BacteriaD_1__FirmicutesD_2__ErysipelotrichiaD_3__ErysipelotrichalesD_4__ErysipelotrichaceaeD_5__Erysipelotrichaceae_UCG-004	Erysipelotrichaceae_UCG-004	ENSBTAG00000017762	0.786312393278935	-0.073658650135907	GNG8
D_0__BacteriaD_1__FirmicutesD_2__ErysipelotrichiaD_3__ErysipelotrichalesD_4__ErysipelotrichaceaeD_5__Erysipelotrichaceae_UCG-004	Erysipelotrichaceae_UCG-004	ENSBTAG00000017644	0.934407038305621	0.022389126820913	KIF17
D_0__BacteriaD_1__FirmicutesD_2__ErysipelotrichiaD_3__ErysipelotrichalesD_4__ErysipelotrichaceaeD_5__Erysipelotrichaceae_UCG-004	Erysipelotrichaceae_UCG-004	ENSBTAG00000017348	0.863999095376339	-0.0465766965115829	FGF5
D_0__BacteriaD_1__FirmicutesD_2__ErysipelotrichiaD_3__ErysipelotrichalesD_4__ErysipelotrichaceaeD_5__Erysipelotrichaceae_UCG-004	Erysipelotrichaceae_UCG-004	ENSBTAG00000017312	0.832843152954255	0.0573750914236366	SST
D_0__BacteriaD_1__FirmicutesD_2__ErysipelotrichiaD_3__ErysipelotrichalesD_4__ErysipelotrichaceaeD_5__Erysipelotrichaceae_UCG-004	Erysipelotrichaceae_UCG-004	ENSBTAG00000017305	0.933949255228693	-0.0225457009652272
D_0__BacteriaD_1__FirmicutesD_2__ErysipelotrichiaD_3__ErysipelotrichalesD_4__ErysipelotrichaceaeD_5__Erysipelotrichaceae_UCG-004	Erysipelotrichaceae_UCG-004	ENSBTAG00000017055	0.522458917978888	-0.172689803689326	HCN3
D_0__BacteriaD_1__FirmicutesD_2__ErysipelotrichiaD_3__ErysipelotrichalesD_4__ErysipelotrichaceaeD_5__Erysipelotrichaceae_UCG-004	Erysipelotrichaceae_UCG-004	ENSBTAG00000016987	0.391171642169076	0.230143067287612	WDCP
D_0__BacteriaD_1__FirmicutesD_2__ErysipelotrichiaD_3__ErysipelotrichalesD_4__ErysipelotrichaceaeD_5__Erysipelotrichaceae_UCG-004	Erysipelotrichaceae_UCG-004	ENSBTAG00000016982	0.921773711594107	-0.0267126468807276	MCOLN3
D_0__BacteriaD_1__FirmicutesD_2__ErysipelotrichiaD_3__ErysipelotrichalesD_4__ErysipelotrichaceaeD_5__Erysipelotrichaceae_UCG-004	Erysipelotrichaceae_UCG-004	ENSBTAG00000016867	0.655638444498213	-0.120880966768715	HSD17B3
D_0__BacteriaD_1__FirmicutesD_2__ErysipelotrichiaD_3__ErysipelotrichalesD_4__ErysipelotrichaceaeD_5__Erysipelotrichaceae_UCG-004	Erysipelotrichaceae_UCG-004	ENSBTAG00000016793	0.132842428160708	-0.392315082694414	SLC35D3
D_0__BacteriaD_1__FirmicutesD_2__ErysipelotrichiaD_3__ErysipelotrichalesD_4__ErysipelotrichaceaeD_5__Erysipelotrichaceae_UCG-004	Erysipelotrichaceae_UCG-004	ENSBTAG00000016399	0.969131211646301	0.0105283540731977	AKAP4
D_0__BacteriaD_1__FirmicutesD_2__ErysipelotrichiaD_3__ErysipelotrichalesD_4__ErysipelotrichaceaeD_5__Erysipelotrichaceae_UCG-004	Erysipelotrichaceae_UCG-004	ENSBTAG00000016276	0.472249167340174	0.193705897514743	HAL
D_0__BacteriaD_1__FirmicutesD_2__ErysipelotrichiaD_3__ErysipelotrichalesD_4__ErysipelotrichaceaeD_5__Erysipelotrichaceae_UCG-004	Erysipelotrichaceae_UCG-004	ENSBTAG00000015936	0.141318882181756	-0.384602589592928	BRINP1
D_0__BacteriaD_1__FirmicutesD_2__ErysipelotrichiaD_3__ErysipelotrichalesD_4__ErysipelotrichaceaeD_5__Erysipelotrichaceae_UCG-004	Erysipelotrichaceae_UCG-004	ENSBTAG00000015895	0.520284275784659	-0.173579899612481	HGD
D_0__BacteriaD_1__FirmicutesD_2__ErysipelotrichiaD_3__ErysipelotrichalesD_4__ErysipelotrichaceaeD_5__Erysipelotrichaceae_UCG-004	Erysipelotrichaceae_UCG-004	ENSBTAG00000015835	0.150377773335365	0.376701357838417	PIWIL2
D_0__BacteriaD_1__FirmicutesD_2__ErysipelotrichiaD_3__ErysipelotrichalesD_4__ErysipelotrichaceaeD_5__Erysipelotrichaceae_UCG-004	Erysipelotrichaceae_UCG-004	ENSBTAG00000015786	0.472160029032079	0.193744134542698	LRRC39
D_0__BacteriaD_1__FirmicutesD_2__ErysipelotrichiaD_3__ErysipelotrichalesD_4__ErysipelotrichaceaeD_5__Erysipelotrichaceae_UCG-004	Erysipelotrichaceae_UCG-004	ENSBTAG00000015763	0.438596067750832	0.208405999877179	SPATA22
D_0__BacteriaD_1__FirmicutesD_2__ErysipelotrichiaD_3__ErysipelotrichalesD_4__ErysipelotrichaceaeD_5__Erysipelotrichaceae_UCG-004	Erysipelotrichaceae_UCG-004	ENSBTAG00000015575	0.683499102863962	-0.110579658966573	TACR1
D_0__BacteriaD_1__FirmicutesD_2__ErysipelotrichiaD_3__ErysipelotrichalesD_4__ErysipelotrichaceaeD_5__Erysipelotrichaceae_UCG-004	Erysipelotrichaceae_UCG-004	ENSBTAG00000015505	0.707146855580547	-0.101947082085074	FADS2
D_0__BacteriaD_1__FirmicutesD_2__ErysipelotrichiaD_3__ErysipelotrichalesD_4__ErysipelotrichaceaeD_5__Erysipelotrichaceae_UCG-004	Erysipelotrichaceae_UCG-004	ENSBTAG00000015459	0.937573983379585	0.0213061242500232	KCNA2
D_0__BacteriaD_1__FirmicutesD_2__ErysipelotrichiaD_3__ErysipelotrichalesD_4__ErysipelotrichaceaeD_5__Erysipelotrichaceae_UCG-004	Erysipelotrichaceae_UCG-004	ENSBTAG00000015441	0.802318255543931	-0.0680333985787479	ACTG2
D_0__BacteriaD_1__FirmicutesD_2__ErysipelotrichiaD_3__ErysipelotrichalesD_4__ErysipelotrichaceaeD_5__Erysipelotrichaceae_UCG-004	Erysipelotrichaceae_UCG-004	ENSBTAG00000015204	0.935123002449786	-0.0221442609911679	SMPX
D_0__BacteriaD_1__FirmicutesD_2__ErysipelotrichiaD_3__ErysipelotrichalesD_4__ErysipelotrichaceaeD_5__Erysipelotrichaceae_UCG-004	Erysipelotrichaceae_UCG-004	ENSBTAG00000015132	0.149480720934874	0.377469118160764	RXFP2
D_0__BacteriaD_1__FirmicutesD_2__ErysipelotrichiaD_3__ErysipelotrichalesD_4__ErysipelotrichaceaeD_5__Erysipelotrichaceae_UCG-004	Erysipelotrichaceae_UCG-004	ENSBTAG00000015040	0.295332108703588	-0.279015284451445
D_0__BacteriaD_1__FirmicutesD_2__ErysipelotrichiaD_3__ErysipelotrichalesD_4__ErysipelotrichaceaeD_5__Erysipelotrichaceae_UCG-004	Erysipelotrichaceae_UCG-004	ENSBTAG00000015027	0.699243886921868	0.104821418775343
D_0__BacteriaD_1__FirmicutesD_2__ErysipelotrichiaD_3__ErysipelotrichalesD_4__ErysipelotrichaceaeD_5__Erysipelotrichaceae_UCG-004	Erysipelotrichaceae_UCG-004	ENSBTAG00000014921	0.0278051621698231	-0.548496946347737	IL6
D_0__BacteriaD_1__FirmicutesD_2__ErysipelotrichiaD_3__ErysipelotrichalesD_4__ErysipelotrichaceaeD_5__Erysipelotrichaceae_UCG-004	Erysipelotrichaceae_UCG-004	ENSBTAG00000014908	0.434862752993633	-0.210071308973674	CCL27
D_0__BacteriaD_1__FirmicutesD_2__ErysipelotrichiaD_3__ErysipelotrichalesD_4__ErysipelotrichaceaeD_5__Erysipelotrichaceae_UCG-004	Erysipelotrichaceae_UCG-004	ENSBTAG00000014832	0.696734118875905	-0.105736418643959	TMEFF2
D_0__BacteriaD_1__FirmicutesD_2__ErysipelotrichiaD_3__ErysipelotrichalesD_4__ErysipelotrichaceaeD_5__Erysipelotrichaceae_UCG-004	Erysipelotrichaceae_UCG-004	ENSBTAG00000014593	0.871267764171716	0.0440673604877956
D_0__BacteriaD_1__FirmicutesD_2__ErysipelotrichiaD_3__ErysipelotrichalesD_4__ErysipelotrichaceaeD_5__Erysipelotrichaceae_UCG-004	Erysipelotrichaceae_UCG-004	ENSBTAG00000014382	0.881026740468608	-0.0407035087922946	KANK4
D_0__BacteriaD_1__FirmicutesD_2__ErysipelotrichiaD_3__ErysipelotrichalesD_4__ErysipelotrichaceaeD_5__Erysipelotrichaceae_UCG-004	Erysipelotrichaceae_UCG-004	ENSBTAG00000014365	0.963907515921073	-0.0123109915104046
D_0__BacteriaD_1__FirmicutesD_2__ErysipelotrichiaD_3__ErysipelotrichalesD_4__ErysipelotrichaceaeD_5__Erysipelotrichaceae_UCG-004	Erysipelotrichaceae_UCG-004	ENSBTAG00000014175	0.130358154571409	0.394639214624196	STRAP
D_0__BacteriaD_1__FirmicutesD_2__ErysipelotrichiaD_3__ErysipelotrichalesD_4__ErysipelotrichaceaeD_5__Erysipelotrichaceae_UCG-004	Erysipelotrichaceae_UCG-004	ENSBTAG00000014101	0.527879579531577	0.170478408730436	TSR3
D_0__BacteriaD_1__FirmicutesD_2__ErysipelotrichiaD_3__ErysipelotrichalesD_4__ErysipelotrichaceaeD_5__Erysipelotrichaceae_UCG-004	Erysipelotrichaceae_UCG-004	ENSBTAG00000014078	0.0709796239628015	-0.462903254202483	IGFBPL1
D_0__BacteriaD_1__FirmicutesD_2__ErysipelotrichiaD_3__ErysipelotrichalesD_4__ErysipelotrichaceaeD_5__Erysipelotrichaceae_UCG-004	Erysipelotrichaceae_UCG-004	ENSBTAG00000013766	0.554586798193538	0.159728398310974	IRGC
D_0__BacteriaD_1__FirmicutesD_2__ErysipelotrichiaD_3__ErysipelotrichalesD_4__ErysipelotrichaceaeD_5__Erysipelotrichaceae_UCG-004	Erysipelotrichaceae_UCG-004	ENSBTAG00000013764	0.621958338459053	-0.13354765258256	OPTC
D_0__BacteriaD_1__FirmicutesD_2__ErysipelotrichiaD_3__ErysipelotrichalesD_4__ErysipelotrichaceaeD_5__Erysipelotrichaceae_UCG-004	Erysipelotrichaceae_UCG-004	ENSBTAG00000013675	0.478032978205069	0.191232340790614	IL37
D_0__BacteriaD_1__FirmicutesD_2__ErysipelotrichiaD_3__ErysipelotrichalesD_4__ErysipelotrichaceaeD_5__Erysipelotrichaceae_UCG-004	Erysipelotrichaceae_UCG-004	ENSBTAG00000013532	0.731350282547789	-0.0932059945330884	FAM187A
D_0__BacteriaD_1__FirmicutesD_2__ErysipelotrichiaD_3__ErysipelotrichalesD_4__ErysipelotrichaceaeD_5__Erysipelotrichaceae_UCG-004	Erysipelotrichaceae_UCG-004	ENSBTAG00000013338	0.840450955011808	0.0547314324645004	SLC7A9
D_0__BacteriaD_1__FirmicutesD_2__ErysipelotrichiaD_3__ErysipelotrichalesD_4__ErysipelotrichaceaeD_5__Erysipelotrichaceae_UCG-004	Erysipelotrichaceae_UCG-004	ENSBTAG00000012991	0.748292616861147	-0.0871386383493649	PRUNE2
D_0__BacteriaD_1__FirmicutesD_2__ErysipelotrichiaD_3__ErysipelotrichalesD_4__ErysipelotrichaceaeD_5__Erysipelotrichaceae_UCG-004	Erysipelotrichaceae_UCG-004	ENSBTAG00000012827	0.0332314426102104	-0.533713879682794
D_0__BacteriaD_1__FirmicutesD_2__ErysipelotrichiaD_3__ErysipelotrichalesD_4__ErysipelotrichaceaeD_5__Erysipelotrichaceae_UCG-004	Erysipelotrichaceae_UCG-004	ENSBTAG00000012809	0.442279146028746	-0.206770174236501	PHF24
D_0__BacteriaD_1__FirmicutesD_2__ErysipelotrichiaD_3__ErysipelotrichalesD_4__ErysipelotrichaceaeD_5__Erysipelotrichaceae_UCG-004	Erysipelotrichaceae_UCG-004	ENSBTAG00000012750	0.627926577459108	-0.131284641517332	UPK2
D_0__BacteriaD_1__FirmicutesD_2__ErysipelotrichiaD_3__ErysipelotrichalesD_4__ErysipelotrichaceaeD_5__Erysipelotrichaceae_UCG-004	Erysipelotrichaceae_UCG-004	ENSBTAG00000012693	0.696025633454155	-0.105994909197328	PKD1L2
D_0__BacteriaD_1__FirmicutesD_2__ErysipelotrichiaD_3__ErysipelotrichalesD_4__ErysipelotrichaceaeD_5__Erysipelotrichaceae_UCG-004	Erysipelotrichaceae_UCG-004	ENSBTAG00000012590	0.3754662819102	-0.237648923768174	ACP7
D_0__BacteriaD_1__FirmicutesD_2__ErysipelotrichiaD_3__ErysipelotrichalesD_4__ErysipelotrichaceaeD_5__Erysipelotrichaceae_UCG-004	Erysipelotrichaceae_UCG-004	ENSBTAG00000012376	0.111324360058756	0.413551382619608
D_0__BacteriaD_1__FirmicutesD_2__ErysipelotrichiaD_3__ErysipelotrichalesD_4__ErysipelotrichaceaeD_5__Erysipelotrichaceae_UCG-004	Erysipelotrichaceae_UCG-004	ENSBTAG00000011752	0.896536250160473	-0.0353686687807514	SYNM
D_0__BacteriaD_1__FirmicutesD_2__ErysipelotrichiaD_3__ErysipelotrichalesD_4__ErysipelotrichaceaeD_5__Erysipelotrichaceae_UCG-004	Erysipelotrichaceae_UCG-004	ENSBTAG00000011556	0.345464890590265	0.252484247251608	MED22
D_0__BacteriaD_1__FirmicutesD_2__ErysipelotrichiaD_3__ErysipelotrichalesD_4__ErysipelotrichaceaeD_5__Erysipelotrichaceae_UCG-004	Erysipelotrichaceae_UCG-004	ENSBTAG00000011461	0.642777674875301	-0.125688533824194	ADORA1
D_0__BacteriaD_1__FirmicutesD_2__ErysipelotrichiaD_3__ErysipelotrichalesD_4__ErysipelotrichaceaeD_5__Erysipelotrichaceae_UCG-004	Erysipelotrichaceae_UCG-004	ENSBTAG00000011283	0.3392278051302	0.255658267602968	RBPJL
D_0__BacteriaD_1__FirmicutesD_2__ErysipelotrichiaD_3__ErysipelotrichalesD_4__ErysipelotrichaceaeD_5__Erysipelotrichaceae_UCG-004	Erysipelotrichaceae_UCG-004	ENSBTAG00000011237	0.0538255603081965	0.490330125067609	PKHD1
D_0__BacteriaD_1__FirmicutesD_2__ErysipelotrichiaD_3__ErysipelotrichalesD_4__ErysipelotrichaceaeD_5__Erysipelotrichaceae_UCG-004	Erysipelotrichaceae_UCG-004	ENSBTAG00000011207	0.754535840152826	-0.0849127162285405	CNN1
D_0__BacteriaD_1__FirmicutesD_2__ErysipelotrichiaD_3__ErysipelotrichalesD_4__ErysipelotrichaceaeD_5__Erysipelotrichaceae_UCG-004	Erysipelotrichaceae_UCG-004	ENSBTAG00000010977	0.969444849525007	-0.0104213355234497	FRZB
D_0__BacteriaD_1__FirmicutesD_2__ErysipelotrichiaD_3__ErysipelotrichalesD_4__ErysipelotrichaceaeD_5__Erysipelotrichaceae_UCG-004	Erysipelotrichaceae_UCG-004	ENSBTAG00000010884	0.068301360610892	0.466839151708345	NKAP
D_0__BacteriaD_1__FirmicutesD_2__ErysipelotrichiaD_3__ErysipelotrichalesD_4__ErysipelotrichaceaeD_5__Erysipelotrichaceae_UCG-004	Erysipelotrichaceae_UCG-004	ENSBTAG00000010873	0.0889134323539485	0.438993021464747	BHLHE23
D_0__BacteriaD_1__FirmicutesD_2__ErysipelotrichiaD_3__ErysipelotrichalesD_4__ErysipelotrichaceaeD_5__Erysipelotrichaceae_UCG-004	Erysipelotrichaceae_UCG-004	ENSBTAG00000010852	0.0860786255051672	0.442525849714504
D_0__BacteriaD_1__FirmicutesD_2__ErysipelotrichiaD_3__ErysipelotrichalesD_4__ErysipelotrichaceaeD_5__Erysipelotrichaceae_UCG-004	Erysipelotrichaceae_UCG-004	ENSBTAG00000010837	0.425432804969414	-0.214310706414629	HTR4
D_0__BacteriaD_1__FirmicutesD_2__ErysipelotrichiaD_3__ErysipelotrichalesD_4__ErysipelotrichaceaeD_5__Erysipelotrichaceae_UCG-004	Erysipelotrichaceae_UCG-004	ENSBTAG00000010578	0.527031072179929	-0.170823879883959	IL17B
D_0__BacteriaD_1__FirmicutesD_2__ErysipelotrichiaD_3__ErysipelotrichalesD_4__ErysipelotrichaceaeD_5__Erysipelotrichaceae_UCG-004	Erysipelotrichaceae_UCG-004	ENSBTAG00000010326	0.54797096190073	-0.162369637072596	AADAT
D_0__BacteriaD_1__FirmicutesD_2__ErysipelotrichiaD_3__ErysipelotrichalesD_4__ErysipelotrichaceaeD_5__Erysipelotrichaceae_UCG-004	Erysipelotrichaceae_UCG-004	ENSBTAG00000010277	0.690735883444249	-0.107927607965001	NKX2-2
D_0__BacteriaD_1__FirmicutesD_2__ErysipelotrichiaD_3__ErysipelotrichalesD_4__ErysipelotrichaceaeD_5__Erysipelotrichaceae_UCG-004	Erysipelotrichaceae_UCG-004	ENSBTAG00000010129	0.854729590768708	-0.0497819249702462	SLITRK5
D_0__BacteriaD_1__FirmicutesD_2__ErysipelotrichiaD_3__ErysipelotrichalesD_4__ErysipelotrichaceaeD_5__Erysipelotrichaceae_UCG-004	Erysipelotrichaceae_UCG-004	ENSBTAG00000009938	0.437080352287657	-0.209081233159288	XCL1
D_0__BacteriaD_1__FirmicutesD_2__ErysipelotrichiaD_3__ErysipelotrichalesD_4__ErysipelotrichaceaeD_5__Erysipelotrichaceae_UCG-004	Erysipelotrichaceae_UCG-004	ENSBTAG00000009842	0.132373939019488	0.392751071343886	CRYM
D_0__BacteriaD_1__FirmicutesD_2__ErysipelotrichiaD_3__ErysipelotrichalesD_4__ErysipelotrichaceaeD_5__Erysipelotrichaceae_UCG-004	Erysipelotrichaceae_UCG-004	ENSBTAG00000009797	0.345611180930977	-0.252410192571172	RIMBP2
D_0__BacteriaD_1__FirmicutesD_2__ErysipelotrichiaD_3__ErysipelotrichalesD_4__ErysipelotrichaceaeD_5__Erysipelotrichaceae_UCG-004	Erysipelotrichaceae_UCG-004	ENSBTAG00000009772	0.0694411419403553	0.465150665175414	LIX1
D_0__BacteriaD_1__FirmicutesD_2__ErysipelotrichiaD_3__ErysipelotrichalesD_4__ErysipelotrichaceaeD_5__Erysipelotrichaceae_UCG-004	Erysipelotrichaceae_UCG-004	ENSBTAG00000009762	0.734800963587754	-0.0919669601997171	BEAN1
D_0__BacteriaD_1__FirmicutesD_2__ErysipelotrichiaD_3__ErysipelotrichalesD_4__ErysipelotrichaceaeD_5__Erysipelotrichaceae_UCG-004	Erysipelotrichaceae_UCG-004	ENSBTAG00000009599	0.0707250013691517	0.463272742031917
D_0__BacteriaD_1__FirmicutesD_2__ErysipelotrichiaD_3__ErysipelotrichalesD_4__ErysipelotrichaceaeD_5__Erysipelotrichaceae_UCG-004	Erysipelotrichaceae_UCG-004	ENSBTAG00000008944	0.459094287410695	-0.199387806641281	CRB1
D_0__BacteriaD_1__FirmicutesD_2__ErysipelotrichiaD_3__ErysipelotrichalesD_4__ErysipelotrichaceaeD_5__Erysipelotrichaceae_UCG-004	Erysipelotrichaceae_UCG-004	ENSBTAG00000008816	0.439967635818256	0.207796008338889	TRIM2
D_0__BacteriaD_1__FirmicutesD_2__ErysipelotrichiaD_3__ErysipelotrichalesD_4__ErysipelotrichaceaeD_5__Erysipelotrichaceae_UCG-004	Erysipelotrichaceae_UCG-004	ENSBTAG00000008652	0.849994583808296	-0.0514215575291417	STYXL2
D_0__BacteriaD_1__FirmicutesD_2__ErysipelotrichiaD_3__ErysipelotrichalesD_4__ErysipelotrichaceaeD_5__Erysipelotrichaceae_UCG-004	Erysipelotrichaceae_UCG-004	ENSBTAG00000008374	0.214957686878973	0.3279517767502	AQP2
D_0__BacteriaD_1__FirmicutesD_2__ErysipelotrichiaD_3__ErysipelotrichalesD_4__ErysipelotrichaceaeD_5__Erysipelotrichaceae_UCG-004	Erysipelotrichaceae_UCG-004	ENSBTAG00000008363	0.546533271321423	-0.162945448857823	EXD1
D_0__BacteriaD_1__FirmicutesD_2__ErysipelotrichiaD_3__ErysipelotrichalesD_4__ErysipelotrichaceaeD_5__Erysipelotrichaceae_UCG-004	Erysipelotrichaceae_UCG-004	ENSBTAG00000008144	0.482442857433711	-0.189356126478509	PPIL6
D_0__BacteriaD_1__FirmicutesD_2__ErysipelotrichiaD_3__ErysipelotrichalesD_4__ErysipelotrichaceaeD_5__Erysipelotrichaceae_UCG-004	Erysipelotrichaceae_UCG-004	ENSBTAG00000008059	0.838936811183474	-0.0552572130824815	CHRM3
D_0__BacteriaD_1__FirmicutesD_2__ErysipelotrichiaD_3__ErysipelotrichalesD_4__ErysipelotrichaceaeD_5__Erysipelotrichaceae_UCG-004	Erysipelotrichaceae_UCG-004	ENSBTAG00000007955	0.383458491349854	-0.233808415277772	SEZ6L2
D_0__BacteriaD_1__FirmicutesD_2__ErysipelotrichiaD_3__ErysipelotrichalesD_4__ErysipelotrichaceaeD_5__Erysipelotrichaceae_UCG-004	Erysipelotrichaceae_UCG-004	ENSBTAG00000007547	0.580117347668985	0.149660541479349	CACNG1
D_0__BacteriaD_1__FirmicutesD_2__ErysipelotrichiaD_3__ErysipelotrichalesD_4__ErysipelotrichaceaeD_5__Erysipelotrichaceae_UCG-004	Erysipelotrichaceae_UCG-004	ENSBTAG00000007443	0.25712286079413	-0.301091375926952
D_0__BacteriaD_1__FirmicutesD_2__ErysipelotrichiaD_3__ErysipelotrichalesD_4__ErysipelotrichaceaeD_5__Erysipelotrichaceae_UCG-004	Erysipelotrichaceae_UCG-004	ENSBTAG00000007273	0.810309822959081	0.0652345859633153	TF
D_0__BacteriaD_1__FirmicutesD_2__ErysipelotrichiaD_3__ErysipelotrichalesD_4__ErysipelotrichaceaeD_5__Erysipelotrichaceae_UCG-004	Erysipelotrichaceae_UCG-004	ENSBTAG00000007259	0.858119638352777	-0.0486090146255994	ELFN2
D_0__BacteriaD_1__FirmicutesD_2__ErysipelotrichiaD_3__ErysipelotrichalesD_4__ErysipelotrichaceaeD_5__Erysipelotrichaceae_UCG-004	Erysipelotrichaceae_UCG-004	ENSBTAG00000007148	0.206048672880313	-0.334046378791035	F2
D_0__BacteriaD_1__FirmicutesD_2__ErysipelotrichiaD_3__ErysipelotrichalesD_4__ErysipelotrichaceaeD_5__Erysipelotrichaceae_UCG-004	Erysipelotrichaceae_UCG-004	ENSBTAG00000006739	0.92740020936181	-0.0247864003406759	KRT81
D_0__BacteriaD_1__FirmicutesD_2__ErysipelotrichiaD_3__ErysipelotrichalesD_4__ErysipelotrichaceaeD_5__Erysipelotrichaceae_UCG-004	Erysipelotrichaceae_UCG-004	ENSBTAG00000006659	0.688334230110131	0.108806705090687	TMEM116
D_0__BacteriaD_1__FirmicutesD_2__ErysipelotrichiaD_3__ErysipelotrichalesD_4__ErysipelotrichaceaeD_5__Erysipelotrichaceae_UCG-004	Erysipelotrichaceae_UCG-004	ENSBTAG00000006546	0.714753774897074	-0.0991900365965245	GSTA2
D_0__BacteriaD_1__FirmicutesD_2__ErysipelotrichiaD_3__ErysipelotrichalesD_4__ErysipelotrichaceaeD_5__Erysipelotrichaceae_UCG-004	Erysipelotrichaceae_UCG-004	ENSBTAG00000006205	0.407325031331036	0.222590727818836	DNAJB7
D_0__BacteriaD_1__FirmicutesD_2__ErysipelotrichiaD_3__ErysipelotrichalesD_4__ErysipelotrichaceaeD_5__Erysipelotrichaceae_UCG-004	Erysipelotrichaceae_UCG-004	ENSBTAG00000006194	0.862864504354208	0.0469687008220837	FOSL1
D_0__BacteriaD_1__FirmicutesD_2__ErysipelotrichiaD_3__ErysipelotrichalesD_4__ErysipelotrichaceaeD_5__Erysipelotrichaceae_UCG-004	Erysipelotrichaceae_UCG-004	ENSBTAG00000006188	0.157231762879747	0.370934961449408	USH2A
D_0__BacteriaD_1__FirmicutesD_2__ErysipelotrichiaD_3__ErysipelotrichalesD_4__ErysipelotrichaceaeD_5__Erysipelotrichaceae_UCG-004	Erysipelotrichaceae_UCG-004	ENSBTAG00000006141	0.001399320489365	0.727615934604089	WDR93
D_0__BacteriaD_1__FirmicutesD_2__ErysipelotrichiaD_3__ErysipelotrichalesD_4__ErysipelotrichaceaeD_5__Erysipelotrichaceae_UCG-004	Erysipelotrichaceae_UCG-004	ENSBTAG00000005858	0.237901165423202	0.312963557366899	KCNJ13
D_0__BacteriaD_1__FirmicutesD_2__ErysipelotrichiaD_3__ErysipelotrichalesD_4__ErysipelotrichaceaeD_5__Erysipelotrichaceae_UCG-004	Erysipelotrichaceae_UCG-004	ENSBTAG00000005759	0.755319098871177	-0.0846338192223525	PLA2G2A
D_0__BacteriaD_1__FirmicutesD_2__ErysipelotrichiaD_3__ErysipelotrichalesD_4__ErysipelotrichaceaeD_5__Erysipelotrichaceae_UCG-004	Erysipelotrichaceae_UCG-004	ENSBTAG00000005750	0.331921002724534	-0.259419255585028	TCF15
D_0__BacteriaD_1__FirmicutesD_2__ErysipelotrichiaD_3__ErysipelotrichalesD_4__ErysipelotrichaceaeD_5__Erysipelotrichaceae_UCG-004	Erysipelotrichaceae_UCG-004	ENSBTAG00000005657	0.485394580341901	-0.188104919585364	CAMK2N2
D_0__BacteriaD_1__FirmicutesD_2__ErysipelotrichiaD_3__ErysipelotrichalesD_4__ErysipelotrichaceaeD_5__Erysipelotrichaceae_UCG-004	Erysipelotrichaceae_UCG-004	ENSBTAG00000005604	0.923800370608991	-0.0260186820884835	POPDC2
D_0__BacteriaD_1__FirmicutesD_2__ErysipelotrichiaD_3__ErysipelotrichalesD_4__ErysipelotrichaceaeD_5__Erysipelotrichaceae_UCG-004	Erysipelotrichaceae_UCG-004	ENSBTAG00000005353	0.7547762827469	-0.0848270927173461	DES
D_0__BacteriaD_1__FirmicutesD_2__ErysipelotrichiaD_3__ErysipelotrichalesD_4__ErysipelotrichaceaeD_5__Erysipelotrichaceae_UCG-004	Erysipelotrichaceae_UCG-004	ENSBTAG00000005260	0.984413530616088	0.00531516698786583	SPP1
D_0__BacteriaD_1__FirmicutesD_2__ErysipelotrichiaD_3__ErysipelotrichalesD_4__ErysipelotrichaceaeD_5__Erysipelotrichaceae_UCG-004	Erysipelotrichaceae_UCG-004	ENSBTAG00000005259	0.695199751546158	0.106296340352377	UCP3
D_0__BacteriaD_1__FirmicutesD_2__ErysipelotrichiaD_3__ErysipelotrichalesD_4__ErysipelotrichaceaeD_5__Erysipelotrichaceae_UCG-004	Erysipelotrichaceae_UCG-004	ENSBTAG00000005076	0.249653173289098	0.305637253433549	SYVN1
D_0__BacteriaD_1__FirmicutesD_2__ErysipelotrichiaD_3__ErysipelotrichalesD_4__ErysipelotrichaceaeD_5__Erysipelotrichaceae_UCG-004	Erysipelotrichaceae_UCG-004	ENSBTAG00000004909	0.0470472444688788	-0.502972364542331	GP1BA
D_0__BacteriaD_1__FirmicutesD_2__ErysipelotrichiaD_3__ErysipelotrichalesD_4__ErysipelotrichaceaeD_5__Erysipelotrichaceae_UCG-004	Erysipelotrichaceae_UCG-004	ENSBTAG00000004771	0.186839772581825	-0.347792669849045
D_0__BacteriaD_1__FirmicutesD_2__ErysipelotrichiaD_3__ErysipelotrichalesD_4__ErysipelotrichaceaeD_5__Erysipelotrichaceae_UCG-004	Erysipelotrichaceae_UCG-004	ENSBTAG00000004770	0.227031056112053	0.319944868454734	SCN4A
D_0__BacteriaD_1__FirmicutesD_2__ErysipelotrichiaD_3__ErysipelotrichalesD_4__ErysipelotrichaceaeD_5__Erysipelotrichaceae_UCG-004	Erysipelotrichaceae_UCG-004	ENSBTAG00000004599	0.344446907833978	-0.253000059931922	TAGLN3
D_0__BacteriaD_1__FirmicutesD_2__ErysipelotrichiaD_3__ErysipelotrichalesD_4__ErysipelotrichaceaeD_5__Erysipelotrichaceae_UCG-004	Erysipelotrichaceae_UCG-004	ENSBTAG00000004494	0.338766920723586	-0.255894120828793	B4GALNT1
D_0__BacteriaD_1__FirmicutesD_2__ErysipelotrichiaD_3__ErysipelotrichalesD_4__ErysipelotrichaceaeD_5__Erysipelotrichaceae_UCG-004	Erysipelotrichaceae_UCG-004	ENSBTAG00000004208	0.580464352322183	-0.149525005648185	PLEKHG6
D_0__BacteriaD_1__FirmicutesD_2__ErysipelotrichiaD_3__ErysipelotrichalesD_4__ErysipelotrichaceaeD_5__Erysipelotrichaceae_UCG-004	Erysipelotrichaceae_UCG-004	ENSBTAG00000004206	0.844542593089407	-0.0533115321901786	LRRC55
D_0__BacteriaD_1__FirmicutesD_2__ErysipelotrichiaD_3__ErysipelotrichalesD_4__ErysipelotrichaceaeD_5__Erysipelotrichaceae_UCG-004	Erysipelotrichaceae_UCG-004	ENSBTAG00000004153	0.638424882267794	-0.127323664808323	SCGB3A2
D_0__BacteriaD_1__FirmicutesD_2__ErysipelotrichiaD_3__ErysipelotrichalesD_4__ErysipelotrichaceaeD_5__Erysipelotrichaceae_UCG-004	Erysipelotrichaceae_UCG-004	ENSBTAG00000004081	0.977594020827468	-0.00764115950575281	FAT3
D_0__BacteriaD_1__FirmicutesD_2__ErysipelotrichiaD_3__ErysipelotrichalesD_4__ErysipelotrichaceaeD_5__Erysipelotrichaceae_UCG-004	Erysipelotrichaceae_UCG-004	ENSBTAG00000004052	0.356995726003126	0.246700433216437	EPGN
D_0__BacteriaD_1__FirmicutesD_2__ErysipelotrichiaD_3__ErysipelotrichalesD_4__ErysipelotrichaceaeD_5__Erysipelotrichaceae_UCG-004	Erysipelotrichaceae_UCG-004	ENSBTAG00000003715	0.105236643221622	-0.420074640737134	ADAM21
D_0__BacteriaD_1__FirmicutesD_2__ErysipelotrichiaD_3__ErysipelotrichalesD_4__ErysipelotrichaceaeD_5__Erysipelotrichaceae_UCG-004	Erysipelotrichaceae_UCG-004	ENSBTAG00000003568	0.667491321962792	0.116480128365647	CLDN10
D_0__BacteriaD_1__FirmicutesD_2__ErysipelotrichiaD_3__ErysipelotrichalesD_4__ErysipelotrichaceaeD_5__Erysipelotrichaceae_UCG-004	Erysipelotrichaceae_UCG-004	ENSBTAG00000003539	0.922465422720984	-0.026475775285755	ROPN1L
D_0__BacteriaD_1__FirmicutesD_2__ErysipelotrichiaD_3__ErysipelotrichalesD_4__ErysipelotrichaceaeD_5__Erysipelotrichaceae_UCG-004	Erysipelotrichaceae_UCG-004	ENSBTAG00000003349	0.381287886949857	-0.234847103046883	JAKMIP2
D_0__BacteriaD_1__FirmicutesD_2__ErysipelotrichiaD_3__ErysipelotrichalesD_4__ErysipelotrichaceaeD_5__Erysipelotrichaceae_UCG-004	Erysipelotrichaceae_UCG-004	ENSBTAG00000003335	0.927422883757689	-0.0247786399920236	VSX1
D_0__BacteriaD_1__FirmicutesD_2__ErysipelotrichiaD_3__ErysipelotrichalesD_4__ErysipelotrichaceaeD_5__Erysipelotrichaceae_UCG-004	Erysipelotrichaceae_UCG-004	ENSBTAG00000003110	0.320071109903278	0.265621239842843	TAFA4
D_0__BacteriaD_1__FirmicutesD_2__ErysipelotrichiaD_3__ErysipelotrichalesD_4__ErysipelotrichaceaeD_5__Erysipelotrichaceae_UCG-004	Erysipelotrichaceae_UCG-004	ENSBTAG00000003054	0.870648135476217	-0.0442811399226196	INSRR
D_0__BacteriaD_1__FirmicutesD_2__ErysipelotrichiaD_3__ErysipelotrichalesD_4__ErysipelotrichaceaeD_5__Erysipelotrichaceae_UCG-004	Erysipelotrichaceae_UCG-004	ENSBTAG00000003020	0.133519020242781	0.391687288308936	SSC4D
D_0__BacteriaD_1__FirmicutesD_2__ErysipelotrichiaD_3__ErysipelotrichalesD_4__ErysipelotrichaceaeD_5__Erysipelotrichaceae_UCG-004	Erysipelotrichaceae_UCG-004	ENSBTAG00000002915	0.0454926782290197	0.506061174485793	GPR63
D_0__BacteriaD_1__FirmicutesD_2__ErysipelotrichiaD_3__ErysipelotrichalesD_4__ErysipelotrichaceaeD_5__Erysipelotrichaceae_UCG-004	Erysipelotrichaceae_UCG-004	ENSBTAG00000002701	0.0268653561940224	0.551276947894522	UGT3A2
D_0__BacteriaD_1__FirmicutesD_2__ErysipelotrichiaD_3__ErysipelotrichalesD_4__ErysipelotrichaceaeD_5__Erysipelotrichaceae_UCG-004	Erysipelotrichaceae_UCG-004	ENSBTAG00000002675	0.410133881728229	-0.221293852033003
D_0__BacteriaD_1__FirmicutesD_2__ErysipelotrichiaD_3__ErysipelotrichalesD_4__ErysipelotrichaceaeD_5__Erysipelotrichaceae_UCG-004	Erysipelotrichaceae_UCG-004	ENSBTAG00000002661	0.76833698075914	-0.0800099194578588	ISLR2
D_0__BacteriaD_1__FirmicutesD_2__ErysipelotrichiaD_3__ErysipelotrichalesD_4__ErysipelotrichaceaeD_5__Erysipelotrichaceae_UCG-004	Erysipelotrichaceae_UCG-004	ENSBTAG00000002595	0.113878893130619	-0.410888505699206	ABCB5
D_0__BacteriaD_1__FirmicutesD_2__ErysipelotrichiaD_3__ErysipelotrichalesD_4__ErysipelotrichaceaeD_5__Erysipelotrichaceae_UCG-004	Erysipelotrichaceae_UCG-004	ENSBTAG00000002583	0.571105210480632	0.153192539565565	DNALI1
D_0__BacteriaD_1__FirmicutesD_2__ErysipelotrichiaD_3__ErysipelotrichalesD_4__ErysipelotrichaceaeD_5__Erysipelotrichaceae_UCG-004	Erysipelotrichaceae_UCG-004	ENSBTAG00000002555	0.312672990263399	0.269561002604731	PDZK1IP1
D_0__BacteriaD_1__FirmicutesD_2__ErysipelotrichiaD_3__ErysipelotrichalesD_4__ErysipelotrichaceaeD_5__Erysipelotrichaceae_UCG-004	Erysipelotrichaceae_UCG-004	ENSBTAG00000002497	0.418230129859153	-0.217581689886704	ELOVL2
D_0__BacteriaD_1__FirmicutesD_2__ErysipelotrichiaD_3__ErysipelotrichalesD_4__ErysipelotrichaceaeD_5__Erysipelotrichaceae_UCG-004	Erysipelotrichaceae_UCG-004	ENSBTAG00000002335	0.758435935683724	-0.0835247838888254	HAND1
D_0__BacteriaD_1__FirmicutesD_2__ErysipelotrichiaD_3__ErysipelotrichalesD_4__ErysipelotrichaceaeD_5__Erysipelotrichaceae_UCG-004	Erysipelotrichaceae_UCG-004	ENSBTAG00000002245	0.815439702054859	0.0634412525527817	MRGPRX2
D_0__BacteriaD_1__FirmicutesD_2__ErysipelotrichiaD_3__ErysipelotrichalesD_4__ErysipelotrichaceaeD_5__Erysipelotrichaceae_UCG-004	Erysipelotrichaceae_UCG-004	ENSBTAG00000001979	0.385223039940963	0.232966389173333	TAF7L
D_0__BacteriaD_1__FirmicutesD_2__ErysipelotrichiaD_3__ErysipelotrichalesD_4__ErysipelotrichaceaeD_5__Erysipelotrichaceae_UCG-004	Erysipelotrichaceae_UCG-004	ENSBTAG00000001917	0.355885362317942	-0.247252776720147	C15H11orf16
D_0__BacteriaD_1__FirmicutesD_2__ErysipelotrichiaD_3__ErysipelotrichalesD_4__ErysipelotrichaceaeD_5__Erysipelotrichaceae_UCG-004	Erysipelotrichaceae_UCG-004	ENSBTAG00000001703	0.0102065217977066	0.621266166132097	SYT13
D_0__BacteriaD_1__FirmicutesD_2__ErysipelotrichiaD_3__ErysipelotrichalesD_4__ErysipelotrichaceaeD_5__Erysipelotrichaceae_UCG-004	Erysipelotrichaceae_UCG-004	ENSBTAG00000001647	0.592961393140169	0.144665904183239	PLEKHJ1
D_0__BacteriaD_1__FirmicutesD_2__ErysipelotrichiaD_3__ErysipelotrichalesD_4__ErysipelotrichaceaeD_5__Erysipelotrichaceae_UCG-004	Erysipelotrichaceae_UCG-004	ENSBTAG00000001627	0.724360143602023	0.0957212859354983
D_0__BacteriaD_1__FirmicutesD_2__ErysipelotrichiaD_3__ErysipelotrichalesD_4__ErysipelotrichaceaeD_5__Erysipelotrichaceae_UCG-004	Erysipelotrichaceae_UCG-004	ENSBTAG00000001558	0.438582712843082	-0.208411944122041	PATL2
D_0__BacteriaD_1__FirmicutesD_2__ErysipelotrichiaD_3__ErysipelotrichalesD_4__ErysipelotrichaceaeD_5__Erysipelotrichaceae_UCG-004	Erysipelotrichaceae_UCG-004	ENSBTAG00000001443	0.0867512001217692	0.441680214470651
D_0__BacteriaD_1__FirmicutesD_2__ErysipelotrichiaD_3__ErysipelotrichalesD_4__ErysipelotrichaceaeD_5__Erysipelotrichaceae_UCG-004	Erysipelotrichaceae_UCG-004	ENSBTAG00000001176	0.882373927136935	-0.0402395877705591	LRRN1
D_0__BacteriaD_1__FirmicutesD_2__ErysipelotrichiaD_3__ErysipelotrichalesD_4__ErysipelotrichaceaeD_5__Erysipelotrichaceae_UCG-004	Erysipelotrichaceae_UCG-004	ENSBTAG00000001135	0.924666350530631	0.025722200972305	CFAP276
D_0__BacteriaD_1__FirmicutesD_2__ErysipelotrichiaD_3__ErysipelotrichalesD_4__ErysipelotrichaceaeD_5__Erysipelotrichaceae_UCG-004	Erysipelotrichaceae_UCG-004	ENSBTAG00000001076	0.743276277270728	-0.0889309184262028	NLRP6
D_0__BacteriaD_1__FirmicutesD_2__ErysipelotrichiaD_3__ErysipelotrichalesD_4__ErysipelotrichaceaeD_5__Erysipelotrichaceae_UCG-004	Erysipelotrichaceae_UCG-004	ENSBTAG00000001043	0.892307279849202	-0.0368220412029274	LUZP2
D_0__BacteriaD_1__FirmicutesD_2__ErysipelotrichiaD_3__ErysipelotrichalesD_4__ErysipelotrichaceaeD_5__Erysipelotrichaceae_UCG-004	Erysipelotrichaceae_UCG-004	ENSBTAG00000000767	0.731273203671185	-0.0932336909072417	DCP2
D_0__BacteriaD_1__FirmicutesD_2__ErysipelotrichiaD_3__ErysipelotrichalesD_4__ErysipelotrichaceaeD_5__Erysipelotrichaceae_UCG-004	Erysipelotrichaceae_UCG-004	ENSBTAG00000000609	0.0661689319536149	0.47005417237979
D_0__BacteriaD_1__FirmicutesD_2__ErysipelotrichiaD_3__ErysipelotrichalesD_4__ErysipelotrichaceaeD_5__Erysipelotrichaceae_UCG-004	Erysipelotrichaceae_UCG-004	ENSBTAG00000000588	0.343306957052168	-0.253578700160508	CHODL
D_0__BacteriaD_1__FirmicutesD_2__ErysipelotrichiaD_3__ErysipelotrichalesD_4__ErysipelotrichaceaeD_5__Erysipelotrichaceae_UCG-004	Erysipelotrichaceae_UCG-004	ENSBTAG00000000220	0.032574283275075	-0.535401670281214	NEK10
D_0__BacteriaD_1__FirmicutesD_2__ErysipelotrichiaD_3__ErysipelotrichalesD_4__ErysipelotrichaceaeD_5__Erysipelotrichaceae_UCG-004	Erysipelotrichaceae_UCG-004	ENSBTAG00000000169	0.857046286777504	-0.0489802917288368	ASZ1
D_0__BacteriaD_1__FirmicutesD_2__ClostridiaD_3__ClostridialesD_4__LachnospiraceaeD_5__Oribacterium	Oribacterium	ENSBTAG00000055262	0.065480795519553	0.471107801393004
D_0__BacteriaD_1__FirmicutesD_2__ClostridiaD_3__ClostridialesD_4__LachnospiraceaeD_5__Oribacterium	Oribacterium	ENSBTAG00000055193	0.0594634933826187	0.480685462117998
D_0__BacteriaD_1__FirmicutesD_2__ClostridiaD_3__ClostridialesD_4__LachnospiraceaeD_5__Oribacterium	Oribacterium	ENSBTAG00000055045	0.896143455070277	-0.0355036224974642	HSPB7
D_0__BacteriaD_1__FirmicutesD_2__ClostridiaD_3__ClostridialesD_4__LachnospiraceaeD_5__Oribacterium	Oribacterium	ENSBTAG00000055034	0.631515625229589	0.129927713607566	C20H5orf49
D_0__BacteriaD_1__FirmicutesD_2__ClostridiaD_3__ClostridialesD_4__LachnospiraceaeD_5__Oribacterium	Oribacterium	ENSBTAG00000055016	0.916441391895407	-0.0285392785713293
D_0__BacteriaD_1__FirmicutesD_2__ClostridiaD_3__ClostridialesD_4__LachnospiraceaeD_5__Oribacterium	Oribacterium	ENSBTAG00000054829	0.017254495287045	0.58517084401512
D_0__BacteriaD_1__FirmicutesD_2__ClostridiaD_3__ClostridialesD_4__LachnospiraceaeD_5__Oribacterium	Oribacterium	ENSBTAG00000054741	0.779736281984928	-0.07597787231659	KIR3DL1
D_0__BacteriaD_1__FirmicutesD_2__ClostridiaD_3__ClostridialesD_4__LachnospiraceaeD_5__Oribacterium	Oribacterium	ENSBTAG00000054668	0.129941179114828	0.395032291129117
D_0__BacteriaD_1__FirmicutesD_2__ClostridiaD_3__ClostridialesD_4__LachnospiraceaeD_5__Oribacterium	Oribacterium	ENSBTAG00000054531	0.697844004811257	-0.105331649517346	SANBR
D_0__BacteriaD_1__FirmicutesD_2__ClostridiaD_3__ClostridialesD_4__LachnospiraceaeD_5__Oribacterium	Oribacterium	ENSBTAG00000054368	0.261489927649495	0.298471319577181	NPW
D_0__BacteriaD_1__FirmicutesD_2__ClostridiaD_3__ClostridialesD_4__LachnospiraceaeD_5__Oribacterium	Oribacterium	ENSBTAG00000054128	0.799510944460465	0.0690180903019705
D_0__BacteriaD_1__FirmicutesD_2__ClostridiaD_3__ClostridialesD_4__LachnospiraceaeD_5__Oribacterium	Oribacterium	ENSBTAG00000054080	0.848184516583836	-0.0520487822546853	PSMB11
D_0__BacteriaD_1__FirmicutesD_2__ClostridiaD_3__ClostridialesD_4__LachnospiraceaeD_5__Oribacterium	Oribacterium	ENSBTAG00000054039	0.90542543292536	0.0323165978735375
D_0__BacteriaD_1__FirmicutesD_2__ClostridiaD_3__ClostridialesD_4__LachnospiraceaeD_5__Oribacterium	Oribacterium	ENSBTAG00000053916	0.536128921179662	-0.167132637369319	MKRN3
D_0__BacteriaD_1__FirmicutesD_2__ClostridiaD_3__ClostridialesD_4__LachnospiraceaeD_5__Oribacterium	Oribacterium	ENSBTAG00000053798	0.269018070540309	-0.294017016905906
D_0__BacteriaD_1__FirmicutesD_2__ClostridiaD_3__ClostridialesD_4__LachnospiraceaeD_5__Oribacterium	Oribacterium	ENSBTAG00000053794	0.0590699530210786	0.481336242660033
D_0__BacteriaD_1__FirmicutesD_2__ClostridiaD_3__ClostridialesD_4__LachnospiraceaeD_5__Oribacterium	Oribacterium	ENSBTAG00000053777	0.704525957459786	-0.102899165770712
D_0__BacteriaD_1__FirmicutesD_2__ClostridiaD_3__ClostridialesD_4__LachnospiraceaeD_5__Oribacterium	Oribacterium	ENSBTAG00000053741	0.910481191770929	0.0305823539474508
D_0__BacteriaD_1__FirmicutesD_2__ClostridiaD_3__ClostridialesD_4__LachnospiraceaeD_5__Oribacterium	Oribacterium	ENSBTAG00000053355	0.33491788994038	-0.257871014736945	EFCAB10
D_0__BacteriaD_1__FirmicutesD_2__ClostridiaD_3__ClostridialesD_4__LachnospiraceaeD_5__Oribacterium	Oribacterium	ENSBTAG00000053347	0.827319163759242	-0.0592976567976244
D_0__BacteriaD_1__FirmicutesD_2__ClostridiaD_3__ClostridialesD_4__LachnospiraceaeD_5__Oribacterium	Oribacterium	ENSBTAG00000053171	0.539315767928848	0.165846300889486
D_0__BacteriaD_1__FirmicutesD_2__ClostridiaD_3__ClostridialesD_4__LachnospiraceaeD_5__Oribacterium	Oribacterium	ENSBTAG00000052825	0.942558917176833	-0.0196020243606134
D_0__BacteriaD_1__FirmicutesD_2__ClostridiaD_3__ClostridialesD_4__LachnospiraceaeD_5__Oribacterium	Oribacterium	ENSBTAG00000052729	0.318358289719513	-0.266528620776933
D_0__BacteriaD_1__FirmicutesD_2__ClostridiaD_3__ClostridialesD_4__LachnospiraceaeD_5__Oribacterium	Oribacterium	ENSBTAG00000052597	0.832884362047909	0.0573607587367152
D_0__BacteriaD_1__FirmicutesD_2__ClostridiaD_3__ClostridialesD_4__LachnospiraceaeD_5__Oribacterium	Oribacterium	ENSBTAG00000052377	0.0222159060499791	0.566245372243009
D_0__BacteriaD_1__FirmicutesD_2__ClostridiaD_3__ClostridialesD_4__LachnospiraceaeD_5__Oribacterium	Oribacterium	ENSBTAG00000052324	0.0706636141542478	0.463361966938102
D_0__BacteriaD_1__FirmicutesD_2__ClostridiaD_3__ClostridialesD_4__LachnospiraceaeD_5__Oribacterium	Oribacterium	ENSBTAG00000052260	0.575777955441631	-0.151358322034569
D_0__BacteriaD_1__FirmicutesD_2__ClostridiaD_3__ClostridialesD_4__LachnospiraceaeD_5__Oribacterium	Oribacterium	ENSBTAG00000052130	0.941919807858703	-0.0198204644813386
D_0__BacteriaD_1__FirmicutesD_2__ClostridiaD_3__ClostridialesD_4__LachnospiraceaeD_5__Oribacterium	Oribacterium	ENSBTAG00000052123	0.686962665988684	-0.10930920804066
D_0__BacteriaD_1__FirmicutesD_2__ClostridiaD_3__ClostridialesD_4__LachnospiraceaeD_5__Oribacterium	Oribacterium	ENSBTAG00000052050	0.452559172636723	-0.202240515344166
D_0__BacteriaD_1__FirmicutesD_2__ClostridiaD_3__ClostridialesD_4__LachnospiraceaeD_5__Oribacterium	Oribacterium	ENSBTAG00000051872	0.971054226432395	-0.00987221111165608
D_0__BacteriaD_1__FirmicutesD_2__ClostridiaD_3__ClostridialesD_4__LachnospiraceaeD_5__Oribacterium	Oribacterium	ENSBTAG00000051848	0.366851194149285	0.241839317584824
D_0__BacteriaD_1__FirmicutesD_2__ClostridiaD_3__ClostridialesD_4__LachnospiraceaeD_5__Oribacterium	Oribacterium	ENSBTAG00000051795	0.986472435056475	0.00461299235792519	OR4G21
D_0__BacteriaD_1__FirmicutesD_2__ClostridiaD_3__ClostridialesD_4__LachnospiraceaeD_5__Oribacterium	Oribacterium	ENSBTAG00000051767	0.605628834842552	-0.139782901027455
D_0__BacteriaD_1__FirmicutesD_2__ClostridiaD_3__ClostridialesD_4__LachnospiraceaeD_5__Oribacterium	Oribacterium	ENSBTAG00000051763	0.608731581701588	-0.138593114787838
D_0__BacteriaD_1__FirmicutesD_2__ClostridiaD_3__ClostridialesD_4__LachnospiraceaeD_5__Oribacterium	Oribacterium	ENSBTAG00000051741	0.420740452845271	-0.216438358218343
D_0__BacteriaD_1__FirmicutesD_2__ClostridiaD_3__ClostridialesD_4__LachnospiraceaeD_5__Oribacterium	Oribacterium	ENSBTAG00000051726	0.187004790657616	0.347670743418631
D_0__BacteriaD_1__FirmicutesD_2__ClostridiaD_3__ClostridialesD_4__LachnospiraceaeD_5__Oribacterium	Oribacterium	ENSBTAG00000051658	0.344261983118953	0.253093854070912
D_0__BacteriaD_1__FirmicutesD_2__ClostridiaD_3__ClostridialesD_4__LachnospiraceaeD_5__Oribacterium	Oribacterium	ENSBTAG00000051524	0.276657068445018	-0.289574114703727	SERP2
D_0__BacteriaD_1__FirmicutesD_2__ClostridiaD_3__ClostridialesD_4__LachnospiraceaeD_5__Oribacterium	Oribacterium	ENSBTAG00000051517	0.104844156704319	-0.420504217582922
D_0__BacteriaD_1__FirmicutesD_2__ClostridiaD_3__ClostridialesD_4__LachnospiraceaeD_5__Oribacterium	Oribacterium	ENSBTAG00000051421	0.906933657457534	0.031799122099391	PCP4
D_0__BacteriaD_1__FirmicutesD_2__ClostridiaD_3__ClostridialesD_4__LachnospiraceaeD_5__Oribacterium	Oribacterium	ENSBTAG00000051208	0.874298035566283	0.0430222264394596
D_0__BacteriaD_1__FirmicutesD_2__ClostridiaD_3__ClostridialesD_4__LachnospiraceaeD_5__Oribacterium	Oribacterium	ENSBTAG00000051147	0.723483803175623	-0.0960371372064156
D_0__BacteriaD_1__FirmicutesD_2__ClostridiaD_3__ClostridialesD_4__LachnospiraceaeD_5__Oribacterium	Oribacterium	ENSBTAG00000051008	0.318001342955675	0.266718073416933
D_0__BacteriaD_1__FirmicutesD_2__ClostridiaD_3__ClostridialesD_4__LachnospiraceaeD_5__Oribacterium	Oribacterium	ENSBTAG00000050773	0.711944617139156	0.100207107797648
D_0__BacteriaD_1__FirmicutesD_2__ClostridiaD_3__ClostridialesD_4__LachnospiraceaeD_5__Oribacterium	Oribacterium	ENSBTAG00000050579	0.369501264287132	-0.240544594564252
D_0__BacteriaD_1__FirmicutesD_2__ClostridiaD_3__ClostridialesD_4__LachnospiraceaeD_5__Oribacterium	Oribacterium	ENSBTAG00000050573	0.00682117842564807	0.646363090667886
D_0__BacteriaD_1__FirmicutesD_2__ClostridiaD_3__ClostridialesD_4__LachnospiraceaeD_5__Oribacterium	Oribacterium	ENSBTAG00000050535	0.866184646544056	-0.0458218244654632	ZNF385D
D_0__BacteriaD_1__FirmicutesD_2__ClostridiaD_3__ClostridialesD_4__LachnospiraceaeD_5__Oribacterium	Oribacterium	ENSBTAG00000050513	0.887310356911069	0.0385405446769792	TCF24
D_0__BacteriaD_1__FirmicutesD_2__ClostridiaD_3__ClostridialesD_4__LachnospiraceaeD_5__Oribacterium	Oribacterium	ENSBTAG00000050431	0.175204381956081	0.356574643791068
D_0__BacteriaD_1__FirmicutesD_2__ClostridiaD_3__ClostridialesD_4__LachnospiraceaeD_5__Oribacterium	Oribacterium	ENSBTAG00000050427	0.466481232865026	-0.19618746878668
D_0__BacteriaD_1__FirmicutesD_2__ClostridiaD_3__ClostridialesD_4__LachnospiraceaeD_5__Oribacterium	Oribacterium	ENSBTAG00000050329	0.776967833665294	-0.0769556999837734
D_0__BacteriaD_1__FirmicutesD_2__ClostridiaD_3__ClostridialesD_4__LachnospiraceaeD_5__Oribacterium	Oribacterium	ENSBTAG00000050326	0.229163767339693	-0.318558778302781	OR6E1
D_0__BacteriaD_1__FirmicutesD_2__ClostridiaD_3__ClostridialesD_4__LachnospiraceaeD_5__Oribacterium	Oribacterium	ENSBTAG00000049929	0.301212938535214	-0.275773191886306
D_0__BacteriaD_1__FirmicutesD_2__ClostridiaD_3__ClostridialesD_4__LachnospiraceaeD_5__Oribacterium	Oribacterium	ENSBTAG00000049878	0.714139514815585	-0.0994123262252258
D_0__BacteriaD_1__FirmicutesD_2__ClostridiaD_3__ClostridialesD_4__LachnospiraceaeD_5__Oribacterium	Oribacterium	ENSBTAG00000049823	0.928941850531114	-0.0242588116775867
D_0__BacteriaD_1__FirmicutesD_2__ClostridiaD_3__ClostridialesD_4__LachnospiraceaeD_5__Oribacterium	Oribacterium	ENSBTAG00000049810	0.574987639123998	-0.151668107855049
D_0__BacteriaD_1__FirmicutesD_2__ClostridiaD_3__ClostridialesD_4__LachnospiraceaeD_5__Oribacterium	Oribacterium	ENSBTAG00000049728	0.224996490410321	0.321274874612184
D_0__BacteriaD_1__FirmicutesD_2__ClostridiaD_3__ClostridialesD_4__LachnospiraceaeD_5__Oribacterium	Oribacterium	ENSBTAG00000049507	0.774409929517652	0.0778599524576849
D_0__BacteriaD_1__FirmicutesD_2__ClostridiaD_3__ClostridialesD_4__LachnospiraceaeD_5__Oribacterium	Oribacterium	ENSBTAG00000049432	0.974718029956085	-0.00862224001399355
D_0__BacteriaD_1__FirmicutesD_2__ClostridiaD_3__ClostridialesD_4__LachnospiraceaeD_5__Oribacterium	Oribacterium	ENSBTAG00000049380	0.241215639295861	-0.310874838578521
D_0__BacteriaD_1__FirmicutesD_2__ClostridiaD_3__ClostridialesD_4__LachnospiraceaeD_5__Oribacterium	Oribacterium	ENSBTAG00000049318	0.518037791361751	-0.174501191444598
D_0__BacteriaD_1__FirmicutesD_2__ClostridiaD_3__ClostridialesD_4__LachnospiraceaeD_5__Oribacterium	Oribacterium	ENSBTAG00000049245	0.10770246004949	-0.417401274820202
D_0__BacteriaD_1__FirmicutesD_2__ClostridiaD_3__ClostridialesD_4__LachnospiraceaeD_5__Oribacterium	Oribacterium	ENSBTAG00000049232	0.616180092161456	-0.135746611945691
D_0__BacteriaD_1__FirmicutesD_2__ClostridiaD_3__ClostridialesD_4__LachnospiraceaeD_5__Oribacterium	Oribacterium	ENSBTAG00000049203	0.415155262679486	-0.21898704604153	FBXO17
D_0__BacteriaD_1__FirmicutesD_2__ClostridiaD_3__ClostridialesD_4__LachnospiraceaeD_5__Oribacterium	Oribacterium	ENSBTAG00000049123	0.684611157747183	-0.110171516958669
D_0__BacteriaD_1__FirmicutesD_2__ClostridiaD_3__ClostridialesD_4__LachnospiraceaeD_5__Oribacterium	Oribacterium	ENSBTAG00000049044	0.465205597827067	-0.19673832732309
D_0__BacteriaD_1__FirmicutesD_2__ClostridiaD_3__ClostridialesD_4__LachnospiraceaeD_5__Oribacterium	Oribacterium	ENSBTAG00000048915	0.24074373935056	0.31117111992026
D_0__BacteriaD_1__FirmicutesD_2__ClostridiaD_3__ClostridialesD_4__LachnospiraceaeD_5__Oribacterium	Oribacterium	ENSBTAG00000048755	0.494231689764414	-0.184380606208287
D_0__BacteriaD_1__FirmicutesD_2__ClostridiaD_3__ClostridialesD_4__LachnospiraceaeD_5__Oribacterium	Oribacterium	ENSBTAG00000048691	NA	NA
D_0__BacteriaD_1__FirmicutesD_2__ClostridiaD_3__ClostridialesD_4__LachnospiraceaeD_5__Oribacterium	Oribacterium	ENSBTAG00000048612	0.438734603167658	-0.208344343466356
D_0__BacteriaD_1__FirmicutesD_2__ClostridiaD_3__ClostridialesD_4__LachnospiraceaeD_5__Oribacterium	Oribacterium	ENSBTAG00000048364	0.513514947898736	-0.176361616715687
D_0__BacteriaD_1__FirmicutesD_2__ClostridiaD_3__ClostridialesD_4__LachnospiraceaeD_5__Oribacterium	Oribacterium	ENSBTAG00000048206	0.832389166196133	0.0575329992279028
D_0__BacteriaD_1__FirmicutesD_2__ClostridiaD_3__ClostridialesD_4__LachnospiraceaeD_5__Oribacterium	Oribacterium	ENSBTAG00000048049	0.112514524663981	0.412305480425213
D_0__BacteriaD_1__FirmicutesD_2__ClostridiaD_3__ClostridialesD_4__LachnospiraceaeD_5__Oribacterium	Oribacterium	ENSBTAG00000047816	0.197996708009986	0.33970259584076
D_0__BacteriaD_1__FirmicutesD_2__ClostridiaD_3__ClostridialesD_4__LachnospiraceaeD_5__Oribacterium	Oribacterium	ENSBTAG00000047783	0.872454978445254	-0.0436578246579115
D_0__BacteriaD_1__FirmicutesD_2__ClostridiaD_3__ClostridialesD_4__LachnospiraceaeD_5__Oribacterium	Oribacterium	ENSBTAG00000047713	0.446423863249831	0.20493756731212	LMNTD2
D_0__BacteriaD_1__FirmicutesD_2__ClostridiaD_3__ClostridialesD_4__LachnospiraceaeD_5__Oribacterium	Oribacterium	ENSBTAG00000047661	0.68567508755429	-0.109781246199266	FABP12
D_0__BacteriaD_1__FirmicutesD_2__ClostridiaD_3__ClostridialesD_4__LachnospiraceaeD_5__Oribacterium	Oribacterium	ENSBTAG00000047632	0.208022656532657	0.332681597344934
D_0__BacteriaD_1__FirmicutesD_2__ClostridiaD_3__ClostridialesD_4__LachnospiraceaeD_5__Oribacterium	Oribacterium	ENSBTAG00000047568	0.643250030238336	0.125511340221299
D_0__BacteriaD_1__FirmicutesD_2__ClostridiaD_3__ClostridialesD_4__LachnospiraceaeD_5__Oribacterium	Oribacterium	ENSBTAG00000047488	0.0713519016687207	0.462364765680163	KCNK9
D_0__BacteriaD_1__FirmicutesD_2__ClostridiaD_3__ClostridialesD_4__LachnospiraceaeD_5__Oribacterium	Oribacterium	ENSBTAG00000047486	0.746309771718829	-0.0878466775728392	CARTPT
D_0__BacteriaD_1__FirmicutesD_2__ClostridiaD_3__ClostridialesD_4__LachnospiraceaeD_5__Oribacterium	Oribacterium	ENSBTAG00000046900	0.021166940106857	-0.569951677866182	GGT1
D_0__BacteriaD_1__FirmicutesD_2__ClostridiaD_3__ClostridialesD_4__LachnospiraceaeD_5__Oribacterium	Oribacterium	ENSBTAG00000046794	0.367907091336142	-0.241322828908593
D_0__BacteriaD_1__FirmicutesD_2__ClostridiaD_3__ClostridialesD_4__LachnospiraceaeD_5__Oribacterium	Oribacterium	ENSBTAG00000046633	0.363589856963021	0.243439810670906
D_0__BacteriaD_1__FirmicutesD_2__ClostridiaD_3__ClostridialesD_4__LachnospiraceaeD_5__Oribacterium	Oribacterium	ENSBTAG00000046544	0.33026384769705	0.260278813028366	SLC7A10
D_0__BacteriaD_1__FirmicutesD_2__ClostridiaD_3__ClostridialesD_4__LachnospiraceaeD_5__Oribacterium	Oribacterium	ENSBTAG00000046408	0.734160126119052	-0.092196935531536	FAM124A
D_0__BacteriaD_1__FirmicutesD_2__ClostridiaD_3__ClostridialesD_4__LachnospiraceaeD_5__Oribacterium	Oribacterium	ENSBTAG00000046283	0.520063697141236	-0.173670278925732
D_0__BacteriaD_1__FirmicutesD_2__ClostridiaD_3__ClostridialesD_4__LachnospiraceaeD_5__Oribacterium	Oribacterium	ENSBTAG00000046282	0.301333430173224	-0.275707158773978	VGLL2
D_0__BacteriaD_1__FirmicutesD_2__ClostridiaD_3__ClostridialesD_4__LachnospiraceaeD_5__Oribacterium	Oribacterium	ENSBTAG00000046248	0.941900828601751	-0.0198269515432679	ARPC1B
D_0__BacteriaD_1__FirmicutesD_2__ClostridiaD_3__ClostridialesD_4__LachnospiraceaeD_5__Oribacterium	Oribacterium	ENSBTAG00000046162	0.257523217216551	-0.300850044395029	ZNF385C
D_0__BacteriaD_1__FirmicutesD_2__ClostridiaD_3__ClostridialesD_4__LachnospiraceaeD_5__Oribacterium	Oribacterium	ENSBTAG00000046124	0.897762074087758	-0.034947558621158	KRT36
D_0__BacteriaD_1__FirmicutesD_2__ClostridiaD_3__ClostridialesD_4__LachnospiraceaeD_5__Oribacterium	Oribacterium	ENSBTAG00000045954	0.397652319021377	-0.227093431222692	LRRC14B
D_0__BacteriaD_1__FirmicutesD_2__ClostridiaD_3__ClostridialesD_4__LachnospiraceaeD_5__Oribacterium	Oribacterium	ENSBTAG00000045810	0.560772477974869	-0.157271246692165
D_0__BacteriaD_1__FirmicutesD_2__ClostridiaD_3__ClostridialesD_4__LachnospiraceaeD_5__Oribacterium	Oribacterium	ENSBTAG00000045514	0.112122902913733	0.412714420050778
D_0__BacteriaD_1__FirmicutesD_2__ClostridiaD_3__ClostridialesD_4__LachnospiraceaeD_5__Oribacterium	Oribacterium	ENSBTAG00000045497	0.41290841070684	-0.22001741701292
D_0__BacteriaD_1__FirmicutesD_2__ClostridiaD_3__ClostridialesD_4__LachnospiraceaeD_5__Oribacterium	Oribacterium	ENSBTAG00000044123	0.932602287198559	0.0230064389824169	HAND2
D_0__BacteriaD_1__FirmicutesD_2__ClostridiaD_3__ClostridialesD_4__LachnospiraceaeD_5__Oribacterium	Oribacterium	ENSBTAG00000044067	0.948029354168222	-0.0177327390472565	PLAC8L1
D_0__BacteriaD_1__FirmicutesD_2__ClostridiaD_3__ClostridialesD_4__LachnospiraceaeD_5__Oribacterium	Oribacterium	ENSBTAG00000044047	0.523442989025426	0.172287572725186	SKIDA1
D_0__BacteriaD_1__FirmicutesD_2__ClostridiaD_3__ClostridialesD_4__LachnospiraceaeD_5__Oribacterium	Oribacterium	ENSBTAG00000043990	0.455272650277949	0.201053544969129	KHDRBS2
D_0__BacteriaD_1__FirmicutesD_2__ClostridiaD_3__ClostridialesD_4__LachnospiraceaeD_5__Oribacterium	Oribacterium	ENSBTAG00000040543	0.916265512062526	0.0285995467954267	TMEM200A
D_0__BacteriaD_1__FirmicutesD_2__ClostridiaD_3__ClostridialesD_4__LachnospiraceaeD_5__Oribacterium	Oribacterium	ENSBTAG00000040034	0.72470070226651	-0.0955985727468656
D_0__BacteriaD_1__FirmicutesD_2__ClostridiaD_3__ClostridialesD_4__LachnospiraceaeD_5__Oribacterium	Oribacterium	ENSBTAG00000039937	0.154182075312923	0.373479345888782	TNFRSF8
D_0__BacteriaD_1__FirmicutesD_2__ClostridiaD_3__ClostridialesD_4__LachnospiraceaeD_5__Oribacterium	Oribacterium	ENSBTAG00000039664	0.40612709157331	-0.223145268482043
D_0__BacteriaD_1__FirmicutesD_2__ClostridiaD_3__ClostridialesD_4__LachnospiraceaeD_5__Oribacterium	Oribacterium	ENSBTAG00000039644	0.590493742577004	-0.145622018931639
D_0__BacteriaD_1__FirmicutesD_2__ClostridiaD_3__ClostridialesD_4__LachnospiraceaeD_5__Oribacterium	Oribacterium	ENSBTAG00000039574	0.622146634977836	-0.13347612808919	NEPN
D_0__BacteriaD_1__FirmicutesD_2__ClostridiaD_3__ClostridialesD_4__LachnospiraceaeD_5__Oribacterium	Oribacterium	ENSBTAG00000039406	0.655649428019046	0.120876875652372
D_0__BacteriaD_1__FirmicutesD_2__ClostridiaD_3__ClostridialesD_4__LachnospiraceaeD_5__Oribacterium	Oribacterium	ENSBTAG00000039237	0.802070073930292	-0.0681204184902141
D_0__BacteriaD_1__FirmicutesD_2__ClostridiaD_3__ClostridialesD_4__LachnospiraceaeD_5__Oribacterium	Oribacterium	ENSBTAG00000039080	0.849493362824971	-0.0515952161943935	SLC22A3
D_0__BacteriaD_1__FirmicutesD_2__ClostridiaD_3__ClostridialesD_4__LachnospiraceaeD_5__Oribacterium	Oribacterium	ENSBTAG00000038849	0.293183563344864	-0.280209330412308
D_0__BacteriaD_1__FirmicutesD_2__ClostridiaD_3__ClostridialesD_4__LachnospiraceaeD_5__Oribacterium	Oribacterium	ENSBTAG00000038748	0.845478395710495	-0.0529869682984945	HBG
D_0__BacteriaD_1__FirmicutesD_2__ClostridiaD_3__ClostridialesD_4__LachnospiraceaeD_5__Oribacterium	Oribacterium	ENSBTAG00000038700	0.747137638417654	0.0875509963815115	FAM124B
D_0__BacteriaD_1__FirmicutesD_2__ClostridiaD_3__ClostridialesD_4__LachnospiraceaeD_5__Oribacterium	Oribacterium	ENSBTAG00000038640	0.609381068923873	-0.138344365214524
D_0__BacteriaD_1__FirmicutesD_2__ClostridiaD_3__ClostridialesD_4__LachnospiraceaeD_5__Oribacterium	Oribacterium	ENSBTAG00000038527	0.612967935775155	0.136972495251293
D_0__BacteriaD_1__FirmicutesD_2__ClostridiaD_3__ClostridialesD_4__LachnospiraceaeD_5__Oribacterium	Oribacterium	ENSBTAG00000038495	0.989807310020286	-0.00347571319294805	DCLK1
D_0__BacteriaD_1__FirmicutesD_2__ClostridiaD_3__ClostridialesD_4__LachnospiraceaeD_5__Oribacterium	Oribacterium	ENSBTAG00000038369	0.5069283587023	-0.179084560096448	SULT1C2
D_0__BacteriaD_1__FirmicutesD_2__ClostridiaD_3__ClostridialesD_4__LachnospiraceaeD_5__Oribacterium	Oribacterium	ENSBTAG00000038080	0.0552058777182935	0.487902309339166
D_0__BacteriaD_1__FirmicutesD_2__ClostridiaD_3__ClostridialesD_4__LachnospiraceaeD_5__Oribacterium	Oribacterium	ENSBTAG00000037768	0.0438942817174756	0.509320442503958	MMP3
D_0__BacteriaD_1__FirmicutesD_2__ClostridiaD_3__ClostridialesD_4__LachnospiraceaeD_5__Oribacterium	Oribacterium	ENSBTAG00000037434	0.260654449739218	0.298970478964507
D_0__BacteriaD_1__FirmicutesD_2__ClostridiaD_3__ClostridialesD_4__LachnospiraceaeD_5__Oribacterium	Oribacterium	ENSBTAG00000034090	0.87354101066693	0.0432832692163106
D_0__BacteriaD_1__FirmicutesD_2__ClostridiaD_3__ClostridialesD_4__LachnospiraceaeD_5__Oribacterium	Oribacterium	ENSBTAG00000033803	0.952552884595086	-0.0161875831404814	FABP7
D_0__BacteriaD_1__FirmicutesD_2__ClostridiaD_3__ClostridialesD_4__LachnospiraceaeD_5__Oribacterium	Oribacterium	ENSBTAG00000033621	0.75522585805681	-0.0846670155490004	SMCO4
D_0__BacteriaD_1__FirmicutesD_2__ClostridiaD_3__ClostridialesD_4__LachnospiraceaeD_5__Oribacterium	Oribacterium	ENSBTAG00000033333	0.575190894286579	-0.151588419443094	CDK10
D_0__BacteriaD_1__FirmicutesD_2__ClostridiaD_3__ClostridialesD_4__LachnospiraceaeD_5__Oribacterium	Oribacterium	ENSBTAG00000032995	0.654123509841096	-0.12144548268341	LELP1
D_0__BacteriaD_1__FirmicutesD_2__ClostridiaD_3__ClostridialesD_4__LachnospiraceaeD_5__Oribacterium	Oribacterium	ENSBTAG00000032711	0.973088847468491	0.00917804295708752	HTATSF1
D_0__BacteriaD_1__FirmicutesD_2__ClostridiaD_3__ClostridialesD_4__LachnospiraceaeD_5__Oribacterium	Oribacterium	ENSBTAG00000032642	0.638803984405628	0.127181090308855	GSTA3
D_0__BacteriaD_1__FirmicutesD_2__ClostridiaD_3__ClostridialesD_4__LachnospiraceaeD_5__Oribacterium	Oribacterium	ENSBTAG00000032455	0.895496202982901	-0.0357260176862224	H2BC18
D_0__BacteriaD_1__FirmicutesD_2__ClostridiaD_3__ClostridialesD_4__LachnospiraceaeD_5__Oribacterium	Oribacterium	ENSBTAG00000032450	0.382172858133048	-0.23442323478949
D_0__BacteriaD_1__FirmicutesD_2__ClostridiaD_3__ClostridialesD_4__LachnospiraceaeD_5__Oribacterium	Oribacterium	ENSBTAG00000032396	0.0959204452188528	-0.430593163098125	KCTD19
D_0__BacteriaD_1__FirmicutesD_2__ClostridiaD_3__ClostridialesD_4__LachnospiraceaeD_5__Oribacterium	Oribacterium	ENSBTAG00000032304	0.941211731565505	-0.0200624899742112	ACY1
D_0__BacteriaD_1__FirmicutesD_2__ClostridiaD_3__ClostridialesD_4__LachnospiraceaeD_5__Oribacterium	Oribacterium	ENSBTAG00000032183	0.42391495137402	0.214997605632631	NELL2
D_0__BacteriaD_1__FirmicutesD_2__ClostridiaD_3__ClostridialesD_4__LachnospiraceaeD_5__Oribacterium	Oribacterium	ENSBTAG00000032034	0.406626367659432	-0.222914042404855
D_0__BacteriaD_1__FirmicutesD_2__ClostridiaD_3__ClostridialesD_4__LachnospiraceaeD_5__Oribacterium	Oribacterium	ENSBTAG00000031217	0.546265862129836	0.163052622768903	MYL6B
D_0__BacteriaD_1__FirmicutesD_2__ClostridiaD_3__ClostridialesD_4__LachnospiraceaeD_5__Oribacterium	Oribacterium	ENSBTAG00000031188	0.342803259575254	-0.253834724636111	ADIG
D_0__BacteriaD_1__FirmicutesD_2__ClostridiaD_3__ClostridialesD_4__LachnospiraceaeD_5__Oribacterium	Oribacterium	ENSBTAG00000027900	0.832287152646842	-0.0575684844343137	LRRIQ1
D_0__BacteriaD_1__FirmicutesD_2__ClostridiaD_3__ClostridialesD_4__LachnospiraceaeD_5__Oribacterium	Oribacterium	ENSBTAG00000027713	0.898583229832334	-0.0346655067640423	LYSMD3
D_0__BacteriaD_1__FirmicutesD_2__ClostridiaD_3__ClostridialesD_4__LachnospiraceaeD_5__Oribacterium	Oribacterium	ENSBTAG00000027711	0.208519666557637	-0.332339287661708	YIF1B
D_0__BacteriaD_1__FirmicutesD_2__ClostridiaD_3__ClostridialesD_4__LachnospiraceaeD_5__Oribacterium	Oribacterium	ENSBTAG00000027665	0.16874659862951	-0.361616205830287	BRF2
D_0__BacteriaD_1__FirmicutesD_2__ClostridiaD_3__ClostridialesD_4__LachnospiraceaeD_5__Oribacterium	Oribacterium	ENSBTAG00000027320	0.5634596131404	-0.1562074705023	KCNB1
D_0__BacteriaD_1__FirmicutesD_2__ClostridiaD_3__ClostridialesD_4__LachnospiraceaeD_5__Oribacterium	Oribacterium	ENSBTAG00000027279	0.0223571055249428	0.565756839923626
D_0__BacteriaD_1__FirmicutesD_2__ClostridiaD_3__ClostridialesD_4__LachnospiraceaeD_5__Oribacterium	Oribacterium	ENSBTAG00000027134	0.958184149247863	0.014264688262542	DYNC1I1
D_0__BacteriaD_1__FirmicutesD_2__ClostridiaD_3__ClostridialesD_4__LachnospiraceaeD_5__Oribacterium	Oribacterium	ENSBTAG00000026489	0.0178271138464563	0.582786262791699	TNFRSF13C
D_0__BacteriaD_1__FirmicutesD_2__ClostridiaD_3__ClostridialesD_4__LachnospiraceaeD_5__Oribacterium	Oribacterium	ENSBTAG00000026381	0.0857193622329631	0.442979496749912	TMEM114
D_0__BacteriaD_1__FirmicutesD_2__ClostridiaD_3__ClostridialesD_4__LachnospiraceaeD_5__Oribacterium	Oribacterium	ENSBTAG00000025383	0.603143525604142	-0.140737672199008
D_0__BacteriaD_1__FirmicutesD_2__ClostridiaD_3__ClostridialesD_4__LachnospiraceaeD_5__Oribacterium	Oribacterium	ENSBTAG00000025283	0.624561974340235	-0.132559398125744
D_0__BacteriaD_1__FirmicutesD_2__ClostridiaD_3__ClostridialesD_4__LachnospiraceaeD_5__Oribacterium	Oribacterium	ENSBTAG00000025220	0.751240478707865	-0.0860869827166578	NALF1
D_0__BacteriaD_1__FirmicutesD_2__ClostridiaD_3__ClostridialesD_4__LachnospiraceaeD_5__Oribacterium	Oribacterium	ENSBTAG00000024233	0.980759611560982	-0.00656139001875337
D_0__BacteriaD_1__FirmicutesD_2__ClostridiaD_3__ClostridialesD_4__LachnospiraceaeD_5__Oribacterium	Oribacterium	ENSBTAG00000024115	0.69568501271112	0.106119215095027	FOXO6
D_0__BacteriaD_1__FirmicutesD_2__ClostridiaD_3__ClostridialesD_4__LachnospiraceaeD_5__Oribacterium	Oribacterium	ENSBTAG00000024021	0.0466609658780317	0.503732674120209	NRXN1
D_0__BacteriaD_1__FirmicutesD_2__ClostridiaD_3__ClostridialesD_4__LachnospiraceaeD_5__Oribacterium	Oribacterium	ENSBTAG00000023999	0.5831873262274	0.148462611064263	GTF2A1L
D_0__BacteriaD_1__FirmicutesD_2__ClostridiaD_3__ClostridialesD_4__LachnospiraceaeD_5__Oribacterium	Oribacterium	ENSBTAG00000023891	0.35329320358796	-0.248545999265038	RBM20
D_0__BacteriaD_1__FirmicutesD_2__ClostridiaD_3__ClostridialesD_4__LachnospiraceaeD_5__Oribacterium	Oribacterium	ENSBTAG00000023270	0.674631427034873	-0.113842341374886
D_0__BacteriaD_1__FirmicutesD_2__ClostridiaD_3__ClostridialesD_4__LachnospiraceaeD_5__Oribacterium	Oribacterium	ENSBTAG00000022954	0.344145475797323	-0.2531529614493
D_0__BacteriaD_1__FirmicutesD_2__ClostridiaD_3__ClostridialesD_4__LachnospiraceaeD_5__Oribacterium	Oribacterium	ENSBTAG00000022783	0.283511774143603	-0.285650156678404	CDH8
D_0__BacteriaD_1__FirmicutesD_2__ClostridiaD_3__ClostridialesD_4__LachnospiraceaeD_5__Oribacterium	Oribacterium	ENSBTAG00000021844	0.614479517495823	-0.136395304953093	COCH
D_0__BacteriaD_1__FirmicutesD_2__ClostridiaD_3__ClostridialesD_4__LachnospiraceaeD_5__Oribacterium	Oribacterium	ENSBTAG00000021664	0.564763270628039	-0.155692165119234	TACR2
D_0__BacteriaD_1__FirmicutesD_2__ClostridiaD_3__ClostridialesD_4__LachnospiraceaeD_5__Oribacterium	Oribacterium	ENSBTAG00000021600	0.704159446128099	-0.103032396909374	KANSL1L
D_0__BacteriaD_1__FirmicutesD_2__ClostridiaD_3__ClostridialesD_4__LachnospiraceaeD_5__Oribacterium	Oribacterium	ENSBTAG00000021565	0.601774017598159	0.141264461807404	PRSS2
D_0__BacteriaD_1__FirmicutesD_2__ClostridiaD_3__ClostridialesD_4__LachnospiraceaeD_5__Oribacterium	Oribacterium	ENSBTAG00000021481	0.992489704433779	-0.00256098685959138	CA14
D_0__BacteriaD_1__FirmicutesD_2__ClostridiaD_3__ClostridialesD_4__LachnospiraceaeD_5__Oribacterium	Oribacterium	ENSBTAG00000021443	0.745497377199667	-0.0881369230322561	PGLYRP3
D_0__BacteriaD_1__FirmicutesD_2__ClostridiaD_3__ClostridialesD_4__LachnospiraceaeD_5__Oribacterium	Oribacterium	ENSBTAG00000021437	0.364078743141921	0.243199385021667	GPR174
D_0__BacteriaD_1__FirmicutesD_2__ClostridiaD_3__ClostridialesD_4__LachnospiraceaeD_5__Oribacterium	Oribacterium	ENSBTAG00000021361	0.891106881775236	-0.0372347513768317	SAMD3
D_0__BacteriaD_1__FirmicutesD_2__ClostridiaD_3__ClostridialesD_4__LachnospiraceaeD_5__Oribacterium	Oribacterium	ENSBTAG00000021120	0.997358839580428	-0.000900616935404579	SMYD1
D_0__BacteriaD_1__FirmicutesD_2__ClostridiaD_3__ClostridialesD_4__LachnospiraceaeD_5__Oribacterium	Oribacterium	ENSBTAG00000021113	0.385225710143037	-0.232965116566824	ALDH3A1
D_0__BacteriaD_1__FirmicutesD_2__ClostridiaD_3__ClostridialesD_4__LachnospiraceaeD_5__Oribacterium	Oribacterium	ENSBTAG00000020994	0.87089851279023	0.0441947537816434	C19H17orf75
D_0__BacteriaD_1__FirmicutesD_2__ClostridiaD_3__ClostridialesD_4__LachnospiraceaeD_5__Oribacterium	Oribacterium	ENSBTAG00000020979	0.889244759794233	0.0378751207265864	NGFR
D_0__BacteriaD_1__FirmicutesD_2__ClostridiaD_3__ClostridialesD_4__LachnospiraceaeD_5__Oribacterium	Oribacterium	ENSBTAG00000020893	0.60465047324221	-0.140158567516095	MATN3
D_0__BacteriaD_1__FirmicutesD_2__ClostridiaD_3__ClostridialesD_4__LachnospiraceaeD_5__Oribacterium	Oribacterium	ENSBTAG00000020859	0.828607041225351	0.0588491919783633	SERPINF2
D_0__BacteriaD_1__FirmicutesD_2__ClostridiaD_3__ClostridialesD_4__LachnospiraceaeD_5__Oribacterium	Oribacterium	ENSBTAG00000020674	0.201301193482371	-0.337363625548349	LTB
D_0__BacteriaD_1__FirmicutesD_2__ClostridiaD_3__ClostridialesD_4__LachnospiraceaeD_5__Oribacterium	Oribacterium	ENSBTAG00000020598	0.0558246873730901	0.486828449985065	PPP2R2C
D_0__BacteriaD_1__FirmicutesD_2__ClostridiaD_3__ClostridialesD_4__LachnospiraceaeD_5__Oribacterium	Oribacterium	ENSBTAG00000020261	0.452423365818827	-0.202300015606329	CDH26
D_0__BacteriaD_1__FirmicutesD_2__ClostridiaD_3__ClostridialesD_4__LachnospiraceaeD_5__Oribacterium	Oribacterium	ENSBTAG00000020218	0.849065175752036	0.0517435855361001	ANXA7
D_0__BacteriaD_1__FirmicutesD_2__ClostridiaD_3__ClostridialesD_4__LachnospiraceaeD_5__Oribacterium	Oribacterium	ENSBTAG00000019912	0.608075454231171	-0.138844514118478	CNTD1
D_0__BacteriaD_1__FirmicutesD_2__ClostridiaD_3__ClostridialesD_4__LachnospiraceaeD_5__Oribacterium	Oribacterium	ENSBTAG00000019423	0.836256458108115	0.0561884075554387	ACSM2B
D_0__BacteriaD_1__FirmicutesD_2__ClostridiaD_3__ClostridialesD_4__LachnospiraceaeD_5__Oribacterium	Oribacterium	ENSBTAG00000019277	0.403032124916302	0.22458199610224	KCNH3
D_0__BacteriaD_1__FirmicutesD_2__ClostridiaD_3__ClostridialesD_4__LachnospiraceaeD_5__Oribacterium	Oribacterium	ENSBTAG00000019150	0.655626565430347	-0.120885391484074	PLD3
D_0__BacteriaD_1__FirmicutesD_2__ClostridiaD_3__ClostridialesD_4__LachnospiraceaeD_5__Oribacterium	Oribacterium	ENSBTAG00000018807	0.548646340728557	-0.162099369044638	MYBPHL
D_0__BacteriaD_1__FirmicutesD_2__ClostridiaD_3__ClostridialesD_4__LachnospiraceaeD_5__Oribacterium	Oribacterium	ENSBTAG00000018790	0.830356085056569	-0.0582403676761799	BVES
D_0__BacteriaD_1__FirmicutesD_2__ClostridiaD_3__ClostridialesD_4__LachnospiraceaeD_5__Oribacterium	Oribacterium	ENSBTAG00000018390	0.776662545153935	-0.0770635833662596	GLB1L2
D_0__BacteriaD_1__FirmicutesD_2__ClostridiaD_3__ClostridialesD_4__LachnospiraceaeD_5__Oribacterium	Oribacterium	ENSBTAG00000018237	0.822152497076551	0.0610982502322749	MYO16
D_0__BacteriaD_1__FirmicutesD_2__ClostridiaD_3__ClostridialesD_4__LachnospiraceaeD_5__Oribacterium	Oribacterium	ENSBTAG00000018062	0.95929169721216	-0.01388657360492	KIAA1522
D_0__BacteriaD_1__FirmicutesD_2__ClostridiaD_3__ClostridialesD_4__LachnospiraceaeD_5__Oribacterium	Oribacterium	ENSBTAG00000018054	0.644822451709062	0.124921826849445	FABP1
D_0__BacteriaD_1__FirmicutesD_2__ClostridiaD_3__ClostridialesD_4__LachnospiraceaeD_5__Oribacterium	Oribacterium	ENSBTAG00000018015	0.786582701634564	-0.0735634227071093	IL27
D_0__BacteriaD_1__FirmicutesD_2__ClostridiaD_3__ClostridialesD_4__LachnospiraceaeD_5__Oribacterium	Oribacterium	ENSBTAG00000017927	0.657296876005967	-0.120263516395007	EGFL6
D_0__BacteriaD_1__FirmicutesD_2__ClostridiaD_3__ClostridialesD_4__LachnospiraceaeD_5__Oribacterium	Oribacterium	ENSBTAG00000017762	0.099325667264192	0.426667949814147	GNG8
D_0__BacteriaD_1__FirmicutesD_2__ClostridiaD_3__ClostridialesD_4__LachnospiraceaeD_5__Oribacterium	Oribacterium	ENSBTAG00000017644	0.75938321047033	-0.0831879704337469	KIF17
D_0__BacteriaD_1__FirmicutesD_2__ClostridiaD_3__ClostridialesD_4__LachnospiraceaeD_5__Oribacterium	Oribacterium	ENSBTAG00000017348	0.987163057999167	0.00437746666313437	FGF5
D_0__BacteriaD_1__FirmicutesD_2__ClostridiaD_3__ClostridialesD_4__LachnospiraceaeD_5__Oribacterium	Oribacterium	ENSBTAG00000017312	0.282266639800813	-0.28635864535112	SST
D_0__BacteriaD_1__FirmicutesD_2__ClostridiaD_3__ClostridialesD_4__LachnospiraceaeD_5__Oribacterium	Oribacterium	ENSBTAG00000017305	0.760005659694244	0.0829667142010782
D_0__BacteriaD_1__FirmicutesD_2__ClostridiaD_3__ClostridialesD_4__LachnospiraceaeD_5__Oribacterium	Oribacterium	ENSBTAG00000017055	0.682155220078844	-0.11107318442416	HCN3
D_0__BacteriaD_1__FirmicutesD_2__ClostridiaD_3__ClostridialesD_4__LachnospiraceaeD_5__Oribacterium	Oribacterium	ENSBTAG00000016987	0.706109349099231	-0.102323838536322	WDCP
D_0__BacteriaD_1__FirmicutesD_2__ClostridiaD_3__ClostridialesD_4__LachnospiraceaeD_5__Oribacterium	Oribacterium	ENSBTAG00000016982	0.917491660895475	-0.0281794118087332	MCOLN3
D_0__BacteriaD_1__FirmicutesD_2__ClostridiaD_3__ClostridialesD_4__LachnospiraceaeD_5__Oribacterium	Oribacterium	ENSBTAG00000016867	0.934953899018768	0.0222020943591079	HSD17B3
D_0__BacteriaD_1__FirmicutesD_2__ClostridiaD_3__ClostridialesD_4__LachnospiraceaeD_5__Oribacterium	Oribacterium	ENSBTAG00000016793	0.631914794617722	0.129776978649311	SLC35D3
D_0__BacteriaD_1__FirmicutesD_2__ClostridiaD_3__ClostridialesD_4__LachnospiraceaeD_5__Oribacterium	Oribacterium	ENSBTAG00000016399	0.62856581354351	-0.131042747342357	AKAP4
D_0__BacteriaD_1__FirmicutesD_2__ClostridiaD_3__ClostridialesD_4__LachnospiraceaeD_5__Oribacterium	Oribacterium	ENSBTAG00000016276	0.789295249559507	-0.0726082578221824	HAL
D_0__BacteriaD_1__FirmicutesD_2__ClostridiaD_3__ClostridialesD_4__LachnospiraceaeD_5__Oribacterium	Oribacterium	ENSBTAG00000015936	0.974830379207291	0.00858391276266545	BRINP1
D_0__BacteriaD_1__FirmicutesD_2__ClostridiaD_3__ClostridialesD_4__LachnospiraceaeD_5__Oribacterium	Oribacterium	ENSBTAG00000015895	0.919805308921581	-0.0273868115274543	HGD
D_0__BacteriaD_1__FirmicutesD_2__ClostridiaD_3__ClostridialesD_4__LachnospiraceaeD_5__Oribacterium	Oribacterium	ENSBTAG00000015835	0.423686181517566	-0.215101245270983	PIWIL2
D_0__BacteriaD_1__FirmicutesD_2__ClostridiaD_3__ClostridialesD_4__LachnospiraceaeD_5__Oribacterium	Oribacterium	ENSBTAG00000015786	0.241348230886313	-0.310791656453674	LRRC39
D_0__BacteriaD_1__FirmicutesD_2__ClostridiaD_3__ClostridialesD_4__LachnospiraceaeD_5__Oribacterium	Oribacterium	ENSBTAG00000015763	0.123620255967547	-0.401100470218125	SPATA22
D_0__BacteriaD_1__FirmicutesD_2__ClostridiaD_3__ClostridialesD_4__LachnospiraceaeD_5__Oribacterium	Oribacterium	ENSBTAG00000015575	0.480773293373725	0.190065474000838	TACR1
D_0__BacteriaD_1__FirmicutesD_2__ClostridiaD_3__ClostridialesD_4__LachnospiraceaeD_5__Oribacterium	Oribacterium	ENSBTAG00000015505	0.891612275128815	-0.0370609822955388	FADS2
D_0__BacteriaD_1__FirmicutesD_2__ClostridiaD_3__ClostridialesD_4__LachnospiraceaeD_5__Oribacterium	Oribacterium	ENSBTAG00000015459	0.805834908821413	-0.0668010178246928	KCNA2
D_0__BacteriaD_1__FirmicutesD_2__ClostridiaD_3__ClostridialesD_4__LachnospiraceaeD_5__Oribacterium	Oribacterium	ENSBTAG00000015441	0.912031297755584	-0.0300508553402164	ACTG2
D_0__BacteriaD_1__FirmicutesD_2__ClostridiaD_3__ClostridialesD_4__LachnospiraceaeD_5__Oribacterium	Oribacterium	ENSBTAG00000015204	0.789920243149967	-0.0723882935084092	SMPX
D_0__BacteriaD_1__FirmicutesD_2__ClostridiaD_3__ClostridialesD_4__LachnospiraceaeD_5__Oribacterium	Oribacterium	ENSBTAG00000015132	0.507952751344215	-0.178659993049875	RXFP2
D_0__BacteriaD_1__FirmicutesD_2__ClostridiaD_3__ClostridialesD_4__LachnospiraceaeD_5__Oribacterium	Oribacterium	ENSBTAG00000015040	0.336292539230098	0.257163501344008
D_0__BacteriaD_1__FirmicutesD_2__ClostridiaD_3__ClostridialesD_4__LachnospiraceaeD_5__Oribacterium	Oribacterium	ENSBTAG00000015027	0.227389058049546	-0.319711622601652
D_0__BacteriaD_1__FirmicutesD_2__ClostridiaD_3__ClostridialesD_4__LachnospiraceaeD_5__Oribacterium	Oribacterium	ENSBTAG00000014921	0.0232270140039886	0.562798379851105	IL6
D_0__BacteriaD_1__FirmicutesD_2__ClostridiaD_3__ClostridialesD_4__LachnospiraceaeD_5__Oribacterium	Oribacterium	ENSBTAG00000014908	0.257034500931147	-0.301144669698531	CCL27
D_0__BacteriaD_1__FirmicutesD_2__ClostridiaD_3__ClostridialesD_4__LachnospiraceaeD_5__Oribacterium	Oribacterium	ENSBTAG00000014832	0.694598867068003	-0.106515725407731	TMEFF2
D_0__BacteriaD_1__FirmicutesD_2__ClostridiaD_3__ClostridialesD_4__LachnospiraceaeD_5__Oribacterium	Oribacterium	ENSBTAG00000014593	0.902976875838438	0.0331569263802737
D_0__BacteriaD_1__FirmicutesD_2__ClostridiaD_3__ClostridialesD_4__LachnospiraceaeD_5__Oribacterium	Oribacterium	ENSBTAG00000014382	0.769421525496607	-0.0796256408079117	KANK4
D_0__BacteriaD_1__FirmicutesD_2__ClostridiaD_3__ClostridialesD_4__LachnospiraceaeD_5__Oribacterium	Oribacterium	ENSBTAG00000014365	0.305159462378829	-0.273618430965232
D_0__BacteriaD_1__FirmicutesD_2__ClostridiaD_3__ClostridialesD_4__LachnospiraceaeD_5__Oribacterium	Oribacterium	ENSBTAG00000014175	0.136102399848196	-0.389310117653737	STRAP
D_0__BacteriaD_1__FirmicutesD_2__ClostridiaD_3__ClostridialesD_4__LachnospiraceaeD_5__Oribacterium	Oribacterium	ENSBTAG00000014101	0.26749847586421	-0.294909945216785	TSR3
D_0__BacteriaD_1__FirmicutesD_2__ClostridiaD_3__ClostridialesD_4__LachnospiraceaeD_5__Oribacterium	Oribacterium	ENSBTAG00000014078	0.203358412939226	0.335920027402389	IGFBPL1
D_0__BacteriaD_1__FirmicutesD_2__ClostridiaD_3__ClostridialesD_4__LachnospiraceaeD_5__Oribacterium	Oribacterium	ENSBTAG00000013766	0.326301213166596	-0.262344320867047	IRGC
D_0__BacteriaD_1__FirmicutesD_2__ClostridiaD_3__ClostridialesD_4__LachnospiraceaeD_5__Oribacterium	Oribacterium	ENSBTAG00000013764	0.676201466101962	-0.113263615189182	OPTC
D_0__BacteriaD_1__FirmicutesD_2__ClostridiaD_3__ClostridialesD_4__LachnospiraceaeD_5__Oribacterium	Oribacterium	ENSBTAG00000013675	0.467606013762913	-0.19570236941038	IL37
D_0__BacteriaD_1__FirmicutesD_2__ClostridiaD_3__ClostridialesD_4__LachnospiraceaeD_5__Oribacterium	Oribacterium	ENSBTAG00000013532	0.859266891535225	-0.0482122637029821	FAM187A
D_0__BacteriaD_1__FirmicutesD_2__ClostridiaD_3__ClostridialesD_4__LachnospiraceaeD_5__Oribacterium	Oribacterium	ENSBTAG00000013338	0.136691823895871	-0.38877208347246	SLC7A9
D_0__BacteriaD_1__FirmicutesD_2__ClostridiaD_3__ClostridialesD_4__LachnospiraceaeD_5__Oribacterium	Oribacterium	ENSBTAG00000012991	0.936749867281329	0.0215879183539495	PRUNE2
D_0__BacteriaD_1__FirmicutesD_2__ClostridiaD_3__ClostridialesD_4__LachnospiraceaeD_5__Oribacterium	Oribacterium	ENSBTAG00000012827	0.231885040322797	0.316801951367042
D_0__BacteriaD_1__FirmicutesD_2__ClostridiaD_3__ClostridialesD_4__LachnospiraceaeD_5__Oribacterium	Oribacterium	ENSBTAG00000012809	0.843067591330752	0.0538232436265647	PHF24
D_0__BacteriaD_1__FirmicutesD_2__ClostridiaD_3__ClostridialesD_4__LachnospiraceaeD_5__Oribacterium	Oribacterium	ENSBTAG00000012750	0.38480540059327	-0.23316549321468	UPK2
D_0__BacteriaD_1__FirmicutesD_2__ClostridiaD_3__ClostridialesD_4__LachnospiraceaeD_5__Oribacterium	Oribacterium	ENSBTAG00000012693	0.506568040226901	-0.179233991873039	PKD1L2
D_0__BacteriaD_1__FirmicutesD_2__ClostridiaD_3__ClostridialesD_4__LachnospiraceaeD_5__Oribacterium	Oribacterium	ENSBTAG00000012590	0.667067172097271	-0.116637131517561	ACP7
D_0__BacteriaD_1__FirmicutesD_2__ClostridiaD_3__ClostridialesD_4__LachnospiraceaeD_5__Oribacterium	Oribacterium	ENSBTAG00000012376	0.275618352897876	-0.29017382982875
D_0__BacteriaD_1__FirmicutesD_2__ClostridiaD_3__ClostridialesD_4__LachnospiraceaeD_5__Oribacterium	Oribacterium	ENSBTAG00000011752	0.832538328748825	-0.0574811149060887	SYNM
D_0__BacteriaD_1__FirmicutesD_2__ClostridiaD_3__ClostridialesD_4__LachnospiraceaeD_5__Oribacterium	Oribacterium	ENSBTAG00000011556	0.553106541710213	-0.160318161857657	MED22
D_0__BacteriaD_1__FirmicutesD_2__ClostridiaD_3__ClostridialesD_4__LachnospiraceaeD_5__Oribacterium	Oribacterium	ENSBTAG00000011461	0.52216055378072	0.172811825871518	ADORA1
D_0__BacteriaD_1__FirmicutesD_2__ClostridiaD_3__ClostridialesD_4__LachnospiraceaeD_5__Oribacterium	Oribacterium	ENSBTAG00000011283	0.146547786729043	-0.380001331179509	RBPJL
D_0__BacteriaD_1__FirmicutesD_2__ClostridiaD_3__ClostridialesD_4__LachnospiraceaeD_5__Oribacterium	Oribacterium	ENSBTAG00000011237	0.580737017806427	-0.149418529450607	PKHD1
D_0__BacteriaD_1__FirmicutesD_2__ClostridiaD_3__ClostridialesD_4__LachnospiraceaeD_5__Oribacterium	Oribacterium	ENSBTAG00000011207	0.986115151793078	-0.00473483918516118	CNN1
D_0__BacteriaD_1__FirmicutesD_2__ClostridiaD_3__ClostridialesD_4__LachnospiraceaeD_5__Oribacterium	Oribacterium	ENSBTAG00000010977	0.857460455694631	-0.0488370192614956	FRZB
D_0__BacteriaD_1__FirmicutesD_2__ClostridiaD_3__ClostridialesD_4__LachnospiraceaeD_5__Oribacterium	Oribacterium	ENSBTAG00000010884	0.560723346084096	-0.157290717251819	NKAP
D_0__BacteriaD_1__FirmicutesD_2__ClostridiaD_3__ClostridialesD_4__LachnospiraceaeD_5__Oribacterium	Oribacterium	ENSBTAG00000010873	0.0790387853337721	-0.45167550111935	BHLHE23
D_0__BacteriaD_1__FirmicutesD_2__ClostridiaD_3__ClostridialesD_4__LachnospiraceaeD_5__Oribacterium	Oribacterium	ENSBTAG00000010852	0.496096765273227	-0.183598654965046
D_0__BacteriaD_1__FirmicutesD_2__ClostridiaD_3__ClostridialesD_4__LachnospiraceaeD_5__Oribacterium	Oribacterium	ENSBTAG00000010837	0.935277067182829	0.0220915716316203	HTR4
D_0__BacteriaD_1__FirmicutesD_2__ClostridiaD_3__ClostridialesD_4__LachnospiraceaeD_5__Oribacterium	Oribacterium	ENSBTAG00000010578	0.782808299123617	-0.0748938476903554	IL17B
D_0__BacteriaD_1__FirmicutesD_2__ClostridiaD_3__ClostridialesD_4__LachnospiraceaeD_5__Oribacterium	Oribacterium	ENSBTAG00000010326	0.353749922387773	0.248317757922063	AADAT
D_0__BacteriaD_1__FirmicutesD_2__ClostridiaD_3__ClostridialesD_4__LachnospiraceaeD_5__Oribacterium	Oribacterium	ENSBTAG00000010277	0.91366546465552	-0.0294906443681179	NKX2-2
D_0__BacteriaD_1__FirmicutesD_2__ClostridiaD_3__ClostridialesD_4__LachnospiraceaeD_5__Oribacterium	Oribacterium	ENSBTAG00000010129	0.889829589997488	-0.0376739821861858	SLITRK5
D_0__BacteriaD_1__FirmicutesD_2__ClostridiaD_3__ClostridialesD_4__LachnospiraceaeD_5__Oribacterium	Oribacterium	ENSBTAG00000009938	0.637876260451407	0.127530048985836	XCL1
D_0__BacteriaD_1__FirmicutesD_2__ClostridiaD_3__ClostridialesD_4__LachnospiraceaeD_5__Oribacterium	Oribacterium	ENSBTAG00000009842	0.379419769344791	-0.235743626607773	CRYM
D_0__BacteriaD_1__FirmicutesD_2__ClostridiaD_3__ClostridialesD_4__LachnospiraceaeD_5__Oribacterium	Oribacterium	ENSBTAG00000009797	0.501429692952906	0.181370412896483	RIMBP2
D_0__BacteriaD_1__FirmicutesD_2__ClostridiaD_3__ClostridialesD_4__LachnospiraceaeD_5__Oribacterium	Oribacterium	ENSBTAG00000009772	0.406573393455116	-0.222938568821446	LIX1
D_0__BacteriaD_1__FirmicutesD_2__ClostridiaD_3__ClostridialesD_4__LachnospiraceaeD_5__Oribacterium	Oribacterium	ENSBTAG00000009762	0.972604601414889	-0.00934325214618632	BEAN1
D_0__BacteriaD_1__FirmicutesD_2__ClostridiaD_3__ClostridialesD_4__LachnospiraceaeD_5__Oribacterium	Oribacterium	ENSBTAG00000009599	0.292178342261205	-0.28076976813054
D_0__BacteriaD_1__FirmicutesD_2__ClostridiaD_3__ClostridialesD_4__LachnospiraceaeD_5__Oribacterium	Oribacterium	ENSBTAG00000008944	0.757442609116152	-0.0838780945754187	CRB1
D_0__BacteriaD_1__FirmicutesD_2__ClostridiaD_3__ClostridialesD_4__LachnospiraceaeD_5__Oribacterium	Oribacterium	ENSBTAG00000008816	0.910859020766315	-0.0304527948686812	TRIM2
D_0__BacteriaD_1__FirmicutesD_2__ClostridiaD_3__ClostridialesD_4__LachnospiraceaeD_5__Oribacterium	Oribacterium	ENSBTAG00000008652	0.782941137182937	-0.0748469970991294	STYXL2
D_0__BacteriaD_1__FirmicutesD_2__ClostridiaD_3__ClostridialesD_4__LachnospiraceaeD_5__Oribacterium	Oribacterium	ENSBTAG00000008374	0.353149137655304	-0.24861802935481	AQP2
D_0__BacteriaD_1__FirmicutesD_2__ClostridiaD_3__ClostridialesD_4__LachnospiraceaeD_5__Oribacterium	Oribacterium	ENSBTAG00000008363	0.032371372726563	0.535928027960013	EXD1
D_0__BacteriaD_1__FirmicutesD_2__ClostridiaD_3__ClostridialesD_4__LachnospiraceaeD_5__Oribacterium	Oribacterium	ENSBTAG00000008144	0.248955256114256	-0.306066267840387	PPIL6
D_0__BacteriaD_1__FirmicutesD_2__ClostridiaD_3__ClostridialesD_4__LachnospiraceaeD_5__Oribacterium	Oribacterium	ENSBTAG00000008059	0.914447769732015	0.0292225007727343	CHRM3
D_0__BacteriaD_1__FirmicutesD_2__ClostridiaD_3__ClostridialesD_4__LachnospiraceaeD_5__Oribacterium	Oribacterium	ENSBTAG00000007955	0.487860436677438	0.187062469172332	SEZ6L2
D_0__BacteriaD_1__FirmicutesD_2__ClostridiaD_3__ClostridialesD_4__LachnospiraceaeD_5__Oribacterium	Oribacterium	ENSBTAG00000007547	0.557728159119857	-0.158479076422926	CACNG1
D_0__BacteriaD_1__FirmicutesD_2__ClostridiaD_3__ClostridialesD_4__LachnospiraceaeD_5__Oribacterium	Oribacterium	ENSBTAG00000007443	0.973248113788193	0.00912370706748554
D_0__BacteriaD_1__FirmicutesD_2__ClostridiaD_3__ClostridialesD_4__LachnospiraceaeD_5__Oribacterium	Oribacterium	ENSBTAG00000007273	0.453682153019246	-0.201748853124683	TF
D_0__BacteriaD_1__FirmicutesD_2__ClostridiaD_3__ClostridialesD_4__LachnospiraceaeD_5__Oribacterium	Oribacterium	ENSBTAG00000007259	0.586000404807541	-0.147367216148491	ELFN2
D_0__BacteriaD_1__FirmicutesD_2__ClostridiaD_3__ClostridialesD_4__LachnospiraceaeD_5__Oribacterium	Oribacterium	ENSBTAG00000007148	0.301468804822371	0.275632987935116	F2
D_0__BacteriaD_1__FirmicutesD_2__ClostridiaD_3__ClostridialesD_4__LachnospiraceaeD_5__Oribacterium	Oribacterium	ENSBTAG00000006739	0.631808776612527	-0.129817009819808	KRT81
D_0__BacteriaD_1__FirmicutesD_2__ClostridiaD_3__ClostridialesD_4__LachnospiraceaeD_5__Oribacterium	Oribacterium	ENSBTAG00000006659	0.971788033779642	0.00962184573741939	TMEM116
D_0__BacteriaD_1__FirmicutesD_2__ClostridiaD_3__ClostridialesD_4__LachnospiraceaeD_5__Oribacterium	Oribacterium	ENSBTAG00000006546	0.36416233527835	0.243158293824347	GSTA2
D_0__BacteriaD_1__FirmicutesD_2__ClostridiaD_3__ClostridialesD_4__LachnospiraceaeD_5__Oribacterium	Oribacterium	ENSBTAG00000006205	0.416687343483216	-0.218286135407686	DNAJB7
D_0__BacteriaD_1__FirmicutesD_2__ClostridiaD_3__ClostridialesD_4__LachnospiraceaeD_5__Oribacterium	Oribacterium	ENSBTAG00000006194	0.750839437455181	-0.0862299870437162	FOSL1
D_0__BacteriaD_1__FirmicutesD_2__ClostridiaD_3__ClostridialesD_4__LachnospiraceaeD_5__Oribacterium	Oribacterium	ENSBTAG00000006188	0.862069507801318	-0.0472434259970018	USH2A
D_0__BacteriaD_1__FirmicutesD_2__ClostridiaD_3__ClostridialesD_4__LachnospiraceaeD_5__Oribacterium	Oribacterium	ENSBTAG00000006141	0.216148128793428	-0.327149749818065	WDR93
D_0__BacteriaD_1__FirmicutesD_2__ClostridiaD_3__ClostridialesD_4__LachnospiraceaeD_5__Oribacterium	Oribacterium	ENSBTAG00000005858	0.876460750808941	-0.0422766567825815	KCNJ13
D_0__BacteriaD_1__FirmicutesD_2__ClostridiaD_3__ClostridialesD_4__LachnospiraceaeD_5__Oribacterium	Oribacterium	ENSBTAG00000005759	0.558018045673484	-0.158363941981581	PLA2G2A
D_0__BacteriaD_1__FirmicutesD_2__ClostridiaD_3__ClostridialesD_4__LachnospiraceaeD_5__Oribacterium	Oribacterium	ENSBTAG00000005750	0.646242902191481	0.124389743276505	TCF15
D_0__BacteriaD_1__FirmicutesD_2__ClostridiaD_3__ClostridialesD_4__LachnospiraceaeD_5__Oribacterium	Oribacterium	ENSBTAG00000005657	0.686473317268518	0.109488572888395	CAMK2N2
D_0__BacteriaD_1__FirmicutesD_2__ClostridiaD_3__ClostridialesD_4__LachnospiraceaeD_5__Oribacterium	Oribacterium	ENSBTAG00000005604	0.902787308234309	-0.0332219963621878	POPDC2
D_0__BacteriaD_1__FirmicutesD_2__ClostridiaD_3__ClostridialesD_4__LachnospiraceaeD_5__Oribacterium	Oribacterium	ENSBTAG00000005353	0.933959411145544	-0.0225422272962716	DES
D_0__BacteriaD_1__FirmicutesD_2__ClostridiaD_3__ClostridialesD_4__LachnospiraceaeD_5__Oribacterium	Oribacterium	ENSBTAG00000005260	0.399811818491189	-0.226083154163495	SPP1
D_0__BacteriaD_1__FirmicutesD_2__ClostridiaD_3__ClostridialesD_4__LachnospiraceaeD_5__Oribacterium	Oribacterium	ENSBTAG00000005259	0.375897875961392	-0.237440393869994	UCP3
D_0__BacteriaD_1__FirmicutesD_2__ClostridiaD_3__ClostridialesD_4__LachnospiraceaeD_5__Oribacterium	Oribacterium	ENSBTAG00000005076	0.260108896631725	-0.299296952155752	SYVN1
D_0__BacteriaD_1__FirmicutesD_2__ClostridiaD_3__ClostridialesD_4__LachnospiraceaeD_5__Oribacterium	Oribacterium	ENSBTAG00000004909	0.16698920350096	0.363010349758689	GP1BA
D_0__BacteriaD_1__FirmicutesD_2__ClostridiaD_3__ClostridialesD_4__LachnospiraceaeD_5__Oribacterium	Oribacterium	ENSBTAG00000004771	0.0127146764873769	0.606658368143262
D_0__BacteriaD_1__FirmicutesD_2__ClostridiaD_3__ClostridialesD_4__LachnospiraceaeD_5__Oribacterium	Oribacterium	ENSBTAG00000004770	0.251917460808234	-0.30425047869678	SCN4A
D_0__BacteriaD_1__FirmicutesD_2__ClostridiaD_3__ClostridialesD_4__LachnospiraceaeD_5__Oribacterium	Oribacterium	ENSBTAG00000004599	0.500463336015812	0.181773350762768	TAGLN3
D_0__BacteriaD_1__FirmicutesD_2__ClostridiaD_3__ClostridialesD_4__LachnospiraceaeD_5__Oribacterium	Oribacterium	ENSBTAG00000004494	0.436902712704583	0.209160447778765	B4GALNT1
D_0__BacteriaD_1__FirmicutesD_2__ClostridiaD_3__ClostridialesD_4__LachnospiraceaeD_5__Oribacterium	Oribacterium	ENSBTAG00000004208	0.847977848558428	0.0521204125034605	PLEKHG6
D_0__BacteriaD_1__FirmicutesD_2__ClostridiaD_3__ClostridialesD_4__LachnospiraceaeD_5__Oribacterium	Oribacterium	ENSBTAG00000004206	0.801592614684454	-0.068287847510288	LRRC55
D_0__BacteriaD_1__FirmicutesD_2__ClostridiaD_3__ClostridialesD_4__LachnospiraceaeD_5__Oribacterium	Oribacterium	ENSBTAG00000004153	0.935535225985362	0.0220032842764486	SCGB3A2
D_0__BacteriaD_1__FirmicutesD_2__ClostridiaD_3__ClostridialesD_4__LachnospiraceaeD_5__Oribacterium	Oribacterium	ENSBTAG00000004081	0.990998145376048	0.00306962132815138	FAT3
D_0__BacteriaD_1__FirmicutesD_2__ClostridiaD_3__ClostridialesD_4__LachnospiraceaeD_5__Oribacterium	Oribacterium	ENSBTAG00000004052	0.882469518407528	0.0402066736584595	EPGN
D_0__BacteriaD_1__FirmicutesD_2__ClostridiaD_3__ClostridialesD_4__LachnospiraceaeD_5__Oribacterium	Oribacterium	ENSBTAG00000003715	0.338640334713829	0.255958932019864	ADAM21
D_0__BacteriaD_1__FirmicutesD_2__ClostridiaD_3__ClostridialesD_4__LachnospiraceaeD_5__Oribacterium	Oribacterium	ENSBTAG00000003568	0.501243859694235	-0.181447870626172	CLDN10
D_0__BacteriaD_1__FirmicutesD_2__ClostridiaD_3__ClostridialesD_4__LachnospiraceaeD_5__Oribacterium	Oribacterium	ENSBTAG00000003539	0.32371505228806	-0.263700159460198	ROPN1L
D_0__BacteriaD_1__FirmicutesD_2__ClostridiaD_3__ClostridialesD_4__LachnospiraceaeD_5__Oribacterium	Oribacterium	ENSBTAG00000003349	0.630983917602418	0.13012855384947	JAKMIP2
D_0__BacteriaD_1__FirmicutesD_2__ClostridiaD_3__ClostridialesD_4__LachnospiraceaeD_5__Oribacterium	Oribacterium	ENSBTAG00000003335	0.448421849675448	-0.20405722326947	VSX1
D_0__BacteriaD_1__FirmicutesD_2__ClostridiaD_3__ClostridialesD_4__LachnospiraceaeD_5__Oribacterium	Oribacterium	ENSBTAG00000003110	0.197688076856774	-0.339922339515627	TAFA4
D_0__BacteriaD_1__FirmicutesD_2__ClostridiaD_3__ClostridialesD_4__LachnospiraceaeD_5__Oribacterium	Oribacterium	ENSBTAG00000003054	0.538432107514449	0.166202640589611	INSRR
D_0__BacteriaD_1__FirmicutesD_2__ClostridiaD_3__ClostridialesD_4__LachnospiraceaeD_5__Oribacterium	Oribacterium	ENSBTAG00000003020	0.350336381545425	-0.250027673785917	SSC4D
D_0__BacteriaD_1__FirmicutesD_2__ClostridiaD_3__ClostridialesD_4__LachnospiraceaeD_5__Oribacterium	Oribacterium	ENSBTAG00000002915	0.539078394485494	-0.165941997160034	GPR63
D_0__BacteriaD_1__FirmicutesD_2__ClostridiaD_3__ClostridialesD_4__LachnospiraceaeD_5__Oribacterium	Oribacterium	ENSBTAG00000002701	0.297753045027868	-0.27767603067362	UGT3A2
D_0__BacteriaD_1__FirmicutesD_2__ClostridiaD_3__ClostridialesD_4__LachnospiraceaeD_5__Oribacterium	Oribacterium	ENSBTAG00000002675	0.776861380281482	-0.0769933174362488
D_0__BacteriaD_1__FirmicutesD_2__ClostridiaD_3__ClostridialesD_4__LachnospiraceaeD_5__Oribacterium	Oribacterium	ENSBTAG00000002661	0.928555993986015	-0.0243908538867059	ISLR2
D_0__BacteriaD_1__FirmicutesD_2__ClostridiaD_3__ClostridialesD_4__LachnospiraceaeD_5__Oribacterium	Oribacterium	ENSBTAG00000002595	0.451814314477719	0.202566966082062	ABCB5
D_0__BacteriaD_1__FirmicutesD_2__ClostridiaD_3__ClostridialesD_4__LachnospiraceaeD_5__Oribacterium	Oribacterium	ENSBTAG00000002583	0.327646976876933	-0.261641234658103	DNALI1
D_0__BacteriaD_1__FirmicutesD_2__ClostridiaD_3__ClostridialesD_4__LachnospiraceaeD_5__Oribacterium	Oribacterium	ENSBTAG00000002555	0.246637560754205	-0.30749635297091	PDZK1IP1
D_0__BacteriaD_1__FirmicutesD_2__ClostridiaD_3__ClostridialesD_4__LachnospiraceaeD_5__Oribacterium	Oribacterium	ENSBTAG00000002497	0.957931294680572	0.0143510157143947	ELOVL2
D_0__BacteriaD_1__FirmicutesD_2__ClostridiaD_3__ClostridialesD_4__LachnospiraceaeD_5__Oribacterium	Oribacterium	ENSBTAG00000002335	0.895360080584725	0.0357727919077975	HAND1
D_0__BacteriaD_1__FirmicutesD_2__ClostridiaD_3__ClostridialesD_4__LachnospiraceaeD_5__Oribacterium	Oribacterium	ENSBTAG00000002245	0.711964070927464	-0.100200060137977	MRGPRX2
D_0__BacteriaD_1__FirmicutesD_2__ClostridiaD_3__ClostridialesD_4__LachnospiraceaeD_5__Oribacterium	Oribacterium	ENSBTAG00000001979	0.464914045402947	-0.196864333263736	TAF7L
D_0__BacteriaD_1__FirmicutesD_2__ClostridiaD_3__ClostridialesD_4__LachnospiraceaeD_5__Oribacterium	Oribacterium	ENSBTAG00000001917	0.0567832427478819	0.485182235700919	C15H11orf16
D_0__BacteriaD_1__FirmicutesD_2__ClostridiaD_3__ClostridialesD_4__LachnospiraceaeD_5__Oribacterium	Oribacterium	ENSBTAG00000001703	0.101174276669901	-0.424576842431262	SYT13
D_0__BacteriaD_1__FirmicutesD_2__ClostridiaD_3__ClostridialesD_4__LachnospiraceaeD_5__Oribacterium	Oribacterium	ENSBTAG00000001647	0.19321514947803	-0.343132391444766	PLEKHJ1
D_0__BacteriaD_1__FirmicutesD_2__ClostridiaD_3__ClostridialesD_4__LachnospiraceaeD_5__Oribacterium	Oribacterium	ENSBTAG00000001627	0.795993615547329	0.0702529690047056
D_0__BacteriaD_1__FirmicutesD_2__ClostridiaD_3__ClostridialesD_4__LachnospiraceaeD_5__Oribacterium	Oribacterium	ENSBTAG00000001558	0.578619233077994	0.150246075031683	PATL2
D_0__BacteriaD_1__FirmicutesD_2__ClostridiaD_3__ClostridialesD_4__LachnospiraceaeD_5__Oribacterium	Oribacterium	ENSBTAG00000001443	0.234340178974856	-0.315228055168423
D_0__BacteriaD_1__FirmicutesD_2__ClostridiaD_3__ClostridialesD_4__LachnospiraceaeD_5__Oribacterium	Oribacterium	ENSBTAG00000001176	0.964247988858279	-0.0121947882090826	LRRN1
D_0__BacteriaD_1__FirmicutesD_2__ClostridiaD_3__ClostridialesD_4__LachnospiraceaeD_5__Oribacterium	Oribacterium	ENSBTAG00000001135	0.38587636874659	-0.232655158106071	CFAP276
D_0__BacteriaD_1__FirmicutesD_2__ClostridiaD_3__ClostridialesD_4__LachnospiraceaeD_5__Oribacterium	Oribacterium	ENSBTAG00000001076	0.762743020329277	0.0819942703757911	NLRP6
D_0__BacteriaD_1__FirmicutesD_2__ClostridiaD_3__ClostridialesD_4__LachnospiraceaeD_5__Oribacterium	Oribacterium	ENSBTAG00000001043	0.663122527058352	0.11809896396548	LUZP2
D_0__BacteriaD_1__FirmicutesD_2__ClostridiaD_3__ClostridialesD_4__LachnospiraceaeD_5__Oribacterium	Oribacterium	ENSBTAG00000000767	0.911556340086781	-0.0302136973770313	DCP2
D_0__BacteriaD_1__FirmicutesD_2__ClostridiaD_3__ClostridialesD_4__LachnospiraceaeD_5__Oribacterium	Oribacterium	ENSBTAG00000000609	0.0751096289118649	-0.457040336381304
D_0__BacteriaD_1__FirmicutesD_2__ClostridiaD_3__ClostridialesD_4__LachnospiraceaeD_5__Oribacterium	Oribacterium	ENSBTAG00000000588	0.448302336309611	0.204109826988685	CHODL
D_0__BacteriaD_1__FirmicutesD_2__ClostridiaD_3__ClostridialesD_4__LachnospiraceaeD_5__Oribacterium	Oribacterium	ENSBTAG00000000220	0.508381179741778	0.17848254613763	NEK10
D_0__BacteriaD_1__FirmicutesD_2__ClostridiaD_3__ClostridialesD_4__LachnospiraceaeD_5__Oribacterium	Oribacterium	ENSBTAG00000000169	0.802096506269008	-0.0681111502243483	ASZ1
D_0__BacteriaD_1__FirmicutesD_2__ClostridiaD_3__ClostridialesD_4__Family_XIIID_5__uncultured	uncultured	ENSBTAG00000055262	0.617171226938423	-0.135368860538373
D_0__BacteriaD_1__FirmicutesD_2__ClostridiaD_3__ClostridialesD_4__Family_XIIID_5__uncultured	uncultured	ENSBTAG00000055193	0.119317293562465	-0.405355351533926
D_0__BacteriaD_1__FirmicutesD_2__ClostridiaD_3__ClostridialesD_4__Family_XIIID_5__uncultured	uncultured	ENSBTAG00000055045	0.9316920073454	-0.0233178384783924	HSPB7
D_0__BacteriaD_1__FirmicutesD_2__ClostridiaD_3__ClostridialesD_4__Family_XIIID_5__uncultured	uncultured	ENSBTAG00000055034	0.300444545422232	-0.276194662818592	C20H5orf49
D_0__BacteriaD_1__FirmicutesD_2__ClostridiaD_3__ClostridialesD_4__Family_XIIID_5__uncultured	uncultured	ENSBTAG00000055016	0.413568511433304	-0.219714400190836
D_0__BacteriaD_1__FirmicutesD_2__ClostridiaD_3__ClostridialesD_4__Family_XIIID_5__uncultured	uncultured	ENSBTAG00000054829	0.0904350187023895	-0.437129894962736
D_0__BacteriaD_1__FirmicutesD_2__ClostridiaD_3__ClostridialesD_4__Family_XIIID_5__uncultured	uncultured	ENSBTAG00000054741	0.696877924104111	-0.105683961851009	KIR3DL1
D_0__BacteriaD_1__FirmicutesD_2__ClostridiaD_3__ClostridialesD_4__Family_XIIID_5__uncultured	uncultured	ENSBTAG00000054668	0.64877612503896	-0.123441891448387
D_0__BacteriaD_1__FirmicutesD_2__ClostridiaD_3__ClostridialesD_4__Family_XIIID_5__uncultured	uncultured	ENSBTAG00000054531	0.539808841323171	0.165647579943622	SANBR
D_0__BacteriaD_1__FirmicutesD_2__ClostridiaD_3__ClostridialesD_4__Family_XIIID_5__uncultured	uncultured	ENSBTAG00000054368	0.323242055055013	-0.263948812874458	NPW
D_0__BacteriaD_1__FirmicutesD_2__ClostridiaD_3__ClostridialesD_4__Family_XIIID_5__uncultured	uncultured	ENSBTAG00000054128	0.0857524681860637	-0.442937636428771
D_0__BacteriaD_1__FirmicutesD_2__ClostridiaD_3__ClostridialesD_4__Family_XIIID_5__uncultured	uncultured	ENSBTAG00000054080	0.291347895686538	-0.281233632390875	PSMB11
D_0__BacteriaD_1__FirmicutesD_2__ClostridiaD_3__ClostridialesD_4__Family_XIIID_5__uncultured	uncultured	ENSBTAG00000054039	0.628091589392351	-0.131222190157944
D_0__BacteriaD_1__FirmicutesD_2__ClostridiaD_3__ClostridialesD_4__Family_XIIID_5__uncultured	uncultured	ENSBTAG00000053916	0.679628094605447	0.112002134476174	MKRN3
D_0__BacteriaD_1__FirmicutesD_2__ClostridiaD_3__ClostridialesD_4__Family_XIIID_5__uncultured	uncultured	ENSBTAG00000053798	0.0664806217865903	0.469579567334718
D_0__BacteriaD_1__FirmicutesD_2__ClostridiaD_3__ClostridialesD_4__Family_XIIID_5__uncultured	uncultured	ENSBTAG00000053794	0.589170463173556	-0.146135408499175
D_0__BacteriaD_1__FirmicutesD_2__ClostridiaD_3__ClostridialesD_4__Family_XIIID_5__uncultured	uncultured	ENSBTAG00000053777	0.117754762397646	0.406926798001013
D_0__BacteriaD_1__FirmicutesD_2__ClostridiaD_3__ClostridialesD_4__Family_XIIID_5__uncultured	uncultured	ENSBTAG00000053741	0.644883377806176	-0.124898995832106
D_0__BacteriaD_1__FirmicutesD_2__ClostridiaD_3__ClostridialesD_4__Family_XIIID_5__uncultured	uncultured	ENSBTAG00000053355	0.247176938931086	0.30716279785282	EFCAB10
D_0__BacteriaD_1__FirmicutesD_2__ClostridiaD_3__ClostridialesD_4__Family_XIIID_5__uncultured	uncultured	ENSBTAG00000053347	0.808588988928755	0.0658367285653671
D_0__BacteriaD_1__FirmicutesD_2__ClostridiaD_3__ClostridialesD_4__Family_XIIID_5__uncultured	uncultured	ENSBTAG00000053171	0.584042665015087	-0.148129317023581
D_0__BacteriaD_1__FirmicutesD_2__ClostridiaD_3__ClostridialesD_4__Family_XIIID_5__uncultured	uncultured	ENSBTAG00000052825	0.17299942784661	-0.358281955737993
D_0__BacteriaD_1__FirmicutesD_2__ClostridiaD_3__ClostridialesD_4__Family_XIIID_5__uncultured	uncultured	ENSBTAG00000052729	0.0611597371581342	0.477916173327754
D_0__BacteriaD_1__FirmicutesD_2__ClostridiaD_3__ClostridialesD_4__Family_XIIID_5__uncultured	uncultured	ENSBTAG00000052597	0.218412046182213	-0.325632250837967
D_0__BacteriaD_1__FirmicutesD_2__ClostridiaD_3__ClostridialesD_4__Family_XIIID_5__uncultured	uncultured	ENSBTAG00000052377	0.207148495303903	-0.333284944947363
D_0__BacteriaD_1__FirmicutesD_2__ClostridiaD_3__ClostridialesD_4__Family_XIIID_5__uncultured	uncultured	ENSBTAG00000052324	0.214923523067308	-0.3279748355434
D_0__BacteriaD_1__FirmicutesD_2__ClostridiaD_3__ClostridialesD_4__Family_XIIID_5__uncultured	uncultured	ENSBTAG00000052260	0.450215774428283	0.203268475893313
D_0__BacteriaD_1__FirmicutesD_2__ClostridiaD_3__ClostridialesD_4__Family_XIIID_5__uncultured	uncultured	ENSBTAG00000052130	0.458088348008833	0.199825593283003
D_0__BacteriaD_1__FirmicutesD_2__ClostridiaD_3__ClostridialesD_4__Family_XIIID_5__uncultured	uncultured	ENSBTAG00000052123	0.170974767653433	0.359862427064341
D_0__BacteriaD_1__FirmicutesD_2__ClostridiaD_3__ClostridialesD_4__Family_XIIID_5__uncultured	uncultured	ENSBTAG00000052050	0.158361530546518	0.370000818953596
D_0__BacteriaD_1__FirmicutesD_2__ClostridiaD_3__ClostridialesD_4__Family_XIIID_5__uncultured	uncultured	ENSBTAG00000051872	0.699030777713214	0.104899071676652
D_0__BacteriaD_1__FirmicutesD_2__ClostridiaD_3__ClostridialesD_4__Family_XIIID_5__uncultured	uncultured	ENSBTAG00000051848	0.514455489821799	-0.175974114153305
D_0__BacteriaD_1__FirmicutesD_2__ClostridiaD_3__ClostridialesD_4__Family_XIIID_5__uncultured	uncultured	ENSBTAG00000051795	0.193701456649833	-0.342781058131774	OR4G21
D_0__BacteriaD_1__FirmicutesD_2__ClostridiaD_3__ClostridialesD_4__Family_XIIID_5__uncultured	uncultured	ENSBTAG00000051767	0.0664344596035326	0.469649755039673
D_0__BacteriaD_1__FirmicutesD_2__ClostridiaD_3__ClostridialesD_4__Family_XIIID_5__uncultured	uncultured	ENSBTAG00000051763	0.904205588548014	-0.0327352056387138
D_0__BacteriaD_1__FirmicutesD_2__ClostridiaD_3__ClostridialesD_4__Family_XIIID_5__uncultured	uncultured	ENSBTAG00000051741	0.503279507244987	0.180600120379409
D_0__BacteriaD_1__FirmicutesD_2__ClostridiaD_3__ClostridialesD_4__Family_XIIID_5__uncultured	uncultured	ENSBTAG00000051726	0.584862854157322	-0.147809909015216
D_0__BacteriaD_1__FirmicutesD_2__ClostridiaD_3__ClostridialesD_4__Family_XIIID_5__uncultured	uncultured	ENSBTAG00000051658	0.488004059760074	-0.187001829932066
D_0__BacteriaD_1__FirmicutesD_2__ClostridiaD_3__ClostridialesD_4__Family_XIIID_5__uncultured	uncultured	ENSBTAG00000051524	0.797650962740771	0.0696709409875055	SERP2
D_0__BacteriaD_1__FirmicutesD_2__ClostridiaD_3__ClostridialesD_4__Family_XIIID_5__uncultured	uncultured	ENSBTAG00000051517	0.105168214312431	0.420149454940062
D_0__BacteriaD_1__FirmicutesD_2__ClostridiaD_3__ClostridialesD_4__Family_XIIID_5__uncultured	uncultured	ENSBTAG00000051421	0.887860535258596	0.0383512656356064	PCP4
D_0__BacteriaD_1__FirmicutesD_2__ClostridiaD_3__ClostridialesD_4__Family_XIIID_5__uncultured	uncultured	ENSBTAG00000051208	0.548470343649414	-0.162169784166866
D_0__BacteriaD_1__FirmicutesD_2__ClostridiaD_3__ClostridialesD_4__Family_XIIID_5__uncultured	uncultured	ENSBTAG00000051147	0.459218578670843	-0.199333748016687
D_0__BacteriaD_1__FirmicutesD_2__ClostridiaD_3__ClostridialesD_4__Family_XIIID_5__uncultured	uncultured	ENSBTAG00000051008	0.170464945990338	-0.360262357169949
D_0__BacteriaD_1__FirmicutesD_2__ClostridiaD_3__ClostridialesD_4__Family_XIIID_5__uncultured	uncultured	ENSBTAG00000050773	0.479732579400592	-0.190508244909816
D_0__BacteriaD_1__FirmicutesD_2__ClostridiaD_3__ClostridialesD_4__Family_XIIID_5__uncultured	uncultured	ENSBTAG00000050579	0.238118041373217	0.31282633108441
D_0__BacteriaD_1__FirmicutesD_2__ClostridiaD_3__ClostridialesD_4__Family_XIIID_5__uncultured	uncultured	ENSBTAG00000050573	0.0105501528708066	-0.619108322856571
D_0__BacteriaD_1__FirmicutesD_2__ClostridiaD_3__ClostridialesD_4__Family_XIIID_5__uncultured	uncultured	ENSBTAG00000050535	0.626831993122725	0.131699062671924	ZNF385D
D_0__BacteriaD_1__FirmicutesD_2__ClostridiaD_3__ClostridialesD_4__Family_XIIID_5__uncultured	uncultured	ENSBTAG00000050513	0.901554798504951	0.0336451025534563	TCF24
D_0__BacteriaD_1__FirmicutesD_2__ClostridiaD_3__ClostridialesD_4__Family_XIIID_5__uncultured	uncultured	ENSBTAG00000050431	0.604490557981247	-0.140219994003681
D_0__BacteriaD_1__FirmicutesD_2__ClostridiaD_3__ClostridialesD_4__Family_XIIID_5__uncultured	uncultured	ENSBTAG00000050427	0.219213001788431	0.325097776465892
D_0__BacteriaD_1__FirmicutesD_2__ClostridiaD_3__ClostridialesD_4__Family_XIIID_5__uncultured	uncultured	ENSBTAG00000050329	0.850250537190636	-0.0513328842386878
D_0__BacteriaD_1__FirmicutesD_2__ClostridiaD_3__ClostridialesD_4__Family_XIIID_5__uncultured	uncultured	ENSBTAG00000050326	0.0179597059824862	0.582242603123096	OR6E1
D_0__BacteriaD_1__FirmicutesD_2__ClostridiaD_3__ClostridialesD_4__Family_XIIID_5__uncultured	uncultured	ENSBTAG00000049929	0.0686757046999724	0.466282343930672
D_0__BacteriaD_1__FirmicutesD_2__ClostridiaD_3__ClostridialesD_4__Family_XIIID_5__uncultured	uncultured	ENSBTAG00000049878	0.383292221005966	-0.233887866392546
D_0__BacteriaD_1__FirmicutesD_2__ClostridiaD_3__ClostridialesD_4__Family_XIIID_5__uncultured	uncultured	ENSBTAG00000049823	0.281509905574561	0.286790150949146
D_0__BacteriaD_1__FirmicutesD_2__ClostridiaD_3__ClostridialesD_4__Family_XIIID_5__uncultured	uncultured	ENSBTAG00000049810	0.202385304980343	0.336601696434988
D_0__BacteriaD_1__FirmicutesD_2__ClostridiaD_3__ClostridialesD_4__Family_XIIID_5__uncultured	uncultured	ENSBTAG00000049728	0.305145697151361	-0.27362591798327
D_0__BacteriaD_1__FirmicutesD_2__ClostridiaD_3__ClostridialesD_4__Family_XIIID_5__uncultured	uncultured	ENSBTAG00000049507	0.222100237738427	-0.323181394525986
D_0__BacteriaD_1__FirmicutesD_2__ClostridiaD_3__ClostridialesD_4__Family_XIIID_5__uncultured	uncultured	ENSBTAG00000049432	0.623374191015216	-0.133010044690367
D_0__BacteriaD_1__FirmicutesD_2__ClostridiaD_3__ClostridialesD_4__Family_XIIID_5__uncultured	uncultured	ENSBTAG00000049380	0.034387104555321	0.53080620256893
D_0__BacteriaD_1__FirmicutesD_2__ClostridiaD_3__ClostridialesD_4__Family_XIIID_5__uncultured	uncultured	ENSBTAG00000049318	0.766382501998169	0.0807027963043322
D_0__BacteriaD_1__FirmicutesD_2__ClostridiaD_3__ClostridialesD_4__Family_XIIID_5__uncultured	uncultured	ENSBTAG00000049245	0.0195333256701364	0.576016781953817
D_0__BacteriaD_1__FirmicutesD_2__ClostridiaD_3__ClostridialesD_4__Family_XIIID_5__uncultured	uncultured	ENSBTAG00000049232	0.692405271399208	0.107317144585889
D_0__BacteriaD_1__FirmicutesD_2__ClostridiaD_3__ClostridialesD_4__Family_XIIID_5__uncultured	uncultured	ENSBTAG00000049203	0.7566882793091	0.0841464823881743	FBXO17
D_0__BacteriaD_1__FirmicutesD_2__ClostridiaD_3__ClostridialesD_4__Family_XIIID_5__uncultured	uncultured	ENSBTAG00000049123	0.981285263944628	-0.00638210152837367
D_0__BacteriaD_1__FirmicutesD_2__ClostridiaD_3__ClostridialesD_4__Family_XIIID_5__uncultured	uncultured	ENSBTAG00000049044	0.612326542043285	-0.137217576994601
D_0__BacteriaD_1__FirmicutesD_2__ClostridiaD_3__ClostridialesD_4__Family_XIIID_5__uncultured	uncultured	ENSBTAG00000048915	0.875321044647103	-0.0426695210289926
D_0__BacteriaD_1__FirmicutesD_2__ClostridiaD_3__ClostridialesD_4__Family_XIIID_5__uncultured	uncultured	ENSBTAG00000048755	0.883555763128998	0.0398326931134385
D_0__BacteriaD_1__FirmicutesD_2__ClostridiaD_3__ClostridialesD_4__Family_XIIID_5__uncultured	uncultured	ENSBTAG00000048691	NA	NA
D_0__BacteriaD_1__FirmicutesD_2__ClostridiaD_3__ClostridialesD_4__Family_XIIID_5__uncultured	uncultured	ENSBTAG00000048612	0.75966168225302	-0.0830889785856201
D_0__BacteriaD_1__FirmicutesD_2__ClostridiaD_3__ClostridialesD_4__Family_XIIID_5__uncultured	uncultured	ENSBTAG00000048364	0.479097968662081	0.190778467888832
D_0__BacteriaD_1__FirmicutesD_2__ClostridiaD_3__ClostridialesD_4__Family_XIIID_5__uncultured	uncultured	ENSBTAG00000048206	0.504629983870717	-0.180038598745356
D_0__BacteriaD_1__FirmicutesD_2__ClostridiaD_3__ClostridialesD_4__Family_XIIID_5__uncultured	uncultured	ENSBTAG00000048049	0.335730077254088	-0.257452792702466
D_0__BacteriaD_1__FirmicutesD_2__ClostridiaD_3__ClostridialesD_4__Family_XIIID_5__uncultured	uncultured	ENSBTAG00000047816	0.0405925409514473	-0.51634528598876
D_0__BacteriaD_1__FirmicutesD_2__ClostridiaD_3__ClostridialesD_4__Family_XIIID_5__uncultured	uncultured	ENSBTAG00000047783	0.846121162689401	0.052764076723466
D_0__BacteriaD_1__FirmicutesD_2__ClostridiaD_3__ClostridialesD_4__Family_XIIID_5__uncultured	uncultured	ENSBTAG00000047713	0.102838000232907	-0.422717838236753	LMNTD2
D_0__BacteriaD_1__FirmicutesD_2__ClostridiaD_3__ClostridialesD_4__Family_XIIID_5__uncultured	uncultured	ENSBTAG00000047661	0.143235600238987	0.382902698384582	FABP12
D_0__BacteriaD_1__FirmicutesD_2__ClostridiaD_3__ClostridialesD_4__Family_XIIID_5__uncultured	uncultured	ENSBTAG00000047632	0.16018436396898	-0.36850301318957
D_0__BacteriaD_1__FirmicutesD_2__ClostridiaD_3__ClostridialesD_4__Family_XIIID_5__uncultured	uncultured	ENSBTAG00000047568	0.166360983032189	-0.363511090922456
D_0__BacteriaD_1__FirmicutesD_2__ClostridiaD_3__ClostridialesD_4__Family_XIIID_5__uncultured	uncultured	ENSBTAG00000047488	0.026328293206226	-0.552899180394707	KCNK9
D_0__BacteriaD_1__FirmicutesD_2__ClostridiaD_3__ClostridialesD_4__Family_XIIID_5__uncultured	uncultured	ENSBTAG00000047486	0.53145756889502	0.169024377808747	CARTPT
D_0__BacteriaD_1__FirmicutesD_2__ClostridiaD_3__ClostridialesD_4__Family_XIIID_5__uncultured	uncultured	ENSBTAG00000046900	0.000400842249840447	0.776776842040149	GGT1
D_0__BacteriaD_1__FirmicutesD_2__ClostridiaD_3__ClostridialesD_4__Family_XIIID_5__uncultured	uncultured	ENSBTAG00000046794	0.106648592907663	0.418538523298074
D_0__BacteriaD_1__FirmicutesD_2__ClostridiaD_3__ClostridialesD_4__Family_XIIID_5__uncultured	uncultured	ENSBTAG00000046633	0.347954756488603	-0.251226242716499
D_0__BacteriaD_1__FirmicutesD_2__ClostridiaD_3__ClostridialesD_4__Family_XIIID_5__uncultured	uncultured	ENSBTAG00000046544	0.583121933607295	-0.148488100484146	SLC7A10
D_0__BacteriaD_1__FirmicutesD_2__ClostridiaD_3__ClostridialesD_4__Family_XIIID_5__uncultured	uncultured	ENSBTAG00000046408	0.53807549028612	0.166346521716503	FAM124A
D_0__BacteriaD_1__FirmicutesD_2__ClostridiaD_3__ClostridialesD_4__Family_XIIID_5__uncultured	uncultured	ENSBTAG00000046283	0.825323407992664	-0.0599929033088094
D_0__BacteriaD_1__FirmicutesD_2__ClostridiaD_3__ClostridialesD_4__Family_XIIID_5__uncultured	uncultured	ENSBTAG00000046282	0.400026243077292	0.225982999384018	VGLL2
D_0__BacteriaD_1__FirmicutesD_2__ClostridiaD_3__ClostridialesD_4__Family_XIIID_5__uncultured	uncultured	ENSBTAG00000046248	0.957880632726809	-0.014368312441087	ARPC1B
D_0__BacteriaD_1__FirmicutesD_2__ClostridiaD_3__ClostridialesD_4__Family_XIIID_5__uncultured	uncultured	ENSBTAG00000046162	0.310509589034817	0.270723355861686	ZNF385C
D_0__BacteriaD_1__FirmicutesD_2__ClostridiaD_3__ClostridialesD_4__Family_XIIID_5__uncultured	uncultured	ENSBTAG00000046124	0.211779246303921	-0.330107188078679	KRT36
D_0__BacteriaD_1__FirmicutesD_2__ClostridiaD_3__ClostridialesD_4__Family_XIIID_5__uncultured	uncultured	ENSBTAG00000045954	0.188499890033117	0.346569263236132	LRRC14B
D_0__BacteriaD_1__FirmicutesD_2__ClostridiaD_3__ClostridialesD_4__Family_XIIID_5__uncultured	uncultured	ENSBTAG00000045810	0.391272403011474	-0.230095444768035
D_0__BacteriaD_1__FirmicutesD_2__ClostridiaD_3__ClostridialesD_4__Family_XIIID_5__uncultured	uncultured	ENSBTAG00000045514	0.296132781620304	-0.278571635567726
D_0__BacteriaD_1__FirmicutesD_2__ClostridiaD_3__ClostridialesD_4__Family_XIIID_5__uncultured	uncultured	ENSBTAG00000045497	0.469881268880559	0.194722841367764
D_0__BacteriaD_1__FirmicutesD_2__ClostridiaD_3__ClostridialesD_4__Family_XIIID_5__uncultured	uncultured	ENSBTAG00000044123	0.810668594996617	0.0651090828681179	HAND2
D_0__BacteriaD_1__FirmicutesD_2__ClostridiaD_3__ClostridialesD_4__Family_XIIID_5__uncultured	uncultured	ENSBTAG00000044067	0.811964088481788	0.0646560051879624	PLAC8L1
D_0__BacteriaD_1__FirmicutesD_2__ClostridiaD_3__ClostridialesD_4__Family_XIIID_5__uncultured	uncultured	ENSBTAG00000044047	0.783667515587856	-0.0745908460703914	SKIDA1
D_0__BacteriaD_1__FirmicutesD_2__ClostridiaD_3__ClostridialesD_4__Family_XIIID_5__uncultured	uncultured	ENSBTAG00000043990	0.845439094653573	0.0530005977077169	KHDRBS2
D_0__BacteriaD_1__FirmicutesD_2__ClostridiaD_3__ClostridialesD_4__Family_XIIID_5__uncultured	uncultured	ENSBTAG00000040543	0.837573747186036	-0.0557306890764094	TMEM200A
D_0__BacteriaD_1__FirmicutesD_2__ClostridiaD_3__ClostridialesD_4__Family_XIIID_5__uncultured	uncultured	ENSBTAG00000040034	0.311551572660982	0.270162928578454
D_0__BacteriaD_1__FirmicutesD_2__ClostridiaD_3__ClostridialesD_4__Family_XIIID_5__uncultured	uncultured	ENSBTAG00000039937	0.572933581872452	-0.152474089140701	TNFRSF8
D_0__BacteriaD_1__FirmicutesD_2__ClostridiaD_3__ClostridialesD_4__Family_XIIID_5__uncultured	uncultured	ENSBTAG00000039664	0.700407131957101	-0.104397689608017
D_0__BacteriaD_1__FirmicutesD_2__ClostridiaD_3__ClostridialesD_4__Family_XIIID_5__uncultured	uncultured	ENSBTAG00000039644	0.0873911394291877	0.440879960295013
D_0__BacteriaD_1__FirmicutesD_2__ClostridiaD_3__ClostridialesD_4__Family_XIIID_5__uncultured	uncultured	ENSBTAG00000039574	0.190181450911607	-0.345337224202994	NEPN
D_0__BacteriaD_1__FirmicutesD_2__ClostridiaD_3__ClostridialesD_4__Family_XIIID_5__uncultured	uncultured	ENSBTAG00000039406	0.191716431699074	-0.344218783230488
D_0__BacteriaD_1__FirmicutesD_2__ClostridiaD_3__ClostridialesD_4__Family_XIIID_5__uncultured	uncultured	ENSBTAG00000039237	0.853676154034306	0.050146566683523
D_0__BacteriaD_1__FirmicutesD_2__ClostridiaD_3__ClostridialesD_4__Family_XIIID_5__uncultured	uncultured	ENSBTAG00000039080	0.730233682383048	0.0936073016882779	SLC22A3
D_0__BacteriaD_1__FirmicutesD_2__ClostridiaD_3__ClostridialesD_4__Family_XIIID_5__uncultured	uncultured	ENSBTAG00000038849	0.806373039971173	0.0666125428186857
D_0__BacteriaD_1__FirmicutesD_2__ClostridiaD_3__ClostridialesD_4__Family_XIIID_5__uncultured	uncultured	ENSBTAG00000038748	0.342987536491315	-0.253741033746207	HBG
D_0__BacteriaD_1__FirmicutesD_2__ClostridiaD_3__ClostridialesD_4__Family_XIIID_5__uncultured	uncultured	ENSBTAG00000038700	0.132021192723333	-0.393080046962547	FAM124B
D_0__BacteriaD_1__FirmicutesD_2__ClostridiaD_3__ClostridialesD_4__Family_XIIID_5__uncultured	uncultured	ENSBTAG00000038640	0.393341636636545	0.229118921602089
D_0__BacteriaD_1__FirmicutesD_2__ClostridiaD_3__ClostridialesD_4__Family_XIIID_5__uncultured	uncultured	ENSBTAG00000038527	0.209131447680441	-0.33191865071875
D_0__BacteriaD_1__FirmicutesD_2__ClostridiaD_3__ClostridialesD_4__Family_XIIID_5__uncultured	uncultured	ENSBTAG00000038495	0.316633448873619	-0.267445243421774	DCLK1
D_0__BacteriaD_1__FirmicutesD_2__ClostridiaD_3__ClostridialesD_4__Family_XIIID_5__uncultured	uncultured	ENSBTAG00000038369	0.100623068649063	0.425197509714198	SULT1C2
D_0__BacteriaD_1__FirmicutesD_2__ClostridiaD_3__ClostridialesD_4__Family_XIIID_5__uncultured	uncultured	ENSBTAG00000038080	0.209014486847105	-0.331999007198042
D_0__BacteriaD_1__FirmicutesD_2__ClostridiaD_3__ClostridialesD_4__Family_XIIID_5__uncultured	uncultured	ENSBTAG00000037768	0.318139041770718	-0.266644973909847	MMP3
D_0__BacteriaD_1__FirmicutesD_2__ClostridiaD_3__ClostridialesD_4__Family_XIIID_5__uncultured	uncultured	ENSBTAG00000037434	0.352576983908495	-0.248904257844633
D_0__BacteriaD_1__FirmicutesD_2__ClostridiaD_3__ClostridialesD_4__Family_XIIID_5__uncultured	uncultured	ENSBTAG00000034090	0.808591259013981	-0.0658359340435452
D_0__BacteriaD_1__FirmicutesD_2__ClostridiaD_3__ClostridialesD_4__Family_XIIID_5__uncultured	uncultured	ENSBTAG00000033803	0.804571650013273	-0.0672435740383854	FABP7
D_0__BacteriaD_1__FirmicutesD_2__ClostridiaD_3__ClostridialesD_4__Family_XIIID_5__uncultured	uncultured	ENSBTAG00000033621	0.815790109382528	0.0633188455305861	SMCO4
D_0__BacteriaD_1__FirmicutesD_2__ClostridiaD_3__ClostridialesD_4__Family_XIIID_5__uncultured	uncultured	ENSBTAG00000033333	0.407544210300157	0.222489360777669	CDK10
D_0__BacteriaD_1__FirmicutesD_2__ClostridiaD_3__ClostridialesD_4__Family_XIIID_5__uncultured	uncultured	ENSBTAG00000032995	0.332827638258674	0.258950030733701	LELP1
D_0__BacteriaD_1__FirmicutesD_2__ClostridiaD_3__ClostridialesD_4__Family_XIIID_5__uncultured	uncultured	ENSBTAG00000032711	0.696540063251619	0.105807211207369	HTATSF1
D_0__BacteriaD_1__FirmicutesD_2__ClostridiaD_3__ClostridialesD_4__Family_XIIID_5__uncultured	uncultured	ENSBTAG00000032642	0.162192436898477	-0.366866176242778	GSTA3
D_0__BacteriaD_1__FirmicutesD_2__ClostridiaD_3__ClostridialesD_4__Family_XIIID_5__uncultured	uncultured	ENSBTAG00000032455	0.94354919384546	0.0192635814605473	H2BC18
D_0__BacteriaD_1__FirmicutesD_2__ClostridiaD_3__ClostridialesD_4__Family_XIIID_5__uncultured	uncultured	ENSBTAG00000032450	0.438233146179327	0.208567568474378
D_0__BacteriaD_1__FirmicutesD_2__ClostridiaD_3__ClostridialesD_4__Family_XIIID_5__uncultured	uncultured	ENSBTAG00000032396	0.229291570471465	0.318475976030321	KCTD19
D_0__BacteriaD_1__FirmicutesD_2__ClostridiaD_3__ClostridialesD_4__Family_XIIID_5__uncultured	uncultured	ENSBTAG00000032304	0.609921261288496	0.138137554646698	ACY1
D_0__BacteriaD_1__FirmicutesD_2__ClostridiaD_3__ClostridialesD_4__Family_XIIID_5__uncultured	uncultured	ENSBTAG00000032183	0.604550645355961	-0.140196912542957	NELL2
D_0__BacteriaD_1__FirmicutesD_2__ClostridiaD_3__ClostridialesD_4__Family_XIIID_5__uncultured	uncultured	ENSBTAG00000032034	0.303140710130227	0.27471858032986
D_0__BacteriaD_1__FirmicutesD_2__ClostridiaD_3__ClostridialesD_4__Family_XIIID_5__uncultured	uncultured	ENSBTAG00000031217	0.852718775590758	0.0504780278875822	MYL6B
D_0__BacteriaD_1__FirmicutesD_2__ClostridiaD_3__ClostridialesD_4__Family_XIIID_5__uncultured	uncultured	ENSBTAG00000031188	0.33051243602061	0.260149713907566	ADIG
D_0__BacteriaD_1__FirmicutesD_2__ClostridiaD_3__ClostridialesD_4__Family_XIIID_5__uncultured	uncultured	ENSBTAG00000027900	0.52819413050946	0.170350402678255	LRRIQ1
D_0__BacteriaD_1__FirmicutesD_2__ClostridiaD_3__ClostridialesD_4__Family_XIIID_5__uncultured	uncultured	ENSBTAG00000027713	0.426846499193297	0.213672086137622	LYSMD3
D_0__BacteriaD_1__FirmicutesD_2__ClostridiaD_3__ClostridialesD_4__Family_XIIID_5__uncultured	uncultured	ENSBTAG00000027711	0.125387250729173	0.399382943239415	YIF1B
D_0__BacteriaD_1__FirmicutesD_2__ClostridiaD_3__ClostridialesD_4__Family_XIIID_5__uncultured	uncultured	ENSBTAG00000027665	0.0696890315715229	0.464786115470065	BRF2
D_0__BacteriaD_1__FirmicutesD_2__ClostridiaD_3__ClostridialesD_4__Family_XIIID_5__uncultured	uncultured	ENSBTAG00000027320	0.471098398405232	0.194199806639819	KCNB1
D_0__BacteriaD_1__FirmicutesD_2__ClostridiaD_3__ClostridialesD_4__Family_XIIID_5__uncultured	uncultured	ENSBTAG00000027279	0.173626687196851	-0.357794803064815
D_0__BacteriaD_1__FirmicutesD_2__ClostridiaD_3__ClostridialesD_4__Family_XIIID_5__uncultured	uncultured	ENSBTAG00000027134	0.998940060513923	0.000361431341097175	DYNC1I1
D_0__BacteriaD_1__FirmicutesD_2__ClostridiaD_3__ClostridialesD_4__Family_XIIID_5__uncultured	uncultured	ENSBTAG00000026489	0.155025040867309	-0.372772685866949	TNFRSF13C
D_0__BacteriaD_1__FirmicutesD_2__ClostridiaD_3__ClostridialesD_4__Family_XIIID_5__uncultured	uncultured	ENSBTAG00000026381	0.0452839395114347	-0.506481900052983	TMEM114
D_0__BacteriaD_1__FirmicutesD_2__ClostridiaD_3__ClostridialesD_4__Family_XIIID_5__uncultured	uncultured	ENSBTAG00000025383	0.63171830385983	-0.129851173291133
D_0__BacteriaD_1__FirmicutesD_2__ClostridiaD_3__ClostridialesD_4__Family_XIIID_5__uncultured	uncultured	ENSBTAG00000025283	0.29220333130819	0.280755822144348
D_0__BacteriaD_1__FirmicutesD_2__ClostridiaD_3__ClostridialesD_4__Family_XIIID_5__uncultured	uncultured	ENSBTAG00000025220	0.0563139836747081	0.485985551817729	NALF1
D_0__BacteriaD_1__FirmicutesD_2__ClostridiaD_3__ClostridialesD_4__Family_XIIID_5__uncultured	uncultured	ENSBTAG00000024233	0.726795943225375	-0.0948439789958434
D_0__BacteriaD_1__FirmicutesD_2__ClostridiaD_3__ClostridialesD_4__Family_XIIID_5__uncultured	uncultured	ENSBTAG00000024115	0.963844345118902	-0.0123325519032477	FOXO6
D_0__BacteriaD_1__FirmicutesD_2__ClostridiaD_3__ClostridialesD_4__Family_XIIID_5__uncultured	uncultured	ENSBTAG00000024021	0.249340981198535	-0.305829067911541	NRXN1
D_0__BacteriaD_1__FirmicutesD_2__ClostridiaD_3__ClostridialesD_4__Family_XIIID_5__uncultured	uncultured	ENSBTAG00000023999	0.0996672292287021	-0.426279520916172	GTF2A1L
D_0__BacteriaD_1__FirmicutesD_2__ClostridiaD_3__ClostridialesD_4__Family_XIIID_5__uncultured	uncultured	ENSBTAG00000023891	0.811106798391528	-0.0649558104193364	RBM20
D_0__BacteriaD_1__FirmicutesD_2__ClostridiaD_3__ClostridialesD_4__Family_XIIID_5__uncultured	uncultured	ENSBTAG00000023270	0.629190441131393	0.130806471589798
D_0__BacteriaD_1__FirmicutesD_2__ClostridiaD_3__ClostridialesD_4__Family_XIIID_5__uncultured	uncultured	ENSBTAG00000022954	0.244455283970349	0.308850541396412
D_0__BacteriaD_1__FirmicutesD_2__ClostridiaD_3__ClostridialesD_4__Family_XIIID_5__uncultured	uncultured	ENSBTAG00000022783	0.966047848421669	0.0115805291220333	CDH8
D_0__BacteriaD_1__FirmicutesD_2__ClostridiaD_3__ClostridialesD_4__Family_XIIID_5__uncultured	uncultured	ENSBTAG00000021844	0.59722401163183	-0.143018114339081	COCH
D_0__BacteriaD_1__FirmicutesD_2__ClostridiaD_3__ClostridialesD_4__Family_XIIID_5__uncultured	uncultured	ENSBTAG00000021664	0.426562028074347	0.213800504581314	TACR2
D_0__BacteriaD_1__FirmicutesD_2__ClostridiaD_3__ClostridialesD_4__Family_XIIID_5__uncultured	uncultured	ENSBTAG00000021600	0.633894387504822	0.129029972257804	KANSL1L
D_0__BacteriaD_1__FirmicutesD_2__ClostridiaD_3__ClostridialesD_4__Family_XIIID_5__uncultured	uncultured	ENSBTAG00000021565	0.646521525838834	-0.124285424623685	PRSS2
D_0__BacteriaD_1__FirmicutesD_2__ClostridiaD_3__ClostridialesD_4__Family_XIIID_5__uncultured	uncultured	ENSBTAG00000021481	0.887061414534478	0.0386261943069995	CA14
D_0__BacteriaD_1__FirmicutesD_2__ClostridiaD_3__ClostridialesD_4__Family_XIIID_5__uncultured	uncultured	ENSBTAG00000021443	0.512151858918206	0.176923791306491	PGLYRP3
D_0__BacteriaD_1__FirmicutesD_2__ClostridiaD_3__ClostridialesD_4__Family_XIIID_5__uncultured	uncultured	ENSBTAG00000021437	0.602535776442859	-0.140971387500966	GPR174
D_0__BacteriaD_1__FirmicutesD_2__ClostridiaD_3__ClostridialesD_4__Family_XIIID_5__uncultured	uncultured	ENSBTAG00000021361	0.862749499872064	-0.0470084400195391	SAMD3
D_0__BacteriaD_1__FirmicutesD_2__ClostridiaD_3__ClostridialesD_4__Family_XIIID_5__uncultured	uncultured	ENSBTAG00000021120	0.974098533954409	0.00883357998688741	SMYD1
D_0__BacteriaD_1__FirmicutesD_2__ClostridiaD_3__ClostridialesD_4__Family_XIIID_5__uncultured	uncultured	ENSBTAG00000021113	0.162415594457232	0.366685114301548	ALDH3A1
D_0__BacteriaD_1__FirmicutesD_2__ClostridiaD_3__ClostridialesD_4__Family_XIIID_5__uncultured	uncultured	ENSBTAG00000020994	0.992783838239176	-0.00246068569030824	C19H17orf75
D_0__BacteriaD_1__FirmicutesD_2__ClostridiaD_3__ClostridialesD_4__Family_XIIID_5__uncultured	uncultured	ENSBTAG00000020979	0.0986803623655711	-0.427404387966616	NGFR
D_0__BacteriaD_1__FirmicutesD_2__ClostridiaD_3__ClostridialesD_4__Family_XIIID_5__uncultured	uncultured	ENSBTAG00000020893	0.345369632237833	0.252532478205956	MATN3
D_0__BacteriaD_1__FirmicutesD_2__ClostridiaD_3__ClostridialesD_4__Family_XIIID_5__uncultured	uncultured	ENSBTAG00000020859	0.161805803369889	-0.367180272030059	SERPINF2
D_0__BacteriaD_1__FirmicutesD_2__ClostridiaD_3__ClostridialesD_4__Family_XIIID_5__uncultured	uncultured	ENSBTAG00000020674	0.793296841777956	-0.0712006383104339	LTB
D_0__BacteriaD_1__FirmicutesD_2__ClostridiaD_3__ClostridialesD_4__Family_XIIID_5__uncultured	uncultured	ENSBTAG00000020598	0.013936021968392	-0.600353508817317	PPP2R2C
D_0__BacteriaD_1__FirmicutesD_2__ClostridiaD_3__ClostridialesD_4__Family_XIIID_5__uncultured	uncultured	ENSBTAG00000020261	0.617372740000837	0.135292086720441	CDH26
D_0__BacteriaD_1__FirmicutesD_2__ClostridiaD_3__ClostridialesD_4__Family_XIIID_5__uncultured	uncultured	ENSBTAG00000020218	0.992450638741115	0.00257430848854023	ANXA7
D_0__BacteriaD_1__FirmicutesD_2__ClostridiaD_3__ClostridialesD_4__Family_XIIID_5__uncultured	uncultured	ENSBTAG00000019912	0.249136268643315	0.305954926608454	CNTD1
D_0__BacteriaD_1__FirmicutesD_2__ClostridiaD_3__ClostridialesD_4__Family_XIIID_5__uncultured	uncultured	ENSBTAG00000019423	0.0799544211162619	-0.450453088200508	ACSM2B
D_0__BacteriaD_1__FirmicutesD_2__ClostridiaD_3__ClostridialesD_4__Family_XIIID_5__uncultured	uncultured	ENSBTAG00000019277	0.567417143472308	-0.154644717645577	KCNH3
D_0__BacteriaD_1__FirmicutesD_2__ClostridiaD_3__ClostridialesD_4__Family_XIIID_5__uncultured	uncultured	ENSBTAG00000019150	0.12491031750202	0.399844865519262	PLD3
D_0__BacteriaD_1__FirmicutesD_2__ClostridiaD_3__ClostridialesD_4__Family_XIIID_5__uncultured	uncultured	ENSBTAG00000018807	0.287541043573967	-0.283370208232406	MYBPHL
D_0__BacteriaD_1__FirmicutesD_2__ClostridiaD_3__ClostridialesD_4__Family_XIIID_5__uncultured	uncultured	ENSBTAG00000018790	0.703177804539509	0.103389344448588	BVES
D_0__BacteriaD_1__FirmicutesD_2__ClostridiaD_3__ClostridialesD_4__Family_XIIID_5__uncultured	uncultured	ENSBTAG00000018390	0.60267939089821	0.140916150793712	GLB1L2
D_0__BacteriaD_1__FirmicutesD_2__ClostridiaD_3__ClostridialesD_4__Family_XIIID_5__uncultured	uncultured	ENSBTAG00000018237	0.927973710772281	-0.0245901240467551	MYO16
D_0__BacteriaD_1__FirmicutesD_2__ClostridiaD_3__ClostridialesD_4__Family_XIIID_5__uncultured	uncultured	ENSBTAG00000018062	0.372150591428025	0.239255348041052	KIAA1522
D_0__BacteriaD_1__FirmicutesD_2__ClostridiaD_3__ClostridialesD_4__Family_XIIID_5__uncultured	uncultured	ENSBTAG00000018054	0.31800188511406	-0.266717785567817	FABP1
D_0__BacteriaD_1__FirmicutesD_2__ClostridiaD_3__ClostridialesD_4__Family_XIIID_5__uncultured	uncultured	ENSBTAG00000018015	0.668970690208867	0.115932798874491	IL27
D_0__BacteriaD_1__FirmicutesD_2__ClostridiaD_3__ClostridialesD_4__Family_XIIID_5__uncultured	uncultured	ENSBTAG00000017927	0.435435965910625	-0.209815143355388	EGFL6
D_0__BacteriaD_1__FirmicutesD_2__ClostridiaD_3__ClostridialesD_4__Family_XIIID_5__uncultured	uncultured	ENSBTAG00000017762	0.243370553865687	-0.309526462291128	GNG8
D_0__BacteriaD_1__FirmicutesD_2__ClostridiaD_3__ClostridialesD_4__Family_XIIID_5__uncultured	uncultured	ENSBTAG00000017644	0.737918192567141	0.0908491261040227	KIF17
D_0__BacteriaD_1__FirmicutesD_2__ClostridiaD_3__ClostridialesD_4__Family_XIIID_5__uncultured	uncultured	ENSBTAG00000017348	0.861053033086723	0.0475947493967632	FGF5
D_0__BacteriaD_1__FirmicutesD_2__ClostridiaD_3__ClostridialesD_4__Family_XIIID_5__uncultured	uncultured	ENSBTAG00000017312	0.563511148161998	-0.156187090233808	SST
D_0__BacteriaD_1__FirmicutesD_2__ClostridiaD_3__ClostridialesD_4__Family_XIIID_5__uncultured	uncultured	ENSBTAG00000017305	0.17601794874388	-0.355948289271085
D_0__BacteriaD_1__FirmicutesD_2__ClostridiaD_3__ClostridialesD_4__Family_XIIID_5__uncultured	uncultured	ENSBTAG00000017055	0.495849474498278	-0.183702253781631	HCN3
D_0__BacteriaD_1__FirmicutesD_2__ClostridiaD_3__ClostridialesD_4__Family_XIIID_5__uncultured	uncultured	ENSBTAG00000016987	0.319499615285883	0.26592367961186	WDCP
D_0__BacteriaD_1__FirmicutesD_2__ClostridiaD_3__ClostridialesD_4__Family_XIIID_5__uncultured	uncultured	ENSBTAG00000016982	0.841954494280213	0.0542095143810626	MCOLN3
D_0__BacteriaD_1__FirmicutesD_2__ClostridiaD_3__ClostridialesD_4__Family_XIIID_5__uncultured	uncultured	ENSBTAG00000016867	0.433161147930759	-0.210832768541556	HSD17B3
D_0__BacteriaD_1__FirmicutesD_2__ClostridiaD_3__ClostridialesD_4__Family_XIIID_5__uncultured	uncultured	ENSBTAG00000016793	0.083123940899348	-0.44629797586271	SLC35D3
D_0__BacteriaD_1__FirmicutesD_2__ClostridiaD_3__ClostridialesD_4__Family_XIIID_5__uncultured	uncultured	ENSBTAG00000016399	0.538822902111034	0.166045018972696	AKAP4
D_0__BacteriaD_1__FirmicutesD_2__ClostridiaD_3__ClostridialesD_4__Family_XIIID_5__uncultured	uncultured	ENSBTAG00000016276	0.991601305177708	-0.00286393758898136	HAL
D_0__BacteriaD_1__FirmicutesD_2__ClostridiaD_3__ClostridialesD_4__Family_XIIID_5__uncultured	uncultured	ENSBTAG00000015936	0.17338893844353	-0.357979309887827	BRINP1
D_0__BacteriaD_1__FirmicutesD_2__ClostridiaD_3__ClostridialesD_4__Family_XIIID_5__uncultured	uncultured	ENSBTAG00000015895	0.293227185688501	0.280185035733371	HGD
D_0__BacteriaD_1__FirmicutesD_2__ClostridiaD_3__ClostridialesD_4__Family_XIIID_5__uncultured	uncultured	ENSBTAG00000015835	0.61889499226453	0.13471244301695	PIWIL2
D_0__BacteriaD_1__FirmicutesD_2__ClostridiaD_3__ClostridialesD_4__Family_XIIID_5__uncultured	uncultured	ENSBTAG00000015786	0.207716547962762	0.332892687949339	LRRC39
D_0__BacteriaD_1__FirmicutesD_2__ClostridiaD_3__ClostridialesD_4__Family_XIIID_5__uncultured	uncultured	ENSBTAG00000015763	0.0615556865247856	0.477277889007847	SPATA22
D_0__BacteriaD_1__FirmicutesD_2__ClostridiaD_3__ClostridialesD_4__Family_XIIID_5__uncultured	uncultured	ENSBTAG00000015575	0.526823355373628	-0.170908490511325	TACR1
D_0__BacteriaD_1__FirmicutesD_2__ClostridiaD_3__ClostridialesD_4__Family_XIIID_5__uncultured	uncultured	ENSBTAG00000015505	0.888573106834393	-0.0381061426300246	FADS2
D_0__BacteriaD_1__FirmicutesD_2__ClostridiaD_3__ClostridialesD_4__Family_XIIID_5__uncultured	uncultured	ENSBTAG00000015459	0.938682255346645	0.0209271992936964	KCNA2
D_0__BacteriaD_1__FirmicutesD_2__ClostridiaD_3__ClostridialesD_4__Family_XIIID_5__uncultured	uncultured	ENSBTAG00000015441	0.965149891130574	0.0118869787617978	ACTG2
D_0__BacteriaD_1__FirmicutesD_2__ClostridiaD_3__ClostridialesD_4__Family_XIIID_5__uncultured	uncultured	ENSBTAG00000015204	0.776016661489869	0.0772918625635793	SMPX
D_0__BacteriaD_1__FirmicutesD_2__ClostridiaD_3__ClostridialesD_4__Family_XIIID_5__uncultured	uncultured	ENSBTAG00000015132	0.315763106893088	0.267908868523884	RXFP2
D_0__BacteriaD_1__FirmicutesD_2__ClostridiaD_3__ClostridialesD_4__Family_XIIID_5__uncultured	uncultured	ENSBTAG00000015040	0.155549178225009	-0.372334605145206
D_0__BacteriaD_1__FirmicutesD_2__ClostridiaD_3__ClostridialesD_4__Family_XIIID_5__uncultured	uncultured	ENSBTAG00000015027	0.232929045097087	0.316131403594588
D_0__BacteriaD_1__FirmicutesD_2__ClostridiaD_3__ClostridialesD_4__Family_XIIID_5__uncultured	uncultured	ENSBTAG00000014921	0.013652294157086	-0.601778398929311	IL6
D_0__BacteriaD_1__FirmicutesD_2__ClostridiaD_3__ClostridialesD_4__Family_XIIID_5__uncultured	uncultured	ENSBTAG00000014908	0.627867296524774	0.131307078845	CCL27
D_0__BacteriaD_1__FirmicutesD_2__ClostridiaD_3__ClostridialesD_4__Family_XIIID_5__uncultured	uncultured	ENSBTAG00000014832	0.955331614298779	0.015238652277644	TMEFF2
D_0__BacteriaD_1__FirmicutesD_2__ClostridiaD_3__ClostridialesD_4__Family_XIIID_5__uncultured	uncultured	ENSBTAG00000014593	0.828120225748594	-0.0590186940987508
D_0__BacteriaD_1__FirmicutesD_2__ClostridiaD_3__ClostridialesD_4__Family_XIIID_5__uncultured	uncultured	ENSBTAG00000014382	0.689279407022015	0.108460612733771	KANK4
D_0__BacteriaD_1__FirmicutesD_2__ClostridiaD_3__ClostridialesD_4__Family_XIIID_5__uncultured	uncultured	ENSBTAG00000014365	0.948472375121552	0.0175813893946988
D_0__BacteriaD_1__FirmicutesD_2__ClostridiaD_3__ClostridialesD_4__Family_XIIID_5__uncultured	uncultured	ENSBTAG00000014175	0.0159710700607916	0.590747759895791	STRAP
D_0__BacteriaD_1__FirmicutesD_2__ClostridiaD_3__ClostridialesD_4__Family_XIIID_5__uncultured	uncultured	ENSBTAG00000014101	0.192499028452416	0.343650805356393	TSR3
D_0__BacteriaD_1__FirmicutesD_2__ClostridiaD_3__ClostridialesD_4__Family_XIIID_5__uncultured	uncultured	ENSBTAG00000014078	0.0781648294522402	-0.452851837188183	IGFBPL1
D_0__BacteriaD_1__FirmicutesD_2__ClostridiaD_3__ClostridialesD_4__Family_XIIID_5__uncultured	uncultured	ENSBTAG00000013766	0.288990412786919	0.282554774500743	IRGC
D_0__BacteriaD_1__FirmicutesD_2__ClostridiaD_3__ClostridialesD_4__Family_XIIID_5__uncultured	uncultured	ENSBTAG00000013764	0.76626905414796	0.0807430287215872	OPTC
D_0__BacteriaD_1__FirmicutesD_2__ClostridiaD_3__ClostridialesD_4__Family_XIIID_5__uncultured	uncultured	ENSBTAG00000013675	0.0662177466580905	0.469979735293892	IL37
D_0__BacteriaD_1__FirmicutesD_2__ClostridiaD_3__ClostridialesD_4__Family_XIIID_5__uncultured	uncultured	ENSBTAG00000013532	0.513261561136365	0.176466067946163	FAM187A
D_0__BacteriaD_1__FirmicutesD_2__ClostridiaD_3__ClostridialesD_4__Family_XIIID_5__uncultured	uncultured	ENSBTAG00000013338	0.545941597325735	0.16318261460688	SLC7A9
D_0__BacteriaD_1__FirmicutesD_2__ClostridiaD_3__ClostridialesD_4__Family_XIIID_5__uncultured	uncultured	ENSBTAG00000012991	0.801198482380873	0.0684260739415119	PRUNE2
D_0__BacteriaD_1__FirmicutesD_2__ClostridiaD_3__ClostridialesD_4__Family_XIIID_5__uncultured	uncultured	ENSBTAG00000012827	0.137702123925427	-0.387853550943492
D_0__BacteriaD_1__FirmicutesD_2__ClostridiaD_3__ClostridialesD_4__Family_XIIID_5__uncultured	uncultured	ENSBTAG00000012809	0.865699893432712	-0.045989227068677	PHF24
D_0__BacteriaD_1__FirmicutesD_2__ClostridiaD_3__ClostridialesD_4__Family_XIIID_5__uncultured	uncultured	ENSBTAG00000012750	0.625425590993677	0.132231947225314	UPK2
D_0__BacteriaD_1__FirmicutesD_2__ClostridiaD_3__ClostridialesD_4__Family_XIIID_5__uncultured	uncultured	ENSBTAG00000012693	0.919900702831811	0.027354136339163	PKD1L2
D_0__BacteriaD_1__FirmicutesD_2__ClostridiaD_3__ClostridialesD_4__Family_XIIID_5__uncultured	uncultured	ENSBTAG00000012590	0.432924959519505	-0.21093858294771	ACP7
D_0__BacteriaD_1__FirmicutesD_2__ClostridiaD_3__ClostridialesD_4__Family_XIIID_5__uncultured	uncultured	ENSBTAG00000012376	0.0676817214744908	0.467765727505263
D_0__BacteriaD_1__FirmicutesD_2__ClostridiaD_3__ClostridialesD_4__Family_XIIID_5__uncultured	uncultured	ENSBTAG00000011752	0.719409834588972	0.0975070118094713	SYNM
D_0__BacteriaD_1__FirmicutesD_2__ClostridiaD_3__ClostridialesD_4__Family_XIIID_5__uncultured	uncultured	ENSBTAG00000011556	0.106991979481823	0.418167104005984	MED22
D_0__BacteriaD_1__FirmicutesD_2__ClostridiaD_3__ClostridialesD_4__Family_XIIID_5__uncultured	uncultured	ENSBTAG00000011461	0.455213300103532	-0.201079468879854	ADORA1
D_0__BacteriaD_1__FirmicutesD_2__ClostridiaD_3__ClostridialesD_4__Family_XIIID_5__uncultured	uncultured	ENSBTAG00000011283	0.00600527348295975	0.653872928924948	RBPJL
D_0__BacteriaD_1__FirmicutesD_2__ClostridiaD_3__ClostridialesD_4__Family_XIIID_5__uncultured	uncultured	ENSBTAG00000011237	0.0379589543673094	0.522263274112681	PKHD1
D_0__BacteriaD_1__FirmicutesD_2__ClostridiaD_3__ClostridialesD_4__Family_XIIID_5__uncultured	uncultured	ENSBTAG00000011207	0.958080753755828	0.0142999885157873	CNN1
D_0__BacteriaD_1__FirmicutesD_2__ClostridiaD_3__ClostridialesD_4__Family_XIIID_5__uncultured	uncultured	ENSBTAG00000010977	0.686090640723112	0.109628868154251	FRZB
D_0__BacteriaD_1__FirmicutesD_2__ClostridiaD_3__ClostridialesD_4__Family_XIIID_5__uncultured	uncultured	ENSBTAG00000010884	0.0730063364174546	0.459996074965452	NKAP
D_0__BacteriaD_1__FirmicutesD_2__ClostridiaD_3__ClostridialesD_4__Family_XIIID_5__uncultured	uncultured	ENSBTAG00000010873	0.00882950984921294	0.630535097133498	BHLHE23
D_0__BacteriaD_1__FirmicutesD_2__ClostridiaD_3__ClostridialesD_4__Family_XIIID_5__uncultured	uncultured	ENSBTAG00000010852	0.088082055131326	0.440020654471922
D_0__BacteriaD_1__FirmicutesD_2__ClostridiaD_3__ClostridialesD_4__Family_XIIID_5__uncultured	uncultured	ENSBTAG00000010837	0.563210033567681	-0.156306181643117	HTR4
D_0__BacteriaD_1__FirmicutesD_2__ClostridiaD_3__ClostridialesD_4__Family_XIIID_5__uncultured	uncultured	ENSBTAG00000010578	0.755311814626584	-0.0846364125756935	IL17B
D_0__BacteriaD_1__FirmicutesD_2__ClostridiaD_3__ClostridialesD_4__Family_XIIID_5__uncultured	uncultured	ENSBTAG00000010326	0.834216560324738	-0.0568974910771964	AADAT
D_0__BacteriaD_1__FirmicutesD_2__ClostridiaD_3__ClostridialesD_4__Family_XIIID_5__uncultured	uncultured	ENSBTAG00000010277	0.812024129253596	0.0646350107952322	NKX2-2
D_0__BacteriaD_1__FirmicutesD_2__ClostridiaD_3__ClostridialesD_4__Family_XIIID_5__uncultured	uncultured	ENSBTAG00000010129	0.810949703114933	0.065010756251392	SLITRK5
D_0__BacteriaD_1__FirmicutesD_2__ClostridiaD_3__ClostridialesD_4__Family_XIIID_5__uncultured	uncultured	ENSBTAG00000009938	0.808503323338862	-0.0658667115858362	XCL1
D_0__BacteriaD_1__FirmicutesD_2__ClostridiaD_3__ClostridialesD_4__Family_XIIID_5__uncultured	uncultured	ENSBTAG00000009842	0.27649240781295	0.28966909250934	CRYM
D_0__BacteriaD_1__FirmicutesD_2__ClostridiaD_3__ClostridialesD_4__Family_XIIID_5__uncultured	uncultured	ENSBTAG00000009797	0.601486966910798	-0.141374938417655	RIMBP2
D_0__BacteriaD_1__FirmicutesD_2__ClostridiaD_3__ClostridialesD_4__Family_XIIID_5__uncultured	uncultured	ENSBTAG00000009772	0.0930314550611352	0.434001654177539	LIX1
D_0__BacteriaD_1__FirmicutesD_2__ClostridiaD_3__ClostridialesD_4__Family_XIIID_5__uncultured	uncultured	ENSBTAG00000009762	0.77984227101728	-0.0759404540355486	BEAN1
D_0__BacteriaD_1__FirmicutesD_2__ClostridiaD_3__ClostridialesD_4__Family_XIIID_5__uncultured	uncultured	ENSBTAG00000009599	0.517852925762835	0.174577087088723
D_0__BacteriaD_1__FirmicutesD_2__ClostridiaD_3__ClostridialesD_4__Family_XIIID_5__uncultured	uncultured	ENSBTAG00000008944	0.597489836466911	0.142915513096564	CRB1
D_0__BacteriaD_1__FirmicutesD_2__ClostridiaD_3__ClostridialesD_4__Family_XIIID_5__uncultured	uncultured	ENSBTAG00000008816	0.614005616937567	0.136576201731367	TRIM2
D_0__BacteriaD_1__FirmicutesD_2__ClostridiaD_3__ClostridialesD_4__Family_XIIID_5__uncultured	uncultured	ENSBTAG00000008652	0.79409212892524	0.0709210878963399	STYXL2
D_0__BacteriaD_1__FirmicutesD_2__ClostridiaD_3__ClostridialesD_4__Family_XIIID_5__uncultured	uncultured	ENSBTAG00000008374	0.115193581711486	0.409534303647563	AQP2
D_0__BacteriaD_1__FirmicutesD_2__ClostridiaD_3__ClostridialesD_4__Family_XIIID_5__uncultured	uncultured	ENSBTAG00000008363	0.222829471688716	-0.322699880586395	EXD1
D_0__BacteriaD_1__FirmicutesD_2__ClostridiaD_3__ClostridialesD_4__Family_XIIID_5__uncultured	uncultured	ENSBTAG00000008144	0.844156667929443	0.0534454020558865	PPIL6
D_0__BacteriaD_1__FirmicutesD_2__ClostridiaD_3__ClostridialesD_4__Family_XIIID_5__uncultured	uncultured	ENSBTAG00000008059	0.754982676731406	0.0847536001809545	CHRM3
D_0__BacteriaD_1__FirmicutesD_2__ClostridiaD_3__ClostridialesD_4__Family_XIIID_5__uncultured	uncultured	ENSBTAG00000007955	0.624005119661925	-0.132770628514187	SEZ6L2
D_0__BacteriaD_1__FirmicutesD_2__ClostridiaD_3__ClostridialesD_4__Family_XIIID_5__uncultured	uncultured	ENSBTAG00000007547	0.468704736861769	0.195229062526019	CACNG1
D_0__BacteriaD_1__FirmicutesD_2__ClostridiaD_3__ClostridialesD_4__Family_XIIID_5__uncultured	uncultured	ENSBTAG00000007443	0.0862537541796272	-0.44230520399619
D_0__BacteriaD_1__FirmicutesD_2__ClostridiaD_3__ClostridialesD_4__Family_XIIID_5__uncultured	uncultured	ENSBTAG00000007273	0.498898048437855	-0.182426800740319	TF
D_0__BacteriaD_1__FirmicutesD_2__ClostridiaD_3__ClostridialesD_4__Family_XIIID_5__uncultured	uncultured	ENSBTAG00000007259	0.400484913979434	0.225768856680099	ELFN2
D_0__BacteriaD_1__FirmicutesD_2__ClostridiaD_3__ClostridialesD_4__Family_XIIID_5__uncultured	uncultured	ENSBTAG00000007148	0.857517316171022	-0.0488173505944335	F2
D_0__BacteriaD_1__FirmicutesD_2__ClostridiaD_3__ClostridialesD_4__Family_XIIID_5__uncultured	uncultured	ENSBTAG00000006739	0.888795669590954	-0.0380295871938214	KRT81
D_0__BacteriaD_1__FirmicutesD_2__ClostridiaD_3__ClostridialesD_4__Family_XIIID_5__uncultured	uncultured	ENSBTAG00000006659	0.71720686808554	0.0983028969355003	TMEM116
D_0__BacteriaD_1__FirmicutesD_2__ClostridiaD_3__ClostridialesD_4__Family_XIIID_5__uncultured	uncultured	ENSBTAG00000006546	0.106152802301164	-0.419076274889809	GSTA2
D_0__BacteriaD_1__FirmicutesD_2__ClostridiaD_3__ClostridialesD_4__Family_XIIID_5__uncultured	uncultured	ENSBTAG00000006205	0.457914578410711	0.199901266604985	DNAJB7
D_0__BacteriaD_1__FirmicutesD_2__ClostridiaD_3__ClostridialesD_4__Family_XIIID_5__uncultured	uncultured	ENSBTAG00000006194	0.440856384442994	0.207401263358751	FOSL1
D_0__BacteriaD_1__FirmicutesD_2__ClostridiaD_3__ClostridialesD_4__Family_XIIID_5__uncultured	uncultured	ENSBTAG00000006188	0.494030199902783	0.184465166583011	USH2A
D_0__BacteriaD_1__FirmicutesD_2__ClostridiaD_3__ClostridialesD_4__Family_XIIID_5__uncultured	uncultured	ENSBTAG00000006141	0.0370796121963613	0.524308125696262	WDR93
D_0__BacteriaD_1__FirmicutesD_2__ClostridiaD_3__ClostridialesD_4__Family_XIIID_5__uncultured	uncultured	ENSBTAG00000005858	0.643438874726454	0.125440512859669	KCNJ13
D_0__BacteriaD_1__FirmicutesD_2__ClostridiaD_3__ClostridialesD_4__Family_XIIID_5__uncultured	uncultured	ENSBTAG00000005759	0.295650038563117	-0.278839035616294	PLA2G2A
D_0__BacteriaD_1__FirmicutesD_2__ClostridiaD_3__ClostridialesD_4__Family_XIIID_5__uncultured	uncultured	ENSBTAG00000005750	0.584881684484651	-0.147802578054219	TCF15
D_0__BacteriaD_1__FirmicutesD_2__ClostridiaD_3__ClostridialesD_4__Family_XIIID_5__uncultured	uncultured	ENSBTAG00000005657	0.539744911478764	-0.165673340718811	CAMK2N2
D_0__BacteriaD_1__FirmicutesD_2__ClostridiaD_3__ClostridialesD_4__Family_XIIID_5__uncultured	uncultured	ENSBTAG00000005604	0.703009226259104	0.103450659465983	POPDC2
D_0__BacteriaD_1__FirmicutesD_2__ClostridiaD_3__ClostridialesD_4__Family_XIIID_5__uncultured	uncultured	ENSBTAG00000005353	0.991259789505106	-0.00298039778509609	DES
D_0__BacteriaD_1__FirmicutesD_2__ClostridiaD_3__ClostridialesD_4__Family_XIIID_5__uncultured	uncultured	ENSBTAG00000005260	0.496931356077807	0.183249195940766	SPP1
D_0__BacteriaD_1__FirmicutesD_2__ClostridiaD_3__ClostridialesD_4__Family_XIIID_5__uncultured	uncultured	ENSBTAG00000005259	0.4884728973026	0.186803941057849	UCP3
D_0__BacteriaD_1__FirmicutesD_2__ClostridiaD_3__ClostridialesD_4__Family_XIIID_5__uncultured	uncultured	ENSBTAG00000005076	0.0265825987085551	0.552127907633259	SYVN1
D_0__BacteriaD_1__FirmicutesD_2__ClostridiaD_3__ClostridialesD_4__Family_XIIID_5__uncultured	uncultured	ENSBTAG00000004909	0.277701283087093	-0.288972596488328	GP1BA
D_0__BacteriaD_1__FirmicutesD_2__ClostridiaD_3__ClostridialesD_4__Family_XIIID_5__uncultured	uncultured	ENSBTAG00000004771	0.541952230661225	-0.164784675734387
D_0__BacteriaD_1__FirmicutesD_2__ClostridiaD_3__ClostridialesD_4__Family_XIIID_5__uncultured	uncultured	ENSBTAG00000004770	0.214037814196609	0.328573463376762	SCN4A
D_0__BacteriaD_1__FirmicutesD_2__ClostridiaD_3__ClostridialesD_4__Family_XIIID_5__uncultured	uncultured	ENSBTAG00000004599	0.414146288322227	-0.219449382438505	TAGLN3
D_0__BacteriaD_1__FirmicutesD_2__ClostridiaD_3__ClostridialesD_4__Family_XIIID_5__uncultured	uncultured	ENSBTAG00000004494	0.263631450567013	-0.297196310187864	B4GALNT1
D_0__BacteriaD_1__FirmicutesD_2__ClostridiaD_3__ClostridialesD_4__Family_XIIID_5__uncultured	uncultured	ENSBTAG00000004208	0.896962071592819	-0.0352223768520491	PLEKHG6
D_0__BacteriaD_1__FirmicutesD_2__ClostridiaD_3__ClostridialesD_4__Family_XIIID_5__uncultured	uncultured	ENSBTAG00000004206	0.622712494177311	0.133261236463613	LRRC55
D_0__BacteriaD_1__FirmicutesD_2__ClostridiaD_3__ClostridialesD_4__Family_XIIID_5__uncultured	uncultured	ENSBTAG00000004153	0.440539488789183	-0.207541968632367	SCGB3A2
D_0__BacteriaD_1__FirmicutesD_2__ClostridiaD_3__ClostridialesD_4__Family_XIIID_5__uncultured	uncultured	ENSBTAG00000004081	0.734494787775206	0.0920768292000833	FAT3
D_0__BacteriaD_1__FirmicutesD_2__ClostridiaD_3__ClostridialesD_4__Family_XIIID_5__uncultured	uncultured	ENSBTAG00000004052	0.750736797893689	0.0862665899492528	EPGN
D_0__BacteriaD_1__FirmicutesD_2__ClostridiaD_3__ClostridialesD_4__Family_XIIID_5__uncultured	uncultured	ENSBTAG00000003715	0.304660433645565	-0.273889983971145	ADAM21
D_0__BacteriaD_1__FirmicutesD_2__ClostridiaD_3__ClostridialesD_4__Family_XIIID_5__uncultured	uncultured	ENSBTAG00000003568	0.45177966456228	0.20258215875583	CLDN10
D_0__BacteriaD_1__FirmicutesD_2__ClostridiaD_3__ClostridialesD_4__Family_XIIID_5__uncultured	uncultured	ENSBTAG00000003539	0.775262797808469	0.0775583674182289	ROPN1L
D_0__BacteriaD_1__FirmicutesD_2__ClostridiaD_3__ClostridialesD_4__Family_XIIID_5__uncultured	uncultured	ENSBTAG00000003349	0.304180111073523	-0.274151605474624	JAKMIP2
D_0__BacteriaD_1__FirmicutesD_2__ClostridiaD_3__ClostridialesD_4__Family_XIIID_5__uncultured	uncultured	ENSBTAG00000003335	0.588175180218269	0.146521857407552	VSX1
D_0__BacteriaD_1__FirmicutesD_2__ClostridiaD_3__ClostridialesD_4__Family_XIIID_5__uncultured	uncultured	ENSBTAG00000003110	0.316768473407891	0.26737338335961	TAFA4
D_0__BacteriaD_1__FirmicutesD_2__ClostridiaD_3__ClostridialesD_4__Family_XIIID_5__uncultured	uncultured	ENSBTAG00000003054	0.737854492364387	0.0908719551097727	INSRR
D_0__BacteriaD_1__FirmicutesD_2__ClostridiaD_3__ClostridialesD_4__Family_XIIID_5__uncultured	uncultured	ENSBTAG00000003020	0.0857957908591452	0.442882875227414	SSC4D
D_0__BacteriaD_1__FirmicutesD_2__ClostridiaD_3__ClostridialesD_4__Family_XIIID_5__uncultured	uncultured	ENSBTAG00000002915	0.234428005556471	0.315171945552837	GPR63
D_0__BacteriaD_1__FirmicutesD_2__ClostridiaD_3__ClostridialesD_4__Family_XIIID_5__uncultured	uncultured	ENSBTAG00000002701	0.155792278914436	0.372131756007293	UGT3A2
D_0__BacteriaD_1__FirmicutesD_2__ClostridiaD_3__ClostridialesD_4__Family_XIIID_5__uncultured	uncultured	ENSBTAG00000002675	0.864148021728297	0.0465252484540713
D_0__BacteriaD_1__FirmicutesD_2__ClostridiaD_3__ClostridialesD_4__Family_XIIID_5__uncultured	uncultured	ENSBTAG00000002661	0.831939522151326	0.0576894135560191	ISLR2
D_0__BacteriaD_1__FirmicutesD_2__ClostridiaD_3__ClostridialesD_4__Family_XIIID_5__uncultured	uncultured	ENSBTAG00000002595	0.281323189893363	-0.2868967275465	ABCB5
D_0__BacteriaD_1__FirmicutesD_2__ClostridiaD_3__ClostridialesD_4__Family_XIIID_5__uncultured	uncultured	ENSBTAG00000002583	0.561209232697096	0.157098196656178	DNALI1
D_0__BacteriaD_1__FirmicutesD_2__ClostridiaD_3__ClostridialesD_4__Family_XIIID_5__uncultured	uncultured	ENSBTAG00000002555	0.296544340206608	0.278343870341958	PDZK1IP1
D_0__BacteriaD_1__FirmicutesD_2__ClostridiaD_3__ClostridialesD_4__Family_XIIID_5__uncultured	uncultured	ENSBTAG00000002497	0.757867696069782	-0.0837268823534656	ELOVL2
D_0__BacteriaD_1__FirmicutesD_2__ClostridiaD_3__ClostridialesD_4__Family_XIIID_5__uncultured	uncultured	ENSBTAG00000002335	0.875620391986568	0.0425663263856913	HAND1
D_0__BacteriaD_1__FirmicutesD_2__ClostridiaD_3__ClostridialesD_4__Family_XIIID_5__uncultured	uncultured	ENSBTAG00000002245	0.296827455182116	0.278187297512624	MRGPRX2
D_0__BacteriaD_1__FirmicutesD_2__ClostridiaD_3__ClostridialesD_4__Family_XIIID_5__uncultured	uncultured	ENSBTAG00000001979	0.13546185742559	0.389896626467068	TAF7L
D_0__BacteriaD_1__FirmicutesD_2__ClostridiaD_3__ClostridialesD_4__Family_XIIID_5__uncultured	uncultured	ENSBTAG00000001917	0.386272030838552	-0.232466812571893	C15H11orf16
D_0__BacteriaD_1__FirmicutesD_2__ClostridiaD_3__ClostridialesD_4__Family_XIIID_5__uncultured	uncultured	ENSBTAG00000001703	0.0311053757094553	0.539269945151707	SYT13
D_0__BacteriaD_1__FirmicutesD_2__ClostridiaD_3__ClostridialesD_4__Family_XIIID_5__uncultured	uncultured	ENSBTAG00000001647	0.0855535805898268	0.443189291366066	PLEKHJ1
D_0__BacteriaD_1__FirmicutesD_2__ClostridiaD_3__ClostridialesD_4__Family_XIIID_5__uncultured	uncultured	ENSBTAG00000001627	0.450895842982214	0.202969879071413
D_0__BacteriaD_1__FirmicutesD_2__ClostridiaD_3__ClostridialesD_4__Family_XIIID_5__uncultured	uncultured	ENSBTAG00000001558	0.546675409998155	-0.162888491029981	PATL2
D_0__BacteriaD_1__FirmicutesD_2__ClostridiaD_3__ClostridialesD_4__Family_XIIID_5__uncultured	uncultured	ENSBTAG00000001443	0.263339354908404	0.297369841852881
D_0__BacteriaD_1__FirmicutesD_2__ClostridiaD_3__ClostridialesD_4__Family_XIIID_5__uncultured	uncultured	ENSBTAG00000001176	0.767865203956483	0.080177125120711	LRRN1
D_0__BacteriaD_1__FirmicutesD_2__ClostridiaD_3__ClostridialesD_4__Family_XIIID_5__uncultured	uncultured	ENSBTAG00000001135	0.416225639680329	0.218497217546873	CFAP276
D_0__BacteriaD_1__FirmicutesD_2__ClostridiaD_3__ClostridialesD_4__Family_XIIID_5__uncultured	uncultured	ENSBTAG00000001076	0.378009567413883	-0.23642199073421	NLRP6
D_0__BacteriaD_1__FirmicutesD_2__ClostridiaD_3__ClostridialesD_4__Family_XIIID_5__uncultured	uncultured	ENSBTAG00000001043	0.376391593476203	-0.237202009161319	LUZP2
D_0__BacteriaD_1__FirmicutesD_2__ClostridiaD_3__ClostridialesD_4__Family_XIIID_5__uncultured	uncultured	ENSBTAG00000000767	0.568413657392126	0.154251946014138	DCP2
D_0__BacteriaD_1__FirmicutesD_2__ClostridiaD_3__ClostridialesD_4__Family_XIIID_5__uncultured	uncultured	ENSBTAG00000000609	0.0291903487057861	0.54452755925172
D_0__BacteriaD_1__FirmicutesD_2__ClostridiaD_3__ClostridialesD_4__Family_XIIID_5__uncultured	uncultured	ENSBTAG00000000588	0.269544020374992	-0.293708680274387	CHODL
D_0__BacteriaD_1__FirmicutesD_2__ClostridiaD_3__ClostridialesD_4__Family_XIIID_5__uncultured	uncultured	ENSBTAG00000000220	0.0354027304387368	-0.528311356767264	NEK10
D_0__BacteriaD_1__FirmicutesD_2__ClostridiaD_3__ClostridialesD_4__Family_XIIID_5__uncultured	uncultured	ENSBTAG00000000169	0.422787591756496	0.215508615237602	ASZ1
D_0__BacteriaD_1__FirmicutesD_2__ClostridiaD_3__ClostridialesD_4__Clostridiales_vadinBB60_groupD_5__uncultured_rumen_bacterium	uncultured_rumen_bacterium	ENSBTAG00000055262	0.109762626339911	-0.41520048723393
D_0__BacteriaD_1__FirmicutesD_2__ClostridiaD_3__ClostridialesD_4__Clostridiales_vadinBB60_groupD_5__uncultured_rumen_bacterium	uncultured_rumen_bacterium	ENSBTAG00000055193	0.256131858758635	-0.301689741443362
D_0__BacteriaD_1__FirmicutesD_2__ClostridiaD_3__ClostridialesD_4__Clostridiales_vadinBB60_groupD_5__uncultured_rumen_bacterium	uncultured_rumen_bacterium	ENSBTAG00000055045	0.257498164254371	-0.300865139331708	HSPB7
D_0__BacteriaD_1__FirmicutesD_2__ClostridiaD_3__ClostridialesD_4__Clostridiales_vadinBB60_groupD_5__uncultured_rumen_bacterium	uncultured_rumen_bacterium	ENSBTAG00000055034	0.165003167200846	-0.364597705147367	C20H5orf49
D_0__BacteriaD_1__FirmicutesD_2__ClostridiaD_3__ClostridialesD_4__Clostridiales_vadinBB60_groupD_5__uncultured_rumen_bacterium	uncultured_rumen_bacterium	ENSBTAG00000055016	0.194664073680524	-0.342087305348791
D_0__BacteriaD_1__FirmicutesD_2__ClostridiaD_3__ClostridialesD_4__Clostridiales_vadinBB60_groupD_5__uncultured_rumen_bacterium	uncultured_rumen_bacterium	ENSBTAG00000054829	0.202759399143133	-0.336339390595227
D_0__BacteriaD_1__FirmicutesD_2__ClostridiaD_3__ClostridialesD_4__Clostridiales_vadinBB60_groupD_5__uncultured_rumen_bacterium	uncultured_rumen_bacterium	ENSBTAG00000054741	0.186187045371427	-0.348275641765104	KIR3DL1
D_0__BacteriaD_1__FirmicutesD_2__ClostridiaD_3__ClostridialesD_4__Clostridiales_vadinBB60_groupD_5__uncultured_rumen_bacterium	uncultured_rumen_bacterium	ENSBTAG00000054668	0.674315092840224	-0.113959000181024
D_0__BacteriaD_1__FirmicutesD_2__ClostridiaD_3__ClostridialesD_4__Clostridiales_vadinBB60_groupD_5__uncultured_rumen_bacterium	uncultured_rumen_bacterium	ENSBTAG00000054531	0.79573656673774	-0.0703432651875631	SANBR
D_0__BacteriaD_1__FirmicutesD_2__ClostridiaD_3__ClostridialesD_4__Clostridiales_vadinBB60_groupD_5__uncultured_rumen_bacterium	uncultured_rumen_bacterium	ENSBTAG00000054368	0.28377658058562	-0.285499721743705	NPW
D_0__BacteriaD_1__FirmicutesD_2__ClostridiaD_3__ClostridialesD_4__Clostridiales_vadinBB60_groupD_5__uncultured_rumen_bacterium	uncultured_rumen_bacterium	ENSBTAG00000054128	0.626174202231176	-0.131948242108627
D_0__BacteriaD_1__FirmicutesD_2__ClostridiaD_3__ClostridialesD_4__Clostridiales_vadinBB60_groupD_5__uncultured_rumen_bacterium	uncultured_rumen_bacterium	ENSBTAG00000054080	0.279200504827163	-0.28811135806358	PSMB11
D_0__BacteriaD_1__FirmicutesD_2__ClostridiaD_3__ClostridialesD_4__Clostridiales_vadinBB60_groupD_5__uncultured_rumen_bacterium	uncultured_rumen_bacterium	ENSBTAG00000054039	0.717947021237793	0.0980354114183079
D_0__BacteriaD_1__FirmicutesD_2__ClostridiaD_3__ClostridialesD_4__Clostridiales_vadinBB60_groupD_5__uncultured_rumen_bacterium	uncultured_rumen_bacterium	ENSBTAG00000053916	0.00597743024182324	0.654143226854846	MKRN3
D_0__BacteriaD_1__FirmicutesD_2__ClostridiaD_3__ClostridialesD_4__Clostridiales_vadinBB60_groupD_5__uncultured_rumen_bacterium	uncultured_rumen_bacterium	ENSBTAG00000053798	0.291971955881681	0.280884976269011
D_0__BacteriaD_1__FirmicutesD_2__ClostridiaD_3__ClostridialesD_4__Clostridiales_vadinBB60_groupD_5__uncultured_rumen_bacterium	uncultured_rumen_bacterium	ENSBTAG00000053794	0.425410591197095	-0.214320750002043
D_0__BacteriaD_1__FirmicutesD_2__ClostridiaD_3__ClostridialesD_4__Clostridiales_vadinBB60_groupD_5__uncultured_rumen_bacterium	uncultured_rumen_bacterium	ENSBTAG00000053777	0.287613073008295	0.283329625510293
D_0__BacteriaD_1__FirmicutesD_2__ClostridiaD_3__ClostridialesD_4__Clostridiales_vadinBB60_groupD_5__uncultured_rumen_bacterium	uncultured_rumen_bacterium	ENSBTAG00000053741	0.760112010394059	-0.0829289156197005
D_0__BacteriaD_1__FirmicutesD_2__ClostridiaD_3__ClostridialesD_4__Clostridiales_vadinBB60_groupD_5__uncultured_rumen_bacterium	uncultured_rumen_bacterium	ENSBTAG00000053355	0.155639463334092	0.372259244141916	EFCAB10
D_0__BacteriaD_1__FirmicutesD_2__ClostridiaD_3__ClostridialesD_4__Clostridiales_vadinBB60_groupD_5__uncultured_rumen_bacterium	uncultured_rumen_bacterium	ENSBTAG00000053347	0.431155136776943	-0.211732424909756
D_0__BacteriaD_1__FirmicutesD_2__ClostridiaD_3__ClostridialesD_4__Clostridiales_vadinBB60_groupD_5__uncultured_rumen_bacterium	uncultured_rumen_bacterium	ENSBTAG00000053171	0.469372810098661	-0.194941537183353
D_0__BacteriaD_1__FirmicutesD_2__ClostridiaD_3__ClostridialesD_4__Clostridiales_vadinBB60_groupD_5__uncultured_rumen_bacterium	uncultured_rumen_bacterium	ENSBTAG00000052825	0.934096280813725	-0.0224954135333164
D_0__BacteriaD_1__FirmicutesD_2__ClostridiaD_3__ClostridialesD_4__Clostridiales_vadinBB60_groupD_5__uncultured_rumen_bacterium	uncultured_rumen_bacterium	ENSBTAG00000052729	0.225602399355704	0.32087799479905
D_0__BacteriaD_1__FirmicutesD_2__ClostridiaD_3__ClostridialesD_4__Clostridiales_vadinBB60_groupD_5__uncultured_rumen_bacterium	uncultured_rumen_bacterium	ENSBTAG00000052597	0.529169482431013	-0.169953703723386
D_0__BacteriaD_1__FirmicutesD_2__ClostridiaD_3__ClostridialesD_4__Clostridiales_vadinBB60_groupD_5__uncultured_rumen_bacterium	uncultured_rumen_bacterium	ENSBTAG00000052377	0.20175520404219	-0.337044218024747
D_0__BacteriaD_1__FirmicutesD_2__ClostridiaD_3__ClostridialesD_4__Clostridiales_vadinBB60_groupD_5__uncultured_rumen_bacterium	uncultured_rumen_bacterium	ENSBTAG00000052324	0.551029022508722	-0.161147047412417
D_0__BacteriaD_1__FirmicutesD_2__ClostridiaD_3__ClostridialesD_4__Clostridiales_vadinBB60_groupD_5__uncultured_rumen_bacterium	uncultured_rumen_bacterium	ENSBTAG00000052260	0.696004963252217	0.106002451999757
D_0__BacteriaD_1__FirmicutesD_2__ClostridiaD_3__ClostridialesD_4__Clostridiales_vadinBB60_groupD_5__uncultured_rumen_bacterium	uncultured_rumen_bacterium	ENSBTAG00000052130	0.0111642119296914	0.615386446246637
D_0__BacteriaD_1__FirmicutesD_2__ClostridiaD_3__ClostridialesD_4__Clostridiales_vadinBB60_groupD_5__uncultured_rumen_bacterium	uncultured_rumen_bacterium	ENSBTAG00000052123	0.177430736155227	0.354865138658985
D_0__BacteriaD_1__FirmicutesD_2__ClostridiaD_3__ClostridialesD_4__Clostridiales_vadinBB60_groupD_5__uncultured_rumen_bacterium	uncultured_rumen_bacterium	ENSBTAG00000052050	0.696509671131457	-0.105818299003403
D_0__BacteriaD_1__FirmicutesD_2__ClostridiaD_3__ClostridialesD_4__Clostridiales_vadinBB60_groupD_5__uncultured_rumen_bacterium	uncultured_rumen_bacterium	ENSBTAG00000051872	0.366258840033616	-0.242129425980715
D_0__BacteriaD_1__FirmicutesD_2__ClostridiaD_3__ClostridialesD_4__Clostridiales_vadinBB60_groupD_5__uncultured_rumen_bacterium	uncultured_rumen_bacterium	ENSBTAG00000051848	0.233458382146844	-0.315792141737627
D_0__BacteriaD_1__FirmicutesD_2__ClostridiaD_3__ClostridialesD_4__Clostridiales_vadinBB60_groupD_5__uncultured_rumen_bacterium	uncultured_rumen_bacterium	ENSBTAG00000051795	0.773274211474581	0.0782616895911854	OR4G21
D_0__BacteriaD_1__FirmicutesD_2__ClostridiaD_3__ClostridialesD_4__Clostridiales_vadinBB60_groupD_5__uncultured_rumen_bacterium	uncultured_rumen_bacterium	ENSBTAG00000051767	0.484522114787009	0.188474366920731
D_0__BacteriaD_1__FirmicutesD_2__ClostridiaD_3__ClostridialesD_4__Clostridiales_vadinBB60_groupD_5__uncultured_rumen_bacterium	uncultured_rumen_bacterium	ENSBTAG00000051763	0.726668405445411	-0.0948898925439505
D_0__BacteriaD_1__FirmicutesD_2__ClostridiaD_3__ClostridialesD_4__Clostridiales_vadinBB60_groupD_5__uncultured_rumen_bacterium	uncultured_rumen_bacterium	ENSBTAG00000051741	0.173950247232249	0.357543970676216
D_0__BacteriaD_1__FirmicutesD_2__ClostridiaD_3__ClostridialesD_4__Clostridiales_vadinBB60_groupD_5__uncultured_rumen_bacterium	uncultured_rumen_bacterium	ENSBTAG00000051726	0.232634033978605	-0.316320692345323
D_0__BacteriaD_1__FirmicutesD_2__ClostridiaD_3__ClostridialesD_4__Clostridiales_vadinBB60_groupD_5__uncultured_rumen_bacterium	uncultured_rumen_bacterium	ENSBTAG00000051658	0.766696360665474	-0.0805914996991488
D_0__BacteriaD_1__FirmicutesD_2__ClostridiaD_3__ClostridialesD_4__Clostridiales_vadinBB60_groupD_5__uncultured_rumen_bacterium	uncultured_rumen_bacterium	ENSBTAG00000051524	0.238817440476909	0.312384325510263	SERP2
D_0__BacteriaD_1__FirmicutesD_2__ClostridiaD_3__ClostridialesD_4__Clostridiales_vadinBB60_groupD_5__uncultured_rumen_bacterium	uncultured_rumen_bacterium	ENSBTAG00000051517	0.801483173895463	0.0683262279913364
D_0__BacteriaD_1__FirmicutesD_2__ClostridiaD_3__ClostridialesD_4__Clostridiales_vadinBB60_groupD_5__uncultured_rumen_bacterium	uncultured_rumen_bacterium	ENSBTAG00000051421	0.280079767357687	-0.287607558135099	PCP4
D_0__BacteriaD_1__FirmicutesD_2__ClostridiaD_3__ClostridialesD_4__Clostridiales_vadinBB60_groupD_5__uncultured_rumen_bacterium	uncultured_rumen_bacterium	ENSBTAG00000051208	0.880769167212862	-0.0407922194041601
D_0__BacteriaD_1__FirmicutesD_2__ClostridiaD_3__ClostridialesD_4__Clostridiales_vadinBB60_groupD_5__uncultured_rumen_bacterium	uncultured_rumen_bacterium	ENSBTAG00000051147	0.823730705077327	0.0605479917909183
D_0__BacteriaD_1__FirmicutesD_2__ClostridiaD_3__ClostridialesD_4__Clostridiales_vadinBB60_groupD_5__uncultured_rumen_bacterium	uncultured_rumen_bacterium	ENSBTAG00000051008	0.151175755064072	-0.376020989422098
D_0__BacteriaD_1__FirmicutesD_2__ClostridiaD_3__ClostridialesD_4__Clostridiales_vadinBB60_groupD_5__uncultured_rumen_bacterium	uncultured_rumen_bacterium	ENSBTAG00000050773	0.524449842718718	-0.171876386012888
D_0__BacteriaD_1__FirmicutesD_2__ClostridiaD_3__ClostridialesD_4__Clostridiales_vadinBB60_groupD_5__uncultured_rumen_bacterium	uncultured_rumen_bacterium	ENSBTAG00000050579	0.718076120755327	0.0979887645800799
[truncated: 602 more rows]

## Sheet: Kinsella
Supplementary Table 7: Results of the Spearman correlation analysis performed between gene expression counts and arcsine square root-transformed relative abundance for bacteria ASVs for Angus, Charolais and Kinsella breeds.
[truncated: 2,541 more rows]
